# Supplementary material for: Investigating genetic diversity within the most abundant and prevalent non-pathogenic leaf-associated bacteria interacting with Arabidopsis thaliana in natural habitats
Source: Front Microbiol. 2022 Sep 23;13:984832. doi: 10.3389/fmicb.2022.984832 (PMC9537739; doi:10.3389/fmicb.2022.984832)
Supplement: Supplementary file 1 [file Data_Sheet_1.zip]

Archive with 8 entries (7 files):
- Supplementary Information/
- Supplementary Information/Supplementary Data Set 1.xlsx
- Supplementary Information/Supplementary Data Set 2.xlsx
- Supplementary Information/Supplementary Data Set 3.xlsx
- Supplementary Information/Supplementary Data Set 4.xlsx
- Supplementary Information/Supplementary Data Set 5.xlsx
- Supplementary Information/Supplementary Data Set 6.xlsx
- Supplementary Information/Supplementary_information_20220822.docx
