# Supplementary material for: Investigating genetic diversity within the most abundant and prevalent non-pathogenic leaf-associated bacteria interacting with Arabidopsis thaliana in natural habitats
Source: Front Microbiol. 2022 Sep 23;13:984832. doi: 10.3389/fmicb.2022.984832 (PMC9537739; doi:10.3389/fmicb.2022.984832)
Supplement: Supplementary file 1 [file Data_Sheet_1.zip › Supplementary Information/Supplementary Data Set 1.xlsx]

## Sheet: BLAST_results_merged
# Fields: query acc.ver	subject acc.ver	% identity	alignment length	mismatches	gap opens	q. start	q. end	s. start	s. end	evalue	bit score	species (NCBI BLAST)	Full hit name (NCBI BLAST)
Otu0000001	CP009571.1	88.931	262	27	2	1	261	3778975	3778715	4.95e-84	322	Sphingomonas taxi	CP009571.1 Sphingomonas taxi strain ATCC 55669, complete genome
Otu0000001	CP029985.1	88.168	262	29	2	1	261	1574451	1574711	1.07e-80	311	Sphingomonas sp.	CP029985.1 Sphingomonas sp. FARSPH chromosome, complete genome
Otu0000001	CP013916.1	88.168	262	29	2	1	261	236276	236016	1.07e-80	311	Sphingomonas sp.	CP013916.1 Sphingomonas sp. LK11 chromosome, complete genome
Otu0000001	CP016456.1	87.879	264	28	4	1	262	1417127	1417388	1.39e-79	307	Sphingobium sp.	CP016456.1 Sphingobium sp. RAC03 chromosome, complete genome
Otu0000001	CP045434.1	87.786	262	30	2	1	261	2264164	2264424	4.99e-79	305	Sphingomonas ginsengisoli	CP045434.1 Sphingomonas ginsengisoli An et al. 2013 strain KACC 16858 chromosome, complete genome
Otu0000001	LT840185.1	87.786	262	30	2	1	261	1339639	1339379	4.99e-79	305	Sphingomonas indica	LT840185.1 Sphingomonas indica strain Dd16 genome assembly, chromosome: I
Otu0000001	CP042306.1	87.405	262	31	2	1	261	3346514	3346254	2.32e-77	300	Sphingomonas sp.	CP042306.1 Sphingomonas sp. HKS19 chromosome, complete genome
Otu0000001	CP037913.1	87.405	262	31	2	1	261	3427901	3428161	2.32e-77	300	Sphingomonas sp.	CP037913.1 Sphingomonas sp. AAP5 chromosome, complete genome
Otu0000001	CP015521.1	87.405	262	31	2	1	261	1033701	1033961	2.32e-77	300	Sphingomonas sp.	CP015521.1 Sphingomonas sp. NIC1, complete genome
Otu0000001	CP029761.1	87.121	264	28	6	1	261	3014880	3015140	1.08e-75	294	Sphingomonas sp.	CP029761.1 Sphingomonas sp. IC081 chromosome C1, complete sequence
Otu0000001	CP035765.1	87.023	262	32	2	1	261	3136025	3136285	1.08e-75	294	Sphingomonas paucimobilis	CP035765.1 Sphingomonas paucimobilis strain AIMST S2 chromosome, complete genome
Otu0000001	CP023705.1	87.023	262	32	2	1	261	1696217	1696477	1.08e-75	294	Sphingomonas melonis	CP023705.1 Sphingomonas melonis strain ZJ26 chromosome, complete genome
Otu0000001	CP017578.1	87.023	262	32	2	1	261	50210	50470	1.08e-75	294	Sphingomonas melonis	CP017578.1 Sphingomonas melonis TY chromosome, complete genome
Otu0000001	FR856862.1	87.023	262	32	2	1	261	3654267	3654527	1.08e-75	294	Novosphingobium sp.	FR856862.1 Novosphingobium sp. PP1Y main chromosome, complete replicon
Otu0000001	CP039249.1	86.59	261	35	0	1	261	973056	973316	5.02e-74	289	Sphingomonas sp.	CP039249.1 Sphingomonas sp. PAMC26645 chromosome, complete genome
Otu0000001	CP046120.1	85.878	262	35	2	1	261	2481858	2482118	1.09e-70	278	Novosphingobium sp.	CP046120.1 Novosphingobium sp. Gsoil 351 chromosome, complete genome
Otu0000001	CP042345.1	85.985	264	31	6	1	261	1495764	1495504	1.09e-70	278	Novosphingobium ginsenosidimutans	CP042345.1 Novosphingobium ginsenosidimutans strain FW-6 chromosome, complete genome
Otu0000001	CP041409.1	85.932	263	33	4	1	261	1527803	1527543	1.09e-70	278	Altererythrobacter sp.	CP041409.1 Altererythrobacter sp. TH136 chromosome
Otu0000001	CP022745.1	85.878	262	35	2	1	261	1245092	1244832	1.09e-70	278	Sphingobium hydrophobicum	CP022745.1 Sphingobium hydrophobicum strain C1 chromosome I, complete sequence
Otu0000001	KT375571.1	85.878	262	35	2	1	261	111	371	1.09e-70	278	Sphingobium hydrophobicum	KT375571.1 Sphingobium hydrophobicum strain C1 DNA gyrase subunit B (gyrB) gene, partial cds
Otu0000001	CP010836.1	85.878	262	35	2	1	261	3926129	3926389	1.09e-70	278	Sphingomonas hengshuiensis	CP010836.1 Sphingomonas hengshuiensis strain WHSC-8, complete genome
Otu0000001	CP009291.1	85.878	262	35	2	1	261	2080575	2080835	1.09e-70	278	Novosphingobium pentaromativorans	CP009291.1 Novosphingobium pentaromativorans US6-1, complete genome
Otu0000001	CP030352.1	85.441	261	38	0	1	261	3205951	3206211	5.06e-69	272	Novosphingobium sp.	CP030352.1 Novosphingobium sp. P6W chromosome 1, complete sequence
Otu0000001	CP024923.1	85.496	262	36	2	1	261	4212594	4212334	5.06e-69	272	Sphingomonas sp.	CP024923.1 Sphingomonas sp. Cra20 chromosome, complete genome
Otu0000001	KU568481.1	85.496	262	36	2	1	261	111	371	5.06e-69	272	Sphingobium xenophagum	KU568481.1 Sphingobium xenophagum strain DSM 6383 DNA gyrase subunit B (gyrB) gene, partial cds
Otu0000001	CP019511.1	85.115	262	37	2	1	261	2659013	2659273	2.35e-67	267	Sphingomonas sp.	CP019511.1 Sphingomonas sp. LM7 chromosome, complete genome
Otu0000001	CP005188.1	85.115	262	37	2	1	261	52130	51870	2.35e-67	267	Sphingobium sp.	CP005188.1 Sphingobium sp. MI1205 chromosome 1, complete sequence
Otu0000001	CP029335.1	84.906	265	34	6	1	262	3566113	3566374	3.04e-66	263	Sphingobium sp.	CP029335.1 Sphingobium sp. LF-16 chromosome, complete genome
Otu0000001	CP020925.1	84.906	265	34	6	1	262	918914	918653	3.04e-66	263	Sphingobium yanoikuyae	CP020925.1 Sphingobium yanoikuyae strain SHJ chromosome, complete genome
Otu0000001	CP035501.1	84.733	262	38	2	1	261	2973513	2973253	1.09e-65	261	Sphingosinicella sp.	CP035501.1 Sphingosinicella sp. BN140058 chromosome, complete genome
Otu0000001	CP000248.1	84.848	264	34	6	1	261	3529895	3530155	1.09e-65	261	Novosphingobium aromaticivorans	CP000248.1 Novosphingobium aromaticivorans DSM 12444, complete genome
Otu0000001	CP039248.1	84.528	265	35	6	1	262	528923	529184	1.42e-64	257	Sphingobium sp.	CP039248.1 Sphingobium sp. PAMC28499 chromosome, complete genome
Otu0000001	CP033230.1	84.528	265	35	6	1	262	3941038	3940777	1.42e-64	257	Sphingobium yanoikuyae	CP033230.1 Sphingobium yanoikuyae strain SJTF8 chromosome, complete genome
Otu0000001	CP023741.1	84.47	264	37	3	1	262	4532528	4532789	1.42e-64	257	Sphingobium yanoikuyae	CP023741.1 Sphingobium yanoikuyae strain S72 chromosome, complete genome
Otu0000001	AP018518.1	84.411	263	37	4	1	261	2788428	2788168	5.09e-64	255	Sphingobium sp.	AP018518.1 Sphingobium sp. YG1 DNA, chromosome 1, complete genome
Otu0000001	CP021378.1	84.291	261	41	0	1	261	610840	611100	5.09e-64	255	Porphyrobacter sp.	CP021378.1 Porphyrobacter sp. CACIAM 03H1 genome
Otu0000001	CP021181.1	84.411	263	37	4	1	261	2379383	2379123	5.09e-64	255	Sphingomonas wittichii	CP021181.1 Sphingomonas wittichii DC-6 chromosome, complete genome
Otu0000001	CP020538.1	84.351	262	39	2	1	261	1900888	1900628	5.09e-64	255	Sphingobium herbicidovorans	CP020538.1 Sphingobium herbicidovorans strain MH chromosome, complete genome
Otu0000001	CP000699.1	84.411	263	37	4	1	261	3089494	3089754	5.09e-64	255	Sphingomonas wittichii	CP000699.1 Sphingomonas wittichii RW1, complete genome
Otu0000001	CP046252.1	84.091	264	38	4	1	262	2540872	2540611	6.59e-63	252	Sphingobium sp.	CP046252.1 Sphingobium sp. CAP-1 chromosome MIN1, complete sequence
Otu0000001	CP034357.1	84.03	263	38	4	1	261	4269905	4270165	2.37e-62	250	Sphingomonas sp.	CP034357.1 Sphingomonas sp. C8-2 chromosome
Otu0000001	CP022889.1	84.436	257	36	4	1	255	2031206	2031460	2.37e-62	250	Altererythrobacter mangrovi	CP022889.1 Altererythrobacter mangrovi strain C9-11 chromosome, complete genome
Otu0000001	CP012199.1	83.969	262	40	2	1	261	423611	423351	2.37e-62	250	Sphingopyxis granuli	CP012199.1 Sphingopyxis granuli strain TFA, complete genome
Otu0000001	CP026381.1	83.588	262	41	2	1	261	4009284	4009024	1.1e-60	244	Sphingopyxis sp.	CP026381.1 Sphingopyxis sp. MG chromosome, complete genome
Otu0000001	CP023449.1	83.65	263	39	4	1	261	278946	278686	1.1e-60	244	Rhizorhabdus dicambivorans	CP023449.1 Rhizorhabdus dicambivorans strain Ndbn-20 chromosome, complete genome
Otu0000001	CP019153.1	83.588	262	41	2	1	261	180954	180694	1.1e-60	244	Sphingopyxis granuli	CP019153.1 Sphingopyxis granuli strain ku-sg sequence
Otu0000001	CP004036.1	83.835	266	33	9	1	261	2444593	2444333	1.1e-60	244	Sphingomonas sp.	CP004036.1 Sphingomonas sp. MM-1, complete genome
Otu0000001	CP002798.1	83.588	262	41	2	1	261	2434637	2434377	1.1e-60	244	Sphingobium chlorophenolicum	CP002798.1 Sphingobium chlorophenolicum L-1 chromosome 1, complete sequence
Otu0000001	AB014915.1	85.965	228	30	2	35	261	1	227	3.96e-60	243	Caulobacter leidyia	AB014915.1 Caulobacter leidyia gyrB gene for DNA gyrase subunit B, partial cds, clone: gy10028.icb
Otu0000001	CP031357.1	83.206	262	42	2	1	261	283280	283540	5.13e-59	239	Erythrobacter sp.	CP031357.1 Erythrobacter sp. YH-07 chromosome, complete genome
Otu0000001	AP018498.1	83.206	262	42	2	1	261	304002	304262	5.13e-59	239	Altererythrobacter sp.	AP018498.1 Altererythrobacter sp. B11 DNA, complete genome
Otu0000001	CP013344.1	83.206	262	42	2	1	261	5252812	5252552	5.13e-59	239	Sphingopyxis macrogoltabida	CP013344.1 Sphingopyxis macrogoltabida strain 203N, complete genome
Otu0000001	CP009429.1	83.206	262	42	2	1	261	5046852	5046592	5.13e-59	239	Sphingopyxis macrogoltabida	CP009429.1 Sphingopyxis macrogoltabida strain 203, complete genome
Otu0000001	AP018664.1	82.89	263	41	4	1	261	3374078	3373818	2.39e-57	233	Sphingobium amiense	AP018664.1 Sphingobium amiense DSM 16289 DNA, complete genome
Otu0000001	CP039250.1	82.707	266	36	9	1	261	4284164	4283904	1.11e-55	228	Sphingopyxis sp.	CP039250.1 Sphingopyxis sp. PAMC25046 chromosome, complete genome
Otu0000001	AP019389.1	82.51	263	42	4	1	261	575288	575028	1.11e-55	228	Erythrobacter flavus	AP019389.1 Erythrobacter flavus KJ5 DNA, complete genome
Otu0000001	CP029553.1	84.681	235	28	7	1	231	5491160	5491390	1.11e-55	228	Methylobacterium terrae	CP029553.1 Methylobacterium terrae strain 17Sr1-28 chromosome, complete genome
Otu0000001	CP022528.1	82.51	263	42	4	1	261	280	540	1.11e-55	228	Erythrobacter flavus	CP022528.1 Erythrobacter flavus strain VG1 chromosome, complete genome
Otu0000001	CP022528.1	82.51	263	42	4	1	261	3158476	3158736	1.11e-55	228	Erythrobacter flavus	CP022528.1 Erythrobacter flavus strain VG1 chromosome, complete genome
Otu0000001	LT629743.1	82.443	262	44	2	1	261	2473389	2473649	1.11e-55	228	Erythrobacter sp.	LT629743.1 Erythrobacter sp. HL-111 genome assembly, chromosome: I
Otu0000001	AP017655.1	82.443	262	44	2	1	261	2528786	2529046	1.11e-55	228	Sphingobium cloacae	AP017655.1 Sphingobium cloacae DNA, complete genome, strain: JCM 10874
Otu0000001	CP016460.1	82.576	264	40	6	1	261	1097118	1097378	1.11e-55	228	Blastomonas sp.	CP016460.1 Blastomonas sp. RAC04 chromosome, complete genome
Otu0000001	CP012700.1	82.51	263	42	4	1	261	4334394	4334134	1.11e-55	228	Sphingopyxis macrogoltabida	CP012700.1 Sphingopyxis macrogoltabida strain EY-1, complete genome
Otu0000001	CP009122.1	82.759	261	37	8	5	261	4495089	4494833	3.99e-55	226	Sphingopyxis fribergensis	CP009122.1 Sphingopyxis fribergensis strain Kp5.2, complete genome
Otu0000001	CP020083.1	82.197	264	41	6	1	261	3101122	3101382	5.16e-54	222	Blastomonas fulva	CP020083.1 Blastomonas fulva strain T2 chromosome, complete genome
Otu0000001	CP015986.1	82.061	262	45	2	1	261	1438906	1439166	5.16e-54	222	Sphingobium sp.	CP015986.1 Sphingobium sp. EP60837 chromosome 1, complete sequence
Otu0000001	CP029552.1	83.83	235	30	7	1	231	5718807	5718577	2.4e-52	217	Methylobacterium sp.	CP029552.1 Methylobacterium sp. 17Sr1-1 chromosome, complete genome
Otu0000001	CP028843.1	83.83	235	30	7	1	231	1507147	1507377	2.4e-52	217	Methylobacterium currus	CP028843.1 Methylobacterium currus strain PR1016A chromosome 1
Otu0000001	LT598653.1	81.749	263	44	4	1	261	3966323	3966583	2.4e-52	217	uncultured Sphingopyxis	LT598653.1 uncultured Sphingopyxis sp. isolate UC10 genome assembly, chromosome: SPPYR
Otu0000001	CP019449.1	81.749	263	44	4	1	261	3449312	3449052	2.4e-52	217	Sphingopyxis sp.	CP019449.1 Sphingopyxis sp. QXT-31, complete genome
Otu0000001	CP013264.1	81.818	264	42	5	1	261	771814	771554	2.4e-52	217	Sphingobium baderi	CP013264.1 Sphingobium baderi strain DE-13, complete genome
Otu0000001	AP014704.1	83.83	235	30	7	1	231	3259087	3259317	2.4e-52	217	Methylobacterium aquaticum	AP014704.1 Methylobacterium aquaticum DNA, complete genome, strain: MA-22A
Otu0000001	AP012222.1	81.679	262	46	2	1	261	3949790	3950050	2.4e-52	217	Sphingobium sp.	AP012222.1 Sphingobium sp. SYK-6 DNA, complete genome
Otu0000001	AB014896.1	83.7	227	37	0	5	231	1	227	8.64e-52	215	Caulobacter sp.	AB014896.1 Caulobacter sp. ATCC 15256 gyrB gene for DNA gyrase subunit B, partial cds, clone: gy10007.icb
Otu0000001	AP017603.1	81.369	263	45	4	1	261	3466082	3465822	1.12e-50	211	Sphingopyxis sp.	AP017603.1 Sphingopyxis sp. EG6 DNA, complete genome
Otu0000001	CP000356.1	81.369	263	45	4	1	261	3115251	3115511	1.12e-50	211	Sphingopyxis alaskensis	CP000356.1 Sphingopyxis alaskensis RB2256, complete genome
Otu0000001	CP039690.1	82.759	232	38	2	1	231	1310687	1310457	5.2e-49	206	Phreatobacter stygius	CP039690.1 Phreatobacter stygius strain KCTC 52518 chromosome, complete genome
Otu0000001	CP033231.1	82.759	232	38	2	1	231	2988683	2988453	5.2e-49	206	Methylobacterium brachiatum	CP033231.1 Methylobacterium brachiatum strain TX0642 chromosome
Otu0000001	AP017898.1	80.989	263	46	4	1	261	3024777	3025037	5.2e-49	206	Sphingopyxis sp.	AP017898.1 Sphingopyxis sp. FD7 DNA, complete genome
Otu0000001	CP029451.1	83.051	236	30	9	1	231	3787856	3788086	5.2e-49	206	Sinorhizobium fredii	CP029451.1 Sinorhizobium fredii CCBAU 25509 chromosome, complete genome
Otu0000001	CP017057.1	81.132	265	42	7	1	261	3017854	3018114	5.2e-49	206	Erythrobacter litoralis	CP017057.1 Erythrobacter litoralis strain DSM 8509, complete genome
Otu0000001	CP016616.1	82.759	232	38	2	1	231	2482374	2482604	5.2e-49	206	Microvirga ossetica	CP016616.1 Microvirga ossetica strain V5/3M chromosome, complete genome
Otu0000001	CP010313.1	82.759	232	38	2	1	231	874097	873867	5.2e-49	206	Bradyrhizobium japonicum	CP010313.1 Bradyrhizobium japonicum strain E109, complete genome
Otu0000001	AP012206.1	82.759	232	38	2	1	231	874921	874691	5.2e-49	206	Bradyrhizobium japonicum	AP012206.1 Bradyrhizobium japonicum USDA 6 DNA, complete genome
Otu0000001	CP039865.1	83.333	222	35	2	11	231	172566	172346	1.87e-48	204	Phreatobacter sp.	CP039865.1 Phreatobacter sp. NMCR1094 chromosome
Otu0000001	AB014993.1	82.609	230	40	0	2	231	1	230	1.87e-48	204	Bacterium SD212	AB014993.1 Bacterium SD212 gyrB gene for DNA gyrase subunit B, partial cds, clone: gy10497.icb
Otu0000001	AB070586.1	82.684	231	38	2	2	231	1	230	1.87e-48	204	Bradyrhizobium japonicum	AB070586.1 Bradyrhizobium japonicum gyrB gene for DNA gyrase subunit B, partial cds, strain:ATCC10324
Otu0000001	CP042823.1	82.328	232	39	2	1	231	2913482	2913252	2.42e-47	200	Methylobacterium sp.	CP042823.1 Methylobacterium sp. WL1 chromosome, complete genome
Otu0000001	CP022372.1	82.403	233	37	4	1	231	26251	26481	2.42e-47	200	Bosea sp.	CP022372.1 Bosea sp. AS-1 chromosome, complete genome
Otu0000001	CP012897.1	82.251	231	41	0	1	231	5223	5453	2.42e-47	200	Brevundimonas sp.	CP012897.1 Brevundimonas sp. DS20, complete genome
Otu0000001	CP045456.1	81.897	232	40	2	1	231	5286	5516	1.13e-45	195	Brevundimonas sp.	CP045456.1 Brevundimonas sp. Bb-A chromosome, complete genome
Otu0000001	CP045423.1	81.897	232	40	2	1	231	6550	6780	1.13e-45	195	Microvirga sp.	CP045423.1 Microvirga sp. HR1 chromosome, complete genome
Otu0000001	AP021855.1	81.897	232	40	2	1	231	886198	885968	1.13e-45	195	Bradyrhizobium sp.	AP021855.1 Bradyrhizobium sp. TM102 DNA, complete genome
Otu0000001	AP021854.1	81.897	232	40	2	1	231	901312	901542	1.13e-45	195	Bradyrhizobium sp.	AP021854.1 Bradyrhizobium sp. SG09 DNA, complete genome
Otu0000001	MK458637.1	81.974	233	38	4	1	231	14	244	1.13e-45	195	Microvirga sp.	MK458637.1 Microvirga sp. strain aTab11 DNA gyrase subunit B (gyrB) gene, partial cds
Otu0000001	MK458635.1	81.974	233	38	4	1	231	14	244	1.13e-45	195	Microvirga sp.	MK458635.1 Microvirga sp. strain aBH3 DNA gyrase subunit B (gyrB) gene, partial cds
Otu0000001	MK458633.1	81.974	233	38	4	1	231	14	244	1.13e-45	195	Microvirga sp.	MK458633.1 Microvirga sp. strain aBH1 DNA gyrase subunit B (gyrB) gene, partial cds
Otu0000001	CP042304.1	81.974	233	38	4	1	231	3509943	3509713	1.13e-45	195	Devosia sp.	CP042304.1 Devosia sp. Gsoil 520 chromosome, complete genome
Otu0000001	CP041659.1	80.303	264	46	6	1	261	1255036	1255296	1.13e-45	195	Sphingomonas sp.	CP041659.1 Sphingomonas sp. AE3 chromosome, complete genome
Otu0000001	CP032617.1	81.897	232	40	2	1	231	816817	816587	1.13e-45	195	Bradyrhizobium diazoefficiens	CP032617.1 Bradyrhizobium diazoefficiens strain 110spc4 chromosome, complete genome
Otu0000001	CP029603.1	81.897	232	40	2	1	231	994242	994012	1.13e-45	195	Bradyrhizobium diazoefficiens	CP029603.1 Bradyrhizobium diazoefficiens strain XF7 chromosome, complete genome
Otu0000002	CP010026.1	99.618	262	1	0	1	262	1667298	1667037	2.78e-131	479	Paraburkholderia fungorum	CP010026.1 Paraburkholderia fungorum strain ATCC BAA-463 chromosome 1, complete sequence
Otu0000002	CP014578.1	98.855	262	3	0	1	262	3374	3635	6.01e-128	468	Burkholderia sp.	CP014578.1 Burkholderia sp. OLGA172 chromosome 1, complete sequence
Otu0000002	CP031467.1	96.947	262	8	0	1	262	2176679	2176940	1.31e-119	440	Paraburkholderia caffeinilytica	CP031467.1 Paraburkholderia caffeinilytica strain CF1 chromosome 2, complete sequence
Otu0000002	CP022989.1	96.183	262	10	0	1	262	1160372	1160111	2.84e-116	429	Paraburkholderia aromaticivorans	CP022989.1 Paraburkholderia aromaticivorans strain BN5 chromosome 1, complete sequence
Otu0000002	CP008760.1	96.183	262	10	0	1	262	2344158	2343897	2.84e-116	429	Paraburkholderia xenovorans	CP008760.1 Paraburkholderia xenovorans LB400 chromosome 1, complete sequence
Otu0000002	CP000270.1	96.183	262	10	0	1	262	3373	3634	2.84e-116	429	Paraburkholderia xenovorans	CP000270.1 Paraburkholderia xenovorans LB400 chromosome 1, complete sequence
Otu0000002	CP001052.1	95.802	262	11	0	1	262	3482	3743	1.32e-114	424	Paraburkholderia phytofirmans	CP001052.1 Paraburkholderia phytofirmans PsJN chromosome 1, complete sequence
Otu0000002	LR699553.1	95.038	262	13	0	1	262	2575	2836	2.86e-111	412	Paraburkholderia sp.	LR699553.1 Paraburkholderia sp. Msb3 isolate PDMSB31 genome assembly, chromosome: I
Otu0000002	CP024941.1	95.019	261	13	0	2	262	3144	3404	1.03e-110	411	Paraburkholderia terricola	CP024941.1 Paraburkholderia terricola strain mHS1 chromosome mHS1_A, complete sequence
Otu0000002	KX233697.1	94.656	262	14	0	1	262	108	369	1.33e-109	407	Burkholderia panaciterrae	KX233697.1 Burkholderia panaciterrae strain DCY85-1 DNA gyrase subunit B (gyrB) gene, complete cds
Otu0000002	LC042089.1	96.996	233	7	0	30	262	1	233	3.72e-105	392	Burkholderia sp.	LC042089.1 Burkholderia sp. WR-50a gyrB gene for DNA gyrase subunit beta, partial cds
Otu0000002	JX064972.1	96.93	228	7	0	35	262	1	228	2.24e-102	383	Uncultured endophytic	JX064972.1 Uncultured endophytic bacterium clone 94 DNA gyrase B subunit (gyrB) gene, partial cds
Otu0000002	CP016434.1	92.748	262	19	0	1	262	2489837	2489576	2.9e-101	379	Burkholderia sp.	CP016434.1 Burkholderia sp. AD24 chromosome I sequence
Otu0000002	CP017561.1	92.748	262	19	0	1	262	2827937	2827676	2.9e-101	379	Paraburkholderia sprentiae	CP017561.1 Paraburkholderia sprentiae WSM5005 chromosome 1, complete sequence
Otu0000002	CP012192.1	92.748	262	19	0	1	262	3334	3595	2.9e-101	379	Burkholderia sp.	CP012192.1 Burkholderia sp. HB1 chromosome 1, complete sequence
Otu0000002	CP024934.1	92.366	262	20	0	1	262	3190	3451	1.35e-99	374	Paraburkholderia graminis	CP024934.1 Paraburkholderia graminis strain PHS1 chromosome PHS1_A, complete sequence
Otu0000002	CP003863.1	91.603	262	22	0	1	262	4286	4547	2.92e-96	363	Paraburkholderia phenoliruptrix	CP003863.1 Paraburkholderia phenoliruptrix BR3459a chromosome 1, complete sequence
Otu0000002	CP002013.1	91.603	262	22	0	1	262	3772	4033	2.92e-96	363	Burkholderia sp.	CP002013.1 Burkholderia sp. CCGE1002 chromosome 1, complete sequence
Otu0000002	KM246786.1	93.089	246	17	0	17	262	1	246	1.05e-95	361	Burkholderia susongensis	KM246786.1 Burkholderia susongensis strain L226 DNA gyrase subunit B (gyrB) gene, partial cds
Otu0000002	CP002217.1	91.221	262	23	0	1	262	3525	3786	1.36e-94	357	Burkholderia sp.	CP002217.1 Burkholderia sp. CCGE1003 chromosome 1, complete sequence
Otu0000002	CP041745.1	91.188	261	23	0	2	262	3223	3483	4.88e-94	355	Paraburkholderia megapolitana	CP041745.1 Paraburkholderia megapolitana strain LMG 23650 chromosome 2, complete sequence
Otu0000002	HF952728.1	94.017	234	14	0	29	262	1	234	4.88e-94	355	Burkholderia sprentiae	HF952728.1 Burkholderia sprentiae partial gyrB gene for DNA gyrase subunit B, strain WSM 4184
Otu0000002	JX064977.1	94.737	228	12	0	35	262	1	228	4.88e-94	355	Uncultured endophytic	JX064977.1 Uncultured endophytic bacterium clone 108 DNA gyrase B subunit (gyrB) gene, partial cds
Otu0000002	CP002519.1	90.84	262	24	0	1	262	3314	3575	6.31e-93	351	Burkholderia sp.	CP002519.1 Burkholderia sp. CCGE1001 chromosome 1, complete sequence
Otu0000002	KM435242.1	93.939	231	14	0	32	262	555	325	2.27e-92	350	Burkholderia sp.	KM435242.1 Burkholderia sp. DCY93 GyrB (gyrB) gene, partial cds
Otu0000002	HE994059.1	93.939	231	14	0	32	262	1	231	2.27e-92	350	Burkholderia sprentiae	HE994059.1 Burkholderia sprentiae WSM5005 partial gyrB gene for DNA gyrase subunit beta, type strain WSM5005T
Otu0000002	HE994048.1	93.939	231	13	1	33	262	1	231	8.17e-92	348	Burkholderia sp.	HE994048.1 Burkholderia sp. WSM4176 partial gyrB gene for DNA gyrase subunit beta, strain WSM4176
Otu0000002	JX064978.1	93.86	228	14	0	35	262	1	228	1.06e-90	344	Uncultured endophytic	JX064978.1 Uncultured endophytic bacterium clone 107 DNA gyrase B subunit (gyrB) gene, partial cds
Otu0000002	HE994055.1	93.86	228	14	0	35	262	1	228	1.06e-90	344	Burkholderia sprentiae	HE994055.1 Burkholderia sprentiae partial gyrB gene for DNA gyrase subunit beta, strain WSM4185
Otu0000002	HE994054.1	93.86	228	14	0	35	262	1	228	1.06e-90	344	Burkholderia sp.	HE994054.1 Burkholderia sp. WSM4182 partial gyrB gene for DNA gyrase subunit beta, strain WSM4182
Otu0000002	HE994042.1	93.86	228	14	0	35	262	1	228	1.06e-90	344	Burkholderia sprentiae	HE994042.1 Burkholderia sprentiae partial gyrB gene for DNA gyrase subunit beta, strain WSM3617
Otu0000002	LC383617.1	93.103	232	16	0	31	262	1337	1106	1.37e-89	340	Burkholderia sp.	LC383617.1 Burkholderia sp. TIE04-STM11820 gyrB gene, DNA gyrase B subunit, partial sequence
Otu0000002	LC383617.1	93.299	194	13	0	69	262	1	194	1.81e-73	287	Burkholderia sp.	LC383617.1 Burkholderia sp. TIE04-STM11820 gyrB gene, DNA gyrase B subunit, partial sequence
Otu0000002	CP024905.1	90.076	262	26	0	1	262	2580	2841	1.37e-89	340	Paraburkholderia caledonica	CP024905.1 Paraburkholderia caledonica strain PHRS4 chromosome PHRS4_A, complete sequence
Otu0000002	LC383618.1	92.735	234	17	0	29	262	1338	1105	4.91e-89	339	Burkholderia sp.	LC383618.1 Burkholderia sp. TIE08-STM11823 gyrB gene, DNA gyrase B subunit, partial sequence
Otu0000002	LC383618.1	92.268	194	14	1	69	262	1	193	1.41e-69	274	Burkholderia sp.	LC383618.1 Burkholderia sp. TIE08-STM11823 gyrB gene, DNA gyrase B subunit, partial sequence
Otu0000002	KU723579.1	98.438	192	3	0	71	262	1	192	4.91e-89	339	Burkholderia aspalathi	KU723579.1 Burkholderia aspalathi strain LMG 27731 DNA gyrase subunit beta (gyrB) gene, partial cds
Otu0000002	KM501455.1	94.907	216	11	0	47	262	1	216	4.91e-89	339	Paraburkholderia ginsengiterrae	KM501455.1 Paraburkholderia ginsengiterrae strain DCY85 gyrase subunit B (gyrB) gene, partial cds
Otu0000002	KM501454.1	94.907	216	11	0	47	262	1	216	4.91e-89	339	Burkholderia sp.	KM501454.1 Burkholderia sp. DCY85-1 gyrase subunit B (gyrB) gene, partial cds
Otu0000002	JX064986.1	93.421	228	15	0	35	262	1	228	4.91e-89	339	Uncultured endophytic	JX064986.1 Uncultured endophytic bacterium clone 111 DNA gyrase B subunit (gyrB) gene, partial cds
Otu0000002	JX064979.1	93.421	228	15	0	35	262	1	228	4.91e-89	339	Uncultured endophytic	JX064979.1 Uncultured endophytic bacterium clone 103 DNA gyrase B subunit (gyrB) gene, partial cds
Otu0000002	HE994051.1	94.521	219	12	0	44	262	1	219	4.91e-89	339	Burkholderia sp.	HE994051.1 Burkholderia sp. WSM4179 partial gyrB gene for DNA gyrase subunit beta, strain WSM4179
Otu0000002	HE994041.1	92.735	234	17	0	29	262	1	234	4.91e-89	339	Burkholderia dilworthii	HE994041.1 Burkholderia dilworthii partial gyrB gene for DNA gyrase subunit beta, strain WSM3556
Otu0000002	LC383610.1	92.704	233	17	0	30	262	1	233	1.77e-88	337	Burkholderia sp.	LC383610.1 Burkholderia sp. TIE07-STM11822 gyrB gene, DNA gyrase B subunit, partial sequence
Otu0000002	HE994045.2	92.704	233	16	1	30	261	1	233	1.77e-88	337	Burkholderia rhynchosiae	HE994045.2 Burkholderia rhynchosiae partial gyrB gene for DNA gyrase subunit beta, type strain WSM3937T
Otu0000002	KU723575.1	97.917	192	4	0	71	262	1	192	2.29e-87	333	Burkholderia sediminicola	KU723575.1 Burkholderia sediminicola strain LMG 24238 DNA gyrase subunit beta (gyrB) gene, partial cds
Otu0000002	KU723574.1	97.917	192	4	0	71	262	1	192	2.29e-87	333	Burkholderia fungorum	KU723574.1 Burkholderia fungorum strain LMG 16225 DNA gyrase subunit beta (gyrB) gene, partial cds
Otu0000002	HE994047.1	94.836	213	11	0	50	262	1	213	2.29e-87	333	Burkholderia sp.	HE994047.1 Burkholderia sp. WSM4175 partial gyrB gene for DNA gyrase subunit beta, strain WSM4175
Otu0000002	JF265173.1	92.308	234	18	0	29	262	1	234	2.29e-87	333	Endophytic bacterium	JF265173.1 Endophytic bacterium 12(2011) DNA gyrase B subunit (gyrB) gene, partial cds
Otu0000002	LC383608.1	91.949	236	19	0	27	262	1	236	8.22e-87	331	Burkholderia sp.	LC383608.1 Burkholderia sp. TIE05-STM11821 gyrB gene, DNA gyrase B subunit, partial sequence
Otu0000002	HE994044.1	92.952	227	16	0	35	261	1	227	8.22e-87	331	Burkholderia rhynchosiae	HE994044.1 Burkholderia rhynchosiae partial gyrB gene for DNA gyrase subunit beta, strain WSM3930
Otu0000002	LC383611.1	91.915	235	19	0	28	262	1	235	2.96e-86	329	Burkholderia sp.	LC383611.1 Burkholderia sp. PN101-STM11826 gyrB gene, DNA gyrase B subunit, partial sequence
Otu0000002	JF265178.1	92.241	232	18	0	31	262	1	232	2.96e-86	329	Endophytic bacterium	JF265178.1 Endophytic bacterium 8(2011) DNA gyrase B subunit (gyrB) gene, partial cds
Otu0000002	LC383616.1	91.88	234	19	0	29	262	1338	1105	1.06e-85	327	Burkholderia sp.	LC383616.1 Burkholderia sp. PIN06-STM11818 gyrB gene, DNA gyrase B subunit, partial sequence
Otu0000002	LC383616.1	91.237	194	16	1	69	262	1	193	3.04e-66	263	Burkholderia sp.	LC383616.1 Burkholderia sp. PIN06-STM11818 gyrB gene, DNA gyrase B subunit, partial sequence
Otu0000002	LC383609.1	91.88	234	19	0	29	262	1	234	1.06e-85	327	Burkholderia sp.	LC383609.1 Burkholderia sp. PIN05-STM11817 gyrB gene, DNA gyrase B subunit, partial sequence
Otu0000002	JX065007.1	92.544	228	17	0	35	262	1	228	1.06e-85	327	Uncultured endophytic	JX065007.1 Uncultured endophytic bacterium clone 82 DNA gyrase B subunit (gyrB) gene, partial cds
Otu0000002	JX065006.1	92.544	228	17	0	35	262	1	228	1.06e-85	327	Uncultured endophytic	JX065006.1 Uncultured endophytic bacterium clone 81 DNA gyrase B subunit (gyrB) gene, partial cds
Otu0000002	JX065000.1	92.544	228	17	0	35	262	1	228	1.06e-85	327	Uncultured endophytic	JX065000.1 Uncultured endophytic bacterium clone 128 DNA gyrase B subunit (gyrB) gene, partial cds
Otu0000002	HE994057.1	92.544	228	17	0	35	262	1	228	1.06e-85	327	Burkholderia dilworthii	HE994057.1 Burkholderia dilworthii partial gyrB gene for DNA gyrase subunit beta, strain WSM4204
Otu0000002	HE994052.1	95.169	207	10	0	56	262	1	207	1.06e-85	327	Burkholderia sp.	HE994052.1 Burkholderia sp. WSM4180 partial gyrB gene for DNA gyrase subunit beta, strain WSM4180
Otu0000002	HE994050.1	92.208	231	18	0	32	262	1	231	1.06e-85	327	Burkholderia sp.	HE994050.1 Burkholderia sp. WSM4178 partial gyrB gene for DNA gyrase subunit beta, strain WSM4178
Otu0000002	HE994049.1	95.169	207	10	0	56	262	1	207	1.06e-85	327	Burkholderia sp.	HE994049.1 Burkholderia sp. WSM4177 partial gyrB gene for DNA gyrase subunit beta, strain WSM4177
Otu0000002	HE994046.1	95.588	204	9	0	59	262	1	204	1.06e-85	327	Burkholderia sp.	HE994046.1 Burkholderia sp. WSM4174 partial gyrB gene for DNA gyrase subunit beta, strain WSM4174
Otu0000002	JF265188.1	91.88	234	19	0	29	262	1	234	1.06e-85	327	Endophytic bacterium	JF265188.1 Endophytic bacterium 19(2011) DNA gyrase B subunit (gyrB) gene, partial cds
Otu0000002	JF265185.1	91.88	234	19	0	29	262	1	234	1.06e-85	327	Endophytic bacterium	JF265185.1 Endophytic bacterium 22(2011) DNA gyrase B subunit (gyrB) gene, partial cds
Otu0000002	JF265184.1	91.88	234	19	0	29	262	1	234	1.06e-85	327	Endophytic bacterium	JF265184.1 Endophytic bacterium 21(2011) DNA gyrase B subunit (gyrB) gene, partial cds
Otu0000002	JF265181.1	91.88	234	19	0	29	262	1	234	1.06e-85	327	Endophytic bacterium	JF265181.1 Endophytic bacterium 18(2011) DNA gyrase B subunit (gyrB) gene, partial cds
Otu0000002	JF265172.1	92.208	231	18	0	32	262	1	231	1.06e-85	327	Endophytic bacterium	JF265172.1 Endophytic bacterium 15(2011) DNA gyrase B subunit (gyrB) gene, partial cds
Otu0000002	JF265183.1	91.845	233	19	0	30	262	1	233	3.83e-85	326	Endophytic bacterium	JF265183.1 Endophytic bacterium 17(2011) DNA gyrase B subunit (gyrB) gene, partial cds
Otu0000002	JF265176.1	92.174	230	18	0	33	262	1	230	3.83e-85	326	Endophytic bacterium	JF265176.1 Endophytic bacterium 14(2011) DNA gyrase B subunit (gyrB) gene, partial cds
Otu0000002	CP014306.1	88.889	261	29	0	2	262	1257797	1258057	4.95e-84	322	Burkholderia sp.	CP014306.1 Burkholderia sp. PAMC 26561 chromosome 1, complete sequence
Otu0000002	KR154688.1	98.361	183	3	0	80	262	1	183	4.95e-84	322	Burkholderia sp.	KR154688.1 Burkholderia sp. BL16 R3 GyrB (gyrB) gene, partial cds
Otu0000002	KR154687.1	98.361	183	3	0	80	262	1	183	4.95e-84	322	Burkholderia sp.	KR154687.1 Burkholderia sp. BL15 R3 GyrB (gyrB) gene, partial cds
Otu0000002	AP014576.1	88.889	261	29	0	2	262	3568	3828	4.95e-84	322	Burkholderia sp.	AP014576.1 Burkholderia sp. RPE67 DNA, complete genome, chromosome: 1
Otu0000002	JX065016.1	92.105	228	18	0	35	262	1	228	4.95e-84	322	Uncultured endophytic	JX065016.1 Uncultured endophytic bacterium clone 109 DNA gyrase B subunit (gyrB) gene, partial cds
Otu0000002	JX065012.1	92.105	228	18	0	35	262	1	228	4.95e-84	322	Uncultured endophytic	JX065012.1 Uncultured endophytic bacterium clone 87 DNA gyrase B subunit (gyrB) gene, partial cds
Otu0000002	JX065009.1	92.105	228	18	0	35	262	1	228	4.95e-84	322	Uncultured endophytic	JX065009.1 Uncultured endophytic bacterium clone 84 DNA gyrase B subunit (gyrB) gene, partial cds
Otu0000002	JX065002.1	92.105	228	18	0	35	262	1	228	4.95e-84	322	Uncultured endophytic	JX065002.1 Uncultured endophytic bacterium clone 77 DNA gyrase B subunit (gyrB) gene, partial cds
Otu0000002	JX064997.1	92.105	228	18	0	35	262	1	228	4.95e-84	322	Uncultured endophytic	JX064997.1 Uncultured endophytic bacterium clone 118 DNA gyrase B subunit (gyrB) gene, partial cds
Otu0000002	JX064988.1	92.105	228	18	0	35	262	1	228	4.95e-84	322	Uncultured endophytic	JX064988.1 Uncultured endophytic bacterium clone 124 DNA gyrase B subunit (gyrB) gene, partial cds
Otu0000002	JF265177.1	92.105	228	18	0	35	262	1	228	4.95e-84	322	Endophytic bacterium	JF265177.1 Endophytic bacterium 10(2011) DNA gyrase B subunit (gyrB) gene, partial cds
Otu0000002	JF265175.1	92.105	228	18	0	35	262	1	228	4.95e-84	322	Endophytic bacterium	JF265175.1 Endophytic bacterium 13(2011) DNA gyrase B subunit (gyrB) gene, partial cds
Otu0000002	JF265174.1	92.444	225	17	0	38	262	2	226	4.95e-84	322	Endophytic bacterium	JF265174.1 Endophytic bacterium 9(2011) DNA gyrase B subunit (gyrB) gene, partial cds
Otu0000002	JF265186.1	91.739	230	19	0	33	262	1	230	1.78e-83	320	Endophytic bacterium	JF265186.1 Endophytic bacterium 23(2011) DNA gyrase B subunit (gyrB) gene, partial cds
Otu0000002	KU723577.1	96.354	192	7	0	71	262	1	192	2.3e-82	316	Paraburkholderia caffeinilytica	KU723577.1 Paraburkholderia caffeinilytica strain CF1 DNA gyrase subunit beta (gyrB) gene, partial cds
Otu0000002	JX065011.1	91.667	228	19	0	35	262	1	228	2.3e-82	316	Uncultured endophytic	JX065011.1 Uncultured endophytic bacterium clone 86 DNA gyrase B subunit (gyrB) gene, partial cds
Otu0000002	JX065010.1	91.667	228	19	0	35	262	1	228	2.3e-82	316	Uncultured endophytic	JX065010.1 Uncultured endophytic bacterium clone 85 DNA gyrase B subunit (gyrB) gene, partial cds
Otu0000002	JX065005.1	91.667	228	19	0	35	262	1	228	2.3e-82	316	Uncultured endophytic	JX065005.1 Uncultured endophytic bacterium clone 80 DNA gyrase B subunit (gyrB) gene, partial cds
Otu0000002	JX065004.1	91.667	228	19	0	35	262	1	228	2.3e-82	316	Uncultured endophytic	JX065004.1 Uncultured endophytic bacterium clone 79 DNA gyrase B subunit (gyrB) gene, partial cds
Otu0000002	JX064992.1	91.667	228	19	0	35	262	1	228	2.3e-82	316	Uncultured endophytic	JX064992.1 Uncultured endophytic bacterium clone 116 DNA gyrase B subunit (gyrB) gene, partial cds
Otu0000002	JX064983.1	91.667	228	19	0	35	262	1	228	2.3e-82	316	Uncultured endophytic	JX064983.1 Uncultured endophytic bacterium clone 113 DNA gyrase B subunit (gyrB) gene, partial cds
Otu0000002	HE994056.1	94.203	207	12	0	56	262	1	207	2.3e-82	316	Burkholderia sprentiae	HE994056.1 Burkholderia sprentiae partial gyrB gene for DNA gyrase subunit beta, strain WSM4186
Otu0000002	HE994053.1	94.608	204	11	0	59	262	1	204	2.3e-82	316	Burkholderia sp.	HE994053.1 Burkholderia sp. WSM4181 partial gyrB gene for DNA gyrase subunit beta, strain WSM4181
Otu0000002	HE994043.1	94.203	207	12	0	56	262	1	207	2.3e-82	316	Burkholderia sprentiae	HE994043.1 Burkholderia sprentiae partial gyrB gene for DNA gyrase subunit beta, strain WSM3618
Otu0000002	CP003087.1	88.506	261	30	0	2	262	3202	3462	2.3e-82	316	Burkholderia sp.	CP003087.1 Burkholderia sp. YI23 chromosome 1, complete sequence
Otu0000002	JF265187.1	91.667	228	19	0	35	262	1	228	2.3e-82	316	Endophytic bacterium	JF265187.1 Endophytic bacterium 24(2011) DNA gyrase B subunit (gyrB) gene, partial cds
Otu0000002	JF265182.1	92	225	18	0	38	262	1	225	2.3e-82	316	Endophytic bacterium	JF265182.1 Endophytic bacterium 16(2011) DNA gyrase B subunit (gyrB) gene, partial cds
Otu0000002	KM655753.1	89.796	245	25	0	17	261	1	245	8.28e-82	315	Burkholderia acidipaludis	KM655753.1 Burkholderia acidipaludis strain NBRC 101816T DNA gyrase subunit beta (gyrB) gene, partial cds
Otu0000002	JF265171.1	92.308	221	17	0	42	262	1	221	8.28e-82	315	Endophytic bacterium	JF265171.1 Endophytic bacterium 11(2011) DNA gyrase B subunit (gyrB) gene, partial cds
Otu0000002	LR607082.1	96.296	189	7	0	74	262	2	190	1.07e-80	311	Paraburkholderia sp.	LR607082.1 Paraburkholderia sp. JPY432 partial gyrB gene for Gyrase B, strain JPY432
Otu0000002	LR607078.1	96.296	189	7	0	74	262	2	190	1.07e-80	311	Paraburkholderia sp.	LR607078.1 Paraburkholderia sp. JPY419 partial gyrB gene for Gyrase B, strain JPY419
Otu0000002	LR607066.1	96.296	189	7	0	74	262	2	190	1.07e-80	311	Paraburkholderia sp.	LR607066.1 Paraburkholderia sp. JPY169 partial gyrB gene for Gyrase B, strain JPY169
Otu0000003	HG322949.1	94.636	261	14	0	1	261	288073	287813	4.78e-109	405	Janthinobacterium agaricidamnosum	HG322949.1 Janthinobacterium agaricidamnosum NBRC 102515 = DSM 9628, complete genome
Otu0000003	KU311332.1	93.487	261	17	0	1	261	542	282	4.81e-104	388	Collimonas sp.	KU311332.1 Collimonas sp. S56 DNA gyrase subunit B (gyrB) gene, partial cds
Otu0000003	KU311333.1	93.103	261	18	0	1	261	541	281	6.22e-103	385	Collimonas sp.	KU311333.1 Collimonas sp. S5T5 DNA gyrase subunit B (gyrB) gene, partial cds
Otu0000003	KU311365.1	93.103	261	18	0	1	261	542	282	2.24e-102	383	Collimonas fungivorans	KU311365.1 Collimonas fungivorans strain Ter228 DNA gyrase subunit B (gyrB) gene, partial cds
Otu0000003	KU311360.1	93.103	261	18	0	1	261	542	282	2.24e-102	383	Collimonas fungivorans	KU311360.1 Collimonas fungivorans strain Ter14 DNA gyrase subunit B (gyrB) gene, partial cds
Otu0000003	KU311357.1	93.103	261	18	0	1	261	541	281	2.24e-102	383	Collimonas sp.	KU311357.1 Collimonas sp. SO96 DNA gyrase subunit B (gyrB) gene, partial cds
Otu0000003	KU311352.1	93.103	261	18	0	1	261	542	282	2.24e-102	383	Collimonas sp.	KU311352.1 Collimonas sp. SO31 DNA gyrase subunit B (gyrB) gene, partial cds
Otu0000003	KU311337.1	93.103	261	18	0	1	261	542	282	2.24e-102	383	Collimonas sp.	KU311337.1 Collimonas sp. SO108 DNA gyrase subunit B (gyrB) gene, partial cds
Otu0000003	CP013232.1	93.103	261	18	0	1	261	3061	3321	2.24e-102	383	Collimonas fungivorans	CP013232.1 Collimonas fungivorans strain Ter6 chromosome, complete genome
Otu0000003	CP011319.1	92.72	261	19	0	1	261	6450618	6450358	1.04e-100	377	Janthinobacterium sp.	CP011319.1 Janthinobacterium sp. 1_2014MBL_MicDiv, complete genome
Otu0000003	KU311373.1	92.72	261	19	0	1	261	542	282	1.04e-100	377	Collimonas fungivorans	KU311373.1 Collimonas fungivorans Ter331 DNA gyrase subunit B (gyrB) gene, partial cds
Otu0000003	KU311355.1	92.72	261	19	0	1	261	542	282	1.04e-100	377	Collimonas sp.	KU311355.1 Collimonas sp. SO92 DNA gyrase subunit B (gyrB) gene, partial cds
Otu0000003	KU311354.1	92.72	261	19	0	1	261	542	282	1.04e-100	377	Collimonas sp.	KU311354.1 Collimonas sp. SO85 DNA gyrase subunit B (gyrB) gene, partial cds
Otu0000003	KU311350.1	92.72	261	19	0	1	261	542	282	1.04e-100	377	Collimonas sp.	KU311350.1 Collimonas sp. SO198 DNA gyrase subunit B (gyrB) gene, partial cds
Otu0000003	KU311339.1	92.72	261	19	0	1	261	542	282	1.04e-100	377	Collimonas sp.	KU311339.1 Collimonas sp. SO110 DNA gyrase subunit B (gyrB) gene, partial cds
Otu0000003	KU311330.1	92.337	261	20	0	1	261	542	282	1.04e-100	377	Collimonas sp.	KU311330.1 Collimonas sp. S21 DNA gyrase subunit B (gyrB) gene, partial cds
Otu0000003	KU311300.1	92.72	261	19	0	1	261	542	282	1.04e-100	377	Collimonas sp.	KU311300.1 Collimonas sp. CPML38 DNA gyrase subunit B (gyrB) gene, partial cds
Otu0000003	KU311297.1	92.72	261	19	0	1	261	542	282	1.04e-100	377	Collimonas sp.	KU311297.1 Collimonas sp. CPML32 DNA gyrase subunit B (gyrB) gene, partial cds
Otu0000003	KU311295.1	92.72	261	19	0	1	261	542	282	1.04e-100	377	Collimonas sp.	KU311295.1 Collimonas sp. CPMB23 DNA gyrase subunit B (gyrB) gene, partial cds
Otu0000003	CP012201.1	92.72	261	19	0	1	261	4962610	4962350	1.04e-100	377	Massilia sp.	CP012201.1 Massilia sp. NR 4-1, complete genome
Otu0000003	CP002745.1	92.72	261	19	0	1	261	3154	3414	1.04e-100	377	Collimonas fungivorans	CP002745.1 Collimonas fungivorans Ter331 chromosome, complete genome
Otu0000003	CP035913.1	92.692	260	19	0	2	261	3413833	3413574	3.75e-100	375	Massilia lutea	CP035913.1 Massilia lutea strain DSM 17473 chromosome
Otu0000003	CP024608.1	92.366	262	20	0	1	262	40955	41216	1.35e-99	374	Massilia violaceinigra	CP024608.1 Massilia violaceinigra strain B2 chromosome
Otu0000003	CP019510.1	92.941	255	18	0	1	255	3583	3837	4.85e-99	372	Janthinobacterium sp.	CP019510.1 Janthinobacterium sp. LM6 chromosome, complete genome
Otu0000003	KU311376.1	92.337	261	20	0	1	261	542	282	4.85e-99	372	Collimonas pratensis	KU311376.1 Collimonas pratensis strain Ter91 DNA gyrase subunit B (gyrB) gene, partial cds
Otu0000003	KU311369.1	92.337	261	20	0	1	261	542	282	4.85e-99	372	Collimonas pratensis	KU311369.1 Collimonas pratensis strain Ter291 DNA gyrase subunit B (gyrB) gene, partial cds
Otu0000003	KU311349.1	92.337	261	20	0	1	261	541	281	4.85e-99	372	Collimonas sp.	KU311349.1 Collimonas sp. SO195 DNA gyrase subunit B (gyrB) gene, partial cds
Otu0000003	KU311348.1	92.337	261	20	0	1	261	542	282	4.85e-99	372	Collimonas sp.	KU311348.1 Collimonas sp. SO147 DNA gyrase subunit B (gyrB) gene, partial cds
Otu0000003	KU311336.1	92.337	261	20	0	1	261	542	282	4.85e-99	372	Collimonas sp.	KU311336.1 Collimonas sp. SO09 DNA gyrase subunit B (gyrB) gene, partial cds
Otu0000003	KU311335.1	92.337	261	20	0	1	261	542	282	4.85e-99	372	Collimonas sp.	KU311335.1 Collimonas sp. SO08 DNA gyrase subunit B (gyrB) gene, partial cds
Otu0000003	KU311334.1	92.337	261	20	0	1	261	542	282	4.85e-99	372	Collimonas sp.	KU311334.1 Collimonas sp. SO06 DNA gyrase subunit B (gyrB) gene, partial cds
Otu0000003	KU311324.1	92.337	261	20	0	1	261	542	282	4.85e-99	372	Collimonas sp.	KU311324.1 Collimonas sp. P2 DNA gyrase subunit B (gyrB) gene, partial cds
Otu0000003	KU311316.1	92.337	261	20	0	1	261	542	282	4.85e-99	372	Collimonas sp.	KU311316.1 Collimonas sp. M1V8 DNA gyrase subunit B (gyrB) gene, partial cds
Otu0000003	KU311313.1	92.337	261	20	0	1	261	542	282	4.85e-99	372	Collimonas sp.	KU311313.1 Collimonas sp. M1T7 DNA gyrase subunit B (gyrB) gene, partial cds
Otu0000003	KU311312.1	92.337	261	20	0	1	261	542	282	4.85e-99	372	Collimonas sp.	KU311312.1 Collimonas sp. M1T1 DNA gyrase subunit B (gyrB) gene, partial cds
Otu0000003	KU311307.1	92.337	261	20	0	1	261	542	282	4.85e-99	372	Collimonas sp.	KU311307.1 Collimonas sp. J55 DNA gyrase subunit B (gyrB) gene, partial cds
Otu0000003	KU311305.1	92.337	261	20	0	1	261	542	282	4.85e-99	372	Collimonas sp.	KU311305.1 Collimonas sp. J40 DNA gyrase subunit B (gyrB) gene, partial cds
Otu0000003	KU311296.1	92.337	261	20	0	1	261	541	281	4.85e-99	372	Collimonas sp.	KU311296.1 Collimonas sp. CPMB31 DNA gyrase subunit B (gyrB) gene, partial cds
Otu0000003	KU311294.1	92.337	261	20	0	1	261	542	282	4.85e-99	372	Collimonas sp.	KU311294.1 Collimonas sp. AD103 DNA gyrase subunit B (gyrB) gene, partial cds
Otu0000003	KU311293.1	92.337	261	20	0	1	261	541	281	4.85e-99	372	Collimonas sp.	KU311293.1 Collimonas sp. AD078 DNA gyrase subunit B (gyrB) gene, partial cds
Otu0000003	KU311291.1	92.337	261	20	0	1	261	542	282	4.85e-99	372	Collimonas sp.	KU311291.1 Collimonas sp. AD065 DNA gyrase subunit B (gyrB) gene, partial cds
Otu0000003	CP013236.1	92.337	261	20	0	1	261	3257	3517	4.85e-99	372	Collimonas pratensis	CP013236.1 Collimonas pratensis strain Ter291, complete genome
Otu0000003	CP013234.1	92.337	261	20	0	1	261	3196	3456	4.85e-99	372	Collimonas pratensis	CP013234.1 Collimonas pratensis strain Ter91 chromosome, complete genome
Otu0000003	CP033019.1	91.985	262	21	0	1	262	5630585	5630846	6.27e-98	368	Janthinobacterium agaricidamnosum	CP033019.1 Janthinobacterium agaricidamnosum strain BHSEK chromosome, complete genome
Otu0000003	CP040017.1	91.954	261	21	0	2	262	4526807	4527067	2.25e-97	366	Massilia umbonata	CP040017.1 Massilia umbonata strain DSMZ 26121 chromosome, complete genome
Otu0000003	CP036401.1	91.954	261	21	0	2	262	7331043	7330783	2.25e-97	366	Massilia albidiflava	CP036401.1 Massilia albidiflava strain DSM 17472 chromosome, complete genome
Otu0000003	KU311362.1	91.954	261	21	0	1	261	541	281	2.25e-97	366	Collimonas fungivorans	KU311362.1 Collimonas fungivorans strain Ter165 DNA gyrase subunit B (gyrB) gene, partial cds
Otu0000003	KU311353.1	91.954	261	21	0	1	261	542	282	2.25e-97	366	Collimonas sp.	KU311353.1 Collimonas sp. SO32 DNA gyrase subunit B (gyrB) gene, partial cds
Otu0000003	KU311351.1	91.954	261	21	0	1	261	542	282	2.25e-97	366	Collimonas sp.	KU311351.1 Collimonas sp. SO30 DNA gyrase subunit B (gyrB) gene, partial cds
Otu0000003	KU311346.1	91.954	261	21	0	1	261	542	282	2.25e-97	366	Collimonas sp.	KU311346.1 Collimonas sp. SO122 DNA gyrase subunit B (gyrB) gene, partial cds
Otu0000003	KU311345.1	91.954	261	21	0	1	261	541	281	2.25e-97	366	Collimonas sp.	KU311345.1 Collimonas sp. SO117 DNA gyrase subunit B (gyrB) gene, partial cds
Otu0000003	KU311343.1	91.954	261	21	0	1	261	541	281	2.25e-97	366	Collimonas sp.	KU311343.1 Collimonas sp. SO114 DNA gyrase subunit B (gyrB) gene, partial cds
Otu0000003	KU311341.1	91.954	261	21	0	1	261	542	282	2.25e-97	366	Collimonas sp.	KU311341.1 Collimonas sp. SO112 DNA gyrase subunit B (gyrB) gene, partial cds
Otu0000003	KU311338.1	91.954	261	21	0	1	261	542	282	2.25e-97	366	Collimonas sp.	KU311338.1 Collimonas sp. SO109 DNA gyrase subunit B (gyrB) gene, partial cds
Otu0000003	CP009962.1	91.954	261	21	0	1	261	3179	3439	2.25e-97	366	Collimonas arenae	CP009962.1 Collimonas arenae strain Cal35, complete genome
Otu0000003	KU311359.1	91.571	261	22	0	1	261	542	282	8.11e-97	364	Collimonas pratensis	KU311359.1 Collimonas pratensis strain Ter118 DNA gyrase subunit B (gyrB) gene, partial cds
Otu0000003	KU311317.1	91.571	261	22	0	1	261	542	282	8.11e-97	364	Collimonas sp.	KU311317.1 Collimonas sp. M1V9 DNA gyrase subunit B (gyrB) gene, partial cds
Otu0000003	KU311370.1	91.571	261	22	0	1	261	542	282	1.05e-95	361	Collimonas fungivorans	KU311370.1 Collimonas fungivorans strain Ter299 DNA gyrase subunit B (gyrB) gene, partial cds
Otu0000003	KU311367.1	91.571	261	22	0	1	261	541	281	1.05e-95	361	Collimonas fungivorans	KU311367.1 Collimonas fungivorans strain Ter266 DNA gyrase subunit B (gyrB) gene, partial cds
Otu0000003	KU311364.1	91.571	261	22	0	1	261	542	282	1.05e-95	361	Collimonas pratensis	KU311364.1 Collimonas pratensis strain Ter227 DNA gyrase subunit B (gyrB) gene, partial cds
Otu0000003	KU311344.1	91.571	261	22	0	1	261	531	271	1.05e-95	361	Collimonas sp.	KU311344.1 Collimonas sp. SO115 DNA gyrase subunit B (gyrB) gene, partial cds
Otu0000003	KU311327.1	91.571	261	22	0	1	261	541	281	1.05e-95	361	Collimonas sp.	KU311327.1 Collimonas sp. RA1BR1 DNA gyrase subunit B (gyrB) gene, partial cds
Otu0000003	KU311306.1	91.571	261	22	0	1	261	542	282	1.05e-95	361	Collimonas sp.	KU311306.1 Collimonas sp. J41 DNA gyrase subunit B (gyrB) gene, partial cds
Otu0000003	KU311292.1	91.571	261	22	0	1	261	542	282	1.05e-95	361	Collimonas sp.	KU311292.1 Collimonas sp. AD076 DNA gyrase subunit B (gyrB) gene, partial cds
Otu0000003	KU311290.1	91.571	261	22	0	1	261	542	282	1.05e-95	361	Collimonas sp.	KU311290.1 Collimonas sp. AD064 DNA gyrase subunit B (gyrB) gene, partial cds
Otu0000003	KU311308.1	90.805	261	24	0	1	261	542	282	1.36e-94	357	Collimonas sp.	KU311308.1 Collimonas sp. J8 DNA gyrase subunit B (gyrB) gene, partial cds
Otu0000003	KU311356.1	91.188	261	23	0	1	261	542	282	4.88e-94	355	Collimonas sp.	KU311356.1 Collimonas sp. SO95 DNA gyrase subunit B (gyrB) gene, partial cds
Otu0000003	KU311342.1	91.188	261	23	0	1	261	542	282	4.88e-94	355	Collimonas sp.	KU311342.1 Collimonas sp. SO113 DNA gyrase subunit B (gyrB) gene, partial cds
Otu0000003	KU311340.1	91.188	261	23	0	1	261	542	282	4.88e-94	355	Collimonas sp.	KU311340.1 Collimonas sp. SO111 DNA gyrase subunit B (gyrB) gene, partial cds
Otu0000003	KU311309.1	91.188	261	23	0	1	261	541	281	4.88e-94	355	Collimonas sp.	KU311309.1 Collimonas sp. K2X3 DNA gyrase subunit B (gyrB) gene, partial cds
Otu0000003	CP038026.1	91.44	257	22	0	5	261	3997337	3997081	1.76e-93	353	Massilia plicata	CP038026.1 Massilia plicata strain DSM 17505 chromosome, complete genome
Otu0000003	CP030092.1	91.188	261	21	2	2	261	5045461	5045202	1.76e-93	353	Massilia sp.	CP030092.1 Massilia sp. YMA4 chromosome, complete genome
Otu0000003	CP022736.1	90.84	262	24	0	1	262	5399638	5399899	6.31e-93	351	Herbaspirillum sp.	CP022736.1 Herbaspirillum sp. meg3 chromosome, complete genome
Otu0000003	KU311358.1	90.875	263	22	2	1	262	542	281	6.31e-93	351	Collimonas arenae	KU311358.1 Collimonas arenae strain Ter10 DNA gyrase subunit B (gyrB) gene, partial cds
Otu0000003	KU311321.1	90.875	263	22	2	1	262	542	281	6.31e-93	351	Collimonas sp.	KU311321.1 Collimonas sp. Myc49 DNA gyrase subunit B (gyrB) gene, partial cds
Otu0000003	KU311320.1	90.875	263	22	2	1	262	541	280	6.31e-93	351	Collimonas sp.	KU311320.1 Collimonas sp. Myc46 DNA gyrase subunit B (gyrB) gene, partial cds
Otu0000003	KU311319.1	90.875	263	22	2	1	262	542	281	6.31e-93	351	Collimonas sp.	KU311319.1 Collimonas sp. Myc44 DNA gyrase subunit B (gyrB) gene, partial cds
Otu0000003	CP013235.1	90.875	263	22	2	1	262	3213	3474	6.31e-93	351	Collimonas arenae	CP013235.1 Collimonas arenae strain Ter282, complete genome
Otu0000003	CP013233.1	90.875	263	22	2	1	262	3213	3474	6.31e-93	351	Collimonas arenae	CP013233.1 Collimonas arenae strain Ter10, complete genome
Otu0000003	CP028324.1	90.84	262	22	2	2	262	3104	3364	2.27e-92	350	Massilia armeniaca	CP028324.1 Massilia armeniaca strain ZMN-3 chromosome, complete genome
Otu0000003	KU311375.1	90.805	261	24	0	1	261	542	282	2.27e-92	350	Collimonas pratensis	KU311375.1 Collimonas pratensis strain Ter90 DNA gyrase subunit B (gyrB) gene, partial cds
Otu0000003	CP037993.1	90.458	262	25	0	1	262	3442	3703	2.94e-91	346	Herbaspirillum huttiense	CP037993.1 Herbaspirillum huttiense strain NFYY 53159 chromosome, complete genome
Otu0000003	CP024996.1	90.458	262	25	0	1	262	3398	3659	2.94e-91	346	Herbaspirillum rubrisubalbicans	CP024996.1 Herbaspirillum rubrisubalbicans strain DSM 11543 chromosome, complete genome
Otu0000003	CP013737.1	90.458	262	25	0	1	262	3398	3659	2.94e-91	346	Herbaspirillum rubrisubalbicans	CP013737.1 Herbaspirillum rubrisubalbicans M1, complete genome
Otu0000003	CP012640.2	90.421	261	25	0	1	261	3171525	3171785	1.06e-90	344	Massilia sp.	CP012640.2 Massilia sp. WG5, complete sequence
Otu0000003	CP013136.1	90.076	262	26	0	1	262	3371	3632	1.37e-89	340	Herbaspirillum seropedicae	CP013136.1 Herbaspirillum seropedicae strain AU14040, complete genome
Otu0000003	CP011930.1	90.076	262	26	0	1	262	3371	3632	1.37e-89	340	Herbaspirillum seropedicae	CP011930.1 Herbaspirillum seropedicae strain Z67, complete genome
Otu0000003	CP002039.1	90.076	262	26	0	1	262	3371	3632	1.37e-89	340	Herbaspirillum seropedicae	CP002039.1 Herbaspirillum seropedicae SmR1, complete genome
Otu0000003	AM490563.1	90.076	262	26	0	1	262	117	378	1.37e-89	340	Herbaspirillum seropedicae	AM490563.1 Herbaspirillum seropedicae gyrB gene for DNA gyrase subunit B, type II topoisomerase, ATPase activity, protein
Otu0000003	KU311347.1	89.734	263	25	2	1	262	542	281	6.36e-88	335	Collimonas sp.	KU311347.1 Collimonas sp. SO132 DNA gyrase subunit B (gyrB) gene, partial cds
Otu0000003	KU311304.1	87.739	261	32	0	1	261	542	282	3.83e-85	326	Collimonas sp.	KU311304.1 Collimonas sp. J23 DNA gyrase subunit B (gyrB) gene, partial cds
Otu0000003	CP034395.1	88.931	262	29	0	1	262	3371	3632	1.38e-84	324	Herbaspirillum seropedicae	CP034395.1 Herbaspirillum seropedicae strain AU13965 chromosome, complete genome
Otu0000003	KU311331.1	88.889	261	29	0	1	261	542	282	1.38e-84	324	Collimonas sp.	KU311331.1 Collimonas sp. S33 DNA gyrase subunit B (gyrB) gene, partial cds
Otu0000003	KU311318.1	89.286	252	25	2	11	261	532	282	1.38e-84	324	Collimonas sp.	KU311318.1 Collimonas sp. Myc17 DNA gyrase subunit B (gyrB) gene, partial cds
Otu0000003	CP018845.1	88.55	262	30	0	1	262	3580721	3580460	6.4e-83	318	Herbaspirillum robiniae	CP018845.1 Herbaspirillum robiniae strain AA6 chromosome, complete genome
Otu0000003	KU311329.1	88.123	261	31	0	1	261	542	282	6.4e-83	318	Collimonas sp.	KU311329.1 Collimonas sp. S18 DNA gyrase subunit B (gyrB) gene, partial cds
Otu0000003	CP017561.1	88.976	254	28	0	8	261	2827930	2827677	8.28e-82	315	Paraburkholderia sprentiae	CP017561.1 Paraburkholderia sprentiae WSM5005 chromosome 1, complete sequence
Otu0000003	KM435242.1	91.63	227	19	0	35	261	552	326	8.28e-82	315	Burkholderia sp.	KM435242.1 Burkholderia sp. DCY93 GyrB (gyrB) gene, partial cds
Otu0000003	AP021844.1	88.168	262	29	2	1	261	2591944	2591684	1.07e-80	311	Azospira sp.	AP021844.1 Azospira sp. I09 DNA, complete genome
Otu0000003	KU311310.1	85.714	259	37	0	1	259	542	284	1.07e-80	311	Collimonas sp.	KU311310.1 Collimonas sp. M1J3 DNA gyrase subunit B (gyrB) gene, partial cds
Otu0000004	CP027773.1	95.785	261	11	0	1	261	4121237	4120977	4.74e-114	422	Variovorax sp.	CP027773.1 Variovorax sp. PMC12 chromosome 1, complete sequence
Otu0000004	CP001635.1	95.402	261	12	0	1	261	2923	3183	2.21e-112	416	Variovorax paradoxus	CP001635.1 Variovorax paradoxus S110 chromosome 1, complete sequence
Otu0000004	AB021442.1	94.595	259	14	0	4	262	5	263	6.18e-108	401	Bacterium rM9	AB021442.1 Bacterium rM9 gyrB gene for subunit B protein of DNA gyrase, partial cds
Otu0000004	CP028294.1	93.893	262	16	0	1	262	4734	4995	2.88e-106	396	Acidovorax avenae	CP028294.1 Acidovorax avenae subsp. avenae strain KL3 chromosome
Otu0000004	CP023284.1	93.511	262	17	0	1	262	2883	3144	1.34e-104	390	Variovorax boronicumulans	CP023284.1 Variovorax boronicumulans strain J1 chromosome, complete genome
Otu0000004	CP021648.1	93.511	262	17	0	1	262	2984	3245	1.34e-104	390	Acidovorax sp.	CP021648.1 Acidovorax sp. T1, complete genome
Otu0000004	CP002657.1	93.511	262	17	0	1	262	3011	3272	1.34e-104	390	Alicycliphilus denitrificans	CP002657.1 Alicycliphilus denitrificans K601, complete genome
Otu0000004	CP002449.1	93.511	262	17	0	1	262	3113	3374	1.34e-104	390	Alicycliphilus denitrificans	CP002449.1 Alicycliphilus denitrificans BC, complete genome
Otu0000004	XM_022350235.1	93.487	261	17	0	1	261	180	440	4.81e-104	388	PREDICTED: Nilaparvata	XM_022350235.1 PREDICTED: Nilaparvata lugens DNA gyrase subunit B-like (LOC111062544), mRNA
Otu0000004	CP028300.1	93.13	262	18	0	1	262	4700	4961	6.22e-103	385	Acidovorax avenae	CP028300.1 Acidovorax avenae subsp. avenae strain QHB1 chromosome
Otu0000004	CP028298.1	93.13	262	18	0	1	262	4710	4971	6.22e-103	385	Acidovorax avenae	CP028298.1 Acidovorax avenae subsp. avenae strain NCT3 chromosome
Otu0000004	CP028296.1	93.13	262	18	0	1	262	4742	5003	6.22e-103	385	Acidovorax avenae	CP028296.1 Acidovorax avenae subsp. avenae strain MDB1 chromosome
Otu0000004	AB014966.1	95.041	242	12	0	20	261	1	242	8.05e-102	381	Variovorax paradoxus	AB014966.1 Variovorax paradoxus gyrB gene for DNA gyrase subunit B, partial cds, clone: gy10337.icb
Otu0000004	CP035708.1	92.72	261	19	0	1	261	3544509	3544769	1.04e-100	377	Sphaerotilus natans	CP035708.1 Sphaerotilus natans subsp. sulfidivorans strain D-507 chromosome, complete genome
Otu0000004	AB021439.1	93.023	258	18	0	5	262	1	258	1.04e-100	377	Bacterium rM5	AB021439.1 Bacterium rM5 gyrB gene for subunit B protein of DNA gyrase, partial cds
Otu0000004	CP039252.1	92.366	262	20	0	1	262	3838103	3837842	1.35e-99	374	Hydrogenophaga sp.	CP039252.1 Hydrogenophaga sp. PAMC20947 chromosome, complete genome
Otu0000004	CP027792.1	92.366	262	20	0	1	262	132755	132494	1.35e-99	374	Pulveribacter suum	CP027792.1 Pulveribacter suum strain SC2-7 chromosome, complete genome
Otu0000004	CP016278.1	92.366	262	20	0	1	262	3242325	3242064	1.35e-99	374	Diaphorobacter polyhydroxybutyrativorans	CP016278.1 Diaphorobacter polyhydroxybutyrativorans strain SL-205 chromosome, complete genome
Otu0000004	CP003911.1	92.366	262	20	0	1	262	2987	3248	1.35e-99	374	Variovorax paradoxus	CP003911.1 Variovorax paradoxus B4 chromosome 1, complete sequence
Otu0000004	AP012320.1	92.366	262	20	0	1	262	3020	3281	1.35e-99	374	Rubrivivax gelatinosus	AP012320.1 Rubrivivax gelatinosus IL144 DNA, complete genome
Otu0000004	CP001392.1	92.366	262	20	0	1	262	3021	3282	1.35e-99	374	Acidovorax ebreus	CP001392.1 Acidovorax ebreus TPSY, complete genome
Otu0000004	AB021434.1	92.366	262	20	0	1	262	1	262	1.35e-99	374	Bacterium rJ16	AB021434.1 Bacterium rJ16 gyrB gene for subunit B protein of DNA gyrase, partial cds
Otu0000004	CP045644.1	91.985	262	21	0	1	262	1589211	1588950	6.27e-98	368	Variovorax paradoxus	CP045644.1 Variovorax paradoxus strain 5C-2 chromosome, complete genome
Otu0000004	CP037867.1	91.985	262	21	0	1	262	2921	3182	6.27e-98	368	Hydrogenophaga pseudoflava	CP037867.1 Hydrogenophaga pseudoflava strain DSM 1084 chromosome, complete genome
Otu0000004	CP029344.1	91.985	262	21	0	1	262	2148674	2148413	6.27e-98	368	Hydrogenophaga sp.	CP029344.1 Hydrogenophaga sp. NH-16 chromosome
Otu0000004	CP028301.1	91.985	262	21	0	1	262	4596	4857	6.27e-98	368	Acidovorax avenae	CP028301.1 Acidovorax avenae subsp. avenae strain Sa2 chromosome
Otu0000004	CP028303.1	91.985	262	21	0	1	262	4593	4854	6.27e-98	368	Acidovorax avenae	CP028303.1 Acidovorax avenae subsp. avenae strain SH7 chromosome
Otu0000004	CP028299.1	91.985	262	21	0	1	262	4595	4856	6.27e-98	368	Acidovorax avenae	CP028299.1 Acidovorax avenae subsp. avenae strain QH1 chromosome
Otu0000004	CP028295.1	91.985	262	21	0	1	262	3416189	3415928	6.27e-98	368	Acidovorax avenae	CP028295.1 Acidovorax avenae subsp. avenae strain MD5 chromosome
Otu0000004	CP027669.1	91.985	262	21	0	1	262	1601883	1601622	6.27e-98	368	Simplicispira suum	CP027669.1 Simplicispira suum strain SC1-8 chromosome, complete genome
Otu0000004	CP016603.1	91.985	262	21	0	1	262	421789	421528	6.27e-98	368	Comamonas aquatica	CP016603.1 Comamonas aquatica strain CJG genome
Otu0000004	GU385480.1	91.985	262	21	0	1	262	18	279	6.27e-98	368	Acidovorax konjaci	GU385480.1 Acidovorax konjaci strain ICMP 7733 DNA gyrase subunit beta (gyrB) gene, partial cds
Otu0000004	CP000539.1	91.985	262	21	0	1	262	4432099	4432360	6.27e-98	368	Acidovorax sp.	CP000539.1 Acidovorax sp. JS42, complete genome
Otu0000004	CP040709.1	91.954	261	21	0	1	261	3163	3423	2.25e-97	366	Inhella inkyongensis	CP040709.1 Inhella inkyongensis strain IMCC1713 chromosome, complete genome
Otu0000004	AB021457.1	92.549	255	19	0	8	262	2	256	2.25e-97	366	Bacterium rA10	AB021457.1 Bacterium rA10 gyrB gene for subunit B protein of DNA gyrase, partial cds
Otu0000004	AB021427.1	92.248	258	20	0	5	262	2	259	2.25e-97	366	Bacterium rJ1	AB021427.1 Bacterium rJ1 gyrB gene for subunit B protein of DNA gyrase, partial cds
Otu0000004	CP029373.1	91.603	262	22	0	1	262	2054484	2054745	2.92e-96	363	Acidovorax citrulli	CP029373.1 Acidovorax citrulli strain M6 chromosome, complete genome
Otu0000004	CP028302.1	91.603	262	22	0	1	262	4669	4930	2.92e-96	363	Acidovorax avenae	CP028302.1 Acidovorax avenae subsp. avenae isolate SF12 chromosome
Otu0000004	CP028292.1	91.603	262	22	0	1	262	4650	4911	2.92e-96	363	Acidovorax avenae	CP028292.1 Acidovorax avenae subsp. avenae strain INDB2 chromosome
Otu0000004	CP028290.1	91.603	262	22	0	1	262	4163	4424	2.92e-96	363	Acidovorax cattleyae	CP028290.1 Acidovorax cattleyae strain CAT98_1 chromosome
Otu0000004	CP028289.1	91.603	262	22	0	1	262	4573	4834	2.92e-96	363	Acidovorax avenae	CP028289.1 Acidovorax avenae subsp. avenae strain AA99_2 chromosome
Otu0000004	CP028287.1	91.603	262	22	0	1	262	4344	4605	2.92e-96	363	Acidovorax avenae	CP028287.1 Acidovorax avenae subsp. avenae strain AA78_5 chromosome
Otu0000004	CP023687.1	91.603	262	22	0	1	262	4553277	4553016	2.92e-96	363	Acidovorax citrulli	CP023687.1 Acidovorax citrulli strain KACC17005 chromosome, complete genome
Otu0000004	CP017476.1	91.603	262	22	0	1	262	2913	3174	2.92e-96	363	Hydrogenophaga crassostreae	CP017476.1 Hydrogenophaga crassostreae strain LPB0072 chromosome, complete genome
Otu0000004	CP011514.1	91.603	262	22	0	1	262	5278325	5278064	2.92e-96	363	Mitsuaria sp.	CP011514.1 Mitsuaria sp. 7, complete genome
Otu0000004	CP002417.1	91.603	262	22	0	1	262	2971	3232	2.92e-96	363	Variovorax paradoxus	CP002417.1 Variovorax paradoxus EPS, complete genome
Otu0000004	GU385479.1	91.603	262	22	0	1	262	18	279	2.92e-96	363	Acidovorax cattleyae	GU385479.1 Acidovorax cattleyae strain ICMP 2826 DNA gyrase subunit beta (gyrB) gene, partial cds
Otu0000004	GU385477.1	91.603	262	22	0	1	262	18	279	2.92e-96	363	Acidovorax citrulli	GU385477.1 Acidovorax citrulli strain A7 DNA gyrase subunit beta (gyrB) gene, partial cds
Otu0000004	GU385476.1	91.603	262	22	0	1	262	18	279	2.92e-96	363	Acidovorax citrulli	GU385476.1 Acidovorax citrulli strain 3 DNA gyrase subunit beta (gyrB) gene, partial cds
Otu0000004	GU256249.1	91.603	262	22	0	1	262	18	279	2.92e-96	363	Acidovorax citrulli	GU256249.1 Acidovorax citrulli strain 3b DNA gyrase subunit beta (gyrB) gene, partial cds
Otu0000004	CP000555.1	91.603	262	22	0	1	262	3210	3471	2.92e-96	363	Methylibium petroleiphilum	CP000555.1 Methylibium petroleiphilum PM1, complete genome
Otu0000004	CP000512.1	91.603	262	22	0	1	262	3035	3296	2.92e-96	363	Acidovorax citrulli	CP000512.1 Acidovorax citrulli AAC00-1, complete genome
Otu0000004	AB021444.1	91.892	259	21	0	4	262	1	259	2.92e-96	363	Bacterium rM11	AB021444.1 Bacterium rM11 gyrB gene for subunit B protein of DNA gyrase, partial cds
Otu0000004	CP013729.1	91.571	261	22	0	2	262	3317	3577	1.05e-95	361	Roseateles depolymerans	CP013729.1 Roseateles depolymerans strain KCTC 42856, complete genome
Otu0000004	CP029606.1	91.221	262	23	0	1	262	1884067	1884328	1.36e-94	357	Methylibium sp.	CP029606.1 Methylibium sp. Pch-M chromosome, complete genome
Otu0000004	CP028297.1	91.221	262	23	0	1	262	10855	11116	1.36e-94	357	Acidovorax avenae	CP028297.1 Acidovorax avenae subsp. avenae strain MOR chromosome
Otu0000004	CP028291.1	91.221	262	23	0	1	262	4599	4860	1.36e-94	357	Acidovorax avenae	CP028291.1 Acidovorax avenae subsp. avenae strain COLB1 chromosome
Otu0000004	CP028288.1	91.221	262	23	0	1	262	1348906	1348645	1.36e-94	357	Acidovorax avenae	CP028288.1 Acidovorax avenae subsp. avenae strain AA81_1 chromosome
Otu0000004	CP027667.1	91.221	262	23	0	1	262	1961827	1962088	1.36e-94	357	Melaminivora sp.	CP027667.1 Melaminivora sp. SC2-9 chromosome, complete genome
Otu0000004	CP016449.1	91.221	262	23	0	1	262	4356899	4356638	1.36e-94	357	Hydrogenophaga sp.	CP016449.1 Hydrogenophaga sp. RAC07, complete genome
Otu0000004	CP002521.1	91.221	262	23	0	1	262	3127	3388	1.36e-94	357	Acidovorax avenae	CP002521.1 Acidovorax avenae subsp. avenae ATCC 19860, complete genome
Otu0000004	GU385481.1	91.221	262	23	0	1	262	18	279	1.36e-94	357	Acidovorax avenae	GU385481.1 Acidovorax avenae strain ICMP 3183 DNA gyrase subunit beta (gyrB) gene, partial cds
Otu0000004	GU385478.1	91.221	262	23	0	1	262	18	279	1.36e-94	357	Acidovorax citrulli	GU385478.1 Acidovorax citrulli strain ICMP 7500 DNA gyrase subunit beta (gyrB) gene, partial cds
Otu0000004	CP001013.1	91.221	262	23	0	1	262	3162	3423	1.36e-94	357	Leptothrix cholodnii	CP001013.1 Leptothrix cholodnii SP-6 chromosome, complete genome
Otu0000004	AB021438.1	91.221	262	23	0	1	262	1	262	1.36e-94	357	Bacterium rM4	AB021438.1 Bacterium rM4 gyrB gene for subunit B protein of DNA gyrase, partial cds
Otu0000004	CP003153.1	91.188	261	23	0	1	261	845149	844889	4.88e-94	355	Dechlorosoma suillum	CP003153.1 Dechlorosoma suillum PS, complete genome
Otu0000004	CP021361.1	90.84	262	24	0	1	262	2925	3186	6.31e-93	351	Acidovorax sp.	CP021361.1 Acidovorax sp. NA3, complete genome
Otu0000004	CP017311.1	90.84	262	24	0	1	262	4843110	4842849	6.31e-93	351	Hydrogenophaga sp.	CP017311.1 Hydrogenophaga sp. PBC, complete genome
Otu0000004	AP021844.1	90.805	261	24	0	1	261	2591944	2591684	2.27e-92	350	Azospira sp.	AP021844.1 Azospira sp. I09 DNA, complete genome
Otu0000004	CP022579.1	90.805	261	24	0	1	261	2963	3223	2.27e-92	350	Oryzomicrobium terrae	CP022579.1 Oryzomicrobium terrae strain TPP412 chromosome, complete genome
Otu0000004	CP027666.1	91.085	258	23	0	1	258	975157	975414	2.27e-92	350	Ottowia oryzae	CP027666.1 Ottowia oryzae strain KADR8-3 chromosome, complete genome
Otu0000004	CP000245.1	90.805	261	24	0	1	261	2810	3070	2.27e-92	350	Ramlibacter tataouinensis	CP000245.1 Ramlibacter tataouinensis TTB310, complete genome
Otu0000004	CP033069.1	90.458	262	25	0	1	262	4968977	4968716	2.94e-91	346	Acidovorax sp.	CP033069.1 Acidovorax sp. 1608163 chromosome, complete genome
Otu0000004	CP029210.1	90.458	262	25	0	1	262	4512	4773	2.94e-91	346	Aquabacterium olei	CP029210.1 Aquabacterium olei strain NBRC 110486 chromosome, complete genome
Otu0000004	CP021455.1	90.458	262	25	0	1	262	11519	11258	2.94e-91	346	Comamonas serinivorans	CP021455.1 Comamonas serinivorans strain DSM 26136, complete genome
Otu0000004	LT607803.1	90.458	262	25	0	1	262	3330	3591	2.94e-91	346	Variovorax sp.	LT607803.1 Variovorax sp. HW608 genome assembly, chromosome: I
Otu0000004	CP014646.1	90.421	261	25	0	1	261	3149566	3149306	1.06e-90	344	Thauera humireducens	CP014646.1 Thauera humireducens strain SgZ-1, complete genome
Otu0000004	CP011371.1	90.421	261	25	0	1	261	3161	3421	1.06e-90	344	[Polyangium] brachysporum	CP011371.1 [Polyangium] brachysporum strain DSM 7029, complete genome
Otu0000004	CP001220.2	90.421	261	25	0	2	262	2983	3243	1.06e-90	344	Comamonas thiooxydans	CP001220.2 Comamonas thiooxydans strain CNB-1 substr. CNB-2 chromosome, complete genome
Otu0000004	CP003872.1	91.27	252	22	0	11	262	3430	3681	1.06e-90	344	Acidovorax sp.	CP003872.1 Acidovorax sp. KKS102, complete genome
Otu0000004	AP012304.1	90.458	262	23	2	1	261	3191	3451	1.06e-90	344	Azoarcus sp.	AP012304.1 Azoarcus sp. KH32C DNA, complete genome
Otu0000004	CP016447.1	90.385	260	25	0	2	261	1585827	1586086	3.8e-90	342	Acidovorax sp.	CP016447.1 Acidovorax sp. RAC01 chromosome, complete genome
Otu0000004	AP019749.1	90.076	262	26	0	1	262	2951	3212	1.37e-89	340	Comamonas terrigena	AP019749.1 Comamonas terrigena NBRC 13299 DNA, complete genome
Otu0000004	CP020121.1	90.076	262	26	0	1	262	1311568	1311307	1.37e-89	340	Comamonas kerstersii	CP020121.1 Comamonas kerstersii strain 8943 chromosome, complete genome
Otu0000004	AB021450.1	91.2	250	22	0	13	262	1	250	1.37e-89	340	Bacterium rA1	AB021450.1 Bacterium rA1 gyrB gene for subunit B protein of DNA gyrase, partial cds
Otu0000004	AB021436.1	90.625	256	24	0	7	262	2	257	1.37e-89	340	Bacterium rM2	AB021436.1 Bacterium rM2 gyrB gene for subunit B protein of DNA gyrase, partial cds
Otu0000004	AB038408.1	90.076	262	26	0	1	262	2	263	1.37e-89	340	Comamonas testosteroni	AB038408.1 Comamonas testosteroni gene for b subunit of GyrB typeII topoisomerase, partial cds
Otu0000004	CP024645.1	90.038	261	26	0	1	261	3187	3447	4.91e-89	339	Rhizobacter gummiphilus	CP024645.1 Rhizobacter gummiphilus strain NBRC 109400 chromosome, complete genome
Otu0000004	CP015118.1	90.038	261	26	0	1	261	3187	3447	4.91e-89	339	Rhizobacter gummiphilus	CP015118.1 Rhizobacter gummiphilus strain NS21, complete genome
Otu0000004	CP019236.1	90.038	261	26	0	1	261	2935	3195	4.91e-89	339	Rhodoferax sp.	CP019236.1 Rhodoferax sp. DCY110, complete genome
Otu0000004	LN879547.1	90.038	261	26	0	2	262	5108246	5108506	4.91e-89	339	Comamonas testosteroni	LN879547.1 Comamonas testosteroni P19 genome assembly Comamonas testosteroni P19, chromosome : I
Otu0000004	AB021454.1	90.31	258	25	0	5	262	1	258	4.91e-89	339	Bacterium rA7	AB021454.1 Bacterium rA7 gyrB gene for subunit B protein of DNA gyrase, partial cds
Otu0000004	AB021441.1	91.77	243	20	0	20	262	1	243	4.91e-89	339	Bacterium rM6	AB021441.1 Bacterium rM6 gyrB gene for subunit B protein of DNA gyrase, partial cds
Otu0000004	AB021437.1	91.77	243	20	0	20	262	2	244	4.91e-89	339	Bacterium rM3	AB021437.1 Bacterium rM3 gyrB gene for subunit B protein of DNA gyrase, partial cds
Otu0000004	CP044131.1	89.695	262	27	0	1	262	3200	3461	6.36e-88	335	Comamonas testosteroni	CP044131.1 Comamonas testosteroni strain NFYY023 chromosome, complete genome
Otu0000004	CP042344.1	89.811	265	21	2	1	262	1437297	1437036	6.36e-88	335	Comamonas sp.	CP042344.1 Comamonas sp. NLF-7-7 strain NLF 7-7 chromosome, complete genome
Otu0000004	AB021455.1	90.234	256	25	0	7	262	1	256	6.36e-88	335	Bacterium rA8	AB021455.1 Bacterium rA8 gyrB gene for subunit B protein of DNA gyrase, partial cds
Otu0000004	CP013692.1	89.655	261	27	0	2	262	4229920	4230180	2.29e-87	333	Paucibacter sp.	CP013692.1 Paucibacter sp. KCTC 42545, complete genome
Otu0000004	CP006704.1	89.655	261	27	0	2	262	2983	3243	2.29e-87	333	Comamonas testosteroni	CP006704.1 Comamonas testosteroni TK102, complete genome
Otu0000004	CP022423.1	89.615	260	27	0	2	261	73081	72822	8.22e-87	331	Vitreoscilla filiformis	CP022423.1 Vitreoscilla filiformis strain ATCC 15551 chromosome, complete genome
Otu0000005	LT629788.1	100	250	0	0	1	250	4904726	4904975	2.8e-126	462	Pseudomonas moraviensis	LT629788.1 Pseudomonas moraviensis strain BS3668 genome assembly, chromosome: I
Otu0000005	KX696654.1	99.2	250	2	0	1	250	51	300	6.05e-123	451	Pseudomonas fluorescens	KX696654.1 Pseudomonas fluorescens strain 36B3 DNA gyrase subunit B (gyrB) gene, partial cds
Otu0000005	LR134318.1	97.992	249	5	0	1	249	3855	4103	2.19e-117	433	Pseudomonas fluorescens	LR134318.1 Pseudomonas fluorescens strain NCTC9428 genome assembly, chromosome: 1
Otu0000005	KX696674.1	97.6	250	6	0	1	250	51	300	2.84e-116	429	Pseudomonas fluorescens	KX696674.1 Pseudomonas fluorescens strain 89F1 DNA gyrase subunit B (gyrB) gene, partial cds
Otu0000005	CP014947.1	97.6	250	6	0	1	250	606630	606879	2.84e-116	429	Pseudomonas koreensis	CP014947.1 Pseudomonas koreensis strain D26, complete genome
Otu0000005	KT890284.1	97.6	250	6	0	1	250	90	339	2.84e-116	429	Pseudomonas sp.	KT890284.1 Pseudomonas sp. R01 DNA gyrase subunit beta (gyrB) gene, complete cds
Otu0000005	LT707063.1	98.354	243	4	0	1	243	3543471	3543713	1.02e-115	427	Pseudomonas sp.	LT707063.1 Pseudomonas sp. B10 genome assembly, chromosome: I
Otu0000005	KX696660.1	97.2	250	7	0	1	250	51	300	1.32e-114	424	Pseudomonas fluorescens	KX696660.1 Pseudomonas fluorescens strain 36G2 DNA gyrase subunit B (gyrB) gene, partial cds
Otu0000005	KT890298.1	97.2	250	7	0	1	250	2329	2080	1.32e-114	424	Pseudomonas sp.	KT890298.1 Pseudomonas sp. S50 DNA gyrase subunit beta (gyrB) gene, complete cds
Otu0000005	KT350502.1	97.942	243	5	0	1	243	90	332	4.74e-114	422	Pseudomonas fluorescens	KT350502.1 Pseudomonas fluorescens strain MFAF76a DNA gyrase subunit B (gyrB) gene, complete cds
Otu0000005	CP022411.1	96.8	250	8	0	1	250	4445	4694	6.14e-113	418	Pseudomonas sp.	CP022411.1 Pseudomonas sp. RU47 chromosome, complete genome
Otu0000005	CP024646.1	96.8	250	8	0	1	250	4443	4692	6.14e-113	418	Pseudomonas syringae	CP024646.1 Pseudomonas syringae isolate inb918 chromosome, complete genome
Otu0000005	CP029608.1	96.8	250	8	0	1	250	3853	4102	6.14e-113	418	Pseudomonas kribbensis	CP029608.1 Pseudomonas kribbensis strain 46-2 chromosome, complete genome
Otu0000005	KX696670.1	96.8	250	8	0	1	250	51	300	6.14e-113	418	Pseudomonas fluorescens	KX696670.1 Pseudomonas fluorescens strain 48D1 DNA gyrase subunit B (gyrB) gene, partial cds
Otu0000005	KT890297.1	96.8	250	8	0	1	250	2329	2080	6.14e-113	418	Pseudomonas sp.	KT890297.1 Pseudomonas sp. S49 DNA gyrase subunit beta (gyrB) gene, complete cds
Otu0000005	CP017951.1	96.787	249	8	0	1	249	13010	12762	2.21e-112	416	Pseudomonas fluorescens	CP017951.1 Pseudomonas fluorescens strain CREA-C16 genome
Otu0000005	CP027218.1	96.4	250	9	0	1	250	237669	237918	2.86e-111	412	Pseudomonas sp.	CP027218.1 Pseudomonas sp. DTU12.3 chromosome, complete genome
Otu0000005	KX696659.1	96.4	250	9	0	1	250	51	300	2.86e-111	412	Pseudomonas fluorescens	KX696659.1 Pseudomonas fluorescens strain 36F3 DNA gyrase subunit B (gyrB) gene, partial cds
Otu0000005	KX696652.1	96.4	250	9	0	1	250	51	300	2.86e-111	412	Pseudomonas fluorescens	KX696652.1 Pseudomonas fluorescens strain 28B5 DNA gyrase subunit B (gyrB) gene, partial cds
Otu0000005	KX696650.1	96.4	250	9	0	1	250	51	300	2.86e-111	412	Pseudomonas fluorescens	KX696650.1 Pseudomonas fluorescens strain 2F9 DNA gyrase subunit B (gyrB) gene, partial cds
Otu0000005	LT629687.1	96.4	250	9	0	1	250	2612891	2612642	2.86e-111	412	Pseudomonas koreensis	LT629687.1 Pseudomonas koreensis strain BS3658 genome assembly, chromosome: I
Otu0000005	CP015852.1	96.4	250	9	0	1	250	4528	4777	2.86e-111	412	Pseudomonas koreensis	CP015852.1 Pseudomonas koreensis strain CRS05-R5 chromosome, complete genome
Otu0000005	LN849833.1	96.4	250	9	0	1	250	119	368	2.86e-111	412	Pseudomonas fluorescens	LN849833.1 Pseudomonas fluorescens partial gyrB gene for DNA gyrase subunit B, strain PS7 (BIOTYPE VI)
Otu0000005	KT890290.1	96.371	248	9	0	2	249	91	338	3.69e-110	409	Pseudomonas sp.	KT890290.1 Pseudomonas sp. R84 DNA gyrase subunit beta (gyrB) gene, complete cds
Otu0000005	CP038438.1	96	250	10	0	1	250	3844	4093	1.33e-109	407	Pseudomonas fluorescens	CP038438.1 Pseudomonas fluorescens strain LBUM677 chromosome, complete genome
Otu0000005	CP038207.1	96	250	10	0	1	250	538719	538968	1.33e-109	407	Pseudomonas sp.	CP038207.1 Pseudomonas sp. S150 chromosome, complete genome
Otu0000005	CP022313.1	96	250	10	0	1	250	6191091	6191340	1.33e-109	407	Pseudomonas fluorescens	CP022313.1 Pseudomonas fluorescens strain NEP1 genome
Otu0000005	CP028826.1	96	250	10	0	1	250	3853	4102	1.33e-109	407	Pseudomonas fluorescens	CP028826.1 Pseudomonas fluorescens strain MS82 chromosome, complete genome
Otu0000005	CP014205.2	96	250	10	0	1	250	4696946	4696697	1.33e-109	407	Pseudomonas sp.	CP014205.2 Pseudomonas sp. MS586, complete genome
Otu0000005	CP011566.1	96	250	10	0	1	250	4264	4513	1.33e-109	407	Pseudomonas sp.	CP011566.1 Pseudomonas sp. DR 5-09, complete genome
Otu0000005	LN849831.1	96	250	10	0	1	250	119	368	1.33e-109	407	Pseudomonas fluorescens	LN849831.1 Pseudomonas fluorescens partial gyrB gene for DNA gyrase subunit B, strain Pf01
Otu0000005	CP000094.2	96	250	10	0	1	250	4444	4693	1.33e-109	407	Pseudomonas fluorescens	CP000094.2 Pseudomonas fluorescens Pf0-1, complete genome
Otu0000005	CP027477.1	96.708	243	8	0	1	243	3897	4139	4.78e-109	405	Pseudomonas koreensis	CP027477.1 Pseudomonas koreensis strain P19E3 chromosome, complete genome
Otu0000005	KX696651.1	95.6	250	11	0	1	250	51	300	6.18e-108	401	Pseudomonas fluorescens	KX696651.1 Pseudomonas fluorescens strain 24D3 DNA gyrase subunit B (gyrB) gene, partial cds
Otu0000005	LT629778.1	95.6	250	11	0	1	250	5608117	5608366	6.18e-108	401	Pseudomonas granadensis	LT629778.1 Pseudomonas granadensis strain LMG 27940 genome assembly, chromosome: I
Otu0000005	LT629756.1	95.6	250	11	0	1	250	238837	238588	6.18e-108	401	Pseudomonas sp.	LT629756.1 Pseudomonas sp. Z003-0.4C(8344-21) genome assembly, chromosome: I
Otu0000005	CP012831.1	95.181	249	12	0	1	249	2635553	2635305	1.03e-105	394	Pseudomonas fluorescens	CP012831.1 Pseudomonas fluorescens strain FW300-N2C3, complete genome
Otu0000005	CP034725.1	94.8	250	13	0	1	250	3889	4138	1.34e-104	390	Pseudomonas brassicacearum	CP034725.1 Pseudomonas brassicacearum strain 3Re2-7 chromosome, complete genome
Otu0000005	KX696680.1	94.8	250	13	0	1	250	51	300	1.34e-104	390	Pseudomonas brassicacearum	KX696680.1 Pseudomonas brassicacearum strain Wood1 DNA gyrase subunit B (gyrB) gene, partial cds
Otu0000005	KX696678.1	94.8	250	13	0	1	250	51	300	1.34e-104	390	Pseudomonas brassicacearum	KX696678.1 Pseudomonas brassicacearum strain 93F8 DNA gyrase subunit B (gyrB) gene, partial cds
Otu0000005	KX696658.1	94.8	250	13	0	1	250	51	300	1.34e-104	390	Pseudomonas brassicacearum	KX696658.1 Pseudomonas brassicacearum strain 36D4 DNA gyrase subunit B (gyrB) gene, partial cds
Otu0000005	KX696655.1	94.8	250	13	0	1	250	51	300	1.34e-104	390	Pseudomonas brassicacearum	KX696655.1 Pseudomonas brassicacearum strain 36B7 DNA gyrase subunit B (gyrB) gene, partial cds
Otu0000005	LT629713.1	94.8	250	13	0	1	250	4957034	4957283	1.34e-104	390	Pseudomonas brassicacearum	LT629713.1 Pseudomonas brassicacearum strain BS3663 genome assembly, chromosome: I
Otu0000005	LT629691.1	94.8	250	13	0	1	250	6424311	6424560	1.34e-104	390	Pseudomonas thivervalensis	LT629691.1 Pseudomonas thivervalensis strain BS3779 genome assembly, chromosome: I
Otu0000005	CP014693.1	94.8	250	13	0	1	250	3788364	3788115	1.34e-104	390	Pseudomonas brassicacearum	CP014693.1 Pseudomonas brassicacearum strain L13-6-12, complete genome
Otu0000005	CP012680.1	94.8	250	13	0	1	250	161686	161935	1.34e-104	390	Pseudomonas brassicacearum	CP012680.1 Pseudomonas brassicacearum strain LBUM300, complete genome
Otu0000005	CP002585.1	94.8	250	13	0	1	250	4020	4269	1.34e-104	390	Pseudomonas brassicacearum	CP002585.1 Pseudomonas brassicacearum subsp. brassicacearum NFM421, complete genome
Otu0000005	CP022202.1	95.473	243	11	0	1	243	6414337	6414579	4.81e-104	388	Pseudomonas thivervalensis	CP022202.1 Pseudomonas thivervalensis strain PLM3 genome
Otu0000005	CP022201.1	95.473	243	11	0	1	243	6414619	6414861	4.81e-104	388	Pseudomonas thivervalensis	CP022201.1 Pseudomonas thivervalensis strain SC5 genome
Otu0000005	CP015225.1	94.779	249	13	0	1	249	4885082	4884834	4.81e-104	388	Pseudomonas fluorescens	CP015225.1 Pseudomonas fluorescens strain FW300-N2E2 genome
Otu0000005	CP031648.1	95.062	243	12	0	1	243	5517022	5517264	2.24e-102	383	Pseudomonas fluorescens	CP031648.1 Pseudomonas fluorescens strain Pf275 chromosome, complete genome
Otu0000005	CP025738.1	95.062	243	12	0	1	243	4044	4286	2.24e-102	383	Pseudomonas fluorescens	CP025738.1 Pseudomonas fluorescens strain FR1 chromosome
Otu0000005	CP003150.1	95.062	243	12	0	1	243	4457	4699	2.24e-102	383	Pseudomonas fluorescens	CP003150.1 Pseudomonas fluorescens F113, complete genome
Otu0000005	CP007410.1	94	250	15	0	1	250	4014	4263	2.9e-101	379	Pseudomonas brassicacearum	CP007410.1 Pseudomonas brassicacearum strain DF41, complete genome
Otu0000005	CP035088.1	94.65	243	13	0	1	243	4446	4688	1.04e-100	377	Pseudomonas sp.	CP035088.1 Pseudomonas sp. 11K1 chromosome, complete genome
Otu0000005	CP025542.1	94.65	243	13	0	1	243	4397	4639	1.04e-100	377	Pseudomonas fluorescens	CP025542.1 Pseudomonas fluorescens strain 2P24 chromosome, complete genome
Otu0000005	KT020758.1	94.65	243	13	0	1	243	90	332	1.04e-100	377	Pseudomonas fluorescens	KT020758.1 Pseudomonas fluorescens strain 2P24 GyrB (gyrB) gene, partial cds
Otu0000005	CP029482.1	93.2	250	17	0	1	250	233685	233934	6.27e-98	368	Pseudomonas sp.	CP029482.1 Pseudomonas sp. 31-12 chromosome, complete genome
Otu0000005	KX696656.1	93.2	250	17	0	1	250	51	300	6.27e-98	368	Pseudomonas frederiksbergensis	KX696656.1 Pseudomonas frederiksbergensis strain 36C6 DNA gyrase subunit B (gyrB) gene, partial cds
Otu0000005	CP045701.1	94.167	240	14	0	1	240	4020	4259	2.25e-97	366	Pseudomonas brassicacearum	CP045701.1 Pseudomonas brassicacearum strain S-1 chromosome, complete genome
Otu0000005	CP027752.1	92.8	250	18	0	1	250	3881	4130	2.92e-96	363	Pseudomonas chlororaphis	CP027752.1 Pseudomonas chlororaphis subsp. aureofaciens strain ChPhzTR38 chromosome, complete genome
Otu0000005	CP027751.1	92.8	250	18	0	1	250	3881	4130	2.92e-96	363	Pseudomonas chlororaphis	CP027751.1 Pseudomonas chlororaphis subsp. aureofaciens strain ChPhzTR18 chromosome, complete genome
Otu0000005	CP027750.1	92.8	250	18	0	1	250	3881	4130	2.92e-96	363	Pseudomonas chlororaphis	CP027750.1 Pseudomonas chlororaphis subsp. aureofaciens strain ChPhzS24 chromosome, complete genome
Otu0000005	CP027749.1	92.8	250	18	0	1	250	3881	4130	2.92e-96	363	Pseudomonas chlororaphis	CP027749.1 Pseudomonas chlororaphis subsp. aureofaciens strain ChPhzTR39 chromosome, complete genome
Otu0000005	CP025309.1	92.8	250	18	0	1	250	3980	4229	2.92e-96	363	Pseudomonas chlororaphis	CP025309.1 Pseudomonas chlororaphis strain Lzh-T5 chromosome, complete genome
Otu0000005	KT890287.1	92.8	250	18	0	1	250	90	339	2.92e-96	363	Pseudomonas sp.	KT890287.1 Pseudomonas sp. R47 DNA gyrase subunit beta (gyrB) gene, complete cds
Otu0000005	CP008696.1	92.8	250	18	0	1	250	6454347	6454098	2.92e-96	363	Pseudomonas chlororaphis	CP008696.1 Pseudomonas chlororaphis strain PA23, complete genome
Otu0000005	CP029693.1	92.771	249	18	0	2	250	4224603	4224355	1.05e-95	361	Pseudomonas putida	CP029693.1 Pseudomonas putida strain JBC17 chromosome, complete genome
Otu0000005	KX696646.1	92.742	248	18	0	2	249	91	338	3.77e-95	359	Pseudomonas chlororaphis	KX696646.1 Pseudomonas chlororaphis strain 14D6 DNA gyrase subunit B (gyrB) gene, complete cds
Otu0000005	CP027713.1	92.4	250	19	0	1	250	3881	4130	1.36e-94	357	Pseudomonas chlororaphis	CP027713.1 Pseudomonas chlororaphis strain TAMOak81 chromosome, complete genome
Otu0000005	CP017886.1	92.4	250	19	0	1	250	2921018	2920769	1.36e-94	357	Pseudomonas frederiksbergensis	CP017886.1 Pseudomonas frederiksbergensis strain ERDD5:01 chromosome, complete genome
Otu0000005	CP045221.1	92	250	20	0	1	250	5950171	5950420	6.31e-93	351	Pseudomonas chlororaphis	CP045221.1 Pseudomonas chlororaphis subsp. aurantiaca strain ARS 38 chromosome, complete genome
Otu0000005	CP044409.1	92	250	20	0	1	250	6471526	6471775	6.31e-93	351	Pseudomonas umsongensis	CP044409.1 Pseudomonas umsongensis strain GO16 chromosome
Otu0000005	CP027753.1	92	250	20	0	1	250	3881	4130	6.31e-93	351	Pseudomonas chlororaphis	CP027753.1 Pseudomonas chlororaphis strain B25 chromosome, complete genome
Otu0000005	CP027748.1	92	250	20	0	1	250	3880	4129	6.31e-93	351	Pseudomonas chlororaphis	CP027748.1 Pseudomonas chlororaphis subsp. aureofaciens strain ChPhzS23 chromosome, complete genome
Otu0000005	CP027747.1	92	250	20	0	1	250	3881	4130	6.31e-93	351	Pseudomonas chlororaphis	CP027747.1 Pseudomonas chlororaphis subsp. aureofaciens strain 66 chromosome, complete genome
Otu0000005	CP027722.1	92	250	20	0	1	250	3881	4130	6.31e-93	351	Pseudomonas chlororaphis	CP027722.1 Pseudomonas chlororaphis subsp. aureofaciens strain C50 chromosome, complete genome
Otu0000005	CP027721.1	92	250	20	0	1	250	3881	4130	6.31e-93	351	Pseudomonas chlororaphis	CP027721.1 Pseudomonas chlororaphis subsp. aureofaciens strain ChPhzTR36 chromosome, complete genome
Otu0000005	CP027720.1	92	250	20	0	1	250	3881	4130	6.31e-93	351	Pseudomonas chlororaphis	CP027720.1 Pseudomonas chlororaphis subsp. aureofaciens strain DSM 6698 chromosome, complete genome
Otu0000005	CP027719.1	92	250	20	0	1	250	3881	4130	6.31e-93	351	Pseudomonas chlororaphis	CP027719.1 Pseudomonas chlororaphis subsp. aureofaciens strain P2 chromosome, complete genome
Otu0000005	CP027718.1	92	250	20	0	1	250	3881	4130	6.31e-93	351	Pseudomonas chlororaphis	CP027718.1 Pseudomonas chlororaphis subsp. aurantiaca strain Q16 chromosome, complete genome
Otu0000005	CP027742.1	92	250	20	0	1	250	3881	4130	6.31e-93	351	Pseudomonas chlororaphis	CP027742.1 Pseudomonas chlororaphis subsp. aurantiaca strain 464 chromosome, complete genome
Otu0000005	CP027741.1	92	250	20	0	1	250	3881	4130	6.31e-93	351	Pseudomonas chlororaphis	CP027741.1 Pseudomonas chlororaphis subsp. aurantiaca strain 449 chromosome, complete genome
Otu0000005	CP027716.1	92	250	20	0	1	250	3881	4130	6.31e-93	351	Pseudomonas chlororaphis	CP027716.1 Pseudomonas chlororaphis strain Pb-St2 chromosome, complete genome
Otu0000005	CP027714.1	92	250	20	0	1	250	3875	4124	6.31e-93	351	Pseudomonas chlororaphis	CP027714.1 Pseudomonas chlororaphis strain ATCC 17415 chromosome, complete genome
Otu0000005	CP027712.1	92	250	20	0	1	250	3878	4127	6.31e-93	351	Pseudomonas chlororaphis	CP027712.1 Pseudomonas chlororaphis subsp. chlororaphis strain DSM 50083 chromosome, complete genome
Otu0000005	CP027711.1	92	250	20	0	1	250	3881	4130	6.31e-93	351	Pseudomonas chlororaphis	CP027711.1 Pseudomonas chlororaphis subsp. piscium strain ChPhzTR44 chromosome, complete genome
Otu0000005	CP027740.1	92	250	20	0	1	250	3881	4130	6.31e-93	351	Pseudomonas chlororaphis	CP027740.1 Pseudomonas chlororaphis subsp. piscium strain ChPhzS140 chromosome, complete genome
Otu0000005	CP027739.1	92	250	20	0	1	250	3875	4124	6.31e-93	351	Pseudomonas chlororaphis	CP027739.1 Pseudomonas chlororaphis subsp. piscium strain ToZa7 chromosome, complete genome
Otu0000005	CP027738.1	92	250	20	0	1	250	3881	4130	6.31e-93	351	Pseudomonas chlororaphis	CP027738.1 Pseudomonas chlororaphis subsp. piscium strain ChPhzS135 chromosome, complete genome
Otu0000005	CP027737.1	92	250	20	0	1	250	3881	4130	6.31e-93	351	Pseudomonas chlororaphis	CP027737.1 Pseudomonas chlororaphis subsp. piscium strain PCL1607 chromosome, complete genome
Otu0000005	CP027736.1	92	250	20	0	1	250	3881	4130	6.31e-93	351	Pseudomonas chlororaphis	CP027736.1 Pseudomonas chlororaphis subsp. piscium strain PCL1391 chromosome, complete genome
Otu0000005	CP027735.1	92	250	20	0	1	250	3881	4130	6.31e-93	351	Pseudomonas chlororaphis	CP027735.1 Pseudomonas chlororaphis subsp. piscium strain DTR133 chromosome, complete genome
Otu0000005	CP027710.1	92	250	20	0	1	250	3881	4130	6.31e-93	351	Pseudomonas chlororaphis	CP027710.1 Pseudomonas chlororaphis subsp. piscium strain SLPH10 chromosome, complete genome
Otu0000005	CP027709.1	92	250	20	0	1	250	3878	4127	6.31e-93	351	Pseudomonas chlororaphis	CP027709.1 Pseudomonas chlororaphis subsp. piscium strain ATCC 17809 chromosome, complete genome
Otu0000005	CP027708.1	92	250	20	0	1	250	3872	4121	6.31e-93	351	Pseudomonas chlororaphis	CP027708.1 Pseudomonas chlororaphis subsp. piscium strain ATCC 17411 chromosome, complete genome
Otu0000005	LR134334.1	92	250	20	0	1	250	4186263	4186512	6.31e-93	351	Pseudomonas chlororaphis	LR134334.1 Pseudomonas chlororaphis strain NCTC7357 genome assembly, chromosome: 1
Otu0000005	CP027656.1	92	250	20	0	1	250	3881	4130	6.31e-93	351	Pseudomonas chlororaphis	CP027656.1 Pseudomonas chlororaphis subsp. piscium strain ZJU60 chromosome, complete genome
Otu0000005	CP025261.1	92	250	20	0	1	250	462118	462367	6.31e-93	351	Pseudomonas sp.	CP025261.1 Pseudomonas sp. 09C 129 chromosome
Otu0000005	LT629767.1	92	250	20	0	1	250	5938825	5939074	6.31e-93	351	Pseudomonas umsongensis	LT629767.1 Pseudomonas umsongensis strain BS3657 genome assembly, chromosome: I
Otu0000006	CP014947.1	100	250	0	0	1	250	606630	606879	2.8e-126	462	Pseudomonas koreensis	CP014947.1 Pseudomonas koreensis strain D26, complete genome
Otu0000006	KT890284.1	100	250	0	0	1	250	90	339	2.8e-126	462	Pseudomonas sp.	KT890284.1 Pseudomonas sp. R01 DNA gyrase subunit beta (gyrB) gene, complete cds
Otu0000006	KT890298.1	99.6	250	1	0	1	250	2329	2080	1.3e-124	457	Pseudomonas sp.	KT890298.1 Pseudomonas sp. S50 DNA gyrase subunit beta (gyrB) gene, complete cds
Otu0000006	LT707063.1	99.593	246	1	0	1	246	3543471	3543716	2.18e-122	449	Pseudomonas sp.	LT707063.1 Pseudomonas sp. B10 genome assembly, chromosome: I
Otu0000006	KX696674.1	98.4	250	4	0	1	250	51	300	1.31e-119	440	Pseudomonas fluorescens	KX696674.1 Pseudomonas fluorescens strain 89F1 DNA gyrase subunit B (gyrB) gene, partial cds
Otu0000006	KT350502.1	98.78	246	3	0	1	246	90	335	4.71e-119	438	Pseudomonas fluorescens	KT350502.1 Pseudomonas fluorescens strain MFAF76a DNA gyrase subunit B (gyrB) gene, complete cds
Otu0000006	LT629788.1	97.6	250	6	0	1	250	4904726	4904975	2.84e-116	429	Pseudomonas moraviensis	LT629788.1 Pseudomonas moraviensis strain BS3668 genome assembly, chromosome: I
Otu0000006	CP017951.1	97.59	249	6	0	1	249	13010	12762	1.02e-115	427	Pseudomonas fluorescens	CP017951.1 Pseudomonas fluorescens strain CREA-C16 genome
Otu0000006	KX696660.1	97.2	250	7	0	1	250	51	300	1.32e-114	424	Pseudomonas fluorescens	KX696660.1 Pseudomonas fluorescens strain 36G2 DNA gyrase subunit B (gyrB) gene, partial cds
Otu0000006	LT629778.1	97.2	250	7	0	1	250	5608117	5608366	1.32e-114	424	Pseudomonas granadensis	LT629778.1 Pseudomonas granadensis strain LMG 27940 genome assembly, chromosome: I
Otu0000006	LT629756.1	97.2	250	7	0	1	250	238837	238588	1.32e-114	424	Pseudomonas sp.	LT629756.1 Pseudomonas sp. Z003-0.4C(8344-21) genome assembly, chromosome: I
Otu0000006	LR134318.1	97.189	249	7	0	1	249	3855	4103	4.74e-114	422	Pseudomonas fluorescens	LR134318.1 Pseudomonas fluorescens strain NCTC9428 genome assembly, chromosome: 1
Otu0000006	CP022411.1	96.8	250	8	0	1	250	4445	4694	6.14e-113	418	Pseudomonas sp.	CP022411.1 Pseudomonas sp. RU47 chromosome, complete genome
Otu0000006	CP024646.1	96.8	250	8	0	1	250	4443	4692	6.14e-113	418	Pseudomonas syringae	CP024646.1 Pseudomonas syringae isolate inb918 chromosome, complete genome
Otu0000006	KX696670.1	96.8	250	8	0	1	250	51	300	6.14e-113	418	Pseudomonas fluorescens	KX696670.1 Pseudomonas fluorescens strain 48D1 DNA gyrase subunit B (gyrB) gene, partial cds
Otu0000006	KX696654.1	96.8	250	8	0	1	250	51	300	6.14e-113	418	Pseudomonas fluorescens	KX696654.1 Pseudomonas fluorescens strain 36B3 DNA gyrase subunit B (gyrB) gene, partial cds
Otu0000006	KT890297.1	96.8	250	8	0	1	250	2329	2080	6.14e-113	418	Pseudomonas sp.	KT890297.1 Pseudomonas sp. S49 DNA gyrase subunit beta (gyrB) gene, complete cds
Otu0000006	CP027218.1	96.4	250	9	0	1	250	237669	237918	2.86e-111	412	Pseudomonas sp.	CP027218.1 Pseudomonas sp. DTU12.3 chromosome, complete genome
Otu0000006	CP029608.1	96.4	250	9	0	1	250	3853	4102	2.86e-111	412	Pseudomonas kribbensis	CP029608.1 Pseudomonas kribbensis strain 46-2 chromosome, complete genome
Otu0000006	KX696659.1	96.4	250	9	0	1	250	51	300	2.86e-111	412	Pseudomonas fluorescens	KX696659.1 Pseudomonas fluorescens strain 36F3 DNA gyrase subunit B (gyrB) gene, partial cds
Otu0000006	KX696652.1	96.4	250	9	0	1	250	51	300	2.86e-111	412	Pseudomonas fluorescens	KX696652.1 Pseudomonas fluorescens strain 28B5 DNA gyrase subunit B (gyrB) gene, partial cds
Otu0000006	KX696650.1	96.4	250	9	0	1	250	51	300	2.86e-111	412	Pseudomonas fluorescens	KX696650.1 Pseudomonas fluorescens strain 2F9 DNA gyrase subunit B (gyrB) gene, partial cds
Otu0000006	LT629687.1	96.4	250	9	0	1	250	2612891	2612642	2.86e-111	412	Pseudomonas koreensis	LT629687.1 Pseudomonas koreensis strain BS3658 genome assembly, chromosome: I
Otu0000006	CP015852.1	96.4	250	9	0	1	250	4528	4777	2.86e-111	412	Pseudomonas koreensis	CP015852.1 Pseudomonas koreensis strain CRS05-R5 chromosome, complete genome
Otu0000006	LN849833.1	96.4	250	9	0	1	250	119	368	2.86e-111	412	Pseudomonas fluorescens	LN849833.1 Pseudomonas fluorescens partial gyrB gene for DNA gyrase subunit B, strain PS7 (BIOTYPE VI)
Otu0000006	KT890290.1	96.371	248	9	0	2	249	91	338	3.69e-110	409	Pseudomonas sp.	KT890290.1 Pseudomonas sp. R84 DNA gyrase subunit beta (gyrB) gene, complete cds
Otu0000006	CP038438.1	96	250	10	0	1	250	3844	4093	1.33e-109	407	Pseudomonas fluorescens	CP038438.1 Pseudomonas fluorescens strain LBUM677 chromosome, complete genome
Otu0000006	CP038207.1	96	250	10	0	1	250	538719	538968	1.33e-109	407	Pseudomonas sp.	CP038207.1 Pseudomonas sp. S150 chromosome, complete genome
Otu0000006	CP022313.1	96	250	10	0	1	250	6191091	6191340	1.33e-109	407	Pseudomonas fluorescens	CP022313.1 Pseudomonas fluorescens strain NEP1 genome
Otu0000006	CP028826.1	96	250	10	0	1	250	3853	4102	1.33e-109	407	Pseudomonas fluorescens	CP028826.1 Pseudomonas fluorescens strain MS82 chromosome, complete genome
Otu0000006	CP014205.2	96	250	10	0	1	250	4696946	4696697	1.33e-109	407	Pseudomonas sp.	CP014205.2 Pseudomonas sp. MS586, complete genome
Otu0000006	KX696651.1	96	250	10	0	1	250	51	300	1.33e-109	407	Pseudomonas fluorescens	KX696651.1 Pseudomonas fluorescens strain 24D3 DNA gyrase subunit B (gyrB) gene, partial cds
Otu0000006	CP011566.1	96	250	10	0	1	250	4264	4513	1.33e-109	407	Pseudomonas sp.	CP011566.1 Pseudomonas sp. DR 5-09, complete genome
Otu0000006	LN849831.1	96	250	10	0	1	250	119	368	1.33e-109	407	Pseudomonas fluorescens	LN849831.1 Pseudomonas fluorescens partial gyrB gene for DNA gyrase subunit B, strain Pf01
Otu0000006	CP000094.2	96	250	10	0	1	250	4444	4693	1.33e-109	407	Pseudomonas fluorescens	CP000094.2 Pseudomonas fluorescens Pf0-1, complete genome
Otu0000006	CP027477.1	96.341	246	9	0	1	246	3897	4142	4.78e-109	405	Pseudomonas koreensis	CP027477.1 Pseudomonas koreensis strain P19E3 chromosome, complete genome
Otu0000006	CP012831.1	95.181	249	12	0	1	249	2635553	2635305	1.03e-105	394	Pseudomonas fluorescens	CP012831.1 Pseudomonas fluorescens strain FW300-N2C3, complete genome
Otu0000006	CP034725.1	94.8	250	13	0	1	250	3889	4138	1.34e-104	390	Pseudomonas brassicacearum	CP034725.1 Pseudomonas brassicacearum strain 3Re2-7 chromosome, complete genome
Otu0000006	CP029482.1	94.8	250	13	0	1	250	233685	233934	1.34e-104	390	Pseudomonas sp.	CP029482.1 Pseudomonas sp. 31-12 chromosome, complete genome
Otu0000006	KX696680.1	94.8	250	13	0	1	250	51	300	1.34e-104	390	Pseudomonas brassicacearum	KX696680.1 Pseudomonas brassicacearum strain Wood1 DNA gyrase subunit B (gyrB) gene, partial cds
Otu0000006	KX696678.1	94.8	250	13	0	1	250	51	300	1.34e-104	390	Pseudomonas brassicacearum	KX696678.1 Pseudomonas brassicacearum strain 93F8 DNA gyrase subunit B (gyrB) gene, partial cds
Otu0000006	KX696658.1	94.8	250	13	0	1	250	51	300	1.34e-104	390	Pseudomonas brassicacearum	KX696658.1 Pseudomonas brassicacearum strain 36D4 DNA gyrase subunit B (gyrB) gene, partial cds
Otu0000006	KX696655.1	94.8	250	13	0	1	250	51	300	1.34e-104	390	Pseudomonas brassicacearum	KX696655.1 Pseudomonas brassicacearum strain 36B7 DNA gyrase subunit B (gyrB) gene, partial cds
Otu0000006	LT629713.1	94.8	250	13	0	1	250	4957034	4957283	1.34e-104	390	Pseudomonas brassicacearum	LT629713.1 Pseudomonas brassicacearum strain BS3663 genome assembly, chromosome: I
Otu0000006	LT629691.1	94.8	250	13	0	1	250	6424311	6424560	1.34e-104	390	Pseudomonas thivervalensis	LT629691.1 Pseudomonas thivervalensis strain BS3779 genome assembly, chromosome: I
Otu0000006	CP014693.1	94.8	250	13	0	1	250	3788364	3788115	1.34e-104	390	Pseudomonas brassicacearum	CP014693.1 Pseudomonas brassicacearum strain L13-6-12, complete genome
Otu0000006	CP012680.1	94.8	250	13	0	1	250	161686	161935	1.34e-104	390	Pseudomonas brassicacearum	CP012680.1 Pseudomonas brassicacearum strain LBUM300, complete genome
Otu0000006	CP002585.1	94.8	250	13	0	1	250	4020	4269	1.34e-104	390	Pseudomonas brassicacearum	CP002585.1 Pseudomonas brassicacearum subsp. brassicacearum NFM421, complete genome
Otu0000006	CP022202.1	95.122	246	12	0	1	246	6414337	6414582	4.81e-104	388	Pseudomonas thivervalensis	CP022202.1 Pseudomonas thivervalensis strain PLM3 genome
Otu0000006	CP022201.1	95.122	246	12	0	1	246	6414619	6414864	4.81e-104	388	Pseudomonas thivervalensis	CP022201.1 Pseudomonas thivervalensis strain SC5 genome
Otu0000006	CP025738.1	95.122	246	12	0	1	246	4044	4289	4.81e-104	388	Pseudomonas fluorescens	CP025738.1 Pseudomonas fluorescens strain FR1 chromosome
Otu0000006	CP015225.1	94.779	249	13	0	1	249	4885082	4884834	4.81e-104	388	Pseudomonas fluorescens	CP015225.1 Pseudomonas fluorescens strain FW300-N2E2 genome
Otu0000006	CP003150.1	95.122	246	12	0	1	246	4457	4702	4.81e-104	388	Pseudomonas fluorescens	CP003150.1 Pseudomonas fluorescens F113, complete genome
Otu0000006	CP031648.1	94.715	246	13	0	1	246	5517022	5517267	2.24e-102	383	Pseudomonas fluorescens	CP031648.1 Pseudomonas fluorescens strain Pf275 chromosome, complete genome
Otu0000006	CP029693.1	94.378	249	14	0	2	250	4224603	4224355	2.24e-102	383	Pseudomonas putida	CP029693.1 Pseudomonas putida strain JBC17 chromosome, complete genome
Otu0000006	CP007410.1	94	250	15	0	1	250	4014	4263	2.9e-101	379	Pseudomonas brassicacearum	CP007410.1 Pseudomonas brassicacearum strain DF41, complete genome
Otu0000006	CP035088.1	94.309	246	14	0	1	246	4446	4691	1.04e-100	377	Pseudomonas sp.	CP035088.1 Pseudomonas sp. 11K1 chromosome, complete genome
Otu0000006	CP025542.1	94.309	246	14	0	1	246	4397	4642	1.04e-100	377	Pseudomonas fluorescens	CP025542.1 Pseudomonas fluorescens strain 2P24 chromosome, complete genome
Otu0000006	KT020758.1	94.309	246	14	0	1	246	90	335	1.04e-100	377	Pseudomonas fluorescens	KT020758.1 Pseudomonas fluorescens strain 2P24 GyrB (gyrB) gene, partial cds
Otu0000006	CP044409.1	93.6	250	16	0	1	250	6471526	6471775	1.35e-99	374	Pseudomonas umsongensis	CP044409.1 Pseudomonas umsongensis strain GO16 chromosome
Otu0000006	LT629767.1	93.6	250	16	0	1	250	5938825	5939074	1.35e-99	374	Pseudomonas umsongensis	LT629767.1 Pseudomonas umsongensis strain BS3657 genome assembly, chromosome: I
Otu0000006	CP027713.1	93.2	250	17	0	1	250	3881	4130	6.27e-98	368	Pseudomonas chlororaphis	CP027713.1 Pseudomonas chlororaphis strain TAMOak81 chromosome, complete genome
Otu0000006	KX696656.1	93.2	250	17	0	1	250	51	300	6.27e-98	368	Pseudomonas frederiksbergensis	KX696656.1 Pseudomonas frederiksbergensis strain 36C6 DNA gyrase subunit B (gyrB) gene, partial cds
Otu0000006	CP045701.1	93.496	246	16	0	1	246	4020	4265	2.25e-97	366	Pseudomonas brassicacearum	CP045701.1 Pseudomonas brassicacearum strain S-1 chromosome, complete genome
Otu0000006	LT629798.1	93.173	249	17	0	1	249	5092197	5091949	2.25e-97	366	Pseudomonas corrugata	LT629798.1 Pseudomonas corrugata strain BS3649 genome assembly, chromosome: I
Otu0000006	CP014262.1	93.496	246	16	0	1	246	3556680	3556925	2.25e-97	366	Pseudomonas corrugata	CP014262.1 Pseudomonas corrugata strain RM1-1-4, complete genome
Otu0000006	CP045221.1	92.8	250	18	0	1	250	5950171	5950420	2.92e-96	363	Pseudomonas chlororaphis	CP045221.1 Pseudomonas chlororaphis subsp. aurantiaca strain ARS 38 chromosome, complete genome
Otu0000006	CP027753.1	92.8	250	18	0	1	250	3881	4130	2.92e-96	363	Pseudomonas chlororaphis	CP027753.1 Pseudomonas chlororaphis strain B25 chromosome, complete genome
Otu0000006	CP027752.1	92.8	250	18	0	1	250	3881	4130	2.92e-96	363	Pseudomonas chlororaphis	CP027752.1 Pseudomonas chlororaphis subsp. aureofaciens strain ChPhzTR38 chromosome, complete genome
Otu0000006	CP027751.1	92.8	250	18	0	1	250	3881	4130	2.92e-96	363	Pseudomonas chlororaphis	CP027751.1 Pseudomonas chlororaphis subsp. aureofaciens strain ChPhzTR18 chromosome, complete genome
Otu0000006	CP027750.1	92.8	250	18	0	1	250	3881	4130	2.92e-96	363	Pseudomonas chlororaphis	CP027750.1 Pseudomonas chlororaphis subsp. aureofaciens strain ChPhzS24 chromosome, complete genome
Otu0000006	CP027749.1	92.8	250	18	0	1	250	3881	4130	2.92e-96	363	Pseudomonas chlororaphis	CP027749.1 Pseudomonas chlororaphis subsp. aureofaciens strain ChPhzTR39 chromosome, complete genome
Otu0000006	CP027748.1	92.8	250	18	0	1	250	3880	4129	2.92e-96	363	Pseudomonas chlororaphis	CP027748.1 Pseudomonas chlororaphis subsp. aureofaciens strain ChPhzS23 chromosome, complete genome
Otu0000006	CP027747.1	92.8	250	18	0	1	250	3881	4130	2.92e-96	363	Pseudomonas chlororaphis	CP027747.1 Pseudomonas chlororaphis subsp. aureofaciens strain 66 chromosome, complete genome
Otu0000006	CP027722.1	92.8	250	18	0	1	250	3881	4130	2.92e-96	363	Pseudomonas chlororaphis	CP027722.1 Pseudomonas chlororaphis subsp. aureofaciens strain C50 chromosome, complete genome
Otu0000006	CP027721.1	92.8	250	18	0	1	250	3881	4130	2.92e-96	363	Pseudomonas chlororaphis	CP027721.1 Pseudomonas chlororaphis subsp. aureofaciens strain ChPhzTR36 chromosome, complete genome
Otu0000006	CP027720.1	92.8	250	18	0	1	250	3881	4130	2.92e-96	363	Pseudomonas chlororaphis	CP027720.1 Pseudomonas chlororaphis subsp. aureofaciens strain DSM 6698 chromosome, complete genome
Otu0000006	CP027719.1	92.8	250	18	0	1	250	3881	4130	2.92e-96	363	Pseudomonas chlororaphis	CP027719.1 Pseudomonas chlororaphis subsp. aureofaciens strain P2 chromosome, complete genome
Otu0000006	CP027718.1	92.8	250	18	0	1	250	3881	4130	2.92e-96	363	Pseudomonas chlororaphis	CP027718.1 Pseudomonas chlororaphis subsp. aurantiaca strain Q16 chromosome, complete genome
Otu0000006	CP027742.1	92.8	250	18	0	1	250	3881	4130	2.92e-96	363	Pseudomonas chlororaphis	CP027742.1 Pseudomonas chlororaphis subsp. aurantiaca strain 464 chromosome, complete genome
Otu0000006	CP027741.1	92.8	250	18	0	1	250	3881	4130	2.92e-96	363	Pseudomonas chlororaphis	CP027741.1 Pseudomonas chlororaphis subsp. aurantiaca strain 449 chromosome, complete genome
Otu0000006	CP027716.1	92.8	250	18	0	1	250	3881	4130	2.92e-96	363	Pseudomonas chlororaphis	CP027716.1 Pseudomonas chlororaphis strain Pb-St2 chromosome, complete genome
Otu0000006	CP027714.1	92.8	250	18	0	1	250	3875	4124	2.92e-96	363	Pseudomonas chlororaphis	CP027714.1 Pseudomonas chlororaphis strain ATCC 17415 chromosome, complete genome
Otu0000006	CP027712.1	92.8	250	18	0	1	250	3878	4127	2.92e-96	363	Pseudomonas chlororaphis	CP027712.1 Pseudomonas chlororaphis subsp. chlororaphis strain DSM 50083 chromosome, complete genome
Otu0000006	CP027711.1	92.8	250	18	0	1	250	3881	4130	2.92e-96	363	Pseudomonas chlororaphis	CP027711.1 Pseudomonas chlororaphis subsp. piscium strain ChPhzTR44 chromosome, complete genome
Otu0000006	CP027740.1	92.8	250	18	0	1	250	3881	4130	2.92e-96	363	Pseudomonas chlororaphis	CP027740.1 Pseudomonas chlororaphis subsp. piscium strain ChPhzS140 chromosome, complete genome
Otu0000006	CP027739.1	92.8	250	18	0	1	250	3875	4124	2.92e-96	363	Pseudomonas chlororaphis	CP027739.1 Pseudomonas chlororaphis subsp. piscium strain ToZa7 chromosome, complete genome
Otu0000006	CP027738.1	92.8	250	18	0	1	250	3881	4130	2.92e-96	363	Pseudomonas chlororaphis	CP027738.1 Pseudomonas chlororaphis subsp. piscium strain ChPhzS135 chromosome, complete genome
Otu0000006	CP027737.1	92.8	250	18	0	1	250	3881	4130	2.92e-96	363	Pseudomonas chlororaphis	CP027737.1 Pseudomonas chlororaphis subsp. piscium strain PCL1607 chromosome, complete genome
Otu0000006	CP027736.1	92.8	250	18	0	1	250	3881	4130	2.92e-96	363	Pseudomonas chlororaphis	CP027736.1 Pseudomonas chlororaphis subsp. piscium strain PCL1391 chromosome, complete genome
Otu0000006	CP027735.1	92.8	250	18	0	1	250	3881	4130	2.92e-96	363	Pseudomonas chlororaphis	CP027735.1 Pseudomonas chlororaphis subsp. piscium strain DTR133 chromosome, complete genome
Otu0000006	CP027710.1	92.8	250	18	0	1	250	3881	4130	2.92e-96	363	Pseudomonas chlororaphis	CP027710.1 Pseudomonas chlororaphis subsp. piscium strain SLPH10 chromosome, complete genome
Otu0000006	CP027709.1	92.8	250	18	0	1	250	3878	4127	2.92e-96	363	Pseudomonas chlororaphis	CP027709.1 Pseudomonas chlororaphis subsp. piscium strain ATCC 17809 chromosome, complete genome
Otu0000006	CP027708.1	92.8	250	18	0	1	250	3872	4121	2.92e-96	363	Pseudomonas chlororaphis	CP027708.1 Pseudomonas chlororaphis subsp. piscium strain ATCC 17411 chromosome, complete genome
Otu0000006	LR134334.1	92.8	250	18	0	1	250	4186263	4186512	2.92e-96	363	Pseudomonas chlororaphis	LR134334.1 Pseudomonas chlororaphis strain NCTC7357 genome assembly, chromosome: 1
Otu0000006	CP027656.1	92.8	250	18	0	1	250	3881	4130	2.92e-96	363	Pseudomonas chlororaphis	CP027656.1 Pseudomonas chlororaphis subsp. piscium strain ZJU60 chromosome, complete genome
Otu0000006	CP025309.1	92.8	250	18	0	1	250	3980	4229	2.92e-96	363	Pseudomonas chlororaphis	CP025309.1 Pseudomonas chlororaphis strain Lzh-T5 chromosome, complete genome
Otu0000006	CP025261.1	92.8	250	18	0	1	250	462118	462367	2.92e-96	363	Pseudomonas sp.	CP025261.1 Pseudomonas sp. 09C 129 chromosome
Otu0000006	LT629738.1	92.8	250	18	0	1	250	6210455	6210206	2.92e-96	363	Pseudomonas chlororaphis	LT629738.1 Pseudomonas chlororaphis strain ATCC 13985 genome assembly, chromosome: I
Otu0000006	KT890287.1	92.8	250	18	0	1	250	90	339	2.92e-96	363	Pseudomonas sp.	KT890287.1 Pseudomonas sp. R47 DNA gyrase subunit beta (gyrB) gene, complete cds
Otu0000010	CP022423.1	92.72	261	19	0	2	262	73081	72821	1.04e-100	377	Vitreoscilla filiformis	CP022423.1 Vitreoscilla filiformis strain ATCC 15551 chromosome, complete genome
Otu0000010	CP039252.1	92.337	261	20	0	1	261	3838103	3837843	4.85e-99	372	Hydrogenophaga sp.	CP039252.1 Hydrogenophaga sp. PAMC20947 chromosome, complete genome
Otu0000010	CP013692.1	92.308	260	20	0	2	261	4229920	4230179	1.74e-98	370	Paucibacter sp.	CP013692.1 Paucibacter sp. KCTC 42545, complete genome
Otu0000010	AP012320.1	91.954	261	21	0	1	261	3020	3280	2.25e-97	366	Rubrivivax gelatinosus	AP012320.1 Rubrivivax gelatinosus IL144 DNA, complete genome
Otu0000010	CP029373.1	91.571	261	22	0	1	261	2054484	2054744	1.05e-95	361	Acidovorax citrulli	CP029373.1 Acidovorax citrulli strain M6 chromosome, complete genome
Otu0000010	CP023687.1	91.571	261	22	0	1	261	4553277	4553017	1.05e-95	361	Acidovorax citrulli	CP023687.1 Acidovorax citrulli strain KACC17005 chromosome, complete genome
Otu0000010	CP003872.1	91.86	258	21	0	1	258	3420	3677	1.05e-95	361	Acidovorax sp.	CP003872.1 Acidovorax sp. KKS102, complete genome
Otu0000010	CP000245.1	91.571	261	22	0	1	261	2810	3070	1.05e-95	361	Ramlibacter tataouinensis	CP000245.1 Ramlibacter tataouinensis TTB310, complete genome
Otu0000010	GU385477.1	91.571	261	22	0	1	261	18	278	1.05e-95	361	Acidovorax citrulli	GU385477.1 Acidovorax citrulli strain A7 DNA gyrase subunit beta (gyrB) gene, partial cds
Otu0000010	GU385476.1	91.571	261	22	0	1	261	18	278	1.05e-95	361	Acidovorax citrulli	GU385476.1 Acidovorax citrulli strain 3 DNA gyrase subunit beta (gyrB) gene, partial cds
Otu0000010	GU256249.1	91.571	261	22	0	1	261	18	278	1.05e-95	361	Acidovorax citrulli	GU256249.1 Acidovorax citrulli strain 3b DNA gyrase subunit beta (gyrB) gene, partial cds
Otu0000010	CP001392.1	91.571	261	22	0	1	261	3021	3281	1.05e-95	361	Acidovorax ebreus	CP001392.1 Acidovorax ebreus TPSY, complete genome
Otu0000010	CP000512.1	91.571	261	22	0	1	261	3035	3295	1.05e-95	361	Acidovorax citrulli	CP000512.1 Acidovorax citrulli AAC00-1, complete genome
Otu0000010	CP016447.1	91.538	260	22	0	2	261	1585827	1586086	3.77e-95	359	Acidovorax sp.	CP016447.1 Acidovorax sp. RAC01 chromosome, complete genome
Otu0000010	CP045644.1	91.188	261	23	0	1	261	1589211	1588951	4.88e-94	355	Variovorax paradoxus	CP045644.1 Variovorax paradoxus strain 5C-2 chromosome, complete genome
Otu0000010	CP033069.1	91.188	261	23	0	1	261	4968977	4968717	4.88e-94	355	Acidovorax sp.	CP033069.1 Acidovorax sp. 1608163 chromosome, complete genome
Otu0000010	CP029606.1	91.188	261	23	0	1	261	1884067	1884327	4.88e-94	355	Methylibium sp.	CP029606.1 Methylibium sp. Pch-M chromosome, complete genome
Otu0000010	CP028302.1	91.188	261	23	0	1	261	4669	4929	4.88e-94	355	Acidovorax avenae	CP028302.1 Acidovorax avenae subsp. avenae isolate SF12 chromosome
Otu0000010	CP028300.1	91.188	261	23	0	1	261	4700	4960	4.88e-94	355	Acidovorax avenae	CP028300.1 Acidovorax avenae subsp. avenae strain QHB1 chromosome
Otu0000010	CP028298.1	91.188	261	23	0	1	261	4710	4970	4.88e-94	355	Acidovorax avenae	CP028298.1 Acidovorax avenae subsp. avenae strain NCT3 chromosome
Otu0000010	CP028296.1	91.188	261	23	0	1	261	4742	5002	4.88e-94	355	Acidovorax avenae	CP028296.1 Acidovorax avenae subsp. avenae strain MDB1 chromosome
Otu0000010	CP028294.1	91.188	261	23	0	1	261	4734	4994	4.88e-94	355	Acidovorax avenae	CP028294.1 Acidovorax avenae subsp. avenae strain KL3 chromosome
Otu0000010	CP028292.1	91.188	261	23	0	1	261	4650	4910	4.88e-94	355	Acidovorax avenae	CP028292.1 Acidovorax avenae subsp. avenae strain INDB2 chromosome
Otu0000010	CP016278.1	91.188	261	23	0	1	261	3242325	3242065	4.88e-94	355	Diaphorobacter polyhydroxybutyrativorans	CP016278.1 Diaphorobacter polyhydroxybutyrativorans strain SL-205 chromosome, complete genome
Otu0000010	CP016449.1	91.188	261	23	0	1	261	4356899	4356639	4.88e-94	355	Hydrogenophaga sp.	CP016449.1 Hydrogenophaga sp. RAC07, complete genome
Otu0000010	GU385480.1	91.188	261	23	0	1	261	18	278	4.88e-94	355	Acidovorax konjaci	GU385480.1 Acidovorax konjaci strain ICMP 7733 DNA gyrase subunit beta (gyrB) gene, partial cds
Otu0000010	GU385478.1	91.188	261	23	0	1	261	18	278	4.88e-94	355	Acidovorax citrulli	GU385478.1 Acidovorax citrulli strain ICMP 7500 DNA gyrase subunit beta (gyrB) gene, partial cds
Otu0000010	CP000539.1	91.188	261	23	0	1	261	4432099	4432359	4.88e-94	355	Acidovorax sp.	CP000539.1 Acidovorax sp. JS42, complete genome
Otu0000010	AB021434.1	91.188	261	23	0	1	261	1	261	4.88e-94	355	Bacterium rJ16	AB021434.1 Bacterium rJ16 gyrB gene for subunit B protein of DNA gyrase, partial cds
Otu0000010	CP001635.1	90.84	262	24	0	1	262	2923	3184	6.31e-93	351	Variovorax paradoxus	CP001635.1 Variovorax paradoxus S110 chromosome 1, complete sequence
Otu0000010	CP028303.1	90.805	261	24	0	1	261	4593	4853	2.27e-92	350	Acidovorax avenae	CP028303.1 Acidovorax avenae subsp. avenae strain SH7 chromosome
Otu0000010	CP028299.1	90.805	261	24	0	1	261	4595	4855	2.27e-92	350	Acidovorax avenae	CP028299.1 Acidovorax avenae subsp. avenae strain QH1 chromosome
Otu0000010	CP028295.1	90.805	261	24	0	1	261	3416189	3415929	2.27e-92	350	Acidovorax avenae	CP028295.1 Acidovorax avenae subsp. avenae strain MD5 chromosome
Otu0000010	CP028290.1	90.805	261	24	0	1	261	4163	4423	2.27e-92	350	Acidovorax cattleyae	CP028290.1 Acidovorax cattleyae strain CAT98_1 chromosome
Otu0000010	CP028289.1	90.805	261	24	0	1	261	4573	4833	2.27e-92	350	Acidovorax avenae	CP028289.1 Acidovorax avenae subsp. avenae strain AA99_2 chromosome
Otu0000010	CP028287.1	90.805	261	24	0	1	261	4344	4604	2.27e-92	350	Acidovorax avenae	CP028287.1 Acidovorax avenae subsp. avenae strain AA78_5 chromosome
Otu0000010	CP027669.1	90.805	261	24	0	1	261	1601883	1601623	2.27e-92	350	Simplicispira suum	CP027669.1 Simplicispira suum strain SC1-8 chromosome, complete genome
Otu0000010	CP021361.1	90.805	261	24	0	1	261	2925	3185	2.27e-92	350	Acidovorax sp.	CP021361.1 Acidovorax sp. NA3, complete genome
Otu0000010	CP021359.1	90.805	261	24	0	1	261	2967	3227	2.27e-92	350	Acidovorax sp.	CP021359.1 Acidovorax sp. NA2, complete genome
Otu0000010	CP017476.1	90.805	261	24	0	1	261	2913	3173	2.27e-92	350	Hydrogenophaga crassostreae	CP017476.1 Hydrogenophaga crassostreae strain LPB0072 chromosome, complete genome
Otu0000010	GU385479.1	90.805	261	24	0	1	261	18	278	2.27e-92	350	Acidovorax cattleyae	GU385479.1 Acidovorax cattleyae strain ICMP 2826 DNA gyrase subunit beta (gyrB) gene, partial cds
Otu0000010	CP000555.1	90.805	261	24	0	1	261	3210	3470	2.27e-92	350	Methylibium petroleiphilum	CP000555.1 Methylibium petroleiphilum PM1, complete genome
Otu0000010	AB021439.1	91.051	257	23	0	5	261	1	257	8.17e-92	348	Bacterium rM5	AB021439.1 Bacterium rM5 gyrB gene for subunit B protein of DNA gyrase, partial cds
Otu0000010	AB021438.1	91.633	251	21	0	11	261	11	261	8.17e-92	348	Bacterium rM4	AB021438.1 Bacterium rM4 gyrB gene for subunit B protein of DNA gyrase, partial cds
Otu0000010	CP011371.1	90.458	262	25	0	1	262	3161	3422	2.94e-91	346	[Polyangium] brachysporum	CP011371.1 [Polyangium] brachysporum strain DSM 7029, complete genome
Otu0000010	CP046023.1	90.421	261	25	0	1	261	590271	590531	1.06e-90	344	Polaromonas sp.	CP046023.1 Polaromonas sp. Pch-P chromosome, complete genome
Otu0000010	CP031013.1	90.421	261	25	0	1	261	1404712	1404452	1.06e-90	344	Polaromonas sp.	CP031013.1 Polaromonas sp. SP1 chromosome, complete genome
Otu0000010	CP028301.1	90.421	261	25	0	1	261	4596	4856	1.06e-90	344	Acidovorax avenae	CP028301.1 Acidovorax avenae subsp. avenae strain Sa2 chromosome
Otu0000010	CP021455.1	90.421	261	25	0	1	261	11519	11259	1.06e-90	344	Comamonas serinivorans	CP021455.1 Comamonas serinivorans strain DSM 26136, complete genome
Otu0000010	CP017311.1	90.421	261	25	0	1	261	4843110	4842850	1.06e-90	344	Hydrogenophaga sp.	CP017311.1 Hydrogenophaga sp. PBC, complete genome
Otu0000010	CP003911.1	90.421	261	25	0	1	261	2987	3247	1.06e-90	344	Variovorax paradoxus	CP003911.1 Variovorax paradoxus B4 chromosome 1, complete sequence
Otu0000010	CP002417.1	90.421	261	25	0	1	261	2971	3231	1.06e-90	344	Variovorax paradoxus	CP002417.1 Variovorax paradoxus EPS, complete genome
Otu0000010	AB021451.1	90.421	261	25	0	1	261	1	261	1.06e-90	344	Bacterium rA2	AB021451.1 Bacterium rA2 gyrB gene for subunit B protein of DNA gyrase, partial cds
Otu0000010	AB021442.1	90.698	258	24	0	4	261	5	262	1.06e-90	344	Bacterium rM9	AB021442.1 Bacterium rM9 gyrB gene for subunit B protein of DNA gyrase, partial cds
Otu0000010	AB021430.1	90.421	261	25	0	1	261	1	261	1.06e-90	344	Bacterium rJ9	AB021430.1 Bacterium rJ9 gyrB gene for subunit B protein of DNA gyrase, partial cds
Otu0000010	CP040709.1	91.235	251	22	0	11	261	3173	3423	3.8e-90	342	Inhella inkyongensis	CP040709.1 Inhella inkyongensis strain IMCC1713 chromosome, complete genome
Otu0000010	CP027773.1	90.076	262	26	0	1	262	4121237	4120976	1.37e-89	340	Variovorax sp.	CP027773.1 Variovorax sp. PMC12 chromosome 1, complete sequence
Otu0000010	CP024645.1	90.076	262	26	0	1	262	3187	3448	1.37e-89	340	Rhizobacter gummiphilus	CP024645.1 Rhizobacter gummiphilus strain NBRC 109400 chromosome, complete genome
Otu0000010	CP015118.1	90.076	262	26	0	1	262	3187	3448	1.37e-89	340	Rhizobacter gummiphilus	CP015118.1 Rhizobacter gummiphilus strain NS21, complete genome
Otu0000010	CP022579.1	90.038	261	26	0	1	261	2963	3223	4.91e-89	339	Oryzomicrobium terrae	CP022579.1 Oryzomicrobium terrae strain TPP412 chromosome, complete genome
Otu0000010	CP042344.1	90.038	261	26	0	1	261	1437297	1437037	4.91e-89	339	Comamonas sp.	CP042344.1 Comamonas sp. NLF-7-7 strain NLF 7-7 chromosome, complete genome
Otu0000010	CP037867.1	90.038	261	26	0	1	261	2921	3181	4.91e-89	339	Hydrogenophaga pseudoflava	CP037867.1 Hydrogenophaga pseudoflava strain DSM 1084 chromosome, complete genome
Otu0000010	CP029344.1	90.038	261	26	0	1	261	2148674	2148414	4.91e-89	339	Hydrogenophaga sp.	CP029344.1 Hydrogenophaga sp. NH-16 chromosome
Otu0000010	CP028297.1	90.038	261	26	0	1	261	10855	11115	4.91e-89	339	Acidovorax avenae	CP028297.1 Acidovorax avenae subsp. avenae strain MOR chromosome
Otu0000010	CP028291.1	90.038	261	26	0	1	261	4599	4859	4.91e-89	339	Acidovorax avenae	CP028291.1 Acidovorax avenae subsp. avenae strain COLB1 chromosome
Otu0000010	CP003153.1	90.038	261	26	0	1	261	845149	844889	4.91e-89	339	Dechlorosoma suillum	CP003153.1 Dechlorosoma suillum PS, complete genome
Otu0000010	CP002657.1	90.038	261	26	0	1	261	3011	3271	4.91e-89	339	Alicycliphilus denitrificans	CP002657.1 Alicycliphilus denitrificans K601, complete genome
Otu0000010	CP002449.1	90.038	261	26	0	1	261	3113	3373	4.91e-89	339	Alicycliphilus denitrificans	CP002449.1 Alicycliphilus denitrificans BC, complete genome
Otu0000010	CP027666.1	91.165	249	20	2	11	258	975167	975414	1.77e-88	337	Ottowia oryzae	CP027666.1 Ottowia oryzae strain KADR8-3 chromosome, complete genome
Otu0000010	CP013729.1	90.038	261	24	2	2	261	3317	3576	1.77e-88	337	Roseateles depolymerans	CP013729.1 Roseateles depolymerans strain KCTC 42856, complete genome
Otu0000010	AB021447.1	90.234	256	25	0	6	261	1	256	6.36e-88	335	Bacterium rM14	AB021447.1 Bacterium rM14 gyrB gene for subunit B protein of DNA gyrase, partial cds
Otu0000010	CP029210.1	89.655	261	27	0	1	261	4512	4772	2.29e-87	333	Aquabacterium olei	CP029210.1 Aquabacterium olei strain NBRC 110486 chromosome, complete genome
Otu0000010	CP023284.1	89.655	261	27	0	1	261	2883	3143	2.29e-87	333	Variovorax boronicumulans	CP023284.1 Variovorax boronicumulans strain J1 chromosome, complete genome
Otu0000010	CP021648.1	89.655	261	27	0	1	261	2984	3244	2.29e-87	333	Acidovorax sp.	CP021648.1 Acidovorax sp. T1, complete genome
Otu0000010	CP021366.1	89.655	261	27	0	1	261	2972	3232	2.29e-87	333	Acidovorax sp.	CP021366.1 Acidovorax sp. P4, complete genome
Otu0000010	CP021362.1	89.655	261	27	0	1	261	4076297	4076037	2.29e-87	333	Acidovorax sp.	CP021362.1 Acidovorax sp. P3, complete genome
Otu0000010	CP010951.1	89.655	261	27	0	1	261	2168156	2168416	2.29e-87	333	Ramlibacter tataouinensis	CP010951.1 Ramlibacter tataouinensis strain 5-10, complete genome
Otu0000010	AP014568.1	89.655	261	27	0	1	261	2969	3229	2.29e-87	333	Serpentinomonas raichei	AP014568.1 Serpentinomonas raichei DNA, complete genome
Otu0000010	AB014966.1	91.358	243	21	0	20	262	1	243	2.29e-87	333	Variovorax paradoxus	AB014966.1 Variovorax paradoxus gyrB gene for DNA gyrase subunit B, partial cds, clone: gy10337.icb
Otu0000010	XM_022350235.1	89.313	262	28	0	1	262	180	441	2.96e-86	329	PREDICTED: Nilaparvata	XM_022350235.1 PREDICTED: Nilaparvata lugens DNA gyrase subunit B-like (LOC111062544), mRNA
Otu0000010	CP028288.1	89.272	261	28	0	1	261	1348906	1348646	1.06e-85	327	Acidovorax avenae	CP028288.1 Acidovorax avenae subsp. avenae strain AA81_1 chromosome
Otu0000010	CP027667.1	89.272	261	28	0	1	261	1961827	1962087	1.06e-85	327	Melaminivora sp.	CP027667.1 Melaminivora sp. SC2-9 chromosome, complete genome
Otu0000010	CP016603.1	89.313	262	26	2	1	261	421789	421529	1.06e-85	327	Comamonas aquatica	CP016603.1 Comamonas aquatica strain CJG genome
Otu0000010	CP002521.1	89.272	261	28	0	1	261	3127	3387	1.06e-85	327	Acidovorax avenae	CP002521.1 Acidovorax avenae subsp. avenae ATCC 19860, complete genome
Otu0000010	GU385481.1	89.272	261	28	0	1	261	18	278	1.06e-85	327	Acidovorax avenae	GU385481.1 Acidovorax avenae strain ICMP 3183 DNA gyrase subunit beta (gyrB) gene, partial cds
Otu0000010	AB021433.1	89.272	261	28	0	1	261	1	261	1.06e-85	327	Bacterium rJ13	AB021433.1 Bacterium rJ13 gyrB gene for subunit B protein of DNA gyrase, partial cds
Otu0000010	AB021440.1	90.947	243	20	2	20	261	1	242	3.83e-85	326	Bacterium rM6	AB021440.1 Bacterium rM6 gyrB gene for subunit B protein of DNA gyrase, partial cds
Otu0000010	CP035708.1	88.931	262	29	0	1	262	3544509	3544770	1.38e-84	324	Sphaerotilus natans	CP035708.1 Sphaerotilus natans subsp. sulfidivorans strain D-507 chromosome, complete genome
Otu0000010	CP019236.1	88.931	262	29	0	1	262	2935	3196	1.38e-84	324	Rhodoferax sp.	CP019236.1 Rhodoferax sp. DCY110, complete genome
Otu0000010	AP021844.1	88.889	261	29	0	1	261	2591944	2591684	4.95e-84	322	Azospira sp.	AP021844.1 Azospira sp. I09 DNA, complete genome
Otu0000010	JX649890.1	88.76	258	29	0	1	258	18130	18387	2.3e-82	316	Uncultured bacterium	JX649890.1 Uncultured bacterium A1Q1_fos_500 genomic sequence
Otu0000010	CP000316.1	88.506	261	30	0	1	261	3138	3398	2.3e-82	316	Polaromonas sp.	CP000316.1 Polaromonas sp. JS666, complete genome
Otu0000010	CP011774.1	88.462	260	30	0	2	261	2854934	2855193	8.28e-82	315	Limnohabitans sp.	CP011774.1 Limnohabitans sp. 63ED37-2, complete genome
Otu0000010	CP001013.1	89.243	251	27	0	11	261	3172	3422	8.28e-82	315	Leptothrix cholodnii	CP001013.1 Leptothrix cholodnii SP-6 chromosome, complete genome
Otu0000010	CP015698.1	88.168	262	31	0	1	262	2823271	2823010	2.98e-81	313	Curvibacter sp.	CP015698.1 Curvibacter sp. AEP1-3 genome
Otu0000010	CP016210.1	88.168	262	29	2	1	261	2934	3194	1.07e-80	311	Azoarcus olearius	CP016210.1 Azoarcus olearius strain DQS4, complete genome
Otu0000010	CP011514.1	88.123	261	31	0	1	261	5278325	5278065	1.07e-80	311	Mitsuaria sp.	CP011514.1 Mitsuaria sp. 7, complete genome
Otu0000010	AP014569.1	88.123	261	31	0	1	261	2883	3143	1.07e-80	311	Serpentinomonas mccroryi	AP014569.1 Serpentinomonas mccroryi DNA, complete genome
Otu0000010	AM406670.1	88.168	262	29	2	1	261	2934	3194	1.07e-80	311	Azoarcus sp.	AM406670.1 Azoarcus sp. BH72, complete genome
Otu0000010	AP012304.1	87.879	264	28	3	1	262	3191	3452	1.39e-79	307	Azoarcus sp.	AP012304.1 Azoarcus sp. KH32C DNA, complete genome
Otu0000012	CP027773.1	96.935	261	8	0	1	261	4121237	4120977	4.71e-119	438	Variovorax sp.	CP027773.1 Variovorax sp. PMC12 chromosome 1, complete sequence
Otu0000012	CP023284.1	95.038	262	13	0	1	262	2883	3144	2.86e-111	412	Variovorax boronicumulans	CP023284.1 Variovorax boronicumulans strain J1 chromosome, complete genome
Otu0000012	XM_022350235.1	95.019	261	13	0	1	261	180	440	1.03e-110	411	PREDICTED: Nilaparvata	XM_022350235.1 PREDICTED: Nilaparvata lugens DNA gyrase subunit B-like (LOC111062544), mRNA
Otu0000012	AP012320.1	94.275	262	15	0	1	262	3020	3281	6.18e-108	401	Rubrivivax gelatinosus	AP012320.1 Rubrivivax gelatinosus IL144 DNA, complete genome
Otu0000012	CP001635.1	94.253	261	15	0	1	261	2923	3183	2.22e-107	399	Variovorax paradoxus	CP001635.1 Variovorax paradoxus S110 chromosome 1, complete sequence
Otu0000012	CP003911.1	93.893	262	16	0	1	262	2987	3248	2.88e-106	396	Variovorax paradoxus	CP003911.1 Variovorax paradoxus B4 chromosome 1, complete sequence
Otu0000012	AB021442.1	94.208	259	15	0	4	262	5	263	2.88e-106	396	Bacterium rM9	AB021442.1 Bacterium rM9 gyrB gene for subunit B protein of DNA gyrase, partial cds
Otu0000012	CP035708.1	93.87	261	16	0	1	261	3544509	3544769	1.03e-105	394	Sphaerotilus natans	CP035708.1 Sphaerotilus natans subsp. sulfidivorans strain D-507 chromosome, complete genome
Otu0000012	CP045644.1	93.511	262	17	0	1	262	1589211	1588950	1.34e-104	390	Variovorax paradoxus	CP045644.1 Variovorax paradoxus strain 5C-2 chromosome, complete genome
Otu0000012	CP028294.1	93.511	262	17	0	1	262	4734	4995	1.34e-104	390	Acidovorax avenae	CP028294.1 Acidovorax avenae subsp. avenae strain KL3 chromosome
Otu0000012	CP021648.1	93.511	262	17	0	1	262	2984	3245	1.34e-104	390	Acidovorax sp.	CP021648.1 Acidovorax sp. T1, complete genome
Otu0000012	CP037867.1	93.13	262	18	0	1	262	2921	3182	6.22e-103	385	Hydrogenophaga pseudoflava	CP037867.1 Hydrogenophaga pseudoflava strain DSM 1084 chromosome, complete genome
Otu0000012	CP029344.1	93.13	262	18	0	1	262	2148674	2148413	6.22e-103	385	Hydrogenophaga sp.	CP029344.1 Hydrogenophaga sp. NH-16 chromosome
Otu0000012	CP002657.1	93.13	262	18	0	1	262	3011	3272	6.22e-103	385	Alicycliphilus denitrificans	CP002657.1 Alicycliphilus denitrificans K601, complete genome
Otu0000012	CP002449.1	93.13	262	18	0	1	262	3113	3374	6.22e-103	385	Alicycliphilus denitrificans	CP002449.1 Alicycliphilus denitrificans BC, complete genome
Otu0000012	CP001013.1	93.13	262	18	0	1	262	3162	3423	6.22e-103	385	Leptothrix cholodnii	CP001013.1 Leptothrix cholodnii SP-6 chromosome, complete genome
Otu0000012	CP040709.1	93.103	261	18	0	1	261	3163	3423	2.24e-102	383	Inhella inkyongensis	CP040709.1 Inhella inkyongensis strain IMCC1713 chromosome, complete genome
Otu0000012	CP039252.1	92.748	262	19	0	1	262	3838103	3837842	2.9e-101	379	Hydrogenophaga sp.	CP039252.1 Hydrogenophaga sp. PAMC20947 chromosome, complete genome
Otu0000012	CP028300.1	92.748	262	19	0	1	262	4700	4961	2.9e-101	379	Acidovorax avenae	CP028300.1 Acidovorax avenae subsp. avenae strain QHB1 chromosome
Otu0000012	CP028298.1	92.748	262	19	0	1	262	4710	4971	2.9e-101	379	Acidovorax avenae	CP028298.1 Acidovorax avenae subsp. avenae strain NCT3 chromosome
Otu0000012	CP028296.1	92.748	262	19	0	1	262	4742	5003	2.9e-101	379	Acidovorax avenae	CP028296.1 Acidovorax avenae subsp. avenae strain MDB1 chromosome
Otu0000012	CP027792.1	92.748	262	19	0	1	262	132755	132494	2.9e-101	379	Pulveribacter suum	CP027792.1 Pulveribacter suum strain SC2-7 chromosome, complete genome
Otu0000012	CP016278.1	92.748	262	19	0	1	262	3242325	3242064	2.9e-101	379	Diaphorobacter polyhydroxybutyrativorans	CP016278.1 Diaphorobacter polyhydroxybutyrativorans strain SL-205 chromosome, complete genome
Otu0000012	CP002417.1	92.748	262	19	0	1	262	2971	3232	2.9e-101	379	Variovorax paradoxus	CP002417.1 Variovorax paradoxus EPS, complete genome
Otu0000012	CP001392.1	92.748	262	19	0	1	262	3021	3282	2.9e-101	379	Acidovorax ebreus	CP001392.1 Acidovorax ebreus TPSY, complete genome
Otu0000012	CP029210.1	92.366	262	20	0	1	262	4512	4773	1.35e-99	374	Aquabacterium olei	CP029210.1 Aquabacterium olei strain NBRC 110486 chromosome, complete genome
Otu0000012	CP027667.1	92.366	262	20	0	1	262	1961827	1962088	1.35e-99	374	Melaminivora sp.	CP027667.1 Melaminivora sp. SC2-9 chromosome, complete genome
Otu0000012	CP021455.1	92.366	262	20	0	1	262	11519	11258	1.35e-99	374	Comamonas serinivorans	CP021455.1 Comamonas serinivorans strain DSM 26136, complete genome
Otu0000012	CP017476.1	92.366	262	20	0	1	262	2913	3174	1.35e-99	374	Hydrogenophaga crassostreae	CP017476.1 Hydrogenophaga crassostreae strain LPB0072 chromosome, complete genome
Otu0000012	LT607803.1	92.366	262	20	0	1	262	3330	3591	1.35e-99	374	Variovorax sp.	LT607803.1 Variovorax sp. HW608 genome assembly, chromosome: I
Otu0000012	CP016603.1	92.366	262	20	0	1	262	421789	421528	1.35e-99	374	Comamonas aquatica	CP016603.1 Comamonas aquatica strain CJG genome
Otu0000012	CP011514.1	92.366	262	20	0	1	262	5278325	5278064	1.35e-99	374	Mitsuaria sp.	CP011514.1 Mitsuaria sp. 7, complete genome
Otu0000012	CP000539.1	92.366	262	20	0	1	262	4432099	4432360	1.35e-99	374	Acidovorax sp.	CP000539.1 Acidovorax sp. JS42, complete genome
Otu0000012	AB021438.1	92.366	262	20	0	1	262	1	262	1.35e-99	374	Bacterium rM4	AB021438.1 Bacterium rM4 gyrB gene for subunit B protein of DNA gyrase, partial cds
Otu0000012	CP029373.1	91.985	262	21	0	1	262	2054484	2054745	6.27e-98	368	Acidovorax citrulli	CP029373.1 Acidovorax citrulli strain M6 chromosome, complete genome
Otu0000012	CP029606.1	91.985	262	21	0	1	262	1884067	1884328	6.27e-98	368	Methylibium sp.	CP029606.1 Methylibium sp. Pch-M chromosome, complete genome
Otu0000012	CP028302.1	91.985	262	21	0	1	262	4669	4930	6.27e-98	368	Acidovorax avenae	CP028302.1 Acidovorax avenae subsp. avenae isolate SF12 chromosome
Otu0000012	CP028292.1	91.985	262	21	0	1	262	4650	4911	6.27e-98	368	Acidovorax avenae	CP028292.1 Acidovorax avenae subsp. avenae strain INDB2 chromosome
Otu0000012	CP023687.1	91.985	262	21	0	1	262	4553277	4553016	6.27e-98	368	Acidovorax citrulli	CP023687.1 Acidovorax citrulli strain KACC17005 chromosome, complete genome
Otu0000012	CP016449.1	91.985	262	21	0	1	262	4356899	4356638	6.27e-98	368	Hydrogenophaga sp.	CP016449.1 Hydrogenophaga sp. RAC07, complete genome
Otu0000012	GU385480.1	91.985	262	21	0	1	262	18	279	6.27e-98	368	Acidovorax konjaci	GU385480.1 Acidovorax konjaci strain ICMP 7733 DNA gyrase subunit beta (gyrB) gene, partial cds
Otu0000012	GU385477.1	91.985	262	21	0	1	262	18	279	6.27e-98	368	Acidovorax citrulli	GU385477.1 Acidovorax citrulli strain A7 DNA gyrase subunit beta (gyrB) gene, partial cds
Otu0000012	GU385476.1	91.985	262	21	0	1	262	18	279	6.27e-98	368	Acidovorax citrulli	GU385476.1 Acidovorax citrulli strain 3 DNA gyrase subunit beta (gyrB) gene, partial cds
Otu0000012	GU256249.1	91.985	262	21	0	1	262	18	279	6.27e-98	368	Acidovorax citrulli	GU256249.1 Acidovorax citrulli strain 3b DNA gyrase subunit beta (gyrB) gene, partial cds
Otu0000012	CP000512.1	91.985	262	21	0	1	262	3035	3296	6.27e-98	368	Acidovorax citrulli	CP000512.1 Acidovorax citrulli AAC00-1, complete genome
Otu0000012	CP022579.1	91.954	261	21	0	1	261	2963	3223	2.25e-97	366	Oryzomicrobium terrae	CP022579.1 Oryzomicrobium terrae strain TPP412 chromosome, complete genome
Otu0000012	CP013729.1	91.954	261	21	0	2	262	3317	3577	2.25e-97	366	Roseateles depolymerans	CP013729.1 Roseateles depolymerans strain KCTC 42856, complete genome
Otu0000012	AP012304.1	91.954	261	21	0	1	261	3191	3451	2.25e-97	366	Azoarcus sp.	AP012304.1 Azoarcus sp. KH32C DNA, complete genome
Otu0000012	CP000245.1	91.954	261	21	0	1	261	2810	3070	2.25e-97	366	Ramlibacter tataouinensis	CP000245.1 Ramlibacter tataouinensis TTB310, complete genome
Otu0000012	AB021439.1	92.248	258	20	0	5	262	1	258	2.25e-97	366	Bacterium rM5	AB021439.1 Bacterium rM5 gyrB gene for subunit B protein of DNA gyrase, partial cds
Otu0000012	AB014966.1	93.802	242	15	0	20	261	1	242	8.11e-97	364	Variovorax paradoxus	AB014966.1 Variovorax paradoxus gyrB gene for DNA gyrase subunit B, partial cds, clone: gy10337.icb
Otu0000012	CP028301.1	91.603	262	22	0	1	262	4596	4857	2.92e-96	363	Acidovorax avenae	CP028301.1 Acidovorax avenae subsp. avenae strain Sa2 chromosome
Otu0000012	CP028303.1	91.603	262	22	0	1	262	4593	4854	2.92e-96	363	Acidovorax avenae	CP028303.1 Acidovorax avenae subsp. avenae strain SH7 chromosome
Otu0000012	CP028299.1	91.603	262	22	0	1	262	4595	4856	2.92e-96	363	Acidovorax avenae	CP028299.1 Acidovorax avenae subsp. avenae strain QH1 chromosome
Otu0000012	CP028295.1	91.603	262	22	0	1	262	3416189	3415928	2.92e-96	363	Acidovorax avenae	CP028295.1 Acidovorax avenae subsp. avenae strain MD5 chromosome
Otu0000012	GU385478.1	91.603	262	22	0	1	262	18	279	2.92e-96	363	Acidovorax citrulli	GU385478.1 Acidovorax citrulli strain ICMP 7500 DNA gyrase subunit beta (gyrB) gene, partial cds
Otu0000012	CP000555.1	91.603	262	22	0	1	262	3210	3471	2.92e-96	363	Methylibium petroleiphilum	CP000555.1 Methylibium petroleiphilum PM1, complete genome
Otu0000012	CP014646.1	91.571	261	22	0	1	261	3149566	3149306	1.05e-95	361	Thauera humireducens	CP014646.1 Thauera humireducens strain SgZ-1, complete genome
Otu0000012	CP011371.1	91.571	261	22	0	1	261	3161	3421	1.05e-95	361	[Polyangium] brachysporum	CP011371.1 [Polyangium] brachysporum strain DSM 7029, complete genome
Otu0000012	CP003153.1	91.571	261	22	0	1	261	845149	844889	1.05e-95	361	Dechlorosoma suillum	CP003153.1 Dechlorosoma suillum PS, complete genome
Otu0000012	CP033069.1	91.221	262	23	0	1	262	4968977	4968716	1.36e-94	357	Acidovorax sp.	CP033069.1 Acidovorax sp. 1608163 chromosome, complete genome
Otu0000012	CP028297.1	91.221	262	23	0	1	262	10855	11116	1.36e-94	357	Acidovorax avenae	CP028297.1 Acidovorax avenae subsp. avenae strain MOR chromosome
Otu0000012	CP028291.1	91.221	262	23	0	1	262	4599	4860	1.36e-94	357	Acidovorax avenae	CP028291.1 Acidovorax avenae subsp. avenae strain COLB1 chromosome
Otu0000012	CP028290.1	91.221	262	23	0	1	262	4163	4424	1.36e-94	357	Acidovorax cattleyae	CP028290.1 Acidovorax cattleyae strain CAT98_1 chromosome
Otu0000012	CP028289.1	91.221	262	23	0	1	262	4573	4834	1.36e-94	357	Acidovorax avenae	CP028289.1 Acidovorax avenae subsp. avenae strain AA99_2 chromosome
Otu0000012	CP028287.1	91.221	262	23	0	1	262	4344	4605	1.36e-94	357	Acidovorax avenae	CP028287.1 Acidovorax avenae subsp. avenae strain AA78_5 chromosome
Otu0000012	CP010951.1	91.221	262	23	0	1	262	2168156	2168417	1.36e-94	357	Ramlibacter tataouinensis	CP010951.1 Ramlibacter tataouinensis strain 5-10, complete genome
Otu0000012	GU385479.1	91.221	262	23	0	1	262	18	279	1.36e-94	357	Acidovorax cattleyae	GU385479.1 Acidovorax cattleyae strain ICMP 2826 DNA gyrase subunit beta (gyrB) gene, partial cds
Otu0000012	AB021444.1	91.506	259	22	0	4	262	1	259	1.36e-94	357	Bacterium rM11	AB021444.1 Bacterium rM11 gyrB gene for subunit B protein of DNA gyrase, partial cds
Otu0000012	AB021434.1	91.221	262	23	0	1	262	1	262	1.36e-94	357	Bacterium rJ16	AB021434.1 Bacterium rJ16 gyrB gene for subunit B protein of DNA gyrase, partial cds
Otu0000012	AP021844.1	91.188	261	23	0	1	261	2591944	2591684	4.88e-94	355	Azospira sp.	AP021844.1 Azospira sp. I09 DNA, complete genome
Otu0000012	CP028288.1	90.84	262	24	0	1	262	1348906	1348645	6.31e-93	351	Acidovorax avenae	CP028288.1 Acidovorax avenae subsp. avenae strain AA81_1 chromosome
Otu0000012	CP027669.1	90.84	262	24	0	1	262	1601883	1601622	6.31e-93	351	Simplicispira suum	CP027669.1 Simplicispira suum strain SC1-8 chromosome, complete genome
Otu0000012	CP021361.1	90.84	262	24	0	1	262	2925	3186	6.31e-93	351	Acidovorax sp.	CP021361.1 Acidovorax sp. NA3, complete genome
Otu0000012	AP014568.1	90.84	262	24	0	1	262	2969	3230	6.31e-93	351	Serpentinomonas raichei	AP014568.1 Serpentinomonas raichei DNA, complete genome
Otu0000012	CP002521.1	90.84	262	24	0	1	262	3127	3388	6.31e-93	351	Acidovorax avenae	CP002521.1 Acidovorax avenae subsp. avenae ATCC 19860, complete genome
Otu0000012	GU385481.1	90.84	262	24	0	1	262	18	279	6.31e-93	351	Acidovorax avenae	GU385481.1 Acidovorax avenae strain ICMP 3183 DNA gyrase subunit beta (gyrB) gene, partial cds
Otu0000012	CP001281.2	90.84	262	24	0	1	262	3094	3355	6.31e-93	351	Thauera sp.	CP001281.2 Thauera sp. MZ1T, complete genome
Otu0000012	CP001220.2	90.805	261	24	0	2	262	2983	3243	2.27e-92	350	Comamonas thiooxydans	CP001220.2 Comamonas thiooxydans strain CNB-1 substr. CNB-2 chromosome, complete genome
Otu0000012	AB021457.1	91.373	255	22	0	8	262	2	256	2.27e-92	350	Bacterium rA10	AB021457.1 Bacterium rA10 gyrB gene for subunit B protein of DNA gyrase, partial cds
Otu0000012	AB021427.1	91.085	258	23	0	5	262	2	259	2.27e-92	350	Bacterium rJ1	AB021427.1 Bacterium rJ1 gyrB gene for subunit B protein of DNA gyrase, partial cds
Otu0000012	CP020914.1	90.458	262	25	0	1	262	2671608	2671869	2.94e-91	346	Denitratisoma sp.	CP020914.1 Denitratisoma sp. DHT3 genome
Otu0000012	AP019749.1	90.458	262	25	0	1	262	2951	3212	2.94e-91	346	Comamonas terrigena	AP019749.1 Comamonas terrigena NBRC 13299 DNA, complete genome
Otu0000012	CP031842.1	90.458	262	25	0	1	262	2892	3153	2.94e-91	346	Dechloromonas sp.	CP031842.1 Dechloromonas sp. HYN0024 chromosome, complete genome
Otu0000012	CP017311.1	90.458	262	25	0	1	262	4843110	4842849	2.94e-91	346	Hydrogenophaga sp.	CP017311.1 Hydrogenophaga sp. PBC, complete genome
Otu0000012	AB021450.1	91.6	250	21	0	13	262	1	250	2.94e-91	346	Bacterium rA1	AB021450.1 Bacterium rA1 gyrB gene for subunit B protein of DNA gyrase, partial cds
Otu0000012	AB021436.1	91.016	256	23	0	7	262	2	257	2.94e-91	346	Bacterium rM2	AB021436.1 Bacterium rM2 gyrB gene for subunit B protein of DNA gyrase, partial cds
Otu0000012	AB038408.1	90.458	262	25	0	1	262	2	263	2.94e-91	346	Comamonas testosteroni	AB038408.1 Comamonas testosteroni gene for b subunit of GyrB typeII topoisomerase, partial cds
Otu0000012	CP021731.1	90.421	261	25	0	1	261	3200	3460	1.06e-90	344	Azoarcus sp.	CP021731.1 Azoarcus sp. DN11 chromosome, complete genome
Otu0000012	CP027666.1	90.698	258	24	0	1	258	975157	975414	1.06e-90	344	Ottowia oryzae	CP027666.1 Ottowia oryzae strain KADR8-3 chromosome, complete genome
Otu0000012	CP019236.1	90.421	261	25	0	1	261	2935	3195	1.06e-90	344	Rhodoferax sp.	CP019236.1 Rhodoferax sp. DCY110, complete genome
Otu0000012	CP016210.1	90.421	261	25	0	1	261	2934	3194	1.06e-90	344	Azoarcus olearius	CP016210.1 Azoarcus olearius strain DQS4, complete genome
Otu0000012	LN879547.1	90.421	261	25	0	2	262	5108246	5108506	1.06e-90	344	Comamonas testosteroni	LN879547.1 Comamonas testosteroni P19 genome assembly Comamonas testosteroni P19, chromosome : I
Otu0000012	AM406670.1	90.421	261	25	0	1	261	2934	3194	1.06e-90	344	Azoarcus sp.	AM406670.1 Azoarcus sp. BH72, complete genome
Otu0000012	CP016447.1	90.385	260	25	0	2	261	1585827	1586086	3.8e-90	342	Acidovorax sp.	CP016447.1 Acidovorax sp. RAC01 chromosome, complete genome
Otu0000012	CP042344.1	90.189	265	20	2	1	262	1437297	1437036	1.37e-89	340	Comamonas sp.	CP042344.1 Comamonas sp. NLF-7-7 strain NLF 7-7 chromosome, complete genome
Otu0000012	CP025682.1	90.076	262	26	0	1	262	2856	3117	1.37e-89	340	Azoarcus sp.	CP025682.1 Azoarcus sp. SY39 chromosome, complete genome
Otu0000012	CP000316.1	90.076	262	26	0	1	262	3138	3399	1.37e-89	340	Polaromonas sp.	CP000316.1 Polaromonas sp. JS666, complete genome
Otu0000012	CP024645.1	90.038	261	26	0	1	261	3187	3447	4.91e-89	339	Rhizobacter gummiphilus	CP024645.1 Rhizobacter gummiphilus strain NBRC 109400 chromosome, complete genome
Otu0000012	CP015118.1	90.038	261	26	0	1	261	3187	3447	4.91e-89	339	Rhizobacter gummiphilus	CP015118.1 Rhizobacter gummiphilus strain NS21, complete genome
Otu0000013	CP019322.1	93.496	246	16	0	5	250	4405708	4405463	2.25e-97	366	Methylorubrum extorquens	CP019322.1 Methylorubrum extorquens strain PSBB040 chromosome, complete genome
Otu0000013	CP001510.1	93.496	246	16	0	5	250	2682610	2682855	2.25e-97	366	Methylobacterium extorquens	CP001510.1 Methylobacterium extorquens AM1, complete genome
Otu0000013	CP033231.1	93.145	248	15	2	3	249	2988681	2988435	2.92e-96	363	Methylobacterium brachiatum	CP033231.1 Methylobacterium brachiatum strain TX0642 chromosome
Otu0000013	CP001298.1	93.089	246	17	0	5	250	2952536	2952781	1.05e-95	361	Methylobacterium extorquens	CP001298.1 Methylobacterium extorquens CM4, complete genome
Otu0000013	LT962688.1	92.683	246	18	0	5	250	3036727	3036482	4.88e-94	355	Methylobacterium extorquens	LT962688.1 Methylobacterium extorquens strain TK 0001, genome assembly, chromosome: TK0001
Otu0000013	CP021054.1	92.683	246	18	0	5	250	4420510	4420755	4.88e-94	355	Methylorubrum zatmanii	CP021054.1 Methylorubrum zatmanii strain PSBB041 chromosome, complete genome
Otu0000013	CP006992.1	92.683	246	18	0	5	250	2672775	2673020	4.88e-94	355	Methylobacterium sp.	CP006992.1 Methylobacterium sp. AMS5, complete genome
Otu0000013	CP042823.1	92.369	249	17	2	3	250	2913480	2913233	1.76e-93	353	Methylobacterium sp.	CP042823.1 Methylobacterium sp. WL1 chromosome, complete genome
Otu0000013	CP039546.1	92.369	249	17	2	3	250	2660374	2660621	1.76e-93	353	Methylorubrum populi	CP039546.1 Methylorubrum populi strain YC-XJ1 chromosome, complete genome
Otu0000013	CP001029.1	92.369	249	17	2	3	250	2728435	2728682	1.76e-93	353	Methylobacterium populi	CP001029.1 Methylobacterium populi BJ001, complete genome
Otu0000013	CP029553.1	91.968	249	18	2	3	250	5491162	5491409	8.17e-92	348	Methylobacterium terrae	CP029553.1 Methylobacterium terrae strain 17Sr1-28 chromosome, complete genome
Otu0000013	CP029173.1	91.968	249	18	2	3	250	3076384	3076137	8.17e-92	348	Methylobacterium sp.	CP029173.1 Methylobacterium sp. DM1 chromosome, complete genome
Otu0000013	CP000908.1	91.87	246	20	0	5	250	2892791	2893036	1.06e-90	344	Methylorubrum extorquens	CP000908.1 Methylorubrum extorquens PA1 chromosome, complete genome
Otu0000013	CP029552.1	91.566	249	19	2	3	250	5718805	5718558	3.8e-90	342	Methylobacterium sp.	CP029552.1 Methylobacterium sp. 17Sr1-1 chromosome, complete genome
Otu0000013	FP103042.2	91.463	246	21	0	5	250	3243681	3243926	4.91e-89	339	Methylobacterium extorquens	FP103042.2 Methylobacterium extorquens str. DM4 chromosome, complete genome
Otu0000013	CP001349.1	91.129	248	20	2	3	249	5961219	5960973	6.36e-88	335	Methylobacterium nodulans	CP001349.1 Methylobacterium nodulans ORS 2060, complete genome
Otu0000013	CP028843.1	90.763	249	21	2	3	250	1507149	1507396	8.22e-87	331	Methylobacterium currus	CP028843.1 Methylobacterium currus strain PR1016A chromosome 1
Otu0000013	CP029550.1	90.361	249	22	2	3	250	4542949	4543196	3.83e-85	326	Methylobacterium sp.	CP029550.1 Methylobacterium sp. 17SD2-17 chromosome, complete genome
Otu0000013	CP017640.1	89.96	249	23	2	3	250	397830	398077	1.78e-83	320	Methylobacterium sp.	CP017640.1 Methylobacterium sp. C1 chromosome, complete genome
Otu0000013	CP001001.1	89.96	249	23	2	3	250	348769	349016	1.78e-83	320	Methylobacterium radiotolerans	CP001001.1 Methylobacterium radiotolerans JCM 2831, complete genome
Otu0000013	CP016429.1	89.837	246	23	2	5	249	158994	158750	8.28e-82	315	Methylobacterium sp.	CP016429.1 Methylobacterium sp. XJLW chromosome, complete genome
Otu0000013	AP014809.1	89.558	249	24	2	3	250	2957017	2957264	8.28e-82	315	Methylobacterium populi	AP014809.1 Methylobacterium populi DNA, complete genome
Otu0000013	AP014704.1	89.558	249	24	2	3	250	3259089	3259336	8.28e-82	315	Methylobacterium aquaticum	AP014704.1 Methylobacterium aquaticum DNA, complete genome, strain: MA-22A
Otu0000013	MK458637.1	89.516	248	24	2	3	249	16	262	2.98e-81	313	Microvirga sp.	MK458637.1 Microvirga sp. strain aTab11 DNA gyrase subunit B (gyrB) gene, partial cds
Otu0000013	MK458635.1	89.516	248	24	2	3	249	16	262	2.98e-81	313	Microvirga sp.	MK458635.1 Microvirga sp. strain aBH3 DNA gyrase subunit B (gyrB) gene, partial cds
Otu0000013	MK458634.1	89.516	248	24	2	3	249	16	262	2.98e-81	313	Microvirga sp.	MK458634.1 Microvirga sp. strain aBH2 DNA gyrase subunit B (gyrB) gene, partial cds
Otu0000013	MK458633.1	89.516	248	24	2	3	249	16	262	2.98e-81	313	Microvirga sp.	MK458633.1 Microvirga sp. strain aBH1 DNA gyrase subunit B (gyrB) gene, partial cds
Otu0000013	MK818439.1	89.516	248	24	2	3	249	2	248	2.98e-81	313	Microvirga sp.	MK818439.1 Microvirga sp. strain LUP20 gyrase (gyrB) gene, partial cds
Otu0000013	MK818438.1	89.516	248	24	2	3	249	2	248	2.98e-81	313	Microvirga sp.	MK818438.1 Microvirga sp. strain LUP11 gyrase (gyrB) gene, partial cds
Otu0000013	MK818437.1	89.516	248	24	2	3	249	2	248	2.98e-81	313	Microvirga sp.	MK818437.1 Microvirga sp. strain LUP8 gyrase (gyrB) gene, partial cds
Otu0000013	MK818436.1	89.516	248	24	2	3	249	2	248	2.98e-81	313	Microvirga sp.	MK818436.1 Microvirga sp. strain LUP5 gyrase (gyrB) gene, partial cds
Otu0000013	KY445771.1	89.516	248	24	2	3	249	5	251	2.98e-81	313	Microvirga sp.	KY445771.1 Microvirga sp. strain LluTb3 DNA gyrase subunit B (gyrB) gene, partial cds
Otu0000013	KX784087.1	89.516	248	24	2	3	249	16	262	2.98e-81	313	Microvirga sp.	KX784087.1 Microvirga sp. strain LmiM10 DNA gyrase subunit B (gyrB) gene, partial cds
Otu0000013	KX784086.1	89.516	248	24	2	3	249	15	261	2.98e-81	313	Microvirga sp.	KX784086.1 Microvirga sp. strain LmiM9 DNA gyrase subunit B (gyrB) gene, partial cds
Otu0000013	KX784085.1	89.516	248	24	2	3	249	1	247	2.98e-81	313	Microvirga sp.	KX784085.1 Microvirga sp. strain LmiM7 DNA gyrase subunit B (gyrB) gene, partial cds
Otu0000013	KX784083.1	89.516	248	24	2	3	249	6	252	2.98e-81	313	Microvirga sp.	KX784083.1 Microvirga sp. strain LmiH8 DNA gyrase subunit B (gyrB) gene, partial cds
Otu0000013	KX784081.1	89.516	248	24	2	3	249	5	251	2.98e-81	313	Microvirga sp.	KX784081.1 Microvirga sp. strain LmiH5 DNA gyrase subunit B (gyrB) gene, partial cds
Otu0000013	KX784080.1	89.516	248	24	2	3	249	15	261	2.98e-81	313	Microvirga sp.	KX784080.1 Microvirga sp. strain LmiE6 DNA gyrase subunit B (gyrB) gene, partial cds
Otu0000013	KX784079.1	89.516	248	24	2	3	249	5	251	2.98e-81	313	Microvirga sp.	KX784079.1 Microvirga sp. strain LmiE5 DNA gyrase subunit B (gyrB) gene, partial cds
Otu0000013	KX784077.1	89.516	248	24	2	3	249	10	256	2.98e-81	313	Microvirga sp.	KX784077.1 Microvirga sp. strain LmiB21 DNA gyrase subunit B (gyrB) gene, partial cds
Otu0000013	KX784076.1	89.516	248	24	2	3	249	6	252	2.98e-81	313	Microvirga sp.	KX784076.1 Microvirga sp. strain LmiB6 DNA gyrase subunit B (gyrB) gene, partial cds
Otu0000013	KX784075.1	89.516	248	24	2	3	249	17	263	2.98e-81	313	Microvirga sp.	KX784075.1 Microvirga sp. strain LmiB18 DNA gyrase subunit B (gyrB) gene, partial cds
Otu0000013	KX784071.1	89.516	248	24	2	3	249	4	250	2.98e-81	313	Microvirga sp.	KX784071.1 Microvirga sp. strain LmiE9 DNA gyrase subunit B (gyrB) gene, partial cds
Otu0000013	KX784069.1	89.516	248	24	2	3	249	7	253	2.98e-81	313	Microvirga sp.	KX784069.1 Microvirga sp. strain LmiE10 DNA gyrase subunit B (gyrB) gene, partial cds
Otu0000013	KX784068.1	89.516	248	24	2	3	249	3	249	2.98e-81	313	Microvirga sp.	KX784068.1 Microvirga sp. strain LmiM8 DNA gyrase subunit B (gyrB) gene, partial cds
Otu0000013	KX784070.1	89.431	246	24	2	5	249	1	245	3.85e-80	309	Microvirga sp.	KX784070.1 Microvirga sp. strain LmiH9 DNA gyrase subunit B (gyrB) gene, partial cds
Otu0000013	CP017147.1	89.113	248	27	0	3	250	1197198	1197445	3.85e-80	309	Bosea vaviloviae	CP017147.1 Bosea vaviloviae strain Vaf18 chromosome, complete genome
Otu0000013	CP000943.1	89.2	250	23	4	3	250	5859426	5859179	3.85e-80	309	Methylobacterium sp.	CP000943.1 Methylobacterium sp. 4-46 chromosome, complete genome
Otu0000013	CP042906.1	88.755	249	26	2	3	250	4367	4614	1.79e-78	303	Rhodospirillaceae bacterium	CP042906.1 Rhodospirillaceae bacterium R5913 chromosome, complete genome
Otu0000013	CP017946.1	88.755	249	26	2	3	250	4228729	4228976	1.79e-78	303	Bosea sp.	CP017946.1 Bosea sp. Tri-49 chromosome, complete genome
Otu0000013	CP015367.1	89.024	246	25	2	5	249	5701054	5701298	1.79e-78	303	Methylobacterium phyllosphaerae	CP015367.1 Methylobacterium phyllosphaerae strain CBMB27 chromosome, complete genome
Otu0000013	CP016616.1	89.024	246	25	2	5	249	2482378	2482622	1.79e-78	303	Microvirga ossetica	CP016616.1 Microvirga ossetica strain V5/3M chromosome, complete genome
Otu0000013	CP014301.1	88.71	248	28	0	3	250	4272721	4272968	1.79e-78	303	Bosea sp.	CP014301.1 Bosea sp. PAMC 26642, complete genome
Otu0000013	CP006367.1	88.8	250	24	4	3	250	97239	96992	1.79e-78	303	Aureimonas sp.	CP006367.1 Aureimonas sp. AU20, complete genome
Otu0000013	CP003811.1	89.024	246	25	2	5	249	334850	335094	1.79e-78	303	Methylobacterium oryzae	CP003811.1 Methylobacterium oryzae CBMB20, complete genome
Otu0000013	CP030126.1	88.71	248	26	2	3	249	2871078	2871324	6.45e-78	302	Indioceanicola profundi	CP030126.1 Indioceanicola profundi strain SCSIO 08040 chromosome, complete genome
Otu0000013	KX784072.1	89.54	239	23	2	12	249	1	238	6.45e-78	302	Microvirga sp.	KX784072.1 Microvirga sp. strain LmiH1 DNA gyrase subunit B (gyrB) gene, partial cds
Otu0000013	CP045423.1	88.664	247	26	2	5	250	6554	6799	2.32e-77	300	Microvirga sp.	CP045423.1 Microvirga sp. HR1 chromosome, complete genome
Otu0000013	AP019702.1	88.306	248	29	0	3	250	837663	837416	8.34e-77	298	Stella vacuolata	AP019702.1 Stella vacuolata ATCC 43931 DNA, complete genome
Otu0000013	MK458636.1	88.306	248	27	2	3	249	16	262	3e-76	296	Microvirga sp.	MK458636.1 Microvirga sp. strain aBH4 DNA gyrase subunit B (gyrB) gene, partial cds
Otu0000013	CP038440.1	87.952	249	28	2	3	250	2756228	2755981	3.88e-75	292	Brevundimonas sp.	CP038440.1 Brevundimonas sp. MF30-B chromosome, complete genome
Otu0000013	CP029551.1	87.952	249	28	2	3	250	4534238	4533991	3.88e-75	292	Methylobacterium sp.	CP029551.1 Methylobacterium sp. 17Sr1-43 chromosome, complete genome
Otu0000013	CP013949.1	88	250	26	4	3	250	8239	8486	3.88e-75	292	Bradyrhizobium sp.	CP013949.1 Bradyrhizobium sp. CCGE-LA001, complete genome
Otu0000013	CP000747.1	88	250	26	4	3	250	3819373	3819126	3.88e-75	292	Phenylobacterium zucineum	CP000747.1 Phenylobacterium zucineum HLK1, complete genome
Otu0000013	CP045144.1	87.5	248	31	0	3	250	3959686	3959439	1.81e-73	287	Ancylobacter sp.	CP045144.1 Ancylobacter sp. TS-1 chromosome, complete genome
Otu0000013	CP026100.1	87.6	250	27	4	3	250	476209	475962	1.81e-73	287	Caulobacter flavus	CP026100.1 Caulobacter flavus strain RHGG3 chromosome, complete genome
Otu0000013	CP027668.1	87.55	249	29	2	3	250	2610450	2610203	1.81e-73	287	Phreatobacter cathodiphilus	CP027668.1 Phreatobacter cathodiphilus strain S-12 chromosome, complete genome
Otu0000013	CP019508.1	87.5	248	31	0	3	250	7584	7831	1.81e-73	287	Brevundimonas sp.	CP019508.1 Brevundimonas sp. LM2 chromosome, complete genome
Otu0000013	KX784084.1	89.177	231	23	2	20	249	1	230	1.81e-73	287	Microvirga sp.	KX784084.1 Microvirga sp. strain LmiH10 DNA gyrase subunit B (gyrB) gene, partial cds
Otu0000013	CP016464.1	87.5	248	31	0	3	250	445232	445479	1.81e-73	287	Bosea sp.	CP016464.1 Bosea sp. RAC05 chromosome, complete genome
Otu0000013	CP012945.1	87.5	248	31	0	3	250	2534435	2534188	1.81e-73	287	Devosia sp.	CP012945.1 Devosia sp. A16, complete genome
Otu0000013	CP002568.1	87.5	248	31	0	3	250	4404	4651	1.81e-73	287	Polymorphum gilvum	CP002568.1 Polymorphum gilvum SL003B-26A1, complete genome
Otu0000013	CP032707.1	87.449	247	31	0	3	249	925956	925710	6.49e-73	285	Brevundimonas naejangsanensis	CP032707.1 Brevundimonas naejangsanensis strain BRV3 chromosome, complete genome
Otu0000013	CP016450.1	87.449	247	31	0	3	249	3259346	3259100	6.49e-73	285	Sinorhizobium sp.	CP016450.1 Sinorhizobium sp. RAC02 chromosome, complete genome
Otu0000013	CP045456.1	87.398	246	31	0	5	250	5290	5535	2.34e-72	283	Brevundimonas sp.	CP045456.1 Brevundimonas sp. Bb-A chromosome, complete genome
Otu0000013	CP022372.1	87.398	246	31	0	5	250	26255	26500	2.34e-72	283	Bosea sp.	CP022372.1 Bosea sp. AS-1 chromosome, complete genome
Otu0000013	CP012897.1	87.398	246	31	0	5	250	5227	5472	2.34e-72	283	Brevundimonas sp.	CP012897.1 Brevundimonas sp. DS20, complete genome
Otu0000013	AB014993.1	87.398	246	31	0	5	250	4	249	2.34e-72	283	Bacterium SD212	AB014993.1 Bacterium SD212 gyrB gene for DNA gyrase subunit B, partial cds, clone: gy10497.icb
Otu0000013	AP017626.1	87.2	250	28	4	3	250	1594222	1593975	8.4e-72	281	Pleomorphomonas sp.	AP017626.1 Pleomorphomonas sp. SM30 DNA, complete genome
Otu0000013	CP029481.1	87.398	246	29	2	5	249	322054	321810	8.4e-72	281	Microvirga sp.	CP029481.1 Microvirga sp. 17 mud 1-3 chromosome, complete genome
Otu0000013	CP029479.1	87.149	249	30	2	3	250	30039	30286	8.4e-72	281	Phenylobacterium sp.	CP029479.1 Phenylobacterium sp. HYN0004 chromosome, complete genome
Otu0000013	KX784078.1	89.333	225	22	2	26	249	3	226	8.4e-72	281	Microvirga sp.	KX784078.1 Microvirga sp. strain LmiB24 DNA gyrase subunit B (gyrB) gene, partial cds
Otu0000013	CP002026.1	87.097	248	32	0	3	250	606990	606743	8.4e-72	281	Starkeya novella	CP002026.1 Starkeya novella DSM 506, complete genome
Otu0000013	CP030265.1	87.149	249	28	4	3	249	4156	4402	3.02e-71	279	Skermanella sp.	CP030265.1 Skermanella sp. W17 chromosome, complete genome
Otu0000013	CP034455.1	87.251	251	24	7	3	249	2757959	2758205	3.02e-71	279	Mesorhizobium sp.	CP034455.1 Mesorhizobium sp. M1A.F.Ca.IN.022.06.1.1 chromosome
Otu0000013	CP031841.1	87.045	247	32	0	3	249	310959	310713	3.02e-71	279	Breoghania sp.	CP031841.1 Breoghania sp. L-A4 chromosome, complete genome
Otu0000013	CP026265.1	87.097	248	30	2	3	249	107007	107253	3.02e-71	279	Aminobacter sp.	CP026265.1 Aminobacter sp. MSH1 chromosome, complete genome
Otu0000013	CP028968.1	87.097	248	30	2	3	249	107007	107253	3.02e-71	279	Aminobacter sp.	CP028968.1 Aminobacter sp. MSH1 chromosome, complete genome
Otu0000013	CP015511.1	87.097	248	30	2	3	249	3112269	3112023	3.02e-71	279	Brevundimonas sp.	CP015511.1 Brevundimonas sp. GW460-12-10-14-LB2, complete genome
Otu0000013	AB014992.1	87.045	247	32	0	3	249	2	248	3.02e-71	279	Bacterium PC2	AB014992.1 Bacterium PC2 gyrB gene for DNA gyrase subunit B, partial cds, clone: gy10495.icb
Otu0000013	CP000781.1	87.5	240	30	0	11	250	2112470	2112231	1.09e-70	278	Xanthobacter autotrophicus	CP000781.1 Xanthobacter autotrophicus Py2, complete genome
Otu0000013	CP042304.1	86.939	245	32	0	5	249	3509939	3509695	3.91e-70	276	Devosia sp.	CP042304.1 Devosia sp. Gsoil 520 chromosome, complete genome
Otu0000013	LC066383.1	86.8	250	29	4	3	250	101262	101015	3.91e-70	276	Aureimonas sp.	LC066383.1 Aureimonas sp. AU12 DNA, ribosomal RNA operon, note: contig containing rrnB
Otu0000013	CP012398.1	86.8	250	29	4	3	250	1437088	1437335	3.91e-70	276	Chelatococcus sp.	CP012398.1 Chelatococcus sp. CO-6, complete genome
Otu0000013	CP001280.1	86.747	249	31	2	3	250	2075326	2075079	3.91e-70	276	Methylocella silvestris	CP001280.1 Methylocella silvestris BL2, complete genome
Otu0000013	CP022048.2	86.694	248	31	2	3	249	2087405	2087159	1.41e-69	274	Brevundimonas vesicularis	CP022048.2 Brevundimonas vesicularis strain FDAARGOS_289 chromosome, complete genome
Otu0000013	CP015880.1	86.64	247	33	0	3	249	3675585	3675831	1.41e-69	274	Ensifer adhaerens	CP015880.1 Ensifer adhaerens strain Casida A chromosome, complete genome
Otu0000013	CP003075.1	86.585	246	33	0	5	250	3389907	3389662	5.06e-69	272	Pelagibacterium halotolerans	CP003075.1 Pelagibacterium halotolerans B2, complete genome
Otu0000013	CP044543.1	86.4	250	30	4	3	250	3025596	3025843	1.82e-68	270	Bradyrhizobium betae	CP044543.1 Bradyrhizobium betae strain PL7HG1 chromosome, complete genome
Otu0000013	CP041243.1	86.29	248	34	0	3	250	401621	401868	1.82e-68	270	Brevundimonas sp.	CP041243.1 Brevundimonas sp. M20 chromosome, complete genome
Otu0000014	AB014896.1	95.51	245	11	0	5	249	1	245	3.72e-105	392	Caulobacter sp.	AB014896.1 Caulobacter sp. ATCC 15256 gyrB gene for DNA gyrase subunit B, partial cds, clone: gy10007.icb
Otu0000014	CP019508.1	94.8	250	13	0	1	250	7582	7831	1.34e-104	390	Brevundimonas sp.	CP019508.1 Brevundimonas sp. LM2 chromosome, complete genome
Otu0000014	CP002102.1	93.6	250	16	0	1	250	7130	7379	1.35e-99	374	Brevundimonas subvibrioides	CP002102.1 Brevundimonas subvibrioides ATCC 15264, complete genome
Otu0000014	AB014897.1	93.496	246	16	0	5	250	1	246	2.25e-97	366	Caulobacter sp.	AB014897.1 Caulobacter sp. ATCC 15259 gyrB gene for DNA gyrase subunit B, partial cds, clone: gy10008.icb
Otu0000014	CP041243.1	92.4	250	19	0	1	250	401619	401868	1.36e-94	357	Brevundimonas sp.	CP041243.1 Brevundimonas sp. M20 chromosome, complete genome
Otu0000014	AB014993.1	91.165	249	22	0	2	250	1	249	4.91e-89	339	Bacterium SD212	AB014993.1 Bacterium SD212 gyrB gene for DNA gyrase subunit B, partial cds, clone: gy10497.icb
Otu0000014	CP039435.1	90.763	249	23	0	1	249	4134	4382	2.29e-87	333	Brevundimonas sp.	CP039435.1 Brevundimonas sp. SGAir0440 chromosome, complete genome
Otu0000014	AB014992.1	90.726	248	23	0	2	249	1	248	8.22e-87	331	Bacterium PC2	AB014992.1 Bacterium PC2 gyrB gene for DNA gyrase subunit B, partial cds, clone: gy10495.icb
Otu0000014	CP045456.1	90.4	250	24	0	1	250	5286	5535	2.96e-86	329	Brevundimonas sp.	CP045456.1 Brevundimonas sp. Bb-A chromosome, complete genome
Otu0000014	CP012897.1	90.4	250	24	0	1	250	5223	5472	2.96e-86	329	Brevundimonas sp.	CP012897.1 Brevundimonas sp. DS20, complete genome
Otu0000014	CP015511.1	90.361	249	24	0	1	249	3112271	3112023	1.06e-85	327	Brevundimonas sp.	CP015511.1 Brevundimonas sp. GW460-12-10-14-LB2, complete genome
Otu0000014	CP022048.2	89.96	249	25	0	1	249	2087407	2087159	4.95e-84	322	Brevundimonas vesicularis	CP022048.2 Brevundimonas vesicularis strain FDAARGOS_289 chromosome, complete genome
Otu0000014	AB020302.1	89.96	249	23	2	2	249	1	248	1.78e-83	320	Brevundimonas diminuta	AB020302.1 Brevundimonas diminuta gyrB gene for DNA gyrase subunit B, partial cds, strain: JCM 2793
Otu0000014	CP000927.1	89.641	251	24	2	1	250	177971	177722	6.4e-83	318	Caulobacter sp.	CP000927.1 Caulobacter sp. K31 chromosome, complete genome
Otu0000014	AB020299.1	89.558	249	24	2	2	249	1	248	8.28e-82	315	Brevundimonas diminuta	AB020299.1 Brevundimonas diminuta gyrB gene for DNA gyrase subunit B, partial cds, strain: JCM 2790
Otu0000014	CP013002.1	89.243	251	25	2	1	250	3480228	3479979	2.98e-81	313	Caulobacter henricii	CP013002.1 Caulobacter henricii strain CB4, complete genome
Otu0000014	CP038027.1	89.157	249	27	0	1	249	2326324	2326572	1.07e-80	311	Brevundimonas naejangsanensis	CP038027.1 Brevundimonas naejangsanensis strain FS1091 chromosome, complete genome
Otu0000014	CP032707.1	89.2	250	25	2	1	249	925958	925710	1.07e-80	311	Brevundimonas naejangsanensis	CP032707.1 Brevundimonas naejangsanensis strain BRV3 chromosome, complete genome
Otu0000014	CP015614.1	89.157	249	27	0	1	249	2754818	2754570	1.07e-80	311	Brevundimonas naejangsanensis	CP015614.1 Brevundimonas naejangsanensis strain B1 chromosome, complete genome
Otu0000014	CP027850.1	88.8	250	26	2	2	250	4396315	4396067	4.99e-79	305	Caulobacter segnis	CP027850.1 Caulobacter segnis strain TK0059 chromosome, complete genome
Otu0000014	CP002008.1	88.8	250	26	2	2	250	4396450	4396202	4.99e-79	305	Caulobacter segnis	CP002008.1 Caulobacter segnis ATCC 21756, complete genome
Otu0000014	AB020247.1	88.71	248	28	0	2	249	1	248	1.79e-78	303	Rhodopseudomonas palustris	AB020247.1 Rhodopseudomonas palustris gyrB gene for DNA gyrase subunit B, partial cds, strain: SGL12
Otu0000014	AB020246.1	88.755	249	26	2	2	249	1	248	1.79e-78	303	Rhodopseudomonas palustris	AB020246.1 Rhodopseudomonas palustris gyrB gene for DNA gyrase subunit B, partial cds, strain: SGL2
Otu0000014	CP002026.1	88.446	251	27	2	1	250	606992	606743	6.45e-78	302	Starkeya novella	CP002026.1 Starkeya novella DSM 506, complete genome
Otu0000014	CP000301.1	88.492	252	25	4	1	250	6730	6979	6.45e-78	302	Rhodopseudomonas palustris	CP000301.1 Rhodopseudomonas palustris BisB18, complete genome
Otu0000014	LR536450.1	88.492	252	23	6	1	249	3473147	3473395	2.32e-77	300	Methylocella tundrae	LR536450.1 Methylocella tundrae isolate MTUNDRAET4 annotated genome genome assembly, chromosome: 1
Otu0000014	CP035093.1	88.4	250	27	2	1	249	605126	604878	2.32e-77	300	Brevundimonas diminuta	CP035093.1 Brevundimonas diminuta strain ATCC(B) 19146 chromosome, complete genome
Otu0000014	AB020298.1	88.353	249	27	2	2	249	1	248	8.34e-77	298	Brevundimonas diminuta	AB020298.1 Brevundimonas diminuta gyrB gene for DNA gyrase subunit B, partial cds, strain: JCM 2789
Otu0000014	AB020245.1	88.306	248	29	0	2	249	1	248	8.34e-77	298	Rhodopseudomonas palustris	AB020245.1 Rhodopseudomonas palustris gyrB gene for DNA gyrase subunit B, partial cds, strain: SGD3
Otu0000014	CP041401.1	88.048	251	28	2	1	250	6001	6250	3e-76	296	Tardiphaga sp.	CP041401.1 Tardiphaga sp. vice352 chromosome
Otu0000014	CP041399.1	88.048	251	28	2	1	250	6001	6250	3e-76	296	Tardiphaga sp.	CP041399.1 Tardiphaga sp. vice154 chromosome
Otu0000014	CP041402.1	88.048	251	28	2	1	250	6001	6250	3e-76	296	Tardiphaga sp.	CP041402.1 Tardiphaga sp. vice304 chromosome
Otu0000014	CP041400.1	88.048	251	28	2	1	250	6001	6250	3e-76	296	Tardiphaga sp.	CP041400.1 Tardiphaga sp. vice278 chromosome
Otu0000014	CP023315.3	88.048	251	28	2	1	250	175490	175739	3e-76	296	Caulobacter vibrioides	CP023315.3 Caulobacter vibrioides strain CB13b1a chromosome, complete genome
Otu0000014	AP019700.1	88	250	28	2	1	249	635974	635726	1.08e-75	294	Stella humosa	AP019700.1 Stella humosa ATCC 43930 DNA, complete genome
Otu0000014	BX572593.1	88.048	251	26	3	1	249	5178	5426	1.08e-75	294	Rhodopseudomonas palustris	BX572593.1 Rhodopseudomonas palustris CGA009 complete genome; segment 1/16
Otu0000014	CP045423.1	87.747	253	25	6	1	250	6550	6799	1.4e-74	291	Microvirga sp.	CP045423.1 Microvirga sp. HR1 chromosome, complete genome
Otu0000014	CP028843.1	87.698	252	27	4	1	250	1507147	1507396	1.4e-74	291	Methylobacterium currus	CP028843.1 Methylobacterium currus strain PR1016A chromosome 1
Otu0000014	CP002568.1	87.649	251	29	2	1	250	4402	4651	1.4e-74	291	Polymorphum gilvum	CP002568.1 Polymorphum gilvum SL003B-26A1, complete genome
Otu0000014	CP002568.1	83.333	120	18	2	41	159	2496895	2497013	4.2e-20	110	Polymorphum gilvum	CP002568.1 Polymorphum gilvum SL003B-26A1, complete genome
Otu0000014	CP045144.1	87.6	250	29	2	2	250	3959687	3959439	5.02e-74	289	Ancylobacter sp.	CP045144.1 Ancylobacter sp. TS-1 chromosome, complete genome
Otu0000014	CP045144.1	77.703	148	30	3	20	165	495062	494916	1.97e-13	87.9	Ancylobacter sp.	CP045144.1 Ancylobacter sp. TS-1 chromosome, complete genome
Otu0000014	LR588407.1	87.6	250	29	2	1	249	4608	4856	5.02e-74	289	Brevundimonas vancanneytii	LR588407.1 Brevundimonas vancanneytii strain NCTC9239 genome assembly, chromosome: 1
Otu0000014	LT670844.1	87.649	251	27	4	1	249	3869296	3869544	5.02e-74	289	Bradyrhizobium lablabi	LT670844.1 Bradyrhizobium lablabi strain GAS499 genome assembly, chromosome: I
Otu0000014	AB014893.1	87.854	247	28	2	5	250	1	246	5.02e-74	289	Caulobacter vibrioides	AB014893.1 Caulobacter vibrioides gyrB gene for DNA gyrase subunit B, partial cds, clone: gy10004.icb
Otu0000014	AB072586.1	87.5	248	31	0	2	249	1	248	1.81e-73	287	Bradyrhizobium elkanii	AB072586.1 Bradyrhizobium elkanii gyrB gene for subunit B protein of DNA gyrase, partial cds, isolate:NA6377
Otu0000014	AB070584.1	87.5	248	31	0	2	249	1	248	1.81e-73	287	Bradyrhizobium elkanii	AB070584.1 Bradyrhizobium elkanii gyrB gene for DNA gyrase subunit B, partial cds, strain:USDA76T
Otu0000014	LR590083.2	87.302	252	28	4	1	250	1840992	1841241	6.49e-73	285	Beijerinckiaceae bacterium	LR590083.2 Beijerinckiaceae bacterium RH AL1 isolate RH_AL1 genome assembly, chromosome: 1
Otu0000014	AP019702.1	87.251	251	30	2	1	250	837665	837416	6.49e-73	285	Stella vacuolata	AP019702.1 Stella vacuolata ATCC 43931 DNA, complete genome
Otu0000014	AP019701.1	87.251	251	30	2	1	250	938752	938503	6.49e-73	285	Stella sp.	AP019701.1 Stella sp. ATCC 35155 DNA, complete genome
Otu0000014	CP034122.1	87.251	251	30	2	1	250	165910	166159	6.49e-73	285	Caulobacter vibrioides	CP034122.1 Caulobacter vibrioides strain CB2A chromosome, complete genome
Otu0000014	CP026100.1	87.251	251	30	2	1	250	476211	475962	6.49e-73	285	Caulobacter flavus	CP026100.1 Caulobacter flavus strain RHGG3 chromosome, complete genome
Otu0000014	CP029552.1	87.302	252	28	4	1	250	5718807	5718558	6.49e-73	285	Methylobacterium sp.	CP029552.1 Methylobacterium sp. 17Sr1-1 chromosome, complete genome
Otu0000014	CP023314.2	87.251	251	30	2	1	250	166927	167176	6.49e-73	285	Caulobacter vibrioides	CP023314.2 Caulobacter vibrioides strain CB1 chromosome, complete genome
Otu0000014	CP023313.2	87.251	251	30	2	1	250	170261	170510	6.49e-73	285	Caulobacter vibrioides	CP023313.2 Caulobacter vibrioides strain CB2 chromosome, complete genome
Otu0000014	LT960614.1	87.302	252	28	4	1	250	4564	4813	6.49e-73	285	Hartmannibacter diazotrophicus	LT960614.1 Hartmannibacter diazotrophicus strain E19T genome assembly, chromosome: 1
Otu0000014	CP001340.1	87.251	251	30	2	1	250	166927	167176	6.49e-73	285	Caulobacter crescentus	CP001340.1 Caulobacter crescentus NA1000, complete genome
Otu0000014	AE005673.1	87.251	251	30	2	1	250	166927	167176	6.49e-73	285	Caulobacter crescentus	AE005673.1 Caulobacter crescentus CB15, complete genome
Otu0000014	U00592.1	87.251	251	30	2	1	250	214	463	6.49e-73	285	Caulobacter crescentus	U00592.1 Caulobacter crescentus DNA gyrase B subunit (gyrB) gene, partial cds
Otu0000014	U37793.1	87.251	251	30	2	1	250	3911	4160	6.49e-73	285	Caulobacter crescentus	U37793.1 Caulobacter crescentus DNA polymerase III beta subunit (dnaN) gene and RecF (recF) gene, complete cds, and DNA gyrase beta subunit (gyrB) gene, partial cds
Otu0000014	CP029551.1	87.2	250	30	2	2	250	4534239	4533991	2.34e-72	283	Methylobacterium sp.	CP029551.1 Methylobacterium sp. 17Sr1-43 chromosome, complete genome
Otu0000014	CP015367.1	87.2	250	30	2	1	249	5701050	5701298	2.34e-72	283	Methylobacterium phyllosphaerae	CP015367.1 Methylobacterium phyllosphaerae strain CBMB27 chromosome, complete genome
Otu0000014	CP013107.1	87.2	250	30	2	1	249	8542	8790	2.34e-72	283	Sinorhizobium americanum	CP013107.1 Sinorhizobium americanum strain CFNEI 73, complete genome
Otu0000014	CP013051.1	87.2	250	30	2	1	249	8539	8787	2.34e-72	283	Sinorhizobium americanum	CP013051.1 Sinorhizobium americanum CCGM7, complete genome
Otu0000014	AB020248.1	87.2	250	30	2	2	250	1	249	2.34e-72	283	Caulobacter vibrioides	AB020248.1 Caulobacter vibrioides gyrB gene for DNA gyrase subunit B, partial cds, strain: ATCC 19089
Otu0000014	CP042331.1	86.8	250	33	0	1	250	4045233	4045482	3.02e-71	279	Bosea sp.	CP042331.1 Bosea sp. F3-2 chromosome, complete genome
Otu0000014	CP039690.1	86.957	253	27	4	1	250	1310687	1310438	3.02e-71	279	Phreatobacter stygius	CP039690.1 Phreatobacter stygius strain KCTC 52518 chromosome, complete genome
Otu0000014	CP017640.1	86.853	251	31	2	1	250	397828	398077	3.02e-71	279	Methylobacterium sp.	CP017640.1 Methylobacterium sp. C1 chromosome, complete genome
Otu0000014	CP001001.1	86.853	251	31	2	1	250	348767	349016	3.02e-71	279	Methylobacterium radiotolerans	CP001001.1 Methylobacterium radiotolerans JCM 2831, complete genome
Otu0000014	CP019966.1	86.853	251	29	4	1	249	5141	5389	1.09e-70	278	Rhodopseudomonas palustris	CP019966.1 Rhodopseudomonas palustris strain PS3 chromosome, complete genome
Otu0000014	CP003811.1	86.8	250	31	2	1	249	334846	335094	1.09e-70	278	Methylobacterium oryzae	CP003811.1 Methylobacterium oryzae CBMB20, complete genome
Otu0000014	CP001096.1	86.853	251	29	4	1	249	4718	4966	1.09e-70	278	Rhodopseudomonas palustris	CP001096.1 Rhodopseudomonas palustris TIE-1 chromosome, complete genome
Otu0000014	AP009384.1	86.747	249	33	0	1	249	1134033	1133785	1.09e-70	278	Azorhizobium caulinodans	AP009384.1 Azorhizobium caulinodans ORS 571 DNA, complete genome
Otu0000014	CU234118.1	86.905	252	27	5	1	249	5562	5810	1.09e-70	278	Bradyrhizobium sp.	CU234118.1 Bradyrhizobium sp. ORS278,complete sequence
Otu0000014	CP000283.1	86.853	251	29	4	1	249	5113	5361	1.09e-70	278	Rhodopseudomonas palustris	CP000283.1 Rhodopseudomonas palustris BisB5, complete genome
Otu0000014	AB014894.1	87.045	247	30	2	5	250	1	246	1.09e-70	278	Caulobacter fusiformis	AB014894.1 Caulobacter fusiformis gyrB gene for DNA gyrase subunit B, partial cds, clone: gy10005.icb
Otu0000014	AB070585.1	86.747	249	33	0	2	250	1	249	1.09e-70	278	Bradyrhizobium elkanii	AB070585.1 Bradyrhizobium elkanii gyrB gene for DNA gyrase subunit B, partial cds, strain:USDA94
Otu0000014	CP013068.1	86.8	250	29	4	2	249	1322821	1322574	3.91e-70	276	Pannonibacter phragmitetus	CP013068.1 Pannonibacter phragmitetus strain 31801, complete genome
Otu0000014	AB072575.1	86.8	250	29	4	2	249	1	248	3.91e-70	276	Bradyrhizobium japonicum	AB072575.1 Bradyrhizobium japonicum gyrB gene for subunit B protein of DNA gyrase, partial cds, isolate:NA6043
Otu0000014	CP044543.1	86.454	251	32	2	1	250	3025594	3025843	1.41e-69	274	Bradyrhizobium betae	CP044543.1 Bradyrhizobium betae strain PL7HG1 chromosome, complete genome
Otu0000014	CP042823.1	86.454	251	32	2	1	250	2913482	2913233	1.41e-69	274	Methylobacterium sp.	CP042823.1 Methylobacterium sp. WL1 chromosome, complete genome
Otu0000014	CP022221.1	86.508	252	30	4	1	250	209689	209938	1.41e-69	274	Bradyrhizobium zhanjiangense	CP022221.1 Bradyrhizobium zhanjiangense strain CCBAU 51778 chromosome, complete genome
Otu0000014	CP029553.1	86.508	252	30	4	1	250	5491160	5491409	1.41e-69	274	Methylobacterium terrae	CP029553.1 Methylobacterium terrae strain 17Sr1-28 chromosome, complete genome
Otu0000014	CP029550.1	86.454	251	32	2	1	250	4542947	4543196	1.41e-69	274	Methylobacterium sp.	CP029550.1 Methylobacterium sp. 17SD2-17 chromosome, complete genome
Otu0000014	LS398110.1	86.508	252	30	4	1	250	5790	6039	1.41e-69	274	Bradyrhizobium sp.	LS398110.1 Bradyrhizobium sp. ORS 3257 isolate ORS3257 genome assembly, chromosome: BRAD3257
Otu0000014	CP013949.1	86.454	251	32	2	1	250	8237	8486	1.41e-69	274	Bradyrhizobium sp.	CP013949.1 Bradyrhizobium sp. CCGE-LA001, complete genome
Otu0000014	CP012398.1	86.508	252	30	4	1	250	1437086	1437335	1.41e-69	274	Chelatococcus sp.	CP012398.1 Chelatococcus sp. CO-6, complete genome
Otu0000014	AP014704.1	86.508	252	30	4	1	250	3259087	3259336	1.41e-69	274	Methylobacterium aquaticum	AP014704.1 Methylobacterium aquaticum DNA, complete genome, strain: MA-22A
Otu0000014	CP041387.1	86.4	250	32	2	1	249	4937823	4937575	5.06e-69	272	Rhodopseudomonas palustris	CP041387.1 Rhodopseudomonas palustris strain GJ-22 chromosome, complete genome
Otu0000014	CP016429.1	86.4	250	32	2	1	249	158998	158750	5.06e-69	272	Methylobacterium sp.	CP016429.1 Methylobacterium sp. XJLW chromosome, complete genome
Otu0000014	CP029451.1	86.4	250	32	2	1	249	3787856	3788104	5.06e-69	272	Sinorhizobium fredii	CP029451.1 Sinorhizobium fredii CCBAU 25509 chromosome, complete genome
Otu0000014	CP029479.1	86.4	250	32	2	2	250	30038	30286	5.06e-69	272	Phenylobacterium sp.	CP029479.1 Phenylobacterium sp. HYN0004 chromosome, complete genome
Otu0000014	CP002418.1	86.4	250	32	2	1	249	4610	4858	5.06e-69	272	Rhodopseudomonas palustris	CP002418.1 Rhodopseudomonas palustris DX-1 chromosome, complete genome
Otu0000014	CP000463.1	86.454	251	30	4	1	249	6582	6830	5.06e-69	272	Rhodopseudomonas palustris	CP000463.1 Rhodopseudomonas palustris BisA53, complete genome
Otu0000014	CP000250.1	86.4	250	32	2	1	249	5590	5838	5.06e-69	272	Rhodopseudomonas palustris	CP000250.1 Rhodopseudomonas palustris HaA2, complete genome
Otu0000014	CP041656.1	86.056	251	33	2	1	250	2912142	2911893	6.54e-68	268	Bradyrhizobium sp.	CP041656.1 Bradyrhizobium sp. 58S1 chromosome, complete genome
Otu0000014	CP040640.1	86.056	251	33	2	1	250	2685846	2686095	6.54e-68	268	Agrobacterium sp.	CP040640.1 Agrobacterium sp. T29 chromosome circular, complete sequence
Otu0000014	CP030053.1	86.111	252	31	4	1	250	8438	8687	6.54e-68	268	Bradyrhizobium guangzhouense	CP030053.1 Bradyrhizobium guangzhouense strain CCBAU 51670 chromosome, complete genome
Otu0000014	CP030051.1	86.056	251	33	2	1	250	6256	6505	6.54e-68	268	Bradyrhizobium guangdongense	CP030051.1 Bradyrhizobium guangdongense strain CCBAU 51649 chromosome, complete genome
Otu0000014	CP033875.1	86.056	251	33	2	1	250	4250768	4251017	6.54e-68	268	Caulobacter sp.	CP033875.1 Caulobacter sp. FWC26 chromosome, complete genome
Otu0000014	CP022372.1	86	250	35	0	1	250	26251	26500	6.54e-68	268	Bosea sp.	CP022372.1 Bosea sp. AS-1 chromosome, complete genome
Otu0000014	CP017147.1	86	250	35	0	1	250	1197196	1197445	6.54e-68	268	Bosea vaviloviae	CP017147.1 Bosea vaviloviae strain Vaf18 chromosome, complete genome
Otu0000015	LN898180.1	92.308	247	19	0	1	247	5	251	6.31e-93	351	Modestobacter muralis	LN898180.1 Modestobacter muralis partial gyrB gene for gyrase B subunit, type strain MDVD1T
Otu0000015	FO203431.1	91.498	247	21	0	1	247	11258	11504	1.37e-89	340	Modestobacter marinus	FO203431.1 Modestobacter marinus str. BC501 chromosome, complete genome
Otu0000015	LN898178.1	91.262	206	18	0	42	247	1	206	8.4e-72	281	Modestobacter roseus	LN898178.1 Modestobacter roseus partial gyrB gene for gyrase B subunit, type strain KLBMP 1279T = DSM:45764
Otu0000015	LN898184.1	91.5	200	17	0	48	247	1	200	3.91e-70	276	Modestobacter caceresii	LN898184.1 Modestobacter caceresii partial gyrB gene for gyrase B subunit, strain KNN 45-1a
Otu0000015	LN898183.1	91.414	198	17	0	50	247	1	198	5.06e-69	272	Modestobacter caceresii	LN898183.1 Modestobacter caceresii partial gyrB gene for gyrase B subunit, strain KNN 45-3b
Otu0000015	FO117623.1	86.747	249	27	5	2	247	13490	13735	5.06e-69	272	Blastococcus saxobsidens	FO117623.1 Blastococcus saxobsidens DD2 complete genome
Otu0000015	CP032402.1	84.711	242	37	0	1	242	8121	8362	3.96e-60	243	Actinomadura amylolytica	CP032402.1 Actinomadura amylolytica strain YIM 77502 chromosome, complete genome
Otu0000015	LN898181.1	90.96	177	16	0	71	247	1	177	5.13e-59	239	Modestobacter marinus	LN898181.1 Modestobacter marinus partial gyrB gene for gyrase B subunit, type strain 42H12-1T = DSM:45201
Otu0000015	LN898179.1	87.379	206	26	0	42	247	1	206	1.84e-58	237	Modestobacter multiseptatus	LN898179.1 Modestobacter multiseptatus partial gyrB gene for gyrase B subunit, type strain AA-826T = DSM:44406
Otu0000015	LN898177.1	88.265	196	23	0	52	247	1	196	6.63e-58	235	Modestobacter versicolor	LN898177.1 Modestobacter versicolor partial gyrB gene for gyrase B subunit, type strain CP153-2T = DSM:16678
Otu0000015	CP001738.1	83.884	242	39	0	1	242	7423	7664	8.58e-57	231	Thermomonospora curvata	CP001738.1 Thermomonospora curvata DSM 43183, complete genome
Otu0000015	KF540058.1	83.401	247	41	0	1	247	57	303	3.09e-56	230	Herbidospora yilanensis	KF540058.1 Herbidospora yilanensis strain NBRC 106371 DNA gyrase subunit B (gyrB) gene, partial cds
Otu0000015	KF540054.1	83.065	248	40	2	1	247	57	303	1.44e-54	224	Herbidospora daliensis	KF540054.1 Herbidospora daliensis strain NBRC 106372 DNA gyrase subunit B (gyrB) gene, partial cds
Otu0000015	CP024052.1	83.193	238	40	0	5	242	4283705	4283468	6.68e-53	219	Micromonospora sp.	CP024052.1 Micromonospora sp. WMMA2032 chromosome
Otu0000015	LT598496.1	83.058	242	39	2	2	242	4815135	4814895	6.68e-53	219	Micromonospora krabiensis	LT598496.1 Micromonospora krabiensis strain DSM 45344 genome assembly, chromosome: I
Otu0000015	KF540055.1	82.591	247	43	0	1	247	57	303	6.68e-53	219	Herbidospora mongoliensis	KF540055.1 Herbidospora mongoliensis strain NBRC 105882 DNA gyrase subunit B (gyrB) gene, partial cds
Otu0000015	KF540048.1	82.845	239	37	4	1	237	57	293	1.12e-50	211	Acrocarpospora macrocephala	KF540048.1 Acrocarpospora macrocephala strain DSM 44705 DNA gyrase subunit B (gyrB) gene, partial cds
Otu0000015	KP256170.1	82.305	243	41	2	1	242	57	298	4.02e-50	209	Acrocarpospora phusangensis	KP256170.1 Acrocarpospora phusangensis strain NBRC 108782 GyrB (gyrB) gene, partial cds
Otu0000015	CP023865.1	81.967	244	38	5	2	242	11895	12135	6.73e-48	202	Actinoplanes teichomyceticus	CP023865.1 Actinoplanes teichomyceticus ATCC 31121 chromosome, complete genome
Otu0000015	CP046104.1	81.481	243	45	0	5	247	888355	888113	2.42e-47	200	Micromonospora sp.	CP046104.1 Micromonospora sp. WMMC415 chromosome
Otu0000015	CP044407.1	81.633	245	37	4	2	242	4658273	4658033	3.13e-46	196	Actinomadura sp.	CP044407.1 Actinomadura sp. WMMB499 chromosome, complete genome
Otu0000015	CP040005.1	82.609	230	32	5	2	227	5686	5911	3.13e-46	196	Actinomyces sp.	CP040005.1 Actinomyces sp. oral taxon 171 str. F0337 chromosome, complete genome
Otu0000015	LT629710.1	81.974	233	40	2	16	247	1751120	1751351	3.13e-46	196	Nakamurella panacisegetis	LT629710.1 Nakamurella panacisegetis strain P4-7,KCTC 19426,CECT 7604 genome assembly, chromosome: I
Otu0000015	LT607413.1	81.667	240	40	4	5	242	2132955	2132718	3.13e-46	196	Micromonospora echinospora	LT607413.1 Micromonospora echinospora strain DSM 43816 genome assembly, chromosome: I
Otu0000015	KF540114.1	80.894	246	47	0	2	247	58	303	1.13e-45	195	Planotetraspora kaengkrachanensis	KF540114.1 Planotetraspora kaengkrachanensis strain NBRC 104272 DNA gyrase subunit B (gyrB) gene, partial cds
Otu0000015	CP023298.1	81.659	229	42	0	1	229	7997	8225	1.46e-44	191	Actinoplanes sp.	CP023298.1 Actinoplanes sp. SE50 chromosome, complete genome
Otu0000015	CP022961.1	80.992	242	44	2	2	242	6786	7026	1.46e-44	191	Plantactinospora sp.	CP022961.1 Plantactinospora sp. KBS50 chromosome, complete genome
Otu0000015	LT827010.1	81.659	229	42	0	1	229	7997	8225	1.46e-44	191	Actinoplanes sp.	LT827010.1 Actinoplanes sp. SE50/110 isolate ACP50 genome assembly, chromosome: I
Otu0000015	AP017894.1	82.379	227	32	5	5	227	934229	934007	1.46e-44	191	Actinomyces naeslundii	AP017894.1 Actinomyces naeslundii DNA, complete genome
Otu0000015	CP003170.1	81.659	229	42	0	1	229	7997	8225	1.46e-44	191	Actinoplanes sp.	CP003170.1 Actinoplanes sp. SE50/110, complete genome
Otu0000015	LT629867.1	82.273	220	37	2	14	232	3792878	3792660	5.24e-44	189	Leifsonia sp.	LT629867.1 Leifsonia sp. 21MFCrub1.1 genome assembly, chromosome: I
Otu0000015	KF540047.1	80.579	242	47	0	1	242	57	298	1.88e-43	187	Acrocarpospora corrugata	KF540047.1 Acrocarpospora corrugata strain DSM 43316 DNA gyrase subunit B (gyrB) gene, partial cds
Otu0000015	CP040695.2	81.197	234	40	4	1	232	7783	8014	6.78e-43	185	Nocardioides sp.	CP040695.2 Nocardioides sp. S-1144 chromosome, complete genome
Otu0000015	LR134501.1	80.738	244	41	3	2	242	4136686	4136926	6.78e-43	185	Nocardiopsis dassonvillei	LR134501.1 Nocardiopsis dassonvillei strain NCTC10488 genome assembly, chromosome: 1
Otu0000015	CP022434.1	80.894	246	37	7	2	242	7598	7838	6.78e-43	185	Nocardiopsis dassonvillei	CP022434.1 Nocardiopsis dassonvillei strain HZNU_N_1 chromosome, complete genome
Otu0000015	CP017965.1	80.738	244	41	3	2	242	7596	7836	6.78e-43	185	Nocardiopsis dassonvillei	CP017965.1 Nocardiopsis dassonvillei strain NOCA502F, complete genome
Otu0000015	CP002040.1	80.738	244	41	3	2	242	7859	8099	6.78e-43	185	Nocardiopsis dassonvillei	CP002040.1 Nocardiopsis dassonvillei subsp. dassonvillei DSM 43111 chromosome 1, complete sequence
Otu0000015	CP038267.1	81.197	234	38	6	2	232	2492575	2492345	2.44e-42	183	Nocardioides sp.	CP038267.1 Nocardioides sp. MMS17-SY117 chromosome, complete genome
Otu0000015	KF540116.1	80.081	246	49	0	2	247	58	303	2.44e-42	183	Planotetraspora phitsanulokensis	KF540116.1 Planotetraspora phitsanulokensis strain NBRC 104273 DNA gyrase subunit B (gyrB) gene, partial cds
Otu0000015	CP000850.1	80.321	249	41	5	2	246	7659	7903	8.77e-42	182	Salinispora arenicola	CP000850.1 Salinispora arenicola CNS-205, complete genome
Otu0000015	CP041244.1	79.757	247	50	0	1	247	5250970	5250724	3.15e-41	180	Actinomadura sp.	CP041244.1 Actinomadura sp. WMMA1423 chromosome
Otu0000015	CP045245.1	80.87	230	38	6	1	227	7147	7373	4.08e-40	176	Cellulomonas sp.	CP045245.1 Cellulomonas sp. JZ18 chromosome, complete genome
Otu0000015	LT671675.1	80.786	229	40	4	15	241	1917847	1917621	4.08e-40	176	Olsenella sp.	LT671675.1 Olsenella sp. Marseille-P3237 strain Marseille-P3237T genome assembly, chromosome: scaffold00001
Otu0000015	KF540118.1	82.039	206	37	0	42	247	98	303	4.08e-40	176	Planotetraspora thailandica	KF540118.1 Planotetraspora thailandica strain NBRC 104271 DNA gyrase subunit B (gyrB) gene, partial cds
Otu0000015	CP040750.1	80.617	227	42	2	2	227	1874145	1874370	1.47e-39	174	Plantibacter sp.	CP040750.1 Plantibacter sp. M259 chromosome, complete genome
Otu0000015	KP256176.1	79.518	249	47	4	1	247	57	303	1.47e-39	174	Nonomuraea harbinensis	KP256176.1 Nonomuraea harbinensis strain DSM 45887 GyrB (gyrB) gene, partial cds
Otu0000015	KF540087.1	79.518	249	47	4	1	247	57	303	1.47e-39	174	Nonomuraea ferruginea	KF540087.1 Nonomuraea ferruginea strain NRRL B-16096 DNA gyrase subunit B (gyrB) gene, partial cds
Otu0000015	KF540081.1	79.6	250	45	6	1	247	57	303	1.47e-39	174	Nonomuraea bangladeshensis	KF540081.1 Nonomuraea bangladeshensis strain DSM 45128 DNA gyrase subunit B (gyrB) gene, partial cds
Otu0000015	CP034412.1	80.508	236	36	6	1	231	5275	5505	5.28e-39	172	Glutamicibacter creatinolyticus	CP034412.1 Glutamicibacter creatinolyticus strain LGCM 259 chromosome, complete genome
Otu0000015	CP032427.1	80.672	238	32	13	1	231	4802609	4802379	5.28e-39	172	Streptomyces griseorubiginosus	CP032427.1 Streptomyces griseorubiginosus strain 3E-1 chromosome, complete genome
Otu0000015	KF540083.1	79.2	250	46	6	1	247	57	303	6.82e-38	169	Nonomuraea coxensis	KF540083.1 Nonomuraea coxensis strain DSM 45129 DNA gyrase subunit B (gyrB) gene, partial cds
Otu0000015	CP009496.1	79.508	244	41	9	1	241	1299368	1299605	8.83e-37	165	Mycobacterium smegmatis	CP009496.1 Mycobacterium smegmatis strain INHR2, complete genome
Otu0000015	CP009495.1	79.508	244	41	9	1	241	1299365	1299602	8.83e-37	165	Mycobacterium smegmatis	CP009495.1 Mycobacterium smegmatis strain INHR1, complete genome
Otu0000015	CP009494.1	79.508	244	41	9	1	241	1299355	1299592	8.83e-37	165	Mycobacterium smegmatis	CP009494.1 Mycobacterium smegmatis str. MC2 155, complete genome
Otu0000015	KF540091.1	79.012	243	49	2	1	242	57	298	8.83e-37	165	Nonomuraea longicatena	KF540091.1 Nonomuraea longicatena strain NBRC 16462 DNA gyrase subunit B (gyrB) gene, partial cds
Otu0000015	CP001663.1	79.508	244	41	9	1	241	1300955	1301192	8.83e-37	165	Mycobacterium smegmatis	CP001663.1 Mycobacterium smegmatis str. MC2 155, complete genome
Otu0000015	CP000480.1	79.508	244	41	9	1	241	1299341	1299578	8.83e-37	165	Mycobacterium smegmatis	CP000480.1 Mycobacterium smegmatis str. MC2 155, complete genome
Otu0000015	CP045920.1	79.747	237	38	9	1	232	6488	6719	3.17e-36	163	Pseudactinotalea sp.	CP045920.1 Pseudactinotalea sp. HY158 chromosome, complete genome
Otu0000015	CP036455.1	78.926	242	49	2	2	242	8613	8853	3.17e-36	163	Streptomonospora sp.	CP036455.1 Streptomonospora sp. M2 chromosome, complete genome
Otu0000015	KF540106.1	79.051	253	41	10	1	247	57	303	3.17e-36	163	Nonomuraea wenchangensis	KF540106.1 Nonomuraea wenchangensis strain DSM 45477 DNA gyrase subunit B (gyrB) gene, partial cds
Otu0000015	EU822892.1	79.565	230	45	2	14	242	1	229	3.17e-36	163	Amycolatopsis echigonensis	EU822892.1 Amycolatopsis echigonensis strain JCM 21831 GyrB (gyrB) gene, partial cds
Otu0000015	CP024170.1	79.911	224	40	4	13	232	5361	5583	4.11e-35	159	Microbacterium sp.	CP024170.1 Microbacterium sp. Y-01 chromosome, complete genome
Otu0000015	CP027541.1	79.098	244	42	9	1	241	1332725	1332962	4.11e-35	159	Mycolicibacterium smegmatis	CP027541.1 Mycolicibacterium smegmatis MKD8 chromosome, complete genome
Otu0000015	LN831039.1	79.098	244	42	9	1	241	1358165	1358402	4.11e-35	159	Mycobacterium smegmatis	LN831039.1 Mycobacterium smegmatis genome assembly NCTC8159, chromosome : 1
Otu0000015	CP035298.1	79.149	235	43	4	1	232	862414	862183	1.48e-34	158	Micrococcus luteus	CP035298.1 Micrococcus luteus strain ATCC 4698 chromosome, complete genome
Otu0000015	LS483396.1	79.149	235	43	4	1	232	1057316	1057547	1.48e-34	158	Micrococcus luteus	LS483396.1 Micrococcus luteus strain NCTC2665 genome assembly, chromosome: 1
Otu0000015	KP430436.1	79.325	237	40	6	1	233	344	113	1.48e-34	158	Uncultured bacterium	KP430436.1 Uncultured bacterium clone contig12361 genomic sequence
Otu0000015	CP007437.1	79.149	235	43	4	1	232	6022	6253	1.48e-34	158	Micrococcus luteus	CP007437.1 Micrococcus luteus strain trpE16 genome
Otu0000015	CP001628.1	79.149	235	43	4	1	232	6022	6253	1.48e-34	158	Micrococcus luteus	CP001628.1 Micrococcus luteus NCTC 2665, complete genome
Otu0000015	CP026952.1	79.06	234	43	6	2	232	6854	7084	5.31e-34	156	Aeromicrobium sp.	CP026952.1 Aeromicrobium sp. 592 chromosome, complete genome
Otu0000015	CP045287.1	78.879	232	45	4	2	231	1382697	1382926	1.91e-33	154	Curtobacterium flaccumfaciens	CP045287.1 Curtobacterium flaccumfaciens pv. flaccumfaciens strain P990 chromosome, complete genome
Otu0000015	CP031969.1	79.399	233	36	11	1	227	4447831	4447605	1.91e-33	154	Streptomyces sp.	CP031969.1 Streptomyces sp. CC0208 chromosome, complete genome
Otu0000015	CP031969.1	76.238	202	42	2	33	231	2324554	2324356	7.02e-18	102	Streptomyces sp.	CP031969.1 Streptomyces sp. CC0208 chromosome, complete genome
Otu0000015	CP042169.1	78.723	235	44	4	1	232	5773	6004	6.87e-33	152	Micrococcus sp.	CP042169.1 Micrococcus sp. KBS0714 chromosome, complete genome
Otu0000015	CP025616.2	78.723	235	44	4	1	232	422443	422212	6.87e-33	152	Micrococcus luteus	CP025616.2 Micrococcus luteus strain SGAir0127 chromosome, complete genome
Otu0000015	CP033200.1	78.723	235	44	4	1	232	2156549	2156780	6.87e-33	152	Micrococcus luteus	CP033200.1 Micrococcus luteus strain SA211 chromosome, complete genome
Otu0000015	CP026366.1	78.992	238	38	8	1	232	843531	843300	6.87e-33	152	Micrococcus luteus	CP026366.1 Micrococcus luteus strain SB1254 chromosome, complete genome
Otu0000015	AP017896.1	78.723	235	44	5	1	232	3604	3835	6.87e-33	152	Actinomyces sp.	AP017896.1 Actinomyces sp. Chiba101 DNA, complete genome
Otu0000015	CP001821.1	78.632	234	44	5	1	231	6750	6980	2.47e-32	150	Xylanimonas cellulosilytica	CP001821.1 Xylanimonas cellulosilytica DSM 15894, complete genome
Otu0000015	CP031015.1	78.97	233	37	8	1	227	538115	538341	8.89e-32	148	Microbacterium sp.	CP031015.1 Microbacterium sp. ABRD_28 chromosome, complete genome
Otu0000015	CP042856.1	78.829	222	41	4	14	232	2831828	2831610	1.15e-30	145	Salinibacterium sp.	CP042856.1 Salinibacterium sp. dk2585 chromosome, complete genome
Otu0000015	LT796768.1	77.778	234	48	4	1	232	1574389	1574158	1.49e-29	141	Aeromicrobium choanae	LT796768.1 Aeromicrobium choanae strain 9H-4 genome assembly, chromosome: I
Otu0000015	KF540078.1	77.273	242	53	2	2	242	58	298	1.49e-29	141	Nonomuraea africana	KF540078.1 Nonomuraea africana strain NBRC 14745 DNA gyrase subunit B (gyrB) gene, partial cds
Otu0000015	CP001700.1	78.261	230	42	7	2	227	7348	7573	1.49e-29	141	Catenulispora acidiphila	CP001700.1 Catenulispora acidiphila DSM 44928 chromosome, complete genome
Otu0000015	LT899394.1	78.166	229	43	6	2	228	6223	6446	5.35e-29	139	Mycobacterium aurum	LT899394.1 Mycobacterium aurum isolate liquid genome assembly, chromosome: I
Otu0000015	LT549889.1	78.319	226	42	6	5	228	4771136	4770916	5.35e-29	139	Mycobacterium aurum	LT549889.1 Mycobacterium aurum isolate liquid genome assembly, chromosome: I
Otu0000015	CP012072.1	78.112	233	41	7	5	232	1764384	1764157	5.35e-29	139	Actinomyces meyeri	CP012072.1 Actinomyces meyeri strain W712, complete genome
Otu0000015	CP009245.1	77.826	230	46	5	1	229	6396	6621	1.92e-28	137	Corynebacterium aquilae	CP009245.1 Corynebacterium aquilae DSM 44791 strain S-613, complete genome
Otu0000015	CP027434.1	77.447	235	48	4	1	231	5189	5422	6.92e-28	135	Microbacterium sp.	CP027434.1 Microbacterium sp. str. 'China' chromosome, complete genome
Otu0000015	LT629770.1	77.447	235	48	4	1	231	1993233	1993466	6.92e-28	135	Microbacterium paraoxydans	LT629770.1 Microbacterium paraoxydans strain DSM 15019 genome assembly, chromosome: I
Otu0000015	CP019892.1	78.082	219	43	4	13	227	5094	5311	2.49e-27	134	Microbacterium foliorum	CP019892.1 Microbacterium foliorum strain 122 genome
Otu0000015	KF540085.1	76.587	252	49	8	1	247	57	303	3.22e-26	130	Nonomuraea endophytica	KF540085.1 Nonomuraea endophytica strain DSM 45385 DNA gyrase subunit B (gyrB) gene, partial cds
Otu0000015	CP012507.1	76.471	221	48	4	13	231	5821	6039	2.51e-22	117	Kocuria palustris	CP012507.1 Kocuria palustris strain MU14/1, complete genome
Otu0000015	CP043474.1	76.211	227	45	8	5	228	1333244	1333024	1.17e-20	111	Mycobacterium grossiae	CP043474.1 Mycobacterium grossiae strain DSM 104744 chromosome, complete genome
Otu0000015	CP031165.1	74.59	244	60	2	5	247	3440216	3439974	5.43e-19	106	Euzebya sp.	CP031165.1 Euzebya sp. DY32-46 chromosome, complete genome
Otu0000015	LT670819.1	75.701	214	50	2	33	245	2608761	2608549	5.43e-19	106	Streptomyces sp.	LT670819.1 Streptomyces sp. 3124.6 genome assembly, chromosome: I
Otu0000015	CP045643.1	74.899	247	50	8	2	242	2716819	2716579	7.02e-18	102	Streptomyces sp.	CP045643.1 Streptomyces sp. QMT-28 chromosome, complete genome
Otu0000015	LR026983.1	75.983	229	37	15	16	235	1268964	1269183	7.02e-18	102	Christensenella sp.	LR026983.1 Christensenella sp. Marseille-P3954 genome assembly, chromosome: contig00001
Otu0000015	CP015596.1	78.431	153	33	0	1	153	597077	596925	2.52e-17	100	Mycobacterium sp.	CP015596.1 Mycobacterium sp. YC-RL4 chromosome, complete genome
Otu0000015	CP023747.1	74.569	232	49	10	1	227	5589524	5589750	4.22e-15	93.5	Streptomyces nodosus	CP023747.1 Streptomyces nodosus strain ATCC 14899 chromosome, complete genome
Otu0000015	CP009313.1	74.569	232	49	10	1	227	5512433	5512659	4.22e-15	93.5	Streptomyces nodosus	CP009313.1 Streptomyces nodosus strain ATCC 14899 genome
Otu0000029	CP023705.1	91.221	262	23	0	1	262	1696217	1696478	1.36e-94	357	Sphingomonas melonis	CP023705.1 Sphingomonas melonis strain ZJ26 chromosome, complete genome
Otu0000029	CP017578.1	91.221	262	23	0	1	262	50210	50471	1.36e-94	357	Sphingomonas melonis	CP017578.1 Sphingomonas melonis TY chromosome, complete genome
Otu0000029	CP015521.1	91.221	262	23	0	1	262	1033701	1033962	1.36e-94	357	Sphingomonas sp.	CP015521.1 Sphingomonas sp. NIC1, complete genome
Otu0000029	CP009571.1	91.221	262	23	0	1	262	3778975	3778714	1.36e-94	357	Sphingomonas taxi	CP009571.1 Sphingomonas taxi strain ATCC 55669, complete genome
Otu0000029	CP013916.1	90.84	262	24	0	1	262	236276	236015	6.31e-93	351	Sphingomonas sp.	CP013916.1 Sphingomonas sp. LK11 chromosome, complete genome
Otu0000029	CP039249.1	90.421	261	25	0	1	261	973056	973316	1.06e-90	344	Sphingomonas sp.	CP039249.1 Sphingomonas sp. PAMC26645 chromosome, complete genome
Otu0000029	CP042306.1	90.076	262	26	0	1	262	3346514	3346253	1.37e-89	340	Sphingomonas sp.	CP042306.1 Sphingomonas sp. HKS19 chromosome, complete genome
Otu0000029	CP022745.1	89.313	262	28	0	1	262	1245092	1244831	2.96e-86	329	Sphingobium hydrophobicum	CP022745.1 Sphingobium hydrophobicum strain C1 chromosome I, complete sequence
Otu0000029	KT375571.1	89.313	262	28	0	1	262	111	372	2.96e-86	329	Sphingobium hydrophobicum	KT375571.1 Sphingobium hydrophobicum strain C1 DNA gyrase subunit B (gyrB) gene, partial cds
Otu0000029	KU568481.1	88.931	262	29	0	1	262	111	372	1.38e-84	324	Sphingobium xenophagum	KU568481.1 Sphingobium xenophagum strain DSM 6383 DNA gyrase subunit B (gyrB) gene, partial cds
Otu0000029	CP010836.1	88.506	261	30	0	1	261	3926129	3926389	2.3e-82	316	Sphingomonas hengshuiensis	CP010836.1 Sphingomonas hengshuiensis strain WHSC-8, complete genome
Otu0000029	LT840185.1	87.739	261	32	0	1	261	1339639	1339379	4.99e-79	305	Sphingomonas indica	LT840185.1 Sphingomonas indica strain Dd16 genome assembly, chromosome: I
Otu0000029	CP019511.1	87.739	261	32	0	1	261	2659013	2659273	4.99e-79	305	Sphingomonas sp.	CP019511.1 Sphingomonas sp. LM7 chromosome, complete genome
Otu0000029	CP041409.1	87.5	264	29	4	1	262	1527803	1527542	6.45e-78	302	Altererythrobacter sp.	CP041409.1 Altererythrobacter sp. TH136 chromosome
Otu0000029	CP026381.1	87.452	263	31	2	1	262	4009284	4009023	6.45e-78	302	Sphingopyxis sp.	CP026381.1 Sphingopyxis sp. MG chromosome, complete genome
Otu0000029	CP019153.1	87.452	263	31	2	1	262	180954	180693	6.45e-78	302	Sphingopyxis granuli	CP019153.1 Sphingopyxis granuli strain ku-sg sequence
Otu0000029	CP013070.1	87.023	262	34	0	1	262	3259105	3259366	3e-76	296	Sphingobium indicum	CP013070.1 Sphingobium indicum B90A, complete genome
Otu0000029	AP010803.1	87.023	262	34	0	1	262	50274	50013	3e-76	296	Sphingobium japonicum	AP010803.1 Sphingobium japonicum UT26S DNA, chromosome 1, complete genome
Otu0000029	CP037913.1	86.973	261	34	0	1	261	3427901	3428161	1.08e-75	294	Sphingomonas sp.	CP037913.1 Sphingomonas sp. AAP5 chromosome, complete genome
Otu0000029	AP018664.1	86.692	263	33	2	1	262	3374078	3373817	1.4e-74	291	Sphingobium amiense	AP018664.1 Sphingobium amiense DSM 16289 DNA, complete genome
Otu0000029	CP012199.1	86.692	263	33	2	1	262	423611	423350	1.4e-74	291	Sphingopyxis granuli	CP012199.1 Sphingopyxis granuli strain TFA, complete genome
Otu0000029	CP024923.1	86.59	261	35	0	1	261	4212594	4212334	5.02e-74	289	Sphingomonas sp.	CP024923.1 Sphingomonas sp. Cra20 chromosome, complete genome
Otu0000029	CP014168.1	86.364	264	32	3	1	262	1124241	1123980	6.49e-73	285	Sphingomonas panacis	CP014168.1 Sphingomonas panacis strain DCY99, complete genome
Otu0000029	CP015986.1	85.824	261	37	0	1	261	1438906	1439166	1.09e-70	278	Sphingobium sp.	CP015986.1 Sphingobium sp. EP60837 chromosome 1, complete sequence
Otu0000029	CP020538.1	85.441	261	38	0	1	261	1900888	1900628	5.06e-69	272	Sphingobium herbicidovorans	CP020538.1 Sphingobium herbicidovorans strain MH chromosome, complete genome
Otu0000029	CP022889.1	85.227	264	35	4	1	262	2031206	2031467	6.54e-68	268	Altererythrobacter mangrovi	CP022889.1 Altererythrobacter mangrovi strain C9-11 chromosome, complete genome
Otu0000029	CP016591.1	85.057	261	39	0	1	261	724929	725189	2.35e-67	267	Altererythrobacter dongtanensis	CP016591.1 Altererythrobacter dongtanensis strain KCTC 22672, complete genome
Otu0000029	CP046120.1	84.674	261	40	0	1	261	2481858	2482118	1.09e-65	261	Novosphingobium sp.	CP046120.1 Novosphingobium sp. Gsoil 351 chromosome, complete genome
Otu0000029	FR856862.1	84.674	261	40	0	1	261	3654267	3654527	1.09e-65	261	Novosphingobium sp.	FR856862.1 Novosphingobium sp. PP1Y main chromosome, complete replicon
Otu0000029	CP046252.1	84.351	262	39	2	1	261	2540872	2540612	5.09e-64	255	Sphingobium sp.	CP046252.1 Sphingobium sp. CAP-1 chromosome MIN1, complete sequence
Otu0000029	CP024920.1	84.211	266	34	6	1	262	1335792	1336053	6.59e-63	252	Erythrobacter seohaensis	CP024920.1 Erythrobacter seohaensis strain SW-135 chromosome, complete genome
Otu0000029	KP441111.1	83.835	266	36	5	1	261	63	326	3.06e-61	246	Uncultured bacterium	KP441111.1 Uncultured bacterium clone contig31250 genomic sequence
Otu0000029	CP005083.1	83.525	261	43	0	2	262	48385	48645	1.1e-60	244	Sphingobium sp.	CP005083.1 Sphingobium sp. TKS chromosome 1, complete sequence
Otu0000029	CP009122.1	83.784	259	40	2	5	262	4495089	4494832	1.1e-60	244	Sphingopyxis fribergensis	CP009122.1 Sphingopyxis fribergensis strain Kp5.2, complete genome
Otu0000029	CP009291.1	83.588	262	41	2	1	261	2080575	2080835	1.1e-60	244	Novosphingobium pentaromativorans	CP009291.1 Novosphingobium pentaromativorans US6-1, complete genome
Otu0000029	AP017603.1	83.27	263	42	2	1	262	3466082	3465821	1.43e-59	241	Sphingopyxis sp.	AP017603.1 Sphingopyxis sp. EG6 DNA, complete genome
Otu0000029	CP013344.1	83.206	262	44	0	1	262	5252812	5252551	1.43e-59	241	Sphingopyxis macrogoltabida	CP013344.1 Sphingopyxis macrogoltabida strain 203N, complete genome
Otu0000029	CP009429.1	83.206	262	44	0	1	262	5046852	5046591	1.43e-59	241	Sphingopyxis macrogoltabida	CP009429.1 Sphingopyxis macrogoltabida strain 203, complete genome
Otu0000029	CP029761.1	83.333	264	38	6	1	261	3014880	3015140	5.13e-59	239	Sphingomonas sp.	CP029761.1 Sphingomonas sp. IC081 chromosome C1, complete sequence
Otu0000029	AP019389.1	83.333	264	38	4	1	261	575288	575028	5.13e-59	239	Erythrobacter flavus	AP019389.1 Erythrobacter flavus KJ5 DNA, complete genome
Otu0000029	CP035501.1	83.142	261	44	0	1	261	2973513	2973253	5.13e-59	239	Sphingosinicella sp.	CP035501.1 Sphingosinicella sp. BN140058 chromosome, complete genome
Otu0000029	LT629743.1	83.142	261	44	0	1	261	2473389	2473649	5.13e-59	239	Erythrobacter sp.	LT629743.1 Erythrobacter sp. HL-111 genome assembly, chromosome: I
Otu0000029	CP016033.1	83.019	265	39	4	1	262	1203195	1202934	6.63e-58	235	Porphyrobacter neustonensis	CP016033.1 Porphyrobacter neustonensis strain DSM 9434, complete genome
Otu0000029	CP022600.1	82.89	263	41	3	1	261	710670	710410	2.39e-57	233	Porphyrobacter sp.	CP022600.1 Porphyrobacter sp. HT-58-2 chromosome, complete genome
Otu0000029	CP022528.1	82.955	264	39	4	1	261	280	540	2.39e-57	233	Erythrobacter flavus	CP022528.1 Erythrobacter flavus strain VG1 chromosome, complete genome
Otu0000029	CP022528.1	82.955	264	39	4	1	261	3158476	3158736	2.39e-57	233	Erythrobacter flavus	CP022528.1 Erythrobacter flavus strain VG1 chromosome, complete genome
Otu0000029	AP012222.1	82.955	264	39	6	1	261	3949790	3950050	2.39e-57	233	Sphingobium sp.	AP012222.1 Sphingobium sp. SYK-6 DNA, complete genome
Otu0000029	CP022336.1	83.083	266	33	10	2	261	1974157	1974416	8.58e-57	231	Sphingorhabdus sp.	CP022336.1 Sphingorhabdus sp. SMR4y chromosome, complete genome
Otu0000029	CP041659.1	82.51	263	44	2	1	262	1255036	1255297	3.09e-56	230	Sphingomonas sp.	CP041659.1 Sphingomonas sp. AE3 chromosome, complete genome
Otu0000029	CP029553.1	84.615	234	30	4	1	231	5491160	5491390	1.11e-55	228	Methylobacterium terrae	CP029553.1 Methylobacterium terrae strain 17Sr1-28 chromosome, complete genome
Otu0000029	CP014545.1	82.576	264	40	6	1	261	457329	457069	1.11e-55	228	Sphingorhabdus sp.	CP014545.1 Sphingorhabdus sp. M41, complete genome
Otu0000029	CP033319.1	84.348	230	34	2	1	229	710153	710381	1.44e-54	224	Azospirillum brasilense	CP033319.1 Azospirillum brasilense strain Cd chromosome 2, complete sequence
Otu0000029	CP033313.1	84.348	230	34	2	1	229	692400	692628	1.44e-54	224	Azospirillum brasilense	CP033313.1 Azospirillum brasilense strain Sp 7 chromosome 2, complete sequence
Otu0000029	CP032340.1	84.348	230	34	2	1	229	277120	277348	1.44e-54	224	Azospirillum brasilense	CP032340.1 Azospirillum brasilense strain MTCC4038 plasmid p1, complete sequence
Otu0000029	CP012915.1	84.348	230	34	2	1	229	108919	108691	1.44e-54	224	Azospirillum brasilense	CP012915.1 Azospirillum brasilense strain Sp7 plasmid ABSP7_p1, complete sequence
Otu0000029	CP041222.1	82.129	263	43	4	1	261	1082436	1082176	5.16e-54	222	Porphyrobacter sp.	CP041222.1 Porphyrobacter sp. YT40 chromosome, complete genome
Otu0000029	CP032346.1	83.913	230	35	2	1	229	1540924	1540696	6.68e-53	219	Azospirillum brasilense	CP032346.1 Azospirillum brasilense strain MTCC4039 plasmid p1, complete sequence
Otu0000029	CP022367.1	83.913	230	35	2	1	229	1252796	1252568	6.68e-53	219	Azospirillum sp.	CP022367.1 Azospirillum sp. TSH58 plasmid TSH58_p02, complete sequence
Otu0000029	CP007794.1	83.913	230	35	2	1	229	2665	2893	6.68e-53	219	Azospirillum brasilense	CP007794.1 Azospirillum brasilense strain Az39 plasmid AbAZ39_p1, complete sequence
Otu0000029	CP032331.1	83.478	230	36	2	1	229	1963863	1964091	3.11e-51	213	Azospirillum brasilense	CP032331.1 Azospirillum brasilense strain MTCC4036 plasmid p1, complete sequence
Otu0000029	CP032322.1	83.478	230	36	2	1	229	1086565	1086793	3.11e-51	213	Azospirillum brasilense	CP032322.1 Azospirillum brasilense strain MTCC4035 plasmid p1, complete sequence
Otu0000029	CP022254.1	83.478	230	36	2	1	229	1012233	1012461	3.11e-51	213	Azospirillum brasilense	CP022254.1 Azospirillum brasilense Sp245 plasmid Sp245_p02
Otu0000029	HE577328.1	83.478	230	36	2	1	229	720352	720580	3.11e-51	213	Azospirillum brasilense	HE577328.1 Azospirillum brasilense Sp245 plasmid AZOBR_p1 complete genome
Otu0000029	LR590083.2	83.262	233	35	4	1	231	1840992	1841222	1.12e-50	211	Beijerinckiaceae bacterium	LR590083.2 Beijerinckiaceae bacterium RH AL1 isolate RH_AL1 genome assembly, chromosome: 1
Otu0000029	CP016464.1	83.262	233	35	4	1	231	445230	445460	1.12e-50	211	Bosea sp.	CP016464.1 Bosea sp. RAC05 chromosome, complete genome
Otu0000029	LT960614.1	82.833	233	36	4	1	231	4564	4794	5.2e-49	206	Hartmannibacter diazotrophicus	LT960614.1 Hartmannibacter diazotrophicus strain E19T genome assembly, chromosome: 1
Otu0000029	CP029551.1	81.938	227	41	0	5	231	4534236	4534010	4.05e-45	193	Methylobacterium sp.	CP029551.1 Methylobacterium sp. 17Sr1-43 chromosome, complete genome
Otu0000029	AP018498.1	80.15	267	43	8	1	262	304002	304263	1.46e-44	191	Altererythrobacter sp.	AP018498.1 Altererythrobacter sp. B11 DNA, complete genome
Otu0000029	AP009384.1	80.87	230	42	2	1	229	1134033	1133805	3.15e-41	180	Azorhizobium caulinodans	AP009384.1 Azorhizobium caulinodans ORS 571 DNA, complete genome
Otu0000029	AB020307.1	80.687	233	39	5	2	231	1	230	4.08e-40	176	Prosthecomicrobium pneumaticum	AB020307.1 Prosthecomicrobium pneumaticum gyrB gene for DNA gyrase subunit B, partial cds, strain: ATCC 23633
Otu0000029	LC066383.1	80.258	233	42	4	1	231	101264	101034	5.28e-39	172	Aureimonas sp.	LC066383.1 Aureimonas sp. AU12 DNA, ribosomal RNA operon, note: contig containing rrnB
Otu0000029	CP000613.2	79.741	232	45	2	1	231	3137402	3137632	2.45e-37	167	Rhodospirillum centenum	CP000613.2 Rhodospirillum centenum SW, complete genome
Otu0000029	CP032694.1	79.915	234	39	5	2	231	8571	8800	8.83e-37	165	Rhizobium jaguaris	CP032694.1 Rhizobium jaguaris strain CCGE525 chromosome, complete genome
Otu0000029	AB070599.1	79.654	231	45	2	2	231	1	230	8.83e-37	165	Bradyrhizobium japonicum	AB070599.1 Bradyrhizobium japonicum gyrB gene for DNA gyrase subunit B, partial cds, strain:T2
Otu0000029	CP041090.1	79.31	232	46	2	1	231	5691750	5691980	1.14e-35	161	Bradyrhizobium symbiodeficiens	CP041090.1 Bradyrhizobium symbiodeficiens strain 65S1MB chromosome, complete genome
Otu0000029	CP024311.1	79.487	234	42	4	1	231	8397	8627	1.14e-35	161	Rhizobium sp.	CP024311.1 Rhizobium sp. NXC24 chromosome, complete genome
Otu0000029	CP023067.1	79.399	233	44	4	1	231	3341615	3341845	1.14e-35	161	Ensifer sojae	CP023067.1 Ensifer sojae CCBAU 05684 chromosome, complete genome
Otu0000029	HQ881166.1	92.793	111	8	0	152	262	19	129	1.14e-35	161	Sphingomonas sp.	HQ881166.1 Sphingomonas sp. 654 DNA gyrase B subunit (gyrB) gene, partial cds
Otu0000029	CP022219.1	78.879	232	47	2	1	231	6624132	6624362	5.31e-34	156	Bradyrhizobium guangxiense	CP022219.1 Bradyrhizobium guangxiense strain CCBAU 53363 chromosome, complete genome
Otu0000029	CP029427.1	78.879	232	47	2	1	231	6382017	6382247	5.31e-34	156	Bradyrhizobium symbiodeficiens	CP029427.1 Bradyrhizobium symbiodeficiens strain 85S1MB chromosome, complete genome
Otu0000029	CP029426.1	78.879	232	47	2	1	231	6668348	6668578	5.31e-34	156	Bradyrhizobium amphicarpaeae	CP029426.1 Bradyrhizobium amphicarpaeae strain 39S1MB chromosome, complete genome
Otu0000029	KP440024.1	78.632	234	45	4	1	231	627	858	2.47e-32	150	Uncultured bacterium	KP440024.1 Uncultured bacterium clone contig27389 genomic sequence
Otu0000029	HE956757.1	78.632	234	44	5	1	231	3766166	3765936	2.47e-32	150	Methylocystis sp.	HE956757.1 Methylocystis sp. SC2 complete genome
Otu0000029	CP030051.1	78.017	232	49	2	1	231	6256	6486	1.15e-30	145	Bradyrhizobium guangdongense	CP030051.1 Bradyrhizobium guangdongense strain CCBAU 51649 chromosome, complete genome
Otu0000029	AP012603.1	78.112	233	47	3	1	231	7951	8181	1.15e-30	145	Bradyrhizobium oligotrophicum	AP012603.1 Bradyrhizobium oligotrophicum S58 DNA, complete genome
Otu0000029	AB070582.1	77.922	231	49	2	2	231	1	230	4.14e-30	143	Rhodopseudomonas sp.	AB070582.1 Rhodopseudomonas sp. B29 gyrB gene for DNA gyrase subunit B, partial cds, strain:B29
Otu0000029	CP041387.1	77.778	234	46	6	1	231	4937823	4937593	5.35e-29	139	Rhodopseudomonas palustris	CP041387.1 Rhodopseudomonas palustris strain GJ-22 chromosome, complete genome
Otu0000029	KF532661.1	80.749	187	28	6	49	231	4	186	5.35e-29	139	Bradyrhizobium sp.	KF532661.1 Bradyrhizobium sp. cmw2 DNA gyrase B subunit (gyrB) gene, partial cds
Otu0000029	KF532630.1	80.435	184	34	2	49	231	4	186	5.35e-29	139	Bradyrhizobium sp.	KF532630.1 Bradyrhizobium sp. Pter37 DNA gyrase B subunit (gyrB) gene, partial cds
Otu0000029	JQ693176.1	80.435	184	34	2	49	231	4	186	5.35e-29	139	Bradyrhizobium sp.	JQ693176.1 Bradyrhizobium sp. da1.1 DNA gyrase B subunit (gyrB) gene, partial cds
Otu0000029	CP002826.1	77.586	232	50	2	1	231	4951	5181	5.35e-29	139	Oligotropha carboxidovorans	CP002826.1 Oligotropha carboxidovorans OM5, complete genome
Otu0000029	CP002821.1	77.586	232	50	2	1	231	4951	5181	5.35e-29	139	Oligotropha carboxidovorans	CP002821.1 Oligotropha carboxidovorans OM4, complete genome
Otu0000029	CP002418.1	77.778	234	46	6	1	231	4610	4840	5.35e-29	139	Rhodopseudomonas palustris	CP002418.1 Rhodopseudomonas palustris DX-1 chromosome, complete genome
Otu0000029	CP001196.1	77.586	232	50	2	1	231	523757	523527	5.35e-29	139	Oligotropha carboxidovorans	CP001196.1 Oligotropha carboxidovorans OM5 strain OM5, complete genome
Otu0000029	KT337428.1	80.108	186	35	2	77	261	2	186	1.92e-28	137	Novosphingobium pokkalii	KT337428.1 Novosphingobium pokkalii strain L3E4 GyrB (gyrB) gene, partial cds
Otu0000029	LN650208.1	80.214	187	29	6	49	231	3	185	2.49e-27	134	Bradyrhizobium sp.	LN650208.1 Bradyrhizobium sp. Pear76 partial gyrB gene for DNA gyrase subunit B, isolate Pear76
Otu0000029	LN650207.1	80.214	187	29	6	49	231	3	185	2.49e-27	134	Bradyrhizobium sp.	LN650207.1 Bradyrhizobium sp. Leo176 partial gyrB gene for DNA gyrase subunit B, isolate Leo176
Otu0000029	KM248141.1	80.214	187	29	6	49	231	4	186	2.49e-27	134	Bradyrhizobium sp.	KM248141.1 Bradyrhizobium sp. hnwr2 DNA gyrase B subunit (gyrB) gene, partial cds
Otu0000029	KF744716.1	80.214	187	29	6	49	231	4	186	2.49e-27	134	Bradyrhizobium sp.	KF744716.1 Bradyrhizobium sp. rhyd.1a DNA gyrase subunit B (gyrB) gene, partial cds
Otu0000029	KF744707.1	79.891	184	35	2	49	231	4	186	2.49e-27	134	Bradyrhizobium sp.	KF744707.1 Bradyrhizobium sp. 5057B strain 5057b DNA gyrase subunit B (gyrB) gene, partial cds
Otu0000029	KF532634.1	79.891	184	35	2	49	231	4	186	2.49e-27	134	Bradyrhizobium sp.	KF532634.1 Bradyrhizobium sp. Pter29 DNA gyrase B subunit (gyrB) gene, partial cds
