# Supplementary material for: Investigating genetic diversity within the most abundant and prevalent non-pathogenic leaf-associated bacteria interacting with Arabidopsis thaliana in natural habitats
Source: Front Microbiol. 2022 Sep 23;13:984832. doi: 10.3389/fmicb.2022.984832 (PMC9537739; doi:10.3389/fmicb.2022.984832)
Supplement: Supplementary file 1 [file Data_Sheet_1.zip › Supplementary Information/Supplementary Data Set 2.xlsx]

## Sheet: PCR plate pooling
PCR plate	PCR1 primers	Pooling
P01	F1-R1	Pool_1
P02	F1-R1	Pool_2
P03	F1-R1	Pool_3
P04	F1-R1	Pool_4
P05	F1-R2	Pool_1
P06	F1-R2	Pool_2
P07	F1-R2	Pool_3
P08	F1-R2	Pool_4
P09	F1-R3	Pool_1
P10	F1-R3	Pool_2
P11	F1-R3	Pool_3
P12	F1-R3	Pool_4
P13	F2-R4	Pool_1
P14	F2-R4	Pool_2
P15	F2-R4	Pool_3
P16	F2-R4	Pool_4
P17	F2-R5	Pool_1
P18	F2-R5	Pool_2
P19	F2-R5	Pool_3
P20	F2-R5	Pool_4
P21	F2-R6	Pool_1
P22	F2-R6	Pool_2
P23	F2-R6	Pool_3
P24	F2-R6	Pool_4
P25	F3-R1	Pool_1
P26	F3-R1	Pool_2
P27	F3-R1	Pool_3
P28	F3-R1	Pool_4
P29	F3-R2	Pool_1
P30	F3-R2	Pool_2
P31	F3-R2	Pool_3
P32	F3-R2	Pool_4
P33	F3-R7	Pool_1
P34	F3-R7	Pool_2
P35	F3-R7	Pool_3
P36	F3-R7	Pool_4
P37	F4-R3	Pool_1
P38	F4-R3	Pool_2
P39	F4-R3	Pool_3
P40	F4-R3	Pool_4
P41	F4-R4	Pool_1
P42	F4-R4	Pool_2
P43	F4-R4	Pool_3
P44	F4-R4	Pool_4
P45	F4-R5	Pool_1
P46	F4-R5	Pool_2
P47	F4-R5	Pool_3
P48	F4-R5	Pool_4
P49	F5-R1	Pool_1
P50	F5-R1	Pool_2
P51	F5-R1	Pool_3
P52	F5-R1	Pool_4
P53	F5-R6	Pool_1
P54	F5-R6	Pool_2
P55	F5-R6	Pool_3
P56	F5-R6	Pool_4
P57	F5-R7	Pool_1
P58	F5-R7	Pool_2
P59	F5-R7	Pool_3
P60	F5-R7	Pool_4
P61	F6-R2	Pool_1
P62	F6-R2	Pool_2
P63	F6-R2	Pool_3
P64	F6-R2	Pool_4
P65	F6-R4	Pool_1
P66	F6-R4	Pool_2
P67	F6-R4	Pool_3
P68	F6-R4	Pool_4
P69	F7-R5	Pool_1
P70	F7-R5	Pool_2
P71	F7-R5	Pool_3
P72	F7-R5	Pool_4
P73	F7-R6	Pool_1
P74	F7-R6	Pool_2
P75	F7-R6	Pool_3
P76	F7-R6	Pool_4

## Sheet: PCR1 gyrB primers+internal tags
Primer type	Primer Name	Illumina adapter	Internal tag	gyrB primer	Full primer sequence
Forward_1	gyrB_Illu_Fwd1	CTTTCCCTACACGACGCTCTTCCGATCT	AGTACA	MGNCCNGSNATGTAYATHGG	CTTTCCCTACACGACGCTCTTCCGATCTAGTACAMGNCCNGSNATGTAYATHGG
Forward_2	gyrB_Illu_Fwd2	CTTTCCCTACACGACGCTCTTCCGATCT	GACTTG	MGNCCNGSNATGTAYATHGG	CTTTCCCTACACGACGCTCTTCCGATCTGACTTGMGNCCNGSNATGTAYATHGG
Forward_3	gyrB_Illu_Fwd3	CTTTCCCTACACGACGCTCTTCCGATCT	ATCGTC	MGNCCNGSNATGTAYATHGG	CTTTCCCTACACGACGCTCTTCCGATCTATCGTCMGNCCNGSNATGTAYATHGG
Forward_4	gyrB_Illu_Fwd4	CTTTCCCTACACGACGCTCTTCCGATCT	TGCTGT	MGNCCNGSNATGTAYATHGG	CTTTCCCTACACGACGCTCTTCCGATCTTGCTGTMGNCCNGSNATGTAYATHGG
Forward_5	gyrB_Illu_Fwd5	CTTTCCCTACACGACGCTCTTCCGATCT	GCTCAT	MGNCCNGSNATGTAYATHGG	CTTTCCCTACACGACGCTCTTCCGATCTGCTCATMGNCCNGSNATGTAYATHGG
Forward_6	gyrB_Illu_Fwd6	CTTTCCCTACACGACGCTCTTCCGATCT	CAGCGC	MGNCCNGSNATGTAYATHGG	CTTTCCCTACACGACGCTCTTCCGATCTCAGCGCMGNCCNGSNATGTAYATHGG
Forward_7	gyrB_Illu_Fwd7	CTTTCCCTACACGACGCTCTTCCGATCT	TCAGCC	MGNCCNGSNATGTAYATHGG	CTTTCCCTACACGACGCTCTTCCGATCTTCAGCCMGNCCNGSNATGTAYATHGG
Reverse_1	gyrB_Illu_Rv_1	GGAGTTCAGACGTGTGCTCTTCCGATCT	TGGAAT	ACNCCRTGNARDCCDCCNGA	GGAGTTCAGACGTGTGCTCTTCCGATCTTGGAATACNCCRTGNARDCCDCCNGA
Reverse_2	gyrB_Illu_Rv_2	GGAGTTCAGACGTGTGCTCTTCCGATCT	ATTGCG	ACNCCRTGNARDCCDCCNGA	GGAGTTCAGACGTGTGCTCTTCCGATCTATTGCGACNCCRTGNARDCCDCCNGA
Reverse_3	gyrB_Illu_Rv_3	GGAGTTCAGACGTGTGCTCTTCCGATCT	GAACGA	ACNCCRTGNARDCCDCCNGA	GGAGTTCAGACGTGTGCTCTTCCGATCTGAACGAACNCCRTGNARDCCDCCNGA
Reverse_4	gyrB_Illu_Rv_4	GGAGTTCAGACGTGTGCTCTTCCGATCT	AAAAGT	ACNCCRTGNARDCCDCCNGA	GGAGTTCAGACGTGTGCTCTTCCGATCTAAAAGTACNCCRTGNARDCCDCCNGA
Reverse_5	gyrB_Illu_Rv_5	GGAGTTCAGACGTGTGCTCTTCCGATCT	CTCTTC	ACNCCRTGNARDCCDCCNGA	GGAGTTCAGACGTGTGCTCTTCCGATCTCTCTTCACNCCRTGNARDCCDCCNGA
Reverse_6	gyrB_Illu_Rv_6	GGAGTTCAGACGTGTGCTCTTCCGATCT	TCGTAG	ACNCCRTGNARDCCDCCNGA	GGAGTTCAGACGTGTGCTCTTCCGATCTTCGTAGACNCCRTGNARDCCDCCNGA
Reverse_7	gyrB_Illu_Rv_7	GGAGTTCAGACGTGTGCTCTTCCGATCT	AGCAGC	ACNCCRTGNARDCCDCCNGA	GGAGTTCAGACGTGTGCTCTTCCGATCTAGCAGCACNCCRTGNARDCCDCCNGA

## Sheet: PCR2 barcoded P7 rv primers
Name	5'	Index	3'	Primer sequence
A001	CAAGCAGAAGACGGCATACGAGAT	ATCGTC	GTGACTGGAGTTCAGACGTGT	CAAGCAGAAGACGGCATACGAGATATCGTCGTGACTGGAGTTCAGACGTGT
A002	CAAGCAGAAGACGGCATACGAGAT	GAGAAT	GTGACTGGAGTTCAGACGTGT	CAAGCAGAAGACGGCATACGAGATGAGAATGTGACTGGAGTTCAGACGTGT
A003	CAAGCAGAAGACGGCATACGAGAT	CCTTCG	GTGACTGGAGTTCAGACGTGT	CAAGCAGAAGACGGCATACGAGATCCTTCGGTGACTGGAGTTCAGACGTGT
A004	CAAGCAGAAGACGGCATACGAGAT	CTTCAA	GTGACTGGAGTTCAGACGTGT	CAAGCAGAAGACGGCATACGAGATCTTCAAGTGACTGGAGTTCAGACGTGT
A005	CAAGCAGAAGACGGCATACGAGAT	TACTTT	GTGACTGGAGTTCAGACGTGT	CAAGCAGAAGACGGCATACGAGATTACTTTGTGACTGGAGTTCAGACGTGT
A006	CAAGCAGAAGACGGCATACGAGAT	CGCTGA	GTGACTGGAGTTCAGACGTGT	CAAGCAGAAGACGGCATACGAGATCGCTGAGTGACTGGAGTTCAGACGTGT
A007	CAAGCAGAAGACGGCATACGAGAT	GCGCCT	GTGACTGGAGTTCAGACGTGT	CAAGCAGAAGACGGCATACGAGATGCGCCTGTGACTGGAGTTCAGACGTGT
A008	CAAGCAGAAGACGGCATACGAGAT	CGGATT	GTGACTGGAGTTCAGACGTGT	CAAGCAGAAGACGGCATACGAGATCGGATTGTGACTGGAGTTCAGACGTGT
A009	CAAGCAGAAGACGGCATACGAGAT	GCATCA	GTGACTGGAGTTCAGACGTGT	CAAGCAGAAGACGGCATACGAGATGCATCAGTGACTGGAGTTCAGACGTGT
A010	CAAGCAGAAGACGGCATACGAGAT	ATAGAT	GTGACTGGAGTTCAGACGTGT	CAAGCAGAAGACGGCATACGAGATATAGATGTGACTGGAGTTCAGACGTGT
A011	CAAGCAGAAGACGGCATACGAGAT	GATCTA	GTGACTGGAGTTCAGACGTGT	CAAGCAGAAGACGGCATACGAGATGATCTAGTGACTGGAGTTCAGACGTGT
A012	CAAGCAGAAGACGGCATACGAGAT	ATTCAC	GTGACTGGAGTTCAGACGTGT	CAAGCAGAAGACGGCATACGAGATATTCACGTGACTGGAGTTCAGACGTGT
A013	CAAGCAGAAGACGGCATACGAGAT	GACGTT	GTGACTGGAGTTCAGACGTGT	CAAGCAGAAGACGGCATACGAGATGACGTTGTGACTGGAGTTCAGACGTGT
A014	CAAGCAGAAGACGGCATACGAGAT	ACGACA	GTGACTGGAGTTCAGACGTGT	CAAGCAGAAGACGGCATACGAGATACGACAGTGACTGGAGTTCAGACGTGT
A015	CAAGCAGAAGACGGCATACGAGAT	TTAGTG	GTGACTGGAGTTCAGACGTGT	CAAGCAGAAGACGGCATACGAGATTTAGTGGTGACTGGAGTTCAGACGTGT
A016	CAAGCAGAAGACGGCATACGAGAT	AGTCAA	GTGACTGGAGTTCAGACGTGT	CAAGCAGAAGACGGCATACGAGATAGTCAAGTGACTGGAGTTCAGACGTGT
A017	CAAGCAGAAGACGGCATACGAGAT	TAATGT	GTGACTGGAGTTCAGACGTGT	CAAGCAGAAGACGGCATACGAGATTAATGTGTGACTGGAGTTCAGACGTGT
A018	CAAGCAGAAGACGGCATACGAGAT	AGACCC	GTGACTGGAGTTCAGACGTGT	CAAGCAGAAGACGGCATACGAGATAGACCCGTGACTGGAGTTCAGACGTGT
A019	CAAGCAGAAGACGGCATACGAGAT	GCTTGG	GTGACTGGAGTTCAGACGTGT	CAAGCAGAAGACGGCATACGAGATGCTTGGGTGACTGGAGTTCAGACGTGT
A020	CAAGCAGAAGACGGCATACGAGAT	CAGTGC	GTGACTGGAGTTCAGACGTGT	CAAGCAGAAGACGGCATACGAGATCAGTGCGTGACTGGAGTTCAGACGTGT
A021	CAAGCAGAAGACGGCATACGAGAT	TTAACG	GTGACTGGAGTTCAGACGTGT	CAAGCAGAAGACGGCATACGAGATTTAACGGTGACTGGAGTTCAGACGTGT
A022	CAAGCAGAAGACGGCATACGAGAT	CTACAC	GTGACTGGAGTTCAGACGTGT	CAAGCAGAAGACGGCATACGAGATCTACACGTGACTGGAGTTCAGACGTGT
A023	CAAGCAGAAGACGGCATACGAGAT	GAGGTG	GTGACTGGAGTTCAGACGTGT	CAAGCAGAAGACGGCATACGAGATGAGGTGGTGACTGGAGTTCAGACGTGT
A024	CAAGCAGAAGACGGCATACGAGAT	CATTTA	GTGACTGGAGTTCAGACGTGT	CAAGCAGAAGACGGCATACGAGATCATTTAGTGACTGGAGTTCAGACGTGT
A025	CAAGCAGAAGACGGCATACGAGAT	GTCAAG	GTGACTGGAGTTCAGACGTGT	CAAGCAGAAGACGGCATACGAGATGTCAAGGTGACTGGAGTTCAGACGTGT
A026	CAAGCAGAAGACGGCATACGAGAT	CCTTAA	GTGACTGGAGTTCAGACGTGT	CAAGCAGAAGACGGCATACGAGATCCTTAAGTGACTGGAGTTCAGACGTGT
A027	CAAGCAGAAGACGGCATACGAGAT	TTACTT	GTGACTGGAGTTCAGACGTGT	CAAGCAGAAGACGGCATACGAGATTTACTTGTGACTGGAGTTCAGACGTGT
A028	CAAGCAGAAGACGGCATACGAGAT	CGAAGC	GTGACTGGAGTTCAGACGTGT	CAAGCAGAAGACGGCATACGAGATCGAAGCGTGACTGGAGTTCAGACGTGT
A029	CAAGCAGAAGACGGCATACGAGAT	GATTCT	GTGACTGGAGTTCAGACGTGT	CAAGCAGAAGACGGCATACGAGATGATTCTGTGACTGGAGTTCAGACGTGT
A030	CAAGCAGAAGACGGCATACGAGAT	AAAGTC	GTGACTGGAGTTCAGACGTGT	CAAGCAGAAGACGGCATACGAGATAAAGTCGTGACTGGAGTTCAGACGTGT
A031	CAAGCAGAAGACGGCATACGAGAT	GTTCCG	GTGACTGGAGTTCAGACGTGT	CAAGCAGAAGACGGCATACGAGATGTTCCGGTGACTGGAGTTCAGACGTGT
A032	CAAGCAGAAGACGGCATACGAGAT	ACAAAT	GTGACTGGAGTTCAGACGTGT	CAAGCAGAAGACGGCATACGAGATACAAATGTGACTGGAGTTCAGACGTGT
A033	CAAGCAGAAGACGGCATACGAGAT	GTGGGC	GTGACTGGAGTTCAGACGTGT	CAAGCAGAAGACGGCATACGAGATGTGGGCGTGACTGGAGTTCAGACGTGT
A034	CAAGCAGAAGACGGCATACGAGAT	ATGGTT	GTGACTGGAGTTCAGACGTGT	CAAGCAGAAGACGGCATACGAGATATGGTTGTGACTGGAGTTCAGACGTGT
A035	CAAGCAGAAGACGGCATACGAGAT	TCCCCC	GTGACTGGAGTTCAGACGTGT	CAAGCAGAAGACGGCATACGAGATTCCCCCGTGACTGGAGTTCAGACGTGT
A036	CAAGCAGAAGACGGCATACGAGAT	GTACTA	GTGACTGGAGTTCAGACGTGT	CAAGCAGAAGACGGCATACGAGATGTACTAGTGACTGGAGTTCAGACGTGT
A037	CAAGCAGAAGACGGCATACGAGAT	AAGAAC	GTGACTGGAGTTCAGACGTGT	CAAGCAGAAGACGGCATACGAGATAAGAACGTGACTGGAGTTCAGACGTGT
A038	CAAGCAGAAGACGGCATACGAGAT	GTCTGT	GTGACTGGAGTTCAGACGTGT	CAAGCAGAAGACGGCATACGAGATGTCTGTGTGACTGGAGTTCAGACGTGT
A039	CAAGCAGAAGACGGCATACGAGAT	CGCAAC	GTGACTGGAGTTCAGACGTGT	CAAGCAGAAGACGGCATACGAGATCGCAACGTGACTGGAGTTCAGACGTGT
A040	CAAGCAGAAGACGGCATACGAGAT	GAGTTT	GTGACTGGAGTTCAGACGTGT	CAAGCAGAAGACGGCATACGAGATGAGTTTGTGACTGGAGTTCAGACGTGT
A041	CAAGCAGAAGACGGCATACGAGAT	ACTTCT	GTGACTGGAGTTCAGACGTGT	CAAGCAGAAGACGGCATACGAGATACTTCTGTGACTGGAGTTCAGACGTGT
A042	CAAGCAGAAGACGGCATACGAGAT	TTAAGA	GTGACTGGAGTTCAGACGTGT	CAAGCAGAAGACGGCATACGAGATTTAAGAGTGACTGGAGTTCAGACGTGT
A043	CAAGCAGAAGACGGCATACGAGAT	CACGCG	GTGACTGGAGTTCAGACGTGT	CAAGCAGAAGACGGCATACGAGATCACGCGGTGACTGGAGTTCAGACGTGT
A044	CAAGCAGAAGACGGCATACGAGAT	GGGCGC	GTGACTGGAGTTCAGACGTGT	CAAGCAGAAGACGGCATACGAGATGGGCGCGTGACTGGAGTTCAGACGTGT
A045	CAAGCAGAAGACGGCATACGAGAT	GGCCTT	GTGACTGGAGTTCAGACGTGT	CAAGCAGAAGACGGCATACGAGATGGCCTTGTGACTGGAGTTCAGACGTGT
A046	CAAGCAGAAGACGGCATACGAGAT	CGTGCA	GTGACTGGAGTTCAGACGTGT	CAAGCAGAAGACGGCATACGAGATCGTGCAGTGACTGGAGTTCAGACGTGT
A047	CAAGCAGAAGACGGCATACGAGAT	TCACTG	GTGACTGGAGTTCAGACGTGT	CAAGCAGAAGACGGCATACGAGATTCACTGGTGACTGGAGTTCAGACGTGT
A048	CAAGCAGAAGACGGCATACGAGAT	ACCGGC	GTGACTGGAGTTCAGACGTGT	CAAGCAGAAGACGGCATACGAGATACCGGCGTGACTGGAGTTCAGACGTGT
A049	CAAGCAGAAGACGGCATACGAGAT	TTTAAG	GTGACTGGAGTTCAGACGTGT	CAAGCAGAAGACGGCATACGAGATTTTAAGGTGACTGGAGTTCAGACGTGT
A050	CAAGCAGAAGACGGCATACGAGAT	CCCTTA	GTGACTGGAGTTCAGACGTGT	CAAGCAGAAGACGGCATACGAGATCCCTTAGTGACTGGAGTTCAGACGTGT
A051	CAAGCAGAAGACGGCATACGAGAT	AACGAT	GTGACTGGAGTTCAGACGTGT	CAAGCAGAAGACGGCATACGAGATAACGATGTGACTGGAGTTCAGACGTGT
A052	CAAGCAGAAGACGGCATACGAGAT	TTGCTC	GTGACTGGAGTTCAGACGTGT	CAAGCAGAAGACGGCATACGAGATTTGCTCGTGACTGGAGTTCAGACGTGT
A053	CAAGCAGAAGACGGCATACGAGAT	CGCAGT	GTGACTGGAGTTCAGACGTGT	CAAGCAGAAGACGGCATACGAGATCGCAGTGTGACTGGAGTTCAGACGTGT
A054	CAAGCAGAAGACGGCATACGAGAT	GAGGCC	GTGACTGGAGTTCAGACGTGT	CAAGCAGAAGACGGCATACGAGATGAGGCCGTGACTGGAGTTCAGACGTGT
A055	CAAGCAGAAGACGGCATACGAGAT	CCCGAT	GTGACTGGAGTTCAGACGTGT	CAAGCAGAAGACGGCATACGAGATCCCGATGTGACTGGAGTTCAGACGTGT
A056	CAAGCAGAAGACGGCATACGAGAT	CCGACT	GTGACTGGAGTTCAGACGTGT	CAAGCAGAAGACGGCATACGAGATCCGACTGTGACTGGAGTTCAGACGTGT
A057	CAAGCAGAAGACGGCATACGAGAT	TGAGTA	GTGACTGGAGTTCAGACGTGT	CAAGCAGAAGACGGCATACGAGATTGAGTAGTGACTGGAGTTCAGACGTGT
A058	CAAGCAGAAGACGGCATACGAGAT	CGTTAT	GTGACTGGAGTTCAGACGTGT	CAAGCAGAAGACGGCATACGAGATCGTTATGTGACTGGAGTTCAGACGTGT
A059	CAAGCAGAAGACGGCATACGAGAT	GCCCTC	GTGACTGGAGTTCAGACGTGT	CAAGCAGAAGACGGCATACGAGATGCCCTCGTGACTGGAGTTCAGACGTGT
A060	CAAGCAGAAGACGGCATACGAGAT	CTTGTA	GTGACTGGAGTTCAGACGTGT	CAAGCAGAAGACGGCATACGAGATCTTGTAGTGACTGGAGTTCAGACGTGT
A061	CAAGCAGAAGACGGCATACGAGAT	GAAACG	GTGACTGGAGTTCAGACGTGT	CAAGCAGAAGACGGCATACGAGATGAAACGGTGACTGGAGTTCAGACGTGT
A062	CAAGCAGAAGACGGCATACGAGAT	AACGGG	GTGACTGGAGTTCAGACGTGT	CAAGCAGAAGACGGCATACGAGATAACGGGGTGACTGGAGTTCAGACGTGT
A063	CAAGCAGAAGACGGCATACGAGAT	GTGACC	GTGACTGGAGTTCAGACGTGT	CAAGCAGAAGACGGCATACGAGATGTGACCGTGACTGGAGTTCAGACGTGT
A064	CAAGCAGAAGACGGCATACGAGAT	AGCACT	GTGACTGGAGTTCAGACGTGT	CAAGCAGAAGACGGCATACGAGATAGCACTGTGACTGGAGTTCAGACGTGT
A065	CAAGCAGAAGACGGCATACGAGAT	GATGTC	GTGACTGGAGTTCAGACGTGT	CAAGCAGAAGACGGCATACGAGATGATGTCGTGACTGGAGTTCAGACGTGT
A066	CAAGCAGAAGACGGCATACGAGAT	GCCGGG	GTGACTGGAGTTCAGACGTGT	CAAGCAGAAGACGGCATACGAGATGCCGGGGTGACTGGAGTTCAGACGTGT
A067	CAAGCAGAAGACGGCATACGAGAT	ACCGAG	GTGACTGGAGTTCAGACGTGT	CAAGCAGAAGACGGCATACGAGATACCGAGGTGACTGGAGTTCAGACGTGT
A068	CAAGCAGAAGACGGCATACGAGAT	GTTCGA	GTGACTGGAGTTCAGACGTGT	CAAGCAGAAGACGGCATACGAGATGTTCGAGTGACTGGAGTTCAGACGTGT
A069	CAAGCAGAAGACGGCATACGAGAT	AAACAC	GTGACTGGAGTTCAGACGTGT	CAAGCAGAAGACGGCATACGAGATAAACACGTGACTGGAGTTCAGACGTGT
A070	CAAGCAGAAGACGGCATACGAGAT	GGGGGT	GTGACTGGAGTTCAGACGTGT	CAAGCAGAAGACGGCATACGAGATGGGGGTGTGACTGGAGTTCAGACGTGT
A071	CAAGCAGAAGACGGCATACGAGAT	AAAAGT	GTGACTGGAGTTCAGACGTGT	CAAGCAGAAGACGGCATACGAGATAAAAGTGTGACTGGAGTTCAGACGTGT
A072	CAAGCAGAAGACGGCATACGAGAT	TTGGCC	GTGACTGGAGTTCAGACGTGT	CAAGCAGAAGACGGCATACGAGATTTGGCCGTGACTGGAGTTCAGACGTGT
A073	CAAGCAGAAGACGGCATACGAGAT	ACTGTC	GTGACTGGAGTTCAGACGTGT	CAAGCAGAAGACGGCATACGAGATACTGTCGTGACTGGAGTTCAGACGTGT
A074	CAAGCAGAAGACGGCATACGAGAT	TGACAT	GTGACTGGAGTTCAGACGTGT	CAAGCAGAAGACGGCATACGAGATTGACATGTGACTGGAGTTCAGACGTGT
A075	CAAGCAGAAGACGGCATACGAGAT	AGCTGC	GTGACTGGAGTTCAGACGTGT	CAAGCAGAAGACGGCATACGAGATAGCTGCGTGACTGGAGTTCAGACGTGT
A076	CAAGCAGAAGACGGCATACGAGAT	GCGACG	GTGACTGGAGTTCAGACGTGT	CAAGCAGAAGACGGCATACGAGATGCGACGGTGACTGGAGTTCAGACGTGT
A077	CAAGCAGAAGACGGCATACGAGAT	CCAACG	GTGACTGGAGTTCAGACGTGT	CAAGCAGAAGACGGCATACGAGATCCAACGGTGACTGGAGTTCAGACGTGT
A078	CAAGCAGAAGACGGCATACGAGAT	CCTGGT	GTGACTGGAGTTCAGACGTGT	CAAGCAGAAGACGGCATACGAGATCCTGGTGTGACTGGAGTTCAGACGTGT
A079	CAAGCAGAAGACGGCATACGAGAT	GGCACA	GTGACTGGAGTTCAGACGTGT	CAAGCAGAAGACGGCATACGAGATGGCACAGTGACTGGAGTTCAGACGTGT
A080	CAAGCAGAAGACGGCATACGAGAT	AAGTCC	GTGACTGGAGTTCAGACGTGT	CAAGCAGAAGACGGCATACGAGATAAGTCCGTGACTGGAGTTCAGACGTGT
A081	CAAGCAGAAGACGGCATACGAGAT	TGACGG	GTGACTGGAGTTCAGACGTGT	CAAGCAGAAGACGGCATACGAGATTGACGGGTGACTGGAGTTCAGACGTGT
A082	CAAGCAGAAGACGGCATACGAGAT	AGGATG	GTGACTGGAGTTCAGACGTGT	CAAGCAGAAGACGGCATACGAGATAGGATGGTGACTGGAGTTCAGACGTGT
A083	CAAGCAGAAGACGGCATACGAGAT	GCCGAC	GTGACTGGAGTTCAGACGTGT	CAAGCAGAAGACGGCATACGAGATGCCGACGTGACTGGAGTTCAGACGTGT
A084	CAAGCAGAAGACGGCATACGAGAT	TTTACA	GTGACTGGAGTTCAGACGTGT	CAAGCAGAAGACGGCATACGAGATTTTACAGTGACTGGAGTTCAGACGTGT
A085	CAAGCAGAAGACGGCATACGAGAT	ACGCTG	GTGACTGGAGTTCAGACGTGT	CAAGCAGAAGACGGCATACGAGATACGCTGGTGACTGGAGTTCAGACGTGT
A086	CAAGCAGAAGACGGCATACGAGAT	TGATCC	GTGACTGGAGTTCAGACGTGT	CAAGCAGAAGACGGCATACGAGATTGATCCGTGACTGGAGTTCAGACGTGT
A087	CAAGCAGAAGACGGCATACGAGAT	ATGGGG	GTGACTGGAGTTCAGACGTGT	CAAGCAGAAGACGGCATACGAGATATGGGGGTGACTGGAGTTCAGACGTGT
A088	CAAGCAGAAGACGGCATACGAGAT	TCACAA	GTGACTGGAGTTCAGACGTGT	CAAGCAGAAGACGGCATACGAGATTCACAAGTGACTGGAGTTCAGACGTGT
A089	CAAGCAGAAGACGGCATACGAGAT	CTATCT	GTGACTGGAGTTCAGACGTGT	CAAGCAGAAGACGGCATACGAGATCTATCTGTGACTGGAGTTCAGACGTGT
A090	CAAGCAGAAGACGGCATACGAGAT	AGCAGG	GTGACTGGAGTTCAGACGTGT	CAAGCAGAAGACGGCATACGAGATAGCAGGGTGACTGGAGTTCAGACGTGT
A091	CAAGCAGAAGACGGCATACGAGAT	GAGTAA	GTGACTGGAGTTCAGACGTGT	CAAGCAGAAGACGGCATACGAGATGAGTAAGTGACTGGAGTTCAGACGTGT
A092	CAAGCAGAAGACGGCATACGAGAT	CCTAAT	GTGACTGGAGTTCAGACGTGT	CAAGCAGAAGACGGCATACGAGATCCTAATGTGACTGGAGTTCAGACGTGT
A093	CAAGCAGAAGACGGCATACGAGAT	TTAGGC	GTGACTGGAGTTCAGACGTGT	CAAGCAGAAGACGGCATACGAGATTTAGGCGTGACTGGAGTTCAGACGTGT
A094	CAAGCAGAAGACGGCATACGAGAT	CGCTTT	GTGACTGGAGTTCAGACGTGT	CAAGCAGAAGACGGCATACGAGATCGCTTTGTGACTGGAGTTCAGACGTGT
A095	CAAGCAGAAGACGGCATACGAGAT	TAGCAA	GTGACTGGAGTTCAGACGTGT	CAAGCAGAAGACGGCATACGAGATTAGCAAGTGACTGGAGTTCAGACGTGT
A096	CAAGCAGAAGACGGCATACGAGAT	AGAAGA	GTGACTGGAGTTCAGACGTGT	CAAGCAGAAGACGGCATACGAGATAGAAGAGTGACTGGAGTTCAGACGTGT
A097	CAAGCAGAAGACGGCATACGAGAT	TAGTAG	GTGACTGGAGTTCAGACGTGT	CAAGCAGAAGACGGCATACGAGATTAGTAGGTGACTGGAGTTCAGACGTGT
A098	CAAGCAGAAGACGGCATACGAGAT	AGCGCA	GTGACTGGAGTTCAGACGTGT	CAAGCAGAAGACGGCATACGAGATAGCGCAGTGACTGGAGTTCAGACGTGT
A099	CAAGCAGAAGACGGCATACGAGAT	GATCGT	GTGACTGGAGTTCAGACGTGT	CAAGCAGAAGACGGCATACGAGATGATCGTGTGACTGGAGTTCAGACGTGT
A100	CAAGCAGAAGACGGCATACGAGAT	AGAGCG	GTGACTGGAGTTCAGACGTGT	CAAGCAGAAGACGGCATACGAGATAGAGCGGTGACTGGAGTTCAGACGTGT
A101	CAAGCAGAAGACGGCATACGAGAT	TCTATC	GTGACTGGAGTTCAGACGTGT	CAAGCAGAAGACGGCATACGAGATTCTATCGTGACTGGAGTTCAGACGTGT
A102	CAAGCAGAAGACGGCATACGAGAT	ATGATA	GTGACTGGAGTTCAGACGTGT	CAAGCAGAAGACGGCATACGAGATATGATAGTGACTGGAGTTCAGACGTGT
A103	CAAGCAGAAGACGGCATACGAGAT	GACTAG	GTGACTGGAGTTCAGACGTGT	CAAGCAGAAGACGGCATACGAGATGACTAGGTGACTGGAGTTCAGACGTGT
A104	CAAGCAGAAGACGGCATACGAGAT	CAAGCC	GTGACTGGAGTTCAGACGTGT	CAAGCAGAAGACGGCATACGAGATCAAGCCGTGACTGGAGTTCAGACGTGT
A105	CAAGCAGAAGACGGCATACGAGAT	GGGAGG	GTGACTGGAGTTCAGACGTGT	CAAGCAGAAGACGGCATACGAGATGGGAGGGTGACTGGAGTTCAGACGTGT
A106	CAAGCAGAAGACGGCATACGAGAT	ACGTGC	GTGACTGGAGTTCAGACGTGT	CAAGCAGAAGACGGCATACGAGATACGTGCGTGACTGGAGTTCAGACGTGT
A107	CAAGCAGAAGACGGCATACGAGAT	TGCCCT	GTGACTGGAGTTCAGACGTGT	CAAGCAGAAGACGGCATACGAGATTGCCCTGTGACTGGAGTTCAGACGTGT
A108	CAAGCAGAAGACGGCATACGAGAT	TCTGGA	GTGACTGGAGTTCAGACGTGT	CAAGCAGAAGACGGCATACGAGATTCTGGAGTGACTGGAGTTCAGACGTGT
A109	CAAGCAGAAGACGGCATACGAGAT	CAGATC	GTGACTGGAGTTCAGACGTGT	CAAGCAGAAGACGGCATACGAGATCAGATCGTGACTGGAGTTCAGACGTGT
A110	CAAGCAGAAGACGGCATACGAGAT	GGCGCG	GTGACTGGAGTTCAGACGTGT	CAAGCAGAAGACGGCATACGAGATGGCGCGGTGACTGGAGTTCAGACGTGT
A111	CAAGCAGAAGACGGCATACGAGAT	CGCGGC	GTGACTGGAGTTCAGACGTGT	CAAGCAGAAGACGGCATACGAGATCGCGGCGTGACTGGAGTTCAGACGTGT
A112	CAAGCAGAAGACGGCATACGAGAT	TTCCTA	GTGACTGGAGTTCAGACGTGT	CAAGCAGAAGACGGCATACGAGATTTCCTAGTGACTGGAGTTCAGACGTGT
A113	CAAGCAGAAGACGGCATACGAGAT	TCGATA	GTGACTGGAGTTCAGACGTGT	CAAGCAGAAGACGGCATACGAGATTCGATAGTGACTGGAGTTCAGACGTGT
A114	CAAGCAGAAGACGGCATACGAGAT	CCTCGA	GTGACTGGAGTTCAGACGTGT	CAAGCAGAAGACGGCATACGAGATCCTCGAGTGACTGGAGTTCAGACGTGT
A115	CAAGCAGAAGACGGCATACGAGAT	GTATCG	GTGACTGGAGTTCAGACGTGT	CAAGCAGAAGACGGCATACGAGATGTATCGGTGACTGGAGTTCAGACGTGT
A116	CAAGCAGAAGACGGCATACGAGAT	CCGGTG	GTGACTGGAGTTCAGACGTGT	CAAGCAGAAGACGGCATACGAGATCCGGTGGTGACTGGAGTTCAGACGTGT
A117	CAAGCAGAAGACGGCATACGAGAT	TGACCA	GTGACTGGAGTTCAGACGTGT	CAAGCAGAAGACGGCATACGAGATTGACCAGTGACTGGAGTTCAGACGTGT
A118	CAAGCAGAAGACGGCATACGAGAT	ACATGA	GTGACTGGAGTTCAGACGTGT	CAAGCAGAAGACGGCATACGAGATACATGAGTGACTGGAGTTCAGACGTGT
A119	CAAGCAGAAGACGGCATACGAGAT	GAGAGA	GTGACTGGAGTTCAGACGTGT	CAAGCAGAAGACGGCATACGAGATGAGAGAGTGACTGGAGTTCAGACGTGT
A120	CAAGCAGAAGACGGCATACGAGAT	AACTAC	GTGACTGGAGTTCAGACGTGT	CAAGCAGAAGACGGCATACGAGATAACTACGTGACTGGAGTTCAGACGTGT
A121	CAAGCAGAAGACGGCATACGAGAT	TTTCTG	GTGACTGGAGTTCAGACGTGT	CAAGCAGAAGACGGCATACGAGATTTTCTGGTGACTGGAGTTCAGACGTGT
A122	CAAGCAGAAGACGGCATACGAGAT	CTTACT	GTGACTGGAGTTCAGACGTGT	CAAGCAGAAGACGGCATACGAGATCTTACTGTGACTGGAGTTCAGACGTGT
A123	CAAGCAGAAGACGGCATACGAGAT	TAAGGA	GTGACTGGAGTTCAGACGTGT	CAAGCAGAAGACGGCATACGAGATTAAGGAGTGACTGGAGTTCAGACGTGT
A124	CAAGCAGAAGACGGCATACGAGAT	CCCAAG	GTGACTGGAGTTCAGACGTGT	CAAGCAGAAGACGGCATACGAGATCCCAAGGTGACTGGAGTTCAGACGTGT
A125	CAAGCAGAAGACGGCATACGAGAT	GTGTTC	GTGACTGGAGTTCAGACGTGT	CAAGCAGAAGACGGCATACGAGATGTGTTCGTGACTGGAGTTCAGACGTGT
A126	CAAGCAGAAGACGGCATACGAGAT	ATGCCG	GTGACTGGAGTTCAGACGTGT	CAAGCAGAAGACGGCATACGAGATATGCCGGTGACTGGAGTTCAGACGTGT
A127	CAAGCAGAAGACGGCATACGAGAT	GCCGTA	GTGACTGGAGTTCAGACGTGT	CAAGCAGAAGACGGCATACGAGATGCCGTAGTGACTGGAGTTCAGACGTGT
A128	CAAGCAGAAGACGGCATACGAGAT	ATAACC	GTGACTGGAGTTCAGACGTGT	CAAGCAGAAGACGGCATACGAGATATAACCGTGACTGGAGTTCAGACGTGT
A129	CAAGCAGAAGACGGCATACGAGAT	ATCAGA	GTGACTGGAGTTCAGACGTGT	CAAGCAGAAGACGGCATACGAGATATCAGAGTGACTGGAGTTCAGACGTGT
A130	CAAGCAGAAGACGGCATACGAGAT	TATGAG	GTGACTGGAGTTCAGACGTGT	CAAGCAGAAGACGGCATACGAGATTATGAGGTGACTGGAGTTCAGACGTGT
A131	CAAGCAGAAGACGGCATACGAGAT	CAACTC	GTGACTGGAGTTCAGACGTGT	CAAGCAGAAGACGGCATACGAGATCAACTCGTGACTGGAGTTCAGACGTGT
A132	CAAGCAGAAGACGGCATACGAGAT	TGTGCG	GTGACTGGAGTTCAGACGTGT	CAAGCAGAAGACGGCATACGAGATTGTGCGGTGACTGGAGTTCAGACGTGT
A133	CAAGCAGAAGACGGCATACGAGAT	AGAATT	GTGACTGGAGTTCAGACGTGT	CAAGCAGAAGACGGCATACGAGATAGAATTGTGACTGGAGTTCAGACGTGT
A134	CAAGCAGAAGACGGCATACGAGAT	TCTTCC	GTGACTGGAGTTCAGACGTGT	CAAGCAGAAGACGGCATACGAGATTCTTCCGTGACTGGAGTTCAGACGTGT
A135	CAAGCAGAAGACGGCATACGAGAT	TCCTAG	GTGACTGGAGTTCAGACGTGT	CAAGCAGAAGACGGCATACGAGATTCCTAGGTGACTGGAGTTCAGACGTGT
A136	CAAGCAGAAGACGGCATACGAGAT	AGGTCA	GTGACTGGAGTTCAGACGTGT	CAAGCAGAAGACGGCATACGAGATAGGTCAGTGACTGGAGTTCAGACGTGT
A137	CAAGCAGAAGACGGCATACGAGAT	GAACTG	GTGACTGGAGTTCAGACGTGT	CAAGCAGAAGACGGCATACGAGATGAACTGGTGACTGGAGTTCAGACGTGT
A138	CAAGCAGAAGACGGCATACGAGAT	ACTGCA	GTGACTGGAGTTCAGACGTGT	CAAGCAGAAGACGGCATACGAGATACTGCAGTGACTGGAGTTCAGACGTGT
A139	CAAGCAGAAGACGGCATACGAGAT	TTCATT	GTGACTGGAGTTCAGACGTGT	CAAGCAGAAGACGGCATACGAGATTTCATTGTGACTGGAGTTCAGACGTGT
A140	CAAGCAGAAGACGGCATACGAGAT	CTGGCA	GTGACTGGAGTTCAGACGTGT	CAAGCAGAAGACGGCATACGAGATCTGGCAGTGACTGGAGTTCAGACGTGT
A141	CAAGCAGAAGACGGCATACGAGAT	ACAGTG	GTGACTGGAGTTCAGACGTGT	CAAGCAGAAGACGGCATACGAGATACAGTGGTGACTGGAGTTCAGACGTGT
A142	CAAGCAGAAGACGGCATACGAGAT	TGGCAC	GTGACTGGAGTTCAGACGTGT	CAAGCAGAAGACGGCATACGAGATTGGCACGTGACTGGAGTTCAGACGTGT
A143	CAAGCAGAAGACGGCATACGAGAT	ACATTT	GTGACTGGAGTTCAGACGTGT	CAAGCAGAAGACGGCATACGAGATACATTTGTGACTGGAGTTCAGACGTGT
A144	CAAGCAGAAGACGGCATACGAGAT	CGTCAC	GTGACTGGAGTTCAGACGTGT	CAAGCAGAAGACGGCATACGAGATCGTCACGTGACTGGAGTTCAGACGTGT
A145	CAAGCAGAAGACGGCATACGAGAT	CGGACC	GTGACTGGAGTTCAGACGTGT	CAAGCAGAAGACGGCATACGAGATCGGACCGTGACTGGAGTTCAGACGTGT
A146	CAAGCAGAAGACGGCATACGAGAT	TAAGTT	GTGACTGGAGTTCAGACGTGT	CAAGCAGAAGACGGCATACGAGATTAAGTTGTGACTGGAGTTCAGACGTGT
A147	CAAGCAGAAGACGGCATACGAGAT	CTCACA	GTGACTGGAGTTCAGACGTGT	CAAGCAGAAGACGGCATACGAGATCTCACAGTGACTGGAGTTCAGACGTGT
A148	CAAGCAGAAGACGGCATACGAGAT	TCGTTG	GTGACTGGAGTTCAGACGTGT	CAAGCAGAAGACGGCATACGAGATTCGTTGGTGACTGGAGTTCAGACGTGT
A149	CAAGCAGAAGACGGCATACGAGAT	CACCTT	GTGACTGGAGTTCAGACGTGT	CAAGCAGAAGACGGCATACGAGATCACCTTGTGACTGGAGTTCAGACGTGT
A150	CAAGCAGAAGACGGCATACGAGAT	GTTGAA	GTGACTGGAGTTCAGACGTGT	CAAGCAGAAGACGGCATACGAGATGTTGAAGTGACTGGAGTTCAGACGTGT
A151	CAAGCAGAAGACGGCATACGAGAT	ATTCGT	GTGACTGGAGTTCAGACGTGT	CAAGCAGAAGACGGCATACGAGATATTCGTGTGACTGGAGTTCAGACGTGT
A152	CAAGCAGAAGACGGCATACGAGAT	GAATCC	GTGACTGGAGTTCAGACGTGT	CAAGCAGAAGACGGCATACGAGATGAATCCGTGACTGGAGTTCAGACGTGT
A153	CAAGCAGAAGACGGCATACGAGAT	ACCTCC	GTGACTGGAGTTCAGACGTGT	CAAGCAGAAGACGGCATACGAGATACCTCCGTGACTGGAGTTCAGACGTGT
A154	CAAGCAGAAGACGGCATACGAGAT	CCATGC	GTGACTGGAGTTCAGACGTGT	CAAGCAGAAGACGGCATACGAGATCCATGCGTGACTGGAGTTCAGACGTGT
A155	CAAGCAGAAGACGGCATACGAGAT	GTGCAG	GTGACTGGAGTTCAGACGTGT	CAAGCAGAAGACGGCATACGAGATGTGCAGGTGACTGGAGTTCAGACGTGT
A156	CAAGCAGAAGACGGCATACGAGAT	CGGAAA	GTGACTGGAGTTCAGACGTGT	CAAGCAGAAGACGGCATACGAGATCGGAAAGTGACTGGAGTTCAGACGTGT
A157	CAAGCAGAAGACGGCATACGAGAT	CGAGTC	GTGACTGGAGTTCAGACGTGT	CAAGCAGAAGACGGCATACGAGATCGAGTCGTGACTGGAGTTCAGACGTGT
A158	CAAGCAGAAGACGGCATACGAGAT	ACCATT	GTGACTGGAGTTCAGACGTGT	CAAGCAGAAGACGGCATACGAGATACCATTGTGACTGGAGTTCAGACGTGT
A159	CAAGCAGAAGACGGCATACGAGAT	TGTTAC	GTGACTGGAGTTCAGACGTGT	CAAGCAGAAGACGGCATACGAGATTGTTACGTGACTGGAGTTCAGACGTGT
A160	CAAGCAGAAGACGGCATACGAGAT	CCTCTC	GTGACTGGAGTTCAGACGTGT	CAAGCAGAAGACGGCATACGAGATCCTCTCGTGACTGGAGTTCAGACGTGT
A161	CAAGCAGAAGACGGCATACGAGAT	CGCCTG	GTGACTGGAGTTCAGACGTGT	CAAGCAGAAGACGGCATACGAGATCGCCTGGTGACTGGAGTTCAGACGTGT
A162	CAAGCAGAAGACGGCATACGAGAT	TAGGAC	GTGACTGGAGTTCAGACGTGT	CAAGCAGAAGACGGCATACGAGATTAGGACGTGACTGGAGTTCAGACGTGT
A163	CAAGCAGAAGACGGCATACGAGAT	TACCGT	GTGACTGGAGTTCAGACGTGT	CAAGCAGAAGACGGCATACGAGATTACCGTGTGACTGGAGTTCAGACGTGT
A164	CAAGCAGAAGACGGCATACGAGAT	CGGTGT	GTGACTGGAGTTCAGACGTGT	CAAGCAGAAGACGGCATACGAGATCGGTGTGTGACTGGAGTTCAGACGTGT
A165	CAAGCAGAAGACGGCATACGAGAT	AATACT	GTGACTGGAGTTCAGACGTGT	CAAGCAGAAGACGGCATACGAGATAATACTGTGACTGGAGTTCAGACGTGT
A166	CAAGCAGAAGACGGCATACGAGAT	AGGGCT	GTGACTGGAGTTCAGACGTGT	CAAGCAGAAGACGGCATACGAGATAGGGCTGTGACTGGAGTTCAGACGTGT
A167	CAAGCAGAAGACGGCATACGAGAT	TTCTCG	GTGACTGGAGTTCAGACGTGT	CAAGCAGAAGACGGCATACGAGATTTCTCGGTGACTGGAGTTCAGACGTGT
A168	CAAGCAGAAGACGGCATACGAGAT	ACCCGG	GTGACTGGAGTTCAGACGTGT	CAAGCAGAAGACGGCATACGAGATACCCGGGTGACTGGAGTTCAGACGTGT
A169	CAAGCAGAAGACGGCATACGAGAT	AATGAC	GTGACTGGAGTTCAGACGTGT	CAAGCAGAAGACGGCATACGAGATAATGACGTGACTGGAGTTCAGACGTGT
A170	CAAGCAGAAGACGGCATACGAGAT	GTCCTG	GTGACTGGAGTTCAGACGTGT	CAAGCAGAAGACGGCATACGAGATGTCCTGGTGACTGGAGTTCAGACGTGT
A171	CAAGCAGAAGACGGCATACGAGAT	GTCTTA	GTGACTGGAGTTCAGACGTGT	CAAGCAGAAGACGGCATACGAGATGTCTTAGTGACTGGAGTTCAGACGTGT
A172	CAAGCAGAAGACGGCATACGAGAT	TCAACT	GTGACTGGAGTTCAGACGTGT	CAAGCAGAAGACGGCATACGAGATTCAACTGTGACTGGAGTTCAGACGTGT
A173	CAAGCAGAAGACGGCATACGAGAT	ACTAAC	GTGACTGGAGTTCAGACGTGT	CAAGCAGAAGACGGCATACGAGATACTAACGTGACTGGAGTTCAGACGTGT
A174	CAAGCAGAAGACGGCATACGAGAT	GGCTGG	GTGACTGGAGTTCAGACGTGT	CAAGCAGAAGACGGCATACGAGATGGCTGGGTGACTGGAGTTCAGACGTGT
A175	CAAGCAGAAGACGGCATACGAGAT	ACCGCT	GTGACTGGAGTTCAGACGTGT	CAAGCAGAAGACGGCATACGAGATACCGCTGTGACTGGAGTTCAGACGTGT
A176	CAAGCAGAAGACGGCATACGAGAT	TTGAGC	GTGACTGGAGTTCAGACGTGT	CAAGCAGAAGACGGCATACGAGATTTGAGCGTGACTGGAGTTCAGACGTGT
A177	CAAGCAGAAGACGGCATACGAGAT	AATGGA	GTGACTGGAGTTCAGACGTGT	CAAGCAGAAGACGGCATACGAGATAATGGAGTGACTGGAGTTCAGACGTGT
A178	CAAGCAGAAGACGGCATACGAGAT	TGAGGT	GTGACTGGAGTTCAGACGTGT	CAAGCAGAAGACGGCATACGAGATTGAGGTGTGACTGGAGTTCAGACGTGT
A179	CAAGCAGAAGACGGCATACGAGAT	CTCGGG	GTGACTGGAGTTCAGACGTGT	CAAGCAGAAGACGGCATACGAGATCTCGGGGTGACTGGAGTTCAGACGTGT
A180	CAAGCAGAAGACGGCATACGAGAT	TATACC	GTGACTGGAGTTCAGACGTGT	CAAGCAGAAGACGGCATACGAGATTATACCGTGACTGGAGTTCAGACGTGT
A181	CAAGCAGAAGACGGCATACGAGAT	CAGCAC	GTGACTGGAGTTCAGACGTGT	CAAGCAGAAGACGGCATACGAGATCAGCACGTGACTGGAGTTCAGACGTGT
A182	CAAGCAGAAGACGGCATACGAGAT	GGAGGG	GTGACTGGAGTTCAGACGTGT	CAAGCAGAAGACGGCATACGAGATGGAGGGGTGACTGGAGTTCAGACGTGT
A183	CAAGCAGAAGACGGCATACGAGAT	GTTCTC	GTGACTGGAGTTCAGACGTGT	CAAGCAGAAGACGGCATACGAGATGTTCTCGTGACTGGAGTTCAGACGTGT
A184	CAAGCAGAAGACGGCATACGAGAT	ACACCA	GTGACTGGAGTTCAGACGTGT	CAAGCAGAAGACGGCATACGAGATACACCAGTGACTGGAGTTCAGACGTGT
A185	CAAGCAGAAGACGGCATACGAGAT	TTGTTT	GTGACTGGAGTTCAGACGTGT	CAAGCAGAAGACGGCATACGAGATTTGTTTGTGACTGGAGTTCAGACGTGT
A186	CAAGCAGAAGACGGCATACGAGAT	ATCCCT	GTGACTGGAGTTCAGACGTGT	CAAGCAGAAGACGGCATACGAGATATCCCTGTGACTGGAGTTCAGACGTGT
A187	CAAGCAGAAGACGGCATACGAGAT	TATTGC	GTGACTGGAGTTCAGACGTGT	CAAGCAGAAGACGGCATACGAGATTATTGCGTGACTGGAGTTCAGACGTGT
A188	CAAGCAGAAGACGGCATACGAGAT	TAATTG	GTGACTGGAGTTCAGACGTGT	CAAGCAGAAGACGGCATACGAGATTAATTGGTGACTGGAGTTCAGACGTGT
A189	CAAGCAGAAGACGGCATACGAGAT	GCATTG	GTGACTGGAGTTCAGACGTGT	CAAGCAGAAGACGGCATACGAGATGCATTGGTGACTGGAGTTCAGACGTGT
A190	CAAGCAGAAGACGGCATACGAGAT	CGAACA	GTGACTGGAGTTCAGACGTGT	CAAGCAGAAGACGGCATACGAGATCGAACAGTGACTGGAGTTCAGACGTGT
A191	CAAGCAGAAGACGGCATACGAGAT	TGTTGG	GTGACTGGAGTTCAGACGTGT	CAAGCAGAAGACGGCATACGAGATTGTTGGGTGACTGGAGTTCAGACGTGT
A192	CAAGCAGAAGACGGCATACGAGAT	CGGTAG	GTGACTGGAGTTCAGACGTGT	CAAGCAGAAGACGGCATACGAGATCGGTAGGTGACTGGAGTTCAGACGTGT
A193	CAAGCAGAAGACGGCATACGAGAT	GAACGA	GTGACTGGAGTTCAGACGTGT	CAAGCAGAAGACGGCATACGAGATGAACGAGTGACTGGAGTTCAGACGTGT
A194	CAAGCAGAAGACGGCATACGAGAT	CATCGC	GTGACTGGAGTTCAGACGTGT	CAAGCAGAAGACGGCATACGAGATCATCGCGTGACTGGAGTTCAGACGTGT
A195	CAAGCAGAAGACGGCATACGAGAT	TTATAT	GTGACTGGAGTTCAGACGTGT	CAAGCAGAAGACGGCATACGAGATTTATATGTGACTGGAGTTCAGACGTGT
A196	CAAGCAGAAGACGGCATACGAGAT	CAGTAT	GTGACTGGAGTTCAGACGTGT	CAAGCAGAAGACGGCATACGAGATCAGTATGTGACTGGAGTTCAGACGTGT
A197	CAAGCAGAAGACGGCATACGAGAT	CTCTCC	GTGACTGGAGTTCAGACGTGT	CAAGCAGAAGACGGCATACGAGATCTCTCCGTGACTGGAGTTCAGACGTGT
A198	CAAGCAGAAGACGGCATACGAGAT	TCTCGT	GTGACTGGAGTTCAGACGTGT	CAAGCAGAAGACGGCATACGAGATTCTCGTGTGACTGGAGTTCAGACGTGT
A199	CAAGCAGAAGACGGCATACGAGAT	TGTAAT	GTGACTGGAGTTCAGACGTGT	CAAGCAGAAGACGGCATACGAGATTGTAATGTGACTGGAGTTCAGACGTGT
A200	CAAGCAGAAGACGGCATACGAGAT	AAATCA	GTGACTGGAGTTCAGACGTGT	CAAGCAGAAGACGGCATACGAGATAAATCAGTGACTGGAGTTCAGACGTGT
A201	CAAGCAGAAGACGGCATACGAGAT	CACCCC	GTGACTGGAGTTCAGACGTGT	CAAGCAGAAGACGGCATACGAGATCACCCCGTGACTGGAGTTCAGACGTGT
A202	CAAGCAGAAGACGGCATACGAGAT	TTTTGT	GTGACTGGAGTTCAGACGTGT	CAAGCAGAAGACGGCATACGAGATTTTTGTGTGACTGGAGTTCAGACGTGT
A203	CAAGCAGAAGACGGCATACGAGAT	CTGGAG	GTGACTGGAGTTCAGACGTGT	CAAGCAGAAGACGGCATACGAGATCTGGAGGTGACTGGAGTTCAGACGTGT
A204	CAAGCAGAAGACGGCATACGAGAT	AACACC	GTGACTGGAGTTCAGACGTGT	CAAGCAGAAGACGGCATACGAGATAACACCGTGACTGGAGTTCAGACGTGT
A205	CAAGCAGAAGACGGCATACGAGAT	CTCCCG	GTGACTGGAGTTCAGACGTGT	CAAGCAGAAGACGGCATACGAGATCTCCCGGTGACTGGAGTTCAGACGTGT
A206	CAAGCAGAAGACGGCATACGAGAT	CTACCA	GTGACTGGAGTTCAGACGTGT	CAAGCAGAAGACGGCATACGAGATCTACCAGTGACTGGAGTTCAGACGTGT
A207	CAAGCAGAAGACGGCATACGAGAT	TCGGTT	GTGACTGGAGTTCAGACGTGT	CAAGCAGAAGACGGCATACGAGATTCGGTTGTGACTGGAGTTCAGACGTGT
A208	CAAGCAGAAGACGGCATACGAGAT	ATTGCC	GTGACTGGAGTTCAGACGTGT	CAAGCAGAAGACGGCATACGAGATATTGCCGTGACTGGAGTTCAGACGTGT
A209	CAAGCAGAAGACGGCATACGAGAT	TCAAGG	GTGACTGGAGTTCAGACGTGT	CAAGCAGAAGACGGCATACGAGATTCAAGGGTGACTGGAGTTCAGACGTGT
A210	CAAGCAGAAGACGGCATACGAGAT	AGAAAC	GTGACTGGAGTTCAGACGTGT	CAAGCAGAAGACGGCATACGAGATAGAAACGTGACTGGAGTTCAGACGTGT
A211	CAAGCAGAAGACGGCATACGAGAT	GCGTGT	GTGACTGGAGTTCAGACGTGT	CAAGCAGAAGACGGCATACGAGATGCGTGTGTGACTGGAGTTCAGACGTGT
A212	CAAGCAGAAGACGGCATACGAGAT	CCCCAC	GTGACTGGAGTTCAGACGTGT	CAAGCAGAAGACGGCATACGAGATCCCCACGTGACTGGAGTTCAGACGTGT
A213	CAAGCAGAAGACGGCATACGAGAT	TGGGTG	GTGACTGGAGTTCAGACGTGT	CAAGCAGAAGACGGCATACGAGATTGGGTGGTGACTGGAGTTCAGACGTGT
A214	CAAGCAGAAGACGGCATACGAGAT	CCCGCA	GTGACTGGAGTTCAGACGTGT	CAAGCAGAAGACGGCATACGAGATCCCGCAGTGACTGGAGTTCAGACGTGT
A215	CAAGCAGAAGACGGCATACGAGAT	CATAGA	GTGACTGGAGTTCAGACGTGT	CAAGCAGAAGACGGCATACGAGATCATAGAGTGACTGGAGTTCAGACGTGT
A216	CAAGCAGAAGACGGCATACGAGAT	CCGTCC	GTGACTGGAGTTCAGACGTGT	CAAGCAGAAGACGGCATACGAGATCCGTCCGTGACTGGAGTTCAGACGTGT
A217	CAAGCAGAAGACGGCATACGAGAT	CCCTCT	GTGACTGGAGTTCAGACGTGT	CAAGCAGAAGACGGCATACGAGATCCCTCTGTGACTGGAGTTCAGACGTGT
A218	CAAGCAGAAGACGGCATACGAGAT	GTTCAT	GTGACTGGAGTTCAGACGTGT	CAAGCAGAAGACGGCATACGAGATGTTCATGTGACTGGAGTTCAGACGTGT
A219	CAAGCAGAAGACGGCATACGAGAT	CAGGTA	GTGACTGGAGTTCAGACGTGT	CAAGCAGAAGACGGCATACGAGATCAGGTAGTGACTGGAGTTCAGACGTGT
A220	CAAGCAGAAGACGGCATACGAGAT	CTCTAG	GTGACTGGAGTTCAGACGTGT	CAAGCAGAAGACGGCATACGAGATCTCTAGGTGACTGGAGTTCAGACGTGT
A221	CAAGCAGAAGACGGCATACGAGAT	TATCTC	GTGACTGGAGTTCAGACGTGT	CAAGCAGAAGACGGCATACGAGATTATCTCGTGACTGGAGTTCAGACGTGT
A222	CAAGCAGAAGACGGCATACGAGAT	AAGCAT	GTGACTGGAGTTCAGACGTGT	CAAGCAGAAGACGGCATACGAGATAAGCATGTGACTGGAGTTCAGACGTGT
A223	CAAGCAGAAGACGGCATACGAGAT	GTATGC	GTGACTGGAGTTCAGACGTGT	CAAGCAGAAGACGGCATACGAGATGTATGCGTGACTGGAGTTCAGACGTGT
A224	CAAGCAGAAGACGGCATACGAGAT	TTTGGG	GTGACTGGAGTTCAGACGTGT	CAAGCAGAAGACGGCATACGAGATTTTGGGGTGACTGGAGTTCAGACGTGT
A225	CAAGCAGAAGACGGCATACGAGAT	AGCATC	GTGACTGGAGTTCAGACGTGT	CAAGCAGAAGACGGCATACGAGATAGCATCGTGACTGGAGTTCAGACGTGT
A226	CAAGCAGAAGACGGCATACGAGAT	GCGTAG	GTGACTGGAGTTCAGACGTGT	CAAGCAGAAGACGGCATACGAGATGCGTAGGTGACTGGAGTTCAGACGTGT
A227	CAAGCAGAAGACGGCATACGAGAT	GTAGAG	GTGACTGGAGTTCAGACGTGT	CAAGCAGAAGACGGCATACGAGATGTAGAGGTGACTGGAGTTCAGACGTGT
A228	CAAGCAGAAGACGGCATACGAGAT	CACGGT	GTGACTGGAGTTCAGACGTGT	CAAGCAGAAGACGGCATACGAGATCACGGTGTGACTGGAGTTCAGACGTGT
A229	CAAGCAGAAGACGGCATACGAGAT	AGTAGT	GTGACTGGAGTTCAGACGTGT	CAAGCAGAAGACGGCATACGAGATAGTAGTGTGACTGGAGTTCAGACGTGT
A230	CAAGCAGAAGACGGCATACGAGAT	AAGAGG	GTGACTGGAGTTCAGACGTGT	CAAGCAGAAGACGGCATACGAGATAAGAGGGTGACTGGAGTTCAGACGTGT
A231	CAAGCAGAAGACGGCATACGAGAT	TTCTAC	GTGACTGGAGTTCAGACGTGT	CAAGCAGAAGACGGCATACGAGATTTCTACGTGACTGGAGTTCAGACGTGT
A232	CAAGCAGAAGACGGCATACGAGAT	TACCCA	GTGACTGGAGTTCAGACGTGT	CAAGCAGAAGACGGCATACGAGATTACCCAGTGACTGGAGTTCAGACGTGT
A233	CAAGCAGAAGACGGCATACGAGAT	CCTCAG	GTGACTGGAGTTCAGACGTGT	CAAGCAGAAGACGGCATACGAGATCCTCAGGTGACTGGAGTTCAGACGTGT
A234	CAAGCAGAAGACGGCATACGAGAT	TGATGA	GTGACTGGAGTTCAGACGTGT	CAAGCAGAAGACGGCATACGAGATTGATGAGTGACTGGAGTTCAGACGTGT
A235	CAAGCAGAAGACGGCATACGAGAT	TGCAAG	GTGACTGGAGTTCAGACGTGT	CAAGCAGAAGACGGCATACGAGATTGCAAGGTGACTGGAGTTCAGACGTGT
A236	CAAGCAGAAGACGGCATACGAGAT	AACATG	GTGACTGGAGTTCAGACGTGT	CAAGCAGAAGACGGCATACGAGATAACATGGTGACTGGAGTTCAGACGTGT
A237	CAAGCAGAAGACGGCATACGAGAT	AATCCA	GTGACTGGAGTTCAGACGTGT	CAAGCAGAAGACGGCATACGAGATAATCCAGTGACTGGAGTTCAGACGTGT
A238	CAAGCAGAAGACGGCATACGAGAT	TGCGTT	GTGACTGGAGTTCAGACGTGT	CAAGCAGAAGACGGCATACGAGATTGCGTTGTGACTGGAGTTCAGACGTGT
A239	CAAGCAGAAGACGGCATACGAGAT	CTCGAA	GTGACTGGAGTTCAGACGTGT	CAAGCAGAAGACGGCATACGAGATCTCGAAGTGACTGGAGTTCAGACGTGT
A240	CAAGCAGAAGACGGCATACGAGAT	TAGCTT	GTGACTGGAGTTCAGACGTGT	CAAGCAGAAGACGGCATACGAGATTAGCTTGTGACTGGAGTTCAGACGTGT
A241	CAAGCAGAAGACGGCATACGAGAT	CAAACT	GTGACTGGAGTTCAGACGTGT	CAAGCAGAAGACGGCATACGAGATCAAACTGTGACTGGAGTTCAGACGTGT
A242	CAAGCAGAAGACGGCATACGAGAT	TGGGGA	GTGACTGGAGTTCAGACGTGT	CAAGCAGAAGACGGCATACGAGATTGGGGAGTGACTGGAGTTCAGACGTGT
A243	CAAGCAGAAGACGGCATACGAGAT	CTAGTT	GTGACTGGAGTTCAGACGTGT	CAAGCAGAAGACGGCATACGAGATCTAGTTGTGACTGGAGTTCAGACGTGT
A244	CAAGCAGAAGACGGCATACGAGAT	GCGAAC	GTGACTGGAGTTCAGACGTGT	CAAGCAGAAGACGGCATACGAGATGCGAACGTGACTGGAGTTCAGACGTGT
A245	CAAGCAGAAGACGGCATACGAGAT	AAGGCA	GTGACTGGAGTTCAGACGTGT	CAAGCAGAAGACGGCATACGAGATAAGGCAGTGACTGGAGTTCAGACGTGT
A246	CAAGCAGAAGACGGCATACGAGAT	TCTTAT	GTGACTGGAGTTCAGACGTGT	CAAGCAGAAGACGGCATACGAGATTCTTATGTGACTGGAGTTCAGACGTGT
A247	CAAGCAGAAGACGGCATACGAGAT	AGTGTG	GTGACTGGAGTTCAGACGTGT	CAAGCAGAAGACGGCATACGAGATAGTGTGGTGACTGGAGTTCAGACGTGT
A248	CAAGCAGAAGACGGCATACGAGAT	AACTGT	GTGACTGGAGTTCAGACGTGT	CAAGCAGAAGACGGCATACGAGATAACTGTGTGACTGGAGTTCAGACGTGT
A249	CAAGCAGAAGACGGCATACGAGAT	GGGCAA	GTGACTGGAGTTCAGACGTGT	CAAGCAGAAGACGGCATACGAGATGGGCAAGTGACTGGAGTTCAGACGTGT
A250	CAAGCAGAAGACGGCATACGAGAT	AGACTG	GTGACTGGAGTTCAGACGTGT	CAAGCAGAAGACGGCATACGAGATAGACTGGTGACTGGAGTTCAGACGTGT
A251	CAAGCAGAAGACGGCATACGAGAT	ATTTAA	GTGACTGGAGTTCAGACGTGT	CAAGCAGAAGACGGCATACGAGATATTTAAGTGACTGGAGTTCAGACGTGT
A252	CAAGCAGAAGACGGCATACGAGAT	GCAATT	GTGACTGGAGTTCAGACGTGT	CAAGCAGAAGACGGCATACGAGATGCAATTGTGACTGGAGTTCAGACGTGT
A253	CAAGCAGAAGACGGCATACGAGAT	TCGAGT	GTGACTGGAGTTCAGACGTGT	CAAGCAGAAGACGGCATACGAGATTCGAGTGTGACTGGAGTTCAGACGTGT
A254	CAAGCAGAAGACGGCATACGAGAT	GGTAAC	GTGACTGGAGTTCAGACGTGT	CAAGCAGAAGACGGCATACGAGATGGTAACGTGACTGGAGTTCAGACGTGT
A255	CAAGCAGAAGACGGCATACGAGAT	CATCTG	GTGACTGGAGTTCAGACGTGT	CAAGCAGAAGACGGCATACGAGATCATCTGGTGACTGGAGTTCAGACGTGT
A256	CAAGCAGAAGACGGCATACGAGAT	GCGCGA	GTGACTGGAGTTCAGACGTGT	CAAGCAGAAGACGGCATACGAGATGCGCGAGTGACTGGAGTTCAGACGTGT
A257	CAAGCAGAAGACGGCATACGAGAT	AAGTTA	GTGACTGGAGTTCAGACGTGT	CAAGCAGAAGACGGCATACGAGATAAGTTAGTGACTGGAGTTCAGACGTGT
A258	CAAGCAGAAGACGGCATACGAGAT	TTACAG	GTGACTGGAGTTCAGACGTGT	CAAGCAGAAGACGGCATACGAGATTTACAGGTGACTGGAGTTCAGACGTGT
A259	CAAGCAGAAGACGGCATACGAGAT	CAATGG	GTGACTGGAGTTCAGACGTGT	CAAGCAGAAGACGGCATACGAGATCAATGGGTGACTGGAGTTCAGACGTGT
A260	CAAGCAGAAGACGGCATACGAGAT	AGCCTA	GTGACTGGAGTTCAGACGTGT	CAAGCAGAAGACGGCATACGAGATAGCCTAGTGACTGGAGTTCAGACGTGT
A261	CAAGCAGAAGACGGCATACGAGAT	CAAGAA	GTGACTGGAGTTCAGACGTGT	CAAGCAGAAGACGGCATACGAGATCAAGAAGTGACTGGAGTTCAGACGTGT
A262	CAAGCAGAAGACGGCATACGAGAT	GGTCGG	GTGACTGGAGTTCAGACGTGT	CAAGCAGAAGACGGCATACGAGATGGTCGGGTGACTGGAGTTCAGACGTGT
A263	CAAGCAGAAGACGGCATACGAGAT	AGCTAA	GTGACTGGAGTTCAGACGTGT	CAAGCAGAAGACGGCATACGAGATAGCTAAGTGACTGGAGTTCAGACGTGT
A264	CAAGCAGAAGACGGCATACGAGAT	GCTCTG	GTGACTGGAGTTCAGACGTGT	CAAGCAGAAGACGGCATACGAGATGCTCTGGTGACTGGAGTTCAGACGTGT
A265	CAAGCAGAAGACGGCATACGAGAT	CATATT	GTGACTGGAGTTCAGACGTGT	CAAGCAGAAGACGGCATACGAGATCATATTGTGACTGGAGTTCAGACGTGT
A266	CAAGCAGAAGACGGCATACGAGAT	TGCTCA	GTGACTGGAGTTCAGACGTGT	CAAGCAGAAGACGGCATACGAGATTGCTCAGTGACTGGAGTTCAGACGTGT
A267	CAAGCAGAAGACGGCATACGAGAT	GTGATT	GTGACTGGAGTTCAGACGTGT	CAAGCAGAAGACGGCATACGAGATGTGATTGTGACTGGAGTTCAGACGTGT
A268	CAAGCAGAAGACGGCATACGAGAT	GCTACC	GTGACTGGAGTTCAGACGTGT	CAAGCAGAAGACGGCATACGAGATGCTACCGTGACTGGAGTTCAGACGTGT
A269	CAAGCAGAAGACGGCATACGAGAT	CGAGAG	GTGACTGGAGTTCAGACGTGT	CAAGCAGAAGACGGCATACGAGATCGAGAGGTGACTGGAGTTCAGACGTGT
A270	CAAGCAGAAGACGGCATACGAGAT	CAATTT	GTGACTGGAGTTCAGACGTGT	CAAGCAGAAGACGGCATACGAGATCAATTTGTGACTGGAGTTCAGACGTGT
A271	CAAGCAGAAGACGGCATACGAGAT	ATTTGC	GTGACTGGAGTTCAGACGTGT	CAAGCAGAAGACGGCATACGAGATATTTGCGTGACTGGAGTTCAGACGTGT
A272	CAAGCAGAAGACGGCATACGAGAT	GCACAG	GTGACTGGAGTTCAGACGTGT	CAAGCAGAAGACGGCATACGAGATGCACAGGTGACTGGAGTTCAGACGTGT
A273	CAAGCAGAAGACGGCATACGAGAT	ATATGT	GTGACTGGAGTTCAGACGTGT	CAAGCAGAAGACGGCATACGAGATATATGTGTGACTGGAGTTCAGACGTGT
A274	CAAGCAGAAGACGGCATACGAGAT	TCAGCA	GTGACTGGAGTTCAGACGTGT	CAAGCAGAAGACGGCATACGAGATTCAGCAGTGACTGGAGTTCAGACGTGT
A275	CAAGCAGAAGACGGCATACGAGAT	AAGCTC	GTGACTGGAGTTCAGACGTGT	CAAGCAGAAGACGGCATACGAGATAAGCTCGTGACTGGAGTTCAGACGTGT
A276	CAAGCAGAAGACGGCATACGAGAT	CCGAGA	GTGACTGGAGTTCAGACGTGT	CAAGCAGAAGACGGCATACGAGATCCGAGAGTGACTGGAGTTCAGACGTGT
A277	CAAGCAGAAGACGGCATACGAGAT	GTCGCT	GTGACTGGAGTTCAGACGTGT	CAAGCAGAAGACGGCATACGAGATGTCGCTGTGACTGGAGTTCAGACGTGT
A278	CAAGCAGAAGACGGCATACGAGAT	CTTGGC	GTGACTGGAGTTCAGACGTGT	CAAGCAGAAGACGGCATACGAGATCTTGGCGTGACTGGAGTTCAGACGTGT
A279	CAAGCAGAAGACGGCATACGAGAT	GAACCT	GTGACTGGAGTTCAGACGTGT	CAAGCAGAAGACGGCATACGAGATGAACCTGTGACTGGAGTTCAGACGTGT
A280	CAAGCAGAAGACGGCATACGAGAT	GAAAAA	GTGACTGGAGTTCAGACGTGT	CAAGCAGAAGACGGCATACGAGATGAAAAAGTGACTGGAGTTCAGACGTGT
A281	CAAGCAGAAGACGGCATACGAGAT	CACGAC	GTGACTGGAGTTCAGACGTGT	CAAGCAGAAGACGGCATACGAGATCACGACGTGACTGGAGTTCAGACGTGT
A282	CAAGCAGAAGACGGCATACGAGAT	GATAGC	GTGACTGGAGTTCAGACGTGT	CAAGCAGAAGACGGCATACGAGATGATAGCGTGACTGGAGTTCAGACGTGT
A283	CAAGCAGAAGACGGCATACGAGAT	CGCATA	GTGACTGGAGTTCAGACGTGT	CAAGCAGAAGACGGCATACGAGATCGCATAGTGACTGGAGTTCAGACGTGT
A284	CAAGCAGAAGACGGCATACGAGAT	CAGGCT	GTGACTGGAGTTCAGACGTGT	CAAGCAGAAGACGGCATACGAGATCAGGCTGTGACTGGAGTTCAGACGTGT
A285	CAAGCAGAAGACGGCATACGAGAT	CTGTTG	GTGACTGGAGTTCAGACGTGT	CAAGCAGAAGACGGCATACGAGATCTGTTGGTGACTGGAGTTCAGACGTGT
A286	CAAGCAGAAGACGGCATACGAGAT	TACAAA	GTGACTGGAGTTCAGACGTGT	CAAGCAGAAGACGGCATACGAGATTACAAAGTGACTGGAGTTCAGACGTGT
A287	CAAGCAGAAGACGGCATACGAGAT	GTGTGA	GTGACTGGAGTTCAGACGTGT	CAAGCAGAAGACGGCATACGAGATGTGTGAGTGACTGGAGTTCAGACGTGT
A288	CAAGCAGAAGACGGCATACGAGAT	ATGTAG	GTGACTGGAGTTCAGACGTGT	CAAGCAGAAGACGGCATACGAGATATGTAGGTGACTGGAGTTCAGACGTGT
A289	CAAGCAGAAGACGGCATACGAGAT	ATTATT	GTGACTGGAGTTCAGACGTGT	CAAGCAGAAGACGGCATACGAGATATTATTGTGACTGGAGTTCAGACGTGT
A290	CAAGCAGAAGACGGCATACGAGAT	GCAGCC	GTGACTGGAGTTCAGACGTGT	CAAGCAGAAGACGGCATACGAGATGCAGCCGTGACTGGAGTTCAGACGTGT
A291	CAAGCAGAAGACGGCATACGAGAT	ACGGAA	GTGACTGGAGTTCAGACGTGT	CAAGCAGAAGACGGCATACGAGATACGGAAGTGACTGGAGTTCAGACGTGT
A292	CAAGCAGAAGACGGCATACGAGAT	GACACT	GTGACTGGAGTTCAGACGTGT	CAAGCAGAAGACGGCATACGAGATGACACTGTGACTGGAGTTCAGACGTGT
A293	CAAGCAGAAGACGGCATACGAGAT	CTACGG	GTGACTGGAGTTCAGACGTGT	CAAGCAGAAGACGGCATACGAGATCTACGGGTGACTGGAGTTCAGACGTGT
A294	CAAGCAGAAGACGGCATACGAGAT	CTCATG	GTGACTGGAGTTCAGACGTGT	CAAGCAGAAGACGGCATACGAGATCTCATGGTGACTGGAGTTCAGACGTGT
A295	CAAGCAGAAGACGGCATACGAGAT	TATTCA	GTGACTGGAGTTCAGACGTGT	CAAGCAGAAGACGGCATACGAGATTATTCAGTGACTGGAGTTCAGACGTGT
A296	CAAGCAGAAGACGGCATACGAGAT	CGCACG	GTGACTGGAGTTCAGACGTGT	CAAGCAGAAGACGGCATACGAGATCGCACGGTGACTGGAGTTCAGACGTGT
A297	CAAGCAGAAGACGGCATACGAGAT	TCGGGC	GTGACTGGAGTTCAGACGTGT	CAAGCAGAAGACGGCATACGAGATTCGGGCGTGACTGGAGTTCAGACGTGT
A298	CAAGCAGAAGACGGCATACGAGAT	TAGACA	GTGACTGGAGTTCAGACGTGT	CAAGCAGAAGACGGCATACGAGATTAGACAGTGACTGGAGTTCAGACGTGT
A299	CAAGCAGAAGACGGCATACGAGAT	GGATAT	GTGACTGGAGTTCAGACGTGT	CAAGCAGAAGACGGCATACGAGATGGATATGTGACTGGAGTTCAGACGTGT
A300	CAAGCAGAAGACGGCATACGAGAT	CTCAAT	GTGACTGGAGTTCAGACGTGT	CAAGCAGAAGACGGCATACGAGATCTCAATGTGACTGGAGTTCAGACGTGT
A301	CAAGCAGAAGACGGCATACGAGAT	CCATAG	GTGACTGGAGTTCAGACGTGT	CAAGCAGAAGACGGCATACGAGATCCATAGGTGACTGGAGTTCAGACGTGT
A302	CAAGCAGAAGACGGCATACGAGAT	CCACTT	GTGACTGGAGTTCAGACGTGT	CAAGCAGAAGACGGCATACGAGATCCACTTGTGACTGGAGTTCAGACGTGT
A303	CAAGCAGAAGACGGCATACGAGAT	TTTGAC	GTGACTGGAGTTCAGACGTGT	CAAGCAGAAGACGGCATACGAGATTTTGACGTGACTGGAGTTCAGACGTGT
A304	CAAGCAGAAGACGGCATACGAGAT	TGAATC	GTGACTGGAGTTCAGACGTGT	CAAGCAGAAGACGGCATACGAGATTGAATCGTGACTGGAGTTCAGACGTGT
A305	CAAGCAGAAGACGGCATACGAGAT	GGGATA	GTGACTGGAGTTCAGACGTGT	CAAGCAGAAGACGGCATACGAGATGGGATAGTGACTGGAGTTCAGACGTGT
A306	CAAGCAGAAGACGGCATACGAGAT	AATGCG	GTGACTGGAGTTCAGACGTGT	CAAGCAGAAGACGGCATACGAGATAATGCGGTGACTGGAGTTCAGACGTGT
A307	CAAGCAGAAGACGGCATACGAGAT	GGCCGA	GTGACTGGAGTTCAGACGTGT	CAAGCAGAAGACGGCATACGAGATGGCCGAGTGACTGGAGTTCAGACGTGT
A308	CAAGCAGAAGACGGCATACGAGAT	CCAATA	GTGACTGGAGTTCAGACGTGT	CAAGCAGAAGACGGCATACGAGATCCAATAGTGACTGGAGTTCAGACGTGT
A309	CAAGCAGAAGACGGCATACGAGAT	GGGGAG	GTGACTGGAGTTCAGACGTGT	CAAGCAGAAGACGGCATACGAGATGGGGAGGTGACTGGAGTTCAGACGTGT
A310	CAAGCAGAAGACGGCATACGAGAT	TGTGGC	GTGACTGGAGTTCAGACGTGT	CAAGCAGAAGACGGCATACGAGATTGTGGCGTGACTGGAGTTCAGACGTGT
A311	CAAGCAGAAGACGGCATACGAGAT	CCAGGG	GTGACTGGAGTTCAGACGTGT	CAAGCAGAAGACGGCATACGAGATCCAGGGGTGACTGGAGTTCAGACGTGT
A312	CAAGCAGAAGACGGCATACGAGAT	TGCGAA	GTGACTGGAGTTCAGACGTGT	CAAGCAGAAGACGGCATACGAGATTGCGAAGTGACTGGAGTTCAGACGTGT
A313	CAAGCAGAAGACGGCATACGAGAT	GTCATC	GTGACTGGAGTTCAGACGTGT	CAAGCAGAAGACGGCATACGAGATGTCATCGTGACTGGAGTTCAGACGTGT
A314	CAAGCAGAAGACGGCATACGAGAT	CGTGGG	GTGACTGGAGTTCAGACGTGT	CAAGCAGAAGACGGCATACGAGATCGTGGGGTGACTGGAGTTCAGACGTGT
A315	CAAGCAGAAGACGGCATACGAGAT	CCTGAC	GTGACTGGAGTTCAGACGTGT	CAAGCAGAAGACGGCATACGAGATCCTGACGTGACTGGAGTTCAGACGTGT
A316	CAAGCAGAAGACGGCATACGAGAT	TACGCC	GTGACTGGAGTTCAGACGTGT	CAAGCAGAAGACGGCATACGAGATTACGCCGTGACTGGAGTTCAGACGTGT
A317	CAAGCAGAAGACGGCATACGAGAT	GTAGTC	GTGACTGGAGTTCAGACGTGT	CAAGCAGAAGACGGCATACGAGATGTAGTCGTGACTGGAGTTCAGACGTGT
A318	CAAGCAGAAGACGGCATACGAGAT	AACCAG	GTGACTGGAGTTCAGACGTGT	CAAGCAGAAGACGGCATACGAGATAACCAGGTGACTGGAGTTCAGACGTGT
A319	CAAGCAGAAGACGGCATACGAGAT	GTGGCG	GTGACTGGAGTTCAGACGTGT	CAAGCAGAAGACGGCATACGAGATGTGGCGGTGACTGGAGTTCAGACGTGT
A320	CAAGCAGAAGACGGCATACGAGAT	TTGGTA	GTGACTGGAGTTCAGACGTGT	CAAGCAGAAGACGGCATACGAGATTTGGTAGTGACTGGAGTTCAGACGTGT
A321	CAAGCAGAAGACGGCATACGAGAT	TTCGGT	GTGACTGGAGTTCAGACGTGT	CAAGCAGAAGACGGCATACGAGATTTCGGTGTGACTGGAGTTCAGACGTGT
A322	CAAGCAGAAGACGGCATACGAGAT	GCCCGT	GTGACTGGAGTTCAGACGTGT	CAAGCAGAAGACGGCATACGAGATGCCCGTGTGACTGGAGTTCAGACGTGT
A323	CAAGCAGAAGACGGCATACGAGAT	TCCGTG	GTGACTGGAGTTCAGACGTGT	CAAGCAGAAGACGGCATACGAGATTCCGTGGTGACTGGAGTTCAGACGTGT
A324	CAAGCAGAAGACGGCATACGAGAT	CGACGT	GTGACTGGAGTTCAGACGTGT	CAAGCAGAAGACGGCATACGAGATCGACGTGTGACTGGAGTTCAGACGTGT
A325	CAAGCAGAAGACGGCATACGAGAT	GCCAGA	GTGACTGGAGTTCAGACGTGT	CAAGCAGAAGACGGCATACGAGATGCCAGAGTGACTGGAGTTCAGACGTGT
A326	CAAGCAGAAGACGGCATACGAGAT	CTAAAG	GTGACTGGAGTTCAGACGTGT	CAAGCAGAAGACGGCATACGAGATCTAAAGGTGACTGGAGTTCAGACGTGT
A327	CAAGCAGAAGACGGCATACGAGAT	GGAAAG	GTGACTGGAGTTCAGACGTGT	CAAGCAGAAGACGGCATACGAGATGGAAAGGTGACTGGAGTTCAGACGTGT
A328	CAAGCAGAAGACGGCATACGAGAT	TGCTTC	GTGACTGGAGTTCAGACGTGT	CAAGCAGAAGACGGCATACGAGATTGCTTCGTGACTGGAGTTCAGACGTGT
A329	CAAGCAGAAGACGGCATACGAGAT	AGATTC	GTGACTGGAGTTCAGACGTGT	CAAGCAGAAGACGGCATACGAGATAGATTCGTGACTGGAGTTCAGACGTGT
A330	CAAGCAGAAGACGGCATACGAGAT	TCGTCT	GTGACTGGAGTTCAGACGTGT	CAAGCAGAAGACGGCATACGAGATTCGTCTGTGACTGGAGTTCAGACGTGT
A331	CAAGCAGAAGACGGCATACGAGAT	CGGTTA	GTGACTGGAGTTCAGACGTGT	CAAGCAGAAGACGGCATACGAGATCGGTTAGTGACTGGAGTTCAGACGTGT
A332	CAAGCAGAAGACGGCATACGAGAT	CTGTAC	GTGACTGGAGTTCAGACGTGT	CAAGCAGAAGACGGCATACGAGATCTGTACGTGACTGGAGTTCAGACGTGT
A333	CAAGCAGAAGACGGCATACGAGAT	GTTATG	GTGACTGGAGTTCAGACGTGT	CAAGCAGAAGACGGCATACGAGATGTTATGGTGACTGGAGTTCAGACGTGT
A334	CAAGCAGAAGACGGCATACGAGAT	CGTATG	GTGACTGGAGTTCAGACGTGT	CAAGCAGAAGACGGCATACGAGATCGTATGGTGACTGGAGTTCAGACGTGT
A335	CAAGCAGAAGACGGCATACGAGAT	ATATTA	GTGACTGGAGTTCAGACGTGT	CAAGCAGAAGACGGCATACGAGATATATTAGTGACTGGAGTTCAGACGTGT
A336	CAAGCAGAAGACGGCATACGAGAT	AGTACG	GTGACTGGAGTTCAGACGTGT	CAAGCAGAAGACGGCATACGAGATAGTACGGTGACTGGAGTTCAGACGTGT
A337	CAAGCAGAAGACGGCATACGAGAT	CCTCCT	GTGACTGGAGTTCAGACGTGT	CAAGCAGAAGACGGCATACGAGATCCTCCTGTGACTGGAGTTCAGACGTGT
A338	CAAGCAGAAGACGGCATACGAGAT	TATCCT	GTGACTGGAGTTCAGACGTGT	CAAGCAGAAGACGGCATACGAGATTATCCTGTGACTGGAGTTCAGACGTGT
A339	CAAGCAGAAGACGGCATACGAGAT	GGAGCA	GTGACTGGAGTTCAGACGTGT	CAAGCAGAAGACGGCATACGAGATGGAGCAGTGACTGGAGTTCAGACGTGT
A340	CAAGCAGAAGACGGCATACGAGAT	GTTTAG	GTGACTGGAGTTCAGACGTGT	CAAGCAGAAGACGGCATACGAGATGTTTAGGTGACTGGAGTTCAGACGTGT
A341	CAAGCAGAAGACGGCATACGAGAT	ACGAAG	GTGACTGGAGTTCAGACGTGT	CAAGCAGAAGACGGCATACGAGATACGAAGGTGACTGGAGTTCAGACGTGT
A342	CAAGCAGAAGACGGCATACGAGAT	TACATC	GTGACTGGAGTTCAGACGTGT	CAAGCAGAAGACGGCATACGAGATTACATCGTGACTGGAGTTCAGACGTGT
A343	CAAGCAGAAGACGGCATACGAGAT	CCGTGG	GTGACTGGAGTTCAGACGTGT	CAAGCAGAAGACGGCATACGAGATCCGTGGGTGACTGGAGTTCAGACGTGT
A344	CAAGCAGAAGACGGCATACGAGAT	ACATAC	GTGACTGGAGTTCAGACGTGT	CAAGCAGAAGACGGCATACGAGATACATACGTGACTGGAGTTCAGACGTGT
A345	CAAGCAGAAGACGGCATACGAGAT	CTGCTA	GTGACTGGAGTTCAGACGTGT	CAAGCAGAAGACGGCATACGAGATCTGCTAGTGACTGGAGTTCAGACGTGT
A346	CAAGCAGAAGACGGCATACGAGAT	TAACCG	GTGACTGGAGTTCAGACGTGT	CAAGCAGAAGACGGCATACGAGATTAACCGGTGACTGGAGTTCAGACGTGT
A347	CAAGCAGAAGACGGCATACGAGAT	GTATAA	GTGACTGGAGTTCAGACGTGT	CAAGCAGAAGACGGCATACGAGATGTATAAGTGACTGGAGTTCAGACGTGT
A348	CAAGCAGAAGACGGCATACGAGAT	GCCTAT	GTGACTGGAGTTCAGACGTGT	CAAGCAGAAGACGGCATACGAGATGCCTATGTGACTGGAGTTCAGACGTGT
A349	CAAGCAGAAGACGGCATACGAGAT	GAAATC	GTGACTGGAGTTCAGACGTGT	CAAGCAGAAGACGGCATACGAGATGAAATCGTGACTGGAGTTCAGACGTGT
A350	CAAGCAGAAGACGGCATACGAGAT	GAGTCG	GTGACTGGAGTTCAGACGTGT	CAAGCAGAAGACGGCATACGAGATGAGTCGGTGACTGGAGTTCAGACGTGT
A351	CAAGCAGAAGACGGCATACGAGAT	GCTGGC	GTGACTGGAGTTCAGACGTGT	CAAGCAGAAGACGGCATACGAGATGCTGGCGTGACTGGAGTTCAGACGTGT
A352	CAAGCAGAAGACGGCATACGAGAT	GCGGCA	GTGACTGGAGTTCAGACGTGT	CAAGCAGAAGACGGCATACGAGATGCGGCAGTGACTGGAGTTCAGACGTGT
A353	CAAGCAGAAGACGGCATACGAGAT	AAGGGC	GTGACTGGAGTTCAGACGTGT	CAAGCAGAAGACGGCATACGAGATAAGGGCGTGACTGGAGTTCAGACGTGT
A354	CAAGCAGAAGACGGCATACGAGAT	ATCACG	GTGACTGGAGTTCAGACGTGT	CAAGCAGAAGACGGCATACGAGATATCACGGTGACTGGAGTTCAGACGTGT
A355	CAAGCAGAAGACGGCATACGAGAT	AACCGC	GTGACTGGAGTTCAGACGTGT	CAAGCAGAAGACGGCATACGAGATAACCGCGTGACTGGAGTTCAGACGTGT
A356	CAAGCAGAAGACGGCATACGAGAT	TAAAAT	GTGACTGGAGTTCAGACGTGT	CAAGCAGAAGACGGCATACGAGATTAAAATGTGACTGGAGTTCAGACGTGT
A357	CAAGCAGAAGACGGCATACGAGAT	GGCTAC	GTGACTGGAGTTCAGACGTGT	CAAGCAGAAGACGGCATACGAGATGGCTACGTGACTGGAGTTCAGACGTGT
A358	CAAGCAGAAGACGGCATACGAGAT	CAGCGG	GTGACTGGAGTTCAGACGTGT	CAAGCAGAAGACGGCATACGAGATCAGCGGGTGACTGGAGTTCAGACGTGT
A359	CAAGCAGAAGACGGCATACGAGAT	AAAATA	GTGACTGGAGTTCAGACGTGT	CAAGCAGAAGACGGCATACGAGATAAAATAGTGACTGGAGTTCAGACGTGT
A360	CAAGCAGAAGACGGCATACGAGAT	GGGTCC	GTGACTGGAGTTCAGACGTGT	CAAGCAGAAGACGGCATACGAGATGGGTCCGTGACTGGAGTTCAGACGTGT
A361	CAAGCAGAAGACGGCATACGAGAT	GTGTAT	GTGACTGGAGTTCAGACGTGT	CAAGCAGAAGACGGCATACGAGATGTGTATGTGACTGGAGTTCAGACGTGT
A362	CAAGCAGAAGACGGCATACGAGAT	GACGCA	GTGACTGGAGTTCAGACGTGT	CAAGCAGAAGACGGCATACGAGATGACGCAGTGACTGGAGTTCAGACGTGT
A363	CAAGCAGAAGACGGCATACGAGAT	GGCAGC	GTGACTGGAGTTCAGACGTGT	CAAGCAGAAGACGGCATACGAGATGGCAGCGTGACTGGAGTTCAGACGTGT
A364	CAAGCAGAAGACGGCATACGAGAT	GCAGGA	GTGACTGGAGTTCAGACGTGT	CAAGCAGAAGACGGCATACGAGATGCAGGAGTGACTGGAGTTCAGACGTGT
A365	CAAGCAGAAGACGGCATACGAGAT	GACAGG	GTGACTGGAGTTCAGACGTGT	CAAGCAGAAGACGGCATACGAGATGACAGGGTGACTGGAGTTCAGACGTGT
A366	CAAGCAGAAGACGGCATACGAGAT	TTACCC	GTGACTGGAGTTCAGACGTGT	CAAGCAGAAGACGGCATACGAGATTTACCCGTGACTGGAGTTCAGACGTGT
A367	CAAGCAGAAGACGGCATACGAGAT	ATTTCG	GTGACTGGAGTTCAGACGTGT	CAAGCAGAAGACGGCATACGAGATATTTCGGTGACTGGAGTTCAGACGTGT
A368	CAAGCAGAAGACGGCATACGAGAT	AGGAGC	GTGACTGGAGTTCAGACGTGT	CAAGCAGAAGACGGCATACGAGATAGGAGCGTGACTGGAGTTCAGACGTGT
A369	CAAGCAGAAGACGGCATACGAGAT	ATACGA	GTGACTGGAGTTCAGACGTGT	CAAGCAGAAGACGGCATACGAGATATACGAGTGACTGGAGTTCAGACGTGT
A370	CAAGCAGAAGACGGCATACGAGAT	ACACGT	GTGACTGGAGTTCAGACGTGT	CAAGCAGAAGACGGCATACGAGATACACGTGTGACTGGAGTTCAGACGTGT
A371	CAAGCAGAAGACGGCATACGAGAT	CGATCG	GTGACTGGAGTTCAGACGTGT	CAAGCAGAAGACGGCATACGAGATCGATCGGTGACTGGAGTTCAGACGTGT
A372	CAAGCAGAAGACGGCATACGAGAT	TCATCG	GTGACTGGAGTTCAGACGTGT	CAAGCAGAAGACGGCATACGAGATTCATCGGTGACTGGAGTTCAGACGTGT
A373	CAAGCAGAAGACGGCATACGAGAT	GGTGAT	GTGACTGGAGTTCAGACGTGT	CAAGCAGAAGACGGCATACGAGATGGTGATGTGACTGGAGTTCAGACGTGT
A374	CAAGCAGAAGACGGCATACGAGAT	GTTTCA	GTGACTGGAGTTCAGACGTGT	CAAGCAGAAGACGGCATACGAGATGTTTCAGTGACTGGAGTTCAGACGTGT
A375	CAAGCAGAAGACGGCATACGAGAT	CATCAT	GTGACTGGAGTTCAGACGTGT	CAAGCAGAAGACGGCATACGAGATCATCATGTGACTGGAGTTCAGACGTGT
A376	CAAGCAGAAGACGGCATACGAGAT	CGGGCG	GTGACTGGAGTTCAGACGTGT	CAAGCAGAAGACGGCATACGAGATCGGGCGGTGACTGGAGTTCAGACGTGT
A377	CAAGCAGAAGACGGCATACGAGAT	TAGGCG	GTGACTGGAGTTCAGACGTGT	CAAGCAGAAGACGGCATACGAGATTAGGCGGTGACTGGAGTTCAGACGTGT
A378	CAAGCAGAAGACGGCATACGAGAT	ACGCCC	GTGACTGGAGTTCAGACGTGT	CAAGCAGAAGACGGCATACGAGATACGCCCGTGACTGGAGTTCAGACGTGT
A379	CAAGCAGAAGACGGCATACGAGAT	TTCACC	GTGACTGGAGTTCAGACGTGT	CAAGCAGAAGACGGCATACGAGATTTCACCGTGACTGGAGTTCAGACGTGT
A380	CAAGCAGAAGACGGCATACGAGAT	GATTGA	GTGACTGGAGTTCAGACGTGT	CAAGCAGAAGACGGCATACGAGATGATTGAGTGACTGGAGTTCAGACGTGT
A381	CAAGCAGAAGACGGCATACGAGAT	CGGCCA	GTGACTGGAGTTCAGACGTGT	CAAGCAGAAGACGGCATACGAGATCGGCCAGTGACTGGAGTTCAGACGTGT
A382	CAAGCAGAAGACGGCATACGAGAT	CAGACG	GTGACTGGAGTTCAGACGTGT	CAAGCAGAAGACGGCATACGAGATCAGACGGTGACTGGAGTTCAGACGTGT
A383	CAAGCAGAAGACGGCATACGAGAT	ATGAGT	GTGACTGGAGTTCAGACGTGT	CAAGCAGAAGACGGCATACGAGATATGAGTGTGACTGGAGTTCAGACGTGT
A384	CAAGCAGAAGACGGCATACGAGAT	CTAATC	GTGACTGGAGTTCAGACGTGT	CAAGCAGAAGACGGCATACGAGATCTAATCGTGACTGGAGTTCAGACGTGT

## Sheet: PCR2 P5 forward primer
Name	Primer sequence
Primer P5	AATGATACGGCGACCACCGAGATCTACACTCTTTCCCTACACGAC
