# Supplementary material for: Investigating genetic diversity within the most abundant and prevalent non-pathogenic leaf-associated bacteria interacting with Arabidopsis thaliana in natural habitats
Source: Front Microbiol. 2022 Sep 23;13:984832. doi: 10.3389/fmicb.2022.984832 (PMC9537739; doi:10.3389/fmicb.2022.984832)
Supplement: Supplementary file 1 [file Data_Sheet_1.zip › Supplementary Information/Supplementary Data Set 3.xlsx]

## Sheet: Supplementary Data Set 3
#sample	SRA ACCESSION	tags
META-8000bact-1	SRR18935526	P01:AGTACA-TGGAAT;P05:AGTACA-ATTGCG;P09:AGTACA-GAACGA;P13:GACTTG-AAAAGT;P17:GACTTG-CTCTTC;P21:GACTTG-TCGTAG;P25:ATCGTC-TGGAAT;P29:ATCGTC-ATTGCG;P33:ATCGTC-AGCAGC;P37:TGCTGT-GAACGA;P41:TGCTGT-AAAAGT;P45:TGCTGT-CTCTTC;P49:GCTCAT-TGGAAT;P53:GCTCAT-TCGTAG;P57:GCTCAT-AGCAGC;P61:CAGCGC-ATTGCG;P65:CAGCGC-AAAAGT;P69:TCAGCC-CTCTTC;P73:TCAGCC-TCGTAG
META-8000bact-10	SRR18935642	P01:AGTACA-TGGAAT;P05:AGTACA-ATTGCG;P09:AGTACA-GAACGA;P13:GACTTG-AAAAGT;P17:GACTTG-CTCTTC;P21:GACTTG-TCGTAG;P25:ATCGTC-TGGAAT;P29:ATCGTC-ATTGCG;P33:ATCGTC-AGCAGC;P37:TGCTGT-GAACGA;P41:TGCTGT-AAAAGT;P45:TGCTGT-CTCTTC;P49:GCTCAT-TGGAAT;P53:GCTCAT-TCGTAG;P57:GCTCAT-AGCAGC;P61:CAGCGC-ATTGCG;P65:CAGCGC-AAAAGT;P69:TCAGCC-CTCTTC;P73:TCAGCC-TCGTAG
META-8000bact-100	SRR18935598	P02:AGTACA-TGGAAT;P06:AGTACA-ATTGCG;P10:AGTACA-GAACGA;P14:GACTTG-AAAAGT;P18:GACTTG-CTCTTC;P22:GACTTG-TCGTAG;P26:ATCGTC-TGGAAT;P30:ATCGTC-ATTGCG;P34:ATCGTC-AGCAGC;P38:TGCTGT-GAACGA;P42:TGCTGT-AAAAGT;P46:TGCTGT-CTCTTC;P50:GCTCAT-TGGAAT;P54:GCTCAT-TCGTAG;P58:GCTCAT-AGCAGC;P62:CAGCGC-ATTGCG;P66:CAGCGC-AAAAGT;P70:TCAGCC-CTCTTC;P74:TCAGCC-TCGTAG
META-8000bact-101	SRR18935694	P02:AGTACA-TGGAAT;P06:AGTACA-ATTGCG;P10:AGTACA-GAACGA;P14:GACTTG-AAAAGT;P18:GACTTG-CTCTTC;P22:GACTTG-TCGTAG;P26:ATCGTC-TGGAAT;P30:ATCGTC-ATTGCG;P34:ATCGTC-AGCAGC;P38:TGCTGT-GAACGA;P42:TGCTGT-AAAAGT;P46:TGCTGT-CTCTTC;P50:GCTCAT-TGGAAT;P54:GCTCAT-TCGTAG;P58:GCTCAT-AGCAGC;P62:CAGCGC-ATTGCG;P66:CAGCGC-AAAAGT;P70:TCAGCC-CTCTTC;P74:TCAGCC-TCGTAG
META-8000bact-102	SRR18935481	P02:AGTACA-TGGAAT;P06:AGTACA-ATTGCG;P10:AGTACA-GAACGA;P14:GACTTG-AAAAGT;P18:GACTTG-CTCTTC;P22:GACTTG-TCGTAG;P26:ATCGTC-TGGAAT;P30:ATCGTC-ATTGCG;P34:ATCGTC-AGCAGC;P38:TGCTGT-GAACGA;P42:TGCTGT-AAAAGT;P46:TGCTGT-CTCTTC;P50:GCTCAT-TGGAAT;P54:GCTCAT-TCGTAG;P58:GCTCAT-AGCAGC;P62:CAGCGC-ATTGCG;P66:CAGCGC-AAAAGT;P70:TCAGCC-CTCTTC;P74:TCAGCC-TCGTAG
META-8000bact-103	SRR18935617	P02:AGTACA-TGGAAT;P06:AGTACA-ATTGCG;P10:AGTACA-GAACGA;P14:GACTTG-AAAAGT;P18:GACTTG-CTCTTC;P22:GACTTG-TCGTAG;P26:ATCGTC-TGGAAT;P30:ATCGTC-ATTGCG;P34:ATCGTC-AGCAGC;P38:TGCTGT-GAACGA;P42:TGCTGT-AAAAGT;P46:TGCTGT-CTCTTC;P50:GCTCAT-TGGAAT;P54:GCTCAT-TCGTAG;P58:GCTCAT-AGCAGC;P62:CAGCGC-ATTGCG;P66:CAGCGC-AAAAGT;P70:TCAGCC-CTCTTC;P74:TCAGCC-TCGTAG
META-8000bact-104	SRR18935483	P02:AGTACA-TGGAAT;P06:AGTACA-ATTGCG;P10:AGTACA-GAACGA;P14:GACTTG-AAAAGT;P18:GACTTG-CTCTTC;P22:GACTTG-TCGTAG;P26:ATCGTC-TGGAAT;P30:ATCGTC-ATTGCG;P34:ATCGTC-AGCAGC;P38:TGCTGT-GAACGA;P42:TGCTGT-AAAAGT;P46:TGCTGT-CTCTTC;P50:GCTCAT-TGGAAT;P54:GCTCAT-TCGTAG;P58:GCTCAT-AGCAGC;P62:CAGCGC-ATTGCG;P66:CAGCGC-AAAAGT;P70:TCAGCC-CTCTTC;P74:TCAGCC-TCGTAG
META-8000bact-105	SRR18935767	P02:AGTACA-TGGAAT;P06:AGTACA-ATTGCG;P10:AGTACA-GAACGA;P14:GACTTG-AAAAGT;P18:GACTTG-CTCTTC;P22:GACTTG-TCGTAG;P26:ATCGTC-TGGAAT;P30:ATCGTC-ATTGCG;P34:ATCGTC-AGCAGC;P38:TGCTGT-GAACGA;P42:TGCTGT-AAAAGT;P46:TGCTGT-CTCTTC;P50:GCTCAT-TGGAAT;P54:GCTCAT-TCGTAG;P58:GCTCAT-AGCAGC;P62:CAGCGC-ATTGCG;P66:CAGCGC-AAAAGT;P70:TCAGCC-CTCTTC;P74:TCAGCC-TCGTAG
META-8000bact-106	SRR18935784	P02:AGTACA-TGGAAT;P06:AGTACA-ATTGCG;P10:AGTACA-GAACGA;P14:GACTTG-AAAAGT;P18:GACTTG-CTCTTC;P22:GACTTG-TCGTAG;P26:ATCGTC-TGGAAT;P30:ATCGTC-ATTGCG;P34:ATCGTC-AGCAGC;P38:TGCTGT-GAACGA;P42:TGCTGT-AAAAGT;P46:TGCTGT-CTCTTC;P50:GCTCAT-TGGAAT;P54:GCTCAT-TCGTAG;P58:GCTCAT-AGCAGC;P62:CAGCGC-ATTGCG;P66:CAGCGC-AAAAGT;P70:TCAGCC-CTCTTC;P74:TCAGCC-TCGTAG
META-8000bact-107	SRR18935803	P02:AGTACA-TGGAAT;P06:AGTACA-ATTGCG;P10:AGTACA-GAACGA;P14:GACTTG-AAAAGT;P18:GACTTG-CTCTTC;P22:GACTTG-TCGTAG;P26:ATCGTC-TGGAAT;P30:ATCGTC-ATTGCG;P34:ATCGTC-AGCAGC;P38:TGCTGT-GAACGA;P42:TGCTGT-AAAAGT;P46:TGCTGT-CTCTTC;P50:GCTCAT-TGGAAT;P54:GCTCAT-TCGTAG;P58:GCTCAT-AGCAGC;P62:CAGCGC-ATTGCG;P66:CAGCGC-AAAAGT;P70:TCAGCC-CTCTTC;P74:TCAGCC-TCGTAG
META-8000bact-108	SRR18935482	P02:AGTACA-TGGAAT;P06:AGTACA-ATTGCG;P10:AGTACA-GAACGA;P14:GACTTG-AAAAGT;P18:GACTTG-CTCTTC;P22:GACTTG-TCGTAG;P26:ATCGTC-TGGAAT;P30:ATCGTC-ATTGCG;P34:ATCGTC-AGCAGC;P38:TGCTGT-GAACGA;P42:TGCTGT-AAAAGT;P46:TGCTGT-CTCTTC;P50:GCTCAT-TGGAAT;P54:GCTCAT-TCGTAG;P58:GCTCAT-AGCAGC;P62:CAGCGC-ATTGCG;P66:CAGCGC-AAAAGT;P70:TCAGCC-CTCTTC;P74:TCAGCC-TCGTAG
META-8000bact-109	SRR18935579	P02:AGTACA-TGGAAT;P06:AGTACA-ATTGCG;P10:AGTACA-GAACGA;P14:GACTTG-AAAAGT;P18:GACTTG-CTCTTC;P22:GACTTG-TCGTAG;P26:ATCGTC-TGGAAT;P30:ATCGTC-ATTGCG;P34:ATCGTC-AGCAGC;P38:TGCTGT-GAACGA;P42:TGCTGT-AAAAGT;P46:TGCTGT-CTCTTC;P50:GCTCAT-TGGAAT;P54:GCTCAT-TCGTAG;P58:GCTCAT-AGCAGC;P62:CAGCGC-ATTGCG;P66:CAGCGC-AAAAGT;P70:TCAGCC-CTCTTC;P74:TCAGCC-TCGTAG
META-8000bact-11	SRR18935653	P01:AGTACA-TGGAAT;P05:AGTACA-ATTGCG;P09:AGTACA-GAACGA;P13:GACTTG-AAAAGT;P17:GACTTG-CTCTTC;P21:GACTTG-TCGTAG;P25:ATCGTC-TGGAAT;P29:ATCGTC-ATTGCG;P33:ATCGTC-AGCAGC;P37:TGCTGT-GAACGA;P41:TGCTGT-AAAAGT;P45:TGCTGT-CTCTTC;P49:GCTCAT-TGGAAT;P53:GCTCAT-TCGTAG;P57:GCTCAT-AGCAGC;P61:CAGCGC-ATTGCG;P65:CAGCGC-AAAAGT;P69:TCAGCC-CTCTTC;P73:TCAGCC-TCGTAG
META-8000bact-110	SRR18935747	P02:AGTACA-TGGAAT;P06:AGTACA-ATTGCG;P10:AGTACA-GAACGA;P14:GACTTG-AAAAGT;P18:GACTTG-CTCTTC;P22:GACTTG-TCGTAG;P26:ATCGTC-TGGAAT;P30:ATCGTC-ATTGCG;P34:ATCGTC-AGCAGC;P38:TGCTGT-GAACGA;P42:TGCTGT-AAAAGT;P46:TGCTGT-CTCTTC;P50:GCTCAT-TGGAAT;P54:GCTCAT-TCGTAG;P58:GCTCAT-AGCAGC;P62:CAGCGC-ATTGCG;P66:CAGCGC-AAAAGT;P70:TCAGCC-CTCTTC;P74:TCAGCC-TCGTAG
META-8000bact-111	SRR18935780	P02:AGTACA-TGGAAT;P06:AGTACA-ATTGCG;P10:AGTACA-GAACGA;P14:GACTTG-AAAAGT;P18:GACTTG-CTCTTC;P22:GACTTG-TCGTAG;P26:ATCGTC-TGGAAT;P30:ATCGTC-ATTGCG;P34:ATCGTC-AGCAGC;P38:TGCTGT-GAACGA;P42:TGCTGT-AAAAGT;P46:TGCTGT-CTCTTC;P50:GCTCAT-TGGAAT;P54:GCTCAT-TCGTAG;P58:GCTCAT-AGCAGC;P62:CAGCGC-ATTGCG;P66:CAGCGC-AAAAGT;P70:TCAGCC-CTCTTC;P74:TCAGCC-TCGTAG
META-8000bact-112	SRR18935466	P02:AGTACA-TGGAAT;P06:AGTACA-ATTGCG;P10:AGTACA-GAACGA;P14:GACTTG-AAAAGT;P18:GACTTG-CTCTTC;P22:GACTTG-TCGTAG;P26:ATCGTC-TGGAAT;P30:ATCGTC-ATTGCG;P34:ATCGTC-AGCAGC;P38:TGCTGT-GAACGA;P42:TGCTGT-AAAAGT;P46:TGCTGT-CTCTTC;P50:GCTCAT-TGGAAT;P54:GCTCAT-TCGTAG;P58:GCTCAT-AGCAGC;P62:CAGCGC-ATTGCG;P66:CAGCGC-AAAAGT;P70:TCAGCC-CTCTTC;P74:TCAGCC-TCGTAG
META-8000bact-113	SRR18935578	P02:AGTACA-TGGAAT;P06:AGTACA-ATTGCG;P10:AGTACA-GAACGA;P14:GACTTG-AAAAGT;P18:GACTTG-CTCTTC;P22:GACTTG-TCGTAG;P26:ATCGTC-TGGAAT;P30:ATCGTC-ATTGCG;P34:ATCGTC-AGCAGC;P38:TGCTGT-GAACGA;P42:TGCTGT-AAAAGT;P46:TGCTGT-CTCTTC;P50:GCTCAT-TGGAAT;P54:GCTCAT-TCGTAG;P58:GCTCAT-AGCAGC;P62:CAGCGC-ATTGCG;P66:CAGCGC-AAAAGT;P70:TCAGCC-CTCTTC;P74:TCAGCC-TCGTAG
META-8000bact-114	SRR18935599	P02:AGTACA-TGGAAT;P06:AGTACA-ATTGCG;P10:AGTACA-GAACGA;P14:GACTTG-AAAAGT;P18:GACTTG-CTCTTC;P22:GACTTG-TCGTAG;P26:ATCGTC-TGGAAT;P30:ATCGTC-ATTGCG;P34:ATCGTC-AGCAGC;P38:TGCTGT-GAACGA;P42:TGCTGT-AAAAGT;P46:TGCTGT-CTCTTC;P50:GCTCAT-TGGAAT;P54:GCTCAT-TCGTAG;P58:GCTCAT-AGCAGC;P62:CAGCGC-ATTGCG;P66:CAGCGC-AAAAGT;P70:TCAGCC-CTCTTC;P74:TCAGCC-TCGTAG
META-8000bact-115	SRR18935682	P02:AGTACA-TGGAAT;P06:AGTACA-ATTGCG;P10:AGTACA-GAACGA;P14:GACTTG-AAAAGT;P18:GACTTG-CTCTTC;P22:GACTTG-TCGTAG;P26:ATCGTC-TGGAAT;P30:ATCGTC-ATTGCG;P34:ATCGTC-AGCAGC;P38:TGCTGT-GAACGA;P42:TGCTGT-AAAAGT;P46:TGCTGT-CTCTTC;P50:GCTCAT-TGGAAT;P54:GCTCAT-TCGTAG;P58:GCTCAT-AGCAGC;P62:CAGCGC-ATTGCG;P66:CAGCGC-AAAAGT;P70:TCAGCC-CTCTTC;P74:TCAGCC-TCGTAG
META-8000bact-116	SRR18935669	P02:AGTACA-TGGAAT;P06:AGTACA-ATTGCG;P10:AGTACA-GAACGA;P14:GACTTG-AAAAGT;P18:GACTTG-CTCTTC;P22:GACTTG-TCGTAG;P26:ATCGTC-TGGAAT;P30:ATCGTC-ATTGCG;P34:ATCGTC-AGCAGC;P38:TGCTGT-GAACGA;P42:TGCTGT-AAAAGT;P46:TGCTGT-CTCTTC;P50:GCTCAT-TGGAAT;P54:GCTCAT-TCGTAG;P58:GCTCAT-AGCAGC;P62:CAGCGC-ATTGCG;P66:CAGCGC-AAAAGT;P70:TCAGCC-CTCTTC;P74:TCAGCC-TCGTAG
META-8000bact-117	SRR18935774	P02:AGTACA-TGGAAT;P06:AGTACA-ATTGCG;P10:AGTACA-GAACGA;P14:GACTTG-AAAAGT;P18:GACTTG-CTCTTC;P22:GACTTG-TCGTAG;P26:ATCGTC-TGGAAT;P30:ATCGTC-ATTGCG;P34:ATCGTC-AGCAGC;P38:TGCTGT-GAACGA;P42:TGCTGT-AAAAGT;P46:TGCTGT-CTCTTC;P50:GCTCAT-TGGAAT;P54:GCTCAT-TCGTAG;P58:GCTCAT-AGCAGC;P62:CAGCGC-ATTGCG;P66:CAGCGC-AAAAGT;P70:TCAGCC-CTCTTC;P74:TCAGCC-TCGTAG
META-8000bact-118	SRR18935729	P02:AGTACA-TGGAAT;P06:AGTACA-ATTGCG;P10:AGTACA-GAACGA;P14:GACTTG-AAAAGT;P18:GACTTG-CTCTTC;P22:GACTTG-TCGTAG;P26:ATCGTC-TGGAAT;P30:ATCGTC-ATTGCG;P34:ATCGTC-AGCAGC;P38:TGCTGT-GAACGA;P42:TGCTGT-AAAAGT;P46:TGCTGT-CTCTTC;P50:GCTCAT-TGGAAT;P54:GCTCAT-TCGTAG;P58:GCTCAT-AGCAGC;P62:CAGCGC-ATTGCG;P66:CAGCGC-AAAAGT;P70:TCAGCC-CTCTTC;P74:TCAGCC-TCGTAG
META-8000bact-119	SRR18935464	P02:AGTACA-TGGAAT;P06:AGTACA-ATTGCG;P10:AGTACA-GAACGA;P14:GACTTG-AAAAGT;P18:GACTTG-CTCTTC;P22:GACTTG-TCGTAG;P26:ATCGTC-TGGAAT;P30:ATCGTC-ATTGCG;P34:ATCGTC-AGCAGC;P38:TGCTGT-GAACGA;P42:TGCTGT-AAAAGT;P46:TGCTGT-CTCTTC;P50:GCTCAT-TGGAAT;P54:GCTCAT-TCGTAG;P58:GCTCAT-AGCAGC;P62:CAGCGC-ATTGCG;P66:CAGCGC-AAAAGT;P70:TCAGCC-CTCTTC;P74:TCAGCC-TCGTAG
META-8000bact-12	SRR18935555	P01:AGTACA-TGGAAT;P05:AGTACA-ATTGCG;P09:AGTACA-GAACGA;P13:GACTTG-AAAAGT;P17:GACTTG-CTCTTC;P21:GACTTG-TCGTAG;P25:ATCGTC-TGGAAT;P29:ATCGTC-ATTGCG;P33:ATCGTC-AGCAGC;P37:TGCTGT-GAACGA;P41:TGCTGT-AAAAGT;P45:TGCTGT-CTCTTC;P49:GCTCAT-TGGAAT;P53:GCTCAT-TCGTAG;P57:GCTCAT-AGCAGC;P61:CAGCGC-ATTGCG;P65:CAGCGC-AAAAGT;P69:TCAGCC-CTCTTC;P73:TCAGCC-TCGTAG
META-8000bact-120	SRR18935453	P02:AGTACA-TGGAAT;P06:AGTACA-ATTGCG;P10:AGTACA-GAACGA;P14:GACTTG-AAAAGT;P18:GACTTG-CTCTTC;P22:GACTTG-TCGTAG;P26:ATCGTC-TGGAAT;P30:ATCGTC-ATTGCG;P34:ATCGTC-AGCAGC;P38:TGCTGT-GAACGA;P42:TGCTGT-AAAAGT;P46:TGCTGT-CTCTTC;P50:GCTCAT-TGGAAT;P54:GCTCAT-TCGTAG;P58:GCTCAT-AGCAGC;P62:CAGCGC-ATTGCG;P66:CAGCGC-AAAAGT;P70:TCAGCC-CTCTTC;P74:TCAGCC-TCGTAG
META-8000bact-121	SRR18935616	P02:AGTACA-TGGAAT;P06:AGTACA-ATTGCG;P10:AGTACA-GAACGA;P14:GACTTG-AAAAGT;P18:GACTTG-CTCTTC;P22:GACTTG-TCGTAG;P26:ATCGTC-TGGAAT;P30:ATCGTC-ATTGCG;P34:ATCGTC-AGCAGC;P38:TGCTGT-GAACGA;P42:TGCTGT-AAAAGT;P46:TGCTGT-CTCTTC;P50:GCTCAT-TGGAAT;P54:GCTCAT-TCGTAG;P58:GCTCAT-AGCAGC;P62:CAGCGC-ATTGCG;P66:CAGCGC-AAAAGT;P70:TCAGCC-CTCTTC;P74:TCAGCC-TCGTAG
META-8000bact-122	SRR18935724	P02:AGTACA-TGGAAT;P06:AGTACA-ATTGCG;P10:AGTACA-GAACGA;P14:GACTTG-AAAAGT;P18:GACTTG-CTCTTC;P22:GACTTG-TCGTAG;P26:ATCGTC-TGGAAT;P30:ATCGTC-ATTGCG;P34:ATCGTC-AGCAGC;P38:TGCTGT-GAACGA;P42:TGCTGT-AAAAGT;P46:TGCTGT-CTCTTC;P50:GCTCAT-TGGAAT;P54:GCTCAT-TCGTAG;P58:GCTCAT-AGCAGC;P62:CAGCGC-ATTGCG;P66:CAGCGC-AAAAGT;P70:TCAGCC-CTCTTC;P74:TCAGCC-TCGTAG
META-8000bact-123	SRR18935658	P02:AGTACA-TGGAAT;P06:AGTACA-ATTGCG;P10:AGTACA-GAACGA;P14:GACTTG-AAAAGT;P18:GACTTG-CTCTTC;P22:GACTTG-TCGTAG;P26:ATCGTC-TGGAAT;P30:ATCGTC-ATTGCG;P34:ATCGTC-AGCAGC;P38:TGCTGT-GAACGA;P42:TGCTGT-AAAAGT;P46:TGCTGT-CTCTTC;P50:GCTCAT-TGGAAT;P54:GCTCAT-TCGTAG;P58:GCTCAT-AGCAGC;P62:CAGCGC-ATTGCG;P66:CAGCGC-AAAAGT;P70:TCAGCC-CTCTTC;P74:TCAGCC-TCGTAG
META-8000bact-124	SRR18935706	P02:AGTACA-TGGAAT;P06:AGTACA-ATTGCG;P10:AGTACA-GAACGA;P14:GACTTG-AAAAGT;P18:GACTTG-CTCTTC;P22:GACTTG-TCGTAG;P26:ATCGTC-TGGAAT;P30:ATCGTC-ATTGCG;P34:ATCGTC-AGCAGC;P38:TGCTGT-GAACGA;P42:TGCTGT-AAAAGT;P46:TGCTGT-CTCTTC;P50:GCTCAT-TGGAAT;P54:GCTCAT-TCGTAG;P58:GCTCAT-AGCAGC;P62:CAGCGC-ATTGCG;P66:CAGCGC-AAAAGT;P70:TCAGCC-CTCTTC;P74:TCAGCC-TCGTAG
META-8000bact-125	SRR18935675	P02:AGTACA-TGGAAT;P06:AGTACA-ATTGCG;P10:AGTACA-GAACGA;P14:GACTTG-AAAAGT;P18:GACTTG-CTCTTC;P22:GACTTG-TCGTAG;P26:ATCGTC-TGGAAT;P30:ATCGTC-ATTGCG;P34:ATCGTC-AGCAGC;P38:TGCTGT-GAACGA;P42:TGCTGT-AAAAGT;P46:TGCTGT-CTCTTC;P50:GCTCAT-TGGAAT;P54:GCTCAT-TCGTAG;P58:GCTCAT-AGCAGC;P62:CAGCGC-ATTGCG;P66:CAGCGC-AAAAGT;P70:TCAGCC-CTCTTC;P74:TCAGCC-TCGTAG
META-8000bact-126	SRR18935447	P02:AGTACA-TGGAAT;P06:AGTACA-ATTGCG;P10:AGTACA-GAACGA;P14:GACTTG-AAAAGT;P18:GACTTG-CTCTTC;P22:GACTTG-TCGTAG;P26:ATCGTC-TGGAAT;P30:ATCGTC-ATTGCG;P34:ATCGTC-AGCAGC;P38:TGCTGT-GAACGA;P42:TGCTGT-AAAAGT;P46:TGCTGT-CTCTTC;P50:GCTCAT-TGGAAT;P54:GCTCAT-TCGTAG;P58:GCTCAT-AGCAGC;P62:CAGCGC-ATTGCG;P66:CAGCGC-AAAAGT;P70:TCAGCC-CTCTTC;P74:TCAGCC-TCGTAG
META-8000bact-127	SRR18935708	P02:AGTACA-TGGAAT;P06:AGTACA-ATTGCG;P10:AGTACA-GAACGA;P14:GACTTG-AAAAGT;P18:GACTTG-CTCTTC;P22:GACTTG-TCGTAG;P26:ATCGTC-TGGAAT;P30:ATCGTC-ATTGCG;P34:ATCGTC-AGCAGC;P38:TGCTGT-GAACGA;P42:TGCTGT-AAAAGT;P46:TGCTGT-CTCTTC;P50:GCTCAT-TGGAAT;P54:GCTCAT-TCGTAG;P58:GCTCAT-AGCAGC;P62:CAGCGC-ATTGCG;P66:CAGCGC-AAAAGT;P70:TCAGCC-CTCTTC;P74:TCAGCC-TCGTAG
META-8000bact-128	SRR18935509	P02:AGTACA-TGGAAT;P06:AGTACA-ATTGCG;P10:AGTACA-GAACGA;P14:GACTTG-AAAAGT;P18:GACTTG-CTCTTC;P22:GACTTG-TCGTAG;P26:ATCGTC-TGGAAT;P30:ATCGTC-ATTGCG;P34:ATCGTC-AGCAGC;P38:TGCTGT-GAACGA;P42:TGCTGT-AAAAGT;P46:TGCTGT-CTCTTC;P50:GCTCAT-TGGAAT;P54:GCTCAT-TCGTAG;P58:GCTCAT-AGCAGC;P62:CAGCGC-ATTGCG;P66:CAGCGC-AAAAGT;P70:TCAGCC-CTCTTC;P74:TCAGCC-TCGTAG
META-8000bact-129	SRR18935576	P02:AGTACA-TGGAAT;P06:AGTACA-ATTGCG;P10:AGTACA-GAACGA;P14:GACTTG-AAAAGT;P18:GACTTG-CTCTTC;P22:GACTTG-TCGTAG;P26:ATCGTC-TGGAAT;P30:ATCGTC-ATTGCG;P34:ATCGTC-AGCAGC;P38:TGCTGT-GAACGA;P42:TGCTGT-AAAAGT;P46:TGCTGT-CTCTTC;P50:GCTCAT-TGGAAT;P54:GCTCAT-TCGTAG;P58:GCTCAT-AGCAGC;P62:CAGCGC-ATTGCG;P66:CAGCGC-AAAAGT;P70:TCAGCC-CTCTTC;P74:TCAGCC-TCGTAG
META-8000bact-13	SRR18935594	P01:AGTACA-TGGAAT;P05:AGTACA-ATTGCG;P09:AGTACA-GAACGA;P13:GACTTG-AAAAGT;P17:GACTTG-CTCTTC;P21:GACTTG-TCGTAG;P25:ATCGTC-TGGAAT;P29:ATCGTC-ATTGCG;P33:ATCGTC-AGCAGC;P37:TGCTGT-GAACGA;P41:TGCTGT-AAAAGT;P45:TGCTGT-CTCTTC;P49:GCTCAT-TGGAAT;P53:GCTCAT-TCGTAG;P57:GCTCAT-AGCAGC;P61:CAGCGC-ATTGCG;P65:CAGCGC-AAAAGT;P69:TCAGCC-CTCTTC;P73:TCAGCC-TCGTAG
META-8000bact-130	SRR18935421	P02:AGTACA-TGGAAT;P06:AGTACA-ATTGCG;P10:AGTACA-GAACGA;P14:GACTTG-AAAAGT;P18:GACTTG-CTCTTC;P22:GACTTG-TCGTAG;P26:ATCGTC-TGGAAT;P30:ATCGTC-ATTGCG;P34:ATCGTC-AGCAGC;P38:TGCTGT-GAACGA;P42:TGCTGT-AAAAGT;P46:TGCTGT-CTCTTC;P50:GCTCAT-TGGAAT;P54:GCTCAT-TCGTAG;P58:GCTCAT-AGCAGC;P62:CAGCGC-ATTGCG;P66:CAGCGC-AAAAGT;P70:TCAGCC-CTCTTC;P74:TCAGCC-TCGTAG
META-8000bact-131	SRR18935474	P02:AGTACA-TGGAAT;P06:AGTACA-ATTGCG;P10:AGTACA-GAACGA;P14:GACTTG-AAAAGT;P18:GACTTG-CTCTTC;P22:GACTTG-TCGTAG;P26:ATCGTC-TGGAAT;P30:ATCGTC-ATTGCG;P34:ATCGTC-AGCAGC;P38:TGCTGT-GAACGA;P42:TGCTGT-AAAAGT;P46:TGCTGT-CTCTTC;P50:GCTCAT-TGGAAT;P54:GCTCAT-TCGTAG;P58:GCTCAT-AGCAGC;P62:CAGCGC-ATTGCG;P66:CAGCGC-AAAAGT;P70:TCAGCC-CTCTTC;P74:TCAGCC-TCGTAG
META-8000bact-132	SRR18935450	P02:AGTACA-TGGAAT;P06:AGTACA-ATTGCG;P10:AGTACA-GAACGA;P14:GACTTG-AAAAGT;P18:GACTTG-CTCTTC;P22:GACTTG-TCGTAG;P26:ATCGTC-TGGAAT;P30:ATCGTC-ATTGCG;P34:ATCGTC-AGCAGC;P38:TGCTGT-GAACGA;P42:TGCTGT-AAAAGT;P46:TGCTGT-CTCTTC;P50:GCTCAT-TGGAAT;P54:GCTCAT-TCGTAG;P58:GCTCAT-AGCAGC;P62:CAGCGC-ATTGCG;P66:CAGCGC-AAAAGT;P70:TCAGCC-CTCTTC;P74:TCAGCC-TCGTAG
META-8000bact-133	SRR18935513	P02:AGTACA-TGGAAT;P06:AGTACA-ATTGCG;P10:AGTACA-GAACGA;P14:GACTTG-AAAAGT;P18:GACTTG-CTCTTC;P22:GACTTG-TCGTAG;P26:ATCGTC-TGGAAT;P30:ATCGTC-ATTGCG;P34:ATCGTC-AGCAGC;P38:TGCTGT-GAACGA;P42:TGCTGT-AAAAGT;P46:TGCTGT-CTCTTC;P50:GCTCAT-TGGAAT;P54:GCTCAT-TCGTAG;P58:GCTCAT-AGCAGC;P62:CAGCGC-ATTGCG;P66:CAGCGC-AAAAGT;P70:TCAGCC-CTCTTC;P74:TCAGCC-TCGTAG
META-8000bact-134	SRR18935607	P02:AGTACA-TGGAAT;P06:AGTACA-ATTGCG;P10:AGTACA-GAACGA;P14:GACTTG-AAAAGT;P18:GACTTG-CTCTTC;P22:GACTTG-TCGTAG;P26:ATCGTC-TGGAAT;P30:ATCGTC-ATTGCG;P34:ATCGTC-AGCAGC;P38:TGCTGT-GAACGA;P42:TGCTGT-AAAAGT;P46:TGCTGT-CTCTTC;P50:GCTCAT-TGGAAT;P54:GCTCAT-TCGTAG;P58:GCTCAT-AGCAGC;P62:CAGCGC-ATTGCG;P66:CAGCGC-AAAAGT;P70:TCAGCC-CTCTTC;P74:TCAGCC-TCGTAG
META-8000bact-135	SRR18935646	P02:AGTACA-TGGAAT;P06:AGTACA-ATTGCG;P10:AGTACA-GAACGA;P14:GACTTG-AAAAGT;P18:GACTTG-CTCTTC;P22:GACTTG-TCGTAG;P26:ATCGTC-TGGAAT;P30:ATCGTC-ATTGCG;P34:ATCGTC-AGCAGC;P38:TGCTGT-GAACGA;P42:TGCTGT-AAAAGT;P46:TGCTGT-CTCTTC;P50:GCTCAT-TGGAAT;P54:GCTCAT-TCGTAG;P58:GCTCAT-AGCAGC;P62:CAGCGC-ATTGCG;P66:CAGCGC-AAAAGT;P70:TCAGCC-CTCTTC;P74:TCAGCC-TCGTAG
META-8000bact-136	SRR18935655	P02:AGTACA-TGGAAT;P06:AGTACA-ATTGCG;P10:AGTACA-GAACGA;P14:GACTTG-AAAAGT;P18:GACTTG-CTCTTC;P22:GACTTG-TCGTAG;P26:ATCGTC-TGGAAT;P30:ATCGTC-ATTGCG;P34:ATCGTC-AGCAGC;P38:TGCTGT-GAACGA;P42:TGCTGT-AAAAGT;P46:TGCTGT-CTCTTC;P50:GCTCAT-TGGAAT;P54:GCTCAT-TCGTAG;P58:GCTCAT-AGCAGC;P62:CAGCGC-ATTGCG;P66:CAGCGC-AAAAGT;P70:TCAGCC-CTCTTC;P74:TCAGCC-TCGTAG
META-8000bact-137	SRR18935689	P02:AGTACA-TGGAAT;P06:AGTACA-ATTGCG;P10:AGTACA-GAACGA;P14:GACTTG-AAAAGT;P18:GACTTG-CTCTTC;P22:GACTTG-TCGTAG;P26:ATCGTC-TGGAAT;P30:ATCGTC-ATTGCG;P34:ATCGTC-AGCAGC;P38:TGCTGT-GAACGA;P42:TGCTGT-AAAAGT;P46:TGCTGT-CTCTTC;P50:GCTCAT-TGGAAT;P54:GCTCAT-TCGTAG;P58:GCTCAT-AGCAGC;P62:CAGCGC-ATTGCG;P66:CAGCGC-AAAAGT;P70:TCAGCC-CTCTTC;P74:TCAGCC-TCGTAG
META-8000bact-138	SRR18935613	P02:AGTACA-TGGAAT;P06:AGTACA-ATTGCG;P10:AGTACA-GAACGA;P14:GACTTG-AAAAGT;P18:GACTTG-CTCTTC;P22:GACTTG-TCGTAG;P26:ATCGTC-TGGAAT;P30:ATCGTC-ATTGCG;P34:ATCGTC-AGCAGC;P38:TGCTGT-GAACGA;P42:TGCTGT-AAAAGT;P46:TGCTGT-CTCTTC;P50:GCTCAT-TGGAAT;P54:GCTCAT-TCGTAG;P58:GCTCAT-AGCAGC;P62:CAGCGC-ATTGCG;P66:CAGCGC-AAAAGT;P70:TCAGCC-CTCTTC;P74:TCAGCC-TCGTAG
META-8000bact-139	SRR18935480	P02:AGTACA-TGGAAT;P06:AGTACA-ATTGCG;P10:AGTACA-GAACGA;P14:GACTTG-AAAAGT;P18:GACTTG-CTCTTC;P22:GACTTG-TCGTAG;P26:ATCGTC-TGGAAT;P30:ATCGTC-ATTGCG;P34:ATCGTC-AGCAGC;P38:TGCTGT-GAACGA;P42:TGCTGT-AAAAGT;P46:TGCTGT-CTCTTC;P50:GCTCAT-TGGAAT;P54:GCTCAT-TCGTAG;P58:GCTCAT-AGCAGC;P62:CAGCGC-ATTGCG;P66:CAGCGC-AAAAGT;P70:TCAGCC-CTCTTC;P74:TCAGCC-TCGTAG
META-8000bact-14	SRR18935790	P01:AGTACA-TGGAAT;P05:AGTACA-ATTGCG;P09:AGTACA-GAACGA;P13:GACTTG-AAAAGT;P17:GACTTG-CTCTTC;P21:GACTTG-TCGTAG;P25:ATCGTC-TGGAAT;P29:ATCGTC-ATTGCG;P33:ATCGTC-AGCAGC;P37:TGCTGT-GAACGA;P41:TGCTGT-AAAAGT;P45:TGCTGT-CTCTTC;P49:GCTCAT-TGGAAT;P53:GCTCAT-TCGTAG;P57:GCTCAT-AGCAGC;P61:CAGCGC-ATTGCG;P65:CAGCGC-AAAAGT;P69:TCAGCC-CTCTTC;P73:TCAGCC-TCGTAG
META-8000bact-140	SRR18935789	P02:AGTACA-TGGAAT;P06:AGTACA-ATTGCG;P10:AGTACA-GAACGA;P14:GACTTG-AAAAGT;P18:GACTTG-CTCTTC;P22:GACTTG-TCGTAG;P26:ATCGTC-TGGAAT;P30:ATCGTC-ATTGCG;P34:ATCGTC-AGCAGC;P38:TGCTGT-GAACGA;P42:TGCTGT-AAAAGT;P46:TGCTGT-CTCTTC;P50:GCTCAT-TGGAAT;P54:GCTCAT-TCGTAG;P58:GCTCAT-AGCAGC;P62:CAGCGC-ATTGCG;P66:CAGCGC-AAAAGT;P70:TCAGCC-CTCTTC;P74:TCAGCC-TCGTAG
META-8000bact-141	SRR18935530	P02:AGTACA-TGGAAT;P06:AGTACA-ATTGCG;P10:AGTACA-GAACGA;P14:GACTTG-AAAAGT;P18:GACTTG-CTCTTC;P22:GACTTG-TCGTAG;P26:ATCGTC-TGGAAT;P30:ATCGTC-ATTGCG;P34:ATCGTC-AGCAGC;P38:TGCTGT-GAACGA;P42:TGCTGT-AAAAGT;P46:TGCTGT-CTCTTC;P50:GCTCAT-TGGAAT;P54:GCTCAT-TCGTAG;P58:GCTCAT-AGCAGC;P62:CAGCGC-ATTGCG;P66:CAGCGC-AAAAGT;P70:TCAGCC-CTCTTC;P74:TCAGCC-TCGTAG
META-8000bact-142	SRR18935728	P02:AGTACA-TGGAAT;P06:AGTACA-ATTGCG;P10:AGTACA-GAACGA;P14:GACTTG-AAAAGT;P18:GACTTG-CTCTTC;P22:GACTTG-TCGTAG;P26:ATCGTC-TGGAAT;P30:ATCGTC-ATTGCG;P34:ATCGTC-AGCAGC;P38:TGCTGT-GAACGA;P42:TGCTGT-AAAAGT;P46:TGCTGT-CTCTTC;P50:GCTCAT-TGGAAT;P54:GCTCAT-TCGTAG;P58:GCTCAT-AGCAGC;P62:CAGCGC-ATTGCG;P66:CAGCGC-AAAAGT;P70:TCAGCC-CTCTTC;P74:TCAGCC-TCGTAG
META-8000bact-143	SRR18935761	P02:AGTACA-TGGAAT;P06:AGTACA-ATTGCG;P10:AGTACA-GAACGA;P14:GACTTG-AAAAGT;P18:GACTTG-CTCTTC;P22:GACTTG-TCGTAG;P26:ATCGTC-TGGAAT;P30:ATCGTC-ATTGCG;P34:ATCGTC-AGCAGC;P38:TGCTGT-GAACGA;P42:TGCTGT-AAAAGT;P46:TGCTGT-CTCTTC;P50:GCTCAT-TGGAAT;P54:GCTCAT-TCGTAG;P58:GCTCAT-AGCAGC;P62:CAGCGC-ATTGCG;P66:CAGCGC-AAAAGT;P70:TCAGCC-CTCTTC;P74:TCAGCC-TCGTAG
META-8000bact-144	SRR18935528	P02:AGTACA-TGGAAT;P06:AGTACA-ATTGCG;P10:AGTACA-GAACGA;P14:GACTTG-AAAAGT;P18:GACTTG-CTCTTC;P22:GACTTG-TCGTAG;P26:ATCGTC-TGGAAT;P30:ATCGTC-ATTGCG;P34:ATCGTC-AGCAGC;P38:TGCTGT-GAACGA;P42:TGCTGT-AAAAGT;P46:TGCTGT-CTCTTC;P50:GCTCAT-TGGAAT;P54:GCTCAT-TCGTAG;P58:GCTCAT-AGCAGC;P62:CAGCGC-ATTGCG;P66:CAGCGC-AAAAGT;P70:TCAGCC-CTCTTC;P74:TCAGCC-TCGTAG
META-8000bact-145	SRR18935637	P02:AGTACA-TGGAAT;P06:AGTACA-ATTGCG;P10:AGTACA-GAACGA;P14:GACTTG-AAAAGT;P18:GACTTG-CTCTTC;P22:GACTTG-TCGTAG;P26:ATCGTC-TGGAAT;P30:ATCGTC-ATTGCG;P34:ATCGTC-AGCAGC;P38:TGCTGT-GAACGA;P42:TGCTGT-AAAAGT;P46:TGCTGT-CTCTTC;P50:GCTCAT-TGGAAT;P54:GCTCAT-TCGTAG;P58:GCTCAT-AGCAGC;P62:CAGCGC-ATTGCG;P66:CAGCGC-AAAAGT;P70:TCAGCC-CTCTTC;P74:TCAGCC-TCGTAG
META-8000bact-146	SRR18935463	P02:AGTACA-TGGAAT;P06:AGTACA-ATTGCG;P10:AGTACA-GAACGA;P14:GACTTG-AAAAGT;P18:GACTTG-CTCTTC;P22:GACTTG-TCGTAG;P26:ATCGTC-TGGAAT;P30:ATCGTC-ATTGCG;P34:ATCGTC-AGCAGC;P38:TGCTGT-GAACGA;P42:TGCTGT-AAAAGT;P46:TGCTGT-CTCTTC;P50:GCTCAT-TGGAAT;P54:GCTCAT-TCGTAG;P58:GCTCAT-AGCAGC;P62:CAGCGC-ATTGCG;P66:CAGCGC-AAAAGT;P70:TCAGCC-CTCTTC;P74:TCAGCC-TCGTAG
META-8000bact-147	SRR18935444	P02:AGTACA-TGGAAT;P06:AGTACA-ATTGCG;P10:AGTACA-GAACGA;P14:GACTTG-AAAAGT;P18:GACTTG-CTCTTC;P22:GACTTG-TCGTAG;P26:ATCGTC-TGGAAT;P30:ATCGTC-ATTGCG;P34:ATCGTC-AGCAGC;P38:TGCTGT-GAACGA;P42:TGCTGT-AAAAGT;P46:TGCTGT-CTCTTC;P50:GCTCAT-TGGAAT;P54:GCTCAT-TCGTAG;P58:GCTCAT-AGCAGC;P62:CAGCGC-ATTGCG;P66:CAGCGC-AAAAGT;P70:TCAGCC-CTCTTC;P74:TCAGCC-TCGTAG
META-8000bact-148	SRR18935472	P02:AGTACA-TGGAAT;P06:AGTACA-ATTGCG;P10:AGTACA-GAACGA;P14:GACTTG-AAAAGT;P18:GACTTG-CTCTTC;P22:GACTTG-TCGTAG;P26:ATCGTC-TGGAAT;P30:ATCGTC-ATTGCG;P34:ATCGTC-AGCAGC;P38:TGCTGT-GAACGA;P42:TGCTGT-AAAAGT;P46:TGCTGT-CTCTTC;P50:GCTCAT-TGGAAT;P54:GCTCAT-TCGTAG;P58:GCTCAT-AGCAGC;P62:CAGCGC-ATTGCG;P66:CAGCGC-AAAAGT;P70:TCAGCC-CTCTTC;P74:TCAGCC-TCGTAG
META-8000bact-149	SRR18935462	P02:AGTACA-TGGAAT;P06:AGTACA-ATTGCG;P10:AGTACA-GAACGA;P14:GACTTG-AAAAGT;P18:GACTTG-CTCTTC;P22:GACTTG-TCGTAG;P26:ATCGTC-TGGAAT;P30:ATCGTC-ATTGCG;P34:ATCGTC-AGCAGC;P38:TGCTGT-GAACGA;P42:TGCTGT-AAAAGT;P46:TGCTGT-CTCTTC;P50:GCTCAT-TGGAAT;P54:GCTCAT-TCGTAG;P58:GCTCAT-AGCAGC;P62:CAGCGC-ATTGCG;P66:CAGCGC-AAAAGT;P70:TCAGCC-CTCTTC;P74:TCAGCC-TCGTAG
META-8000bact-15	SRR18935640	P01:AGTACA-TGGAAT;P05:AGTACA-ATTGCG;P09:AGTACA-GAACGA;P13:GACTTG-AAAAGT;P17:GACTTG-CTCTTC;P21:GACTTG-TCGTAG;P25:ATCGTC-TGGAAT;P29:ATCGTC-ATTGCG;P33:ATCGTC-AGCAGC;P37:TGCTGT-GAACGA;P41:TGCTGT-AAAAGT;P45:TGCTGT-CTCTTC;P49:GCTCAT-TGGAAT;P53:GCTCAT-TCGTAG;P57:GCTCAT-AGCAGC;P61:CAGCGC-ATTGCG;P65:CAGCGC-AAAAGT;P69:TCAGCC-CTCTTC;P73:TCAGCC-TCGTAG
META-8000bact-150	SRR18935565	P02:AGTACA-TGGAAT;P06:AGTACA-ATTGCG;P10:AGTACA-GAACGA;P14:GACTTG-AAAAGT;P18:GACTTG-CTCTTC;P22:GACTTG-TCGTAG;P26:ATCGTC-TGGAAT;P30:ATCGTC-ATTGCG;P34:ATCGTC-AGCAGC;P38:TGCTGT-GAACGA;P42:TGCTGT-AAAAGT;P46:TGCTGT-CTCTTC;P50:GCTCAT-TGGAAT;P54:GCTCAT-TCGTAG;P58:GCTCAT-AGCAGC;P62:CAGCGC-ATTGCG;P66:CAGCGC-AAAAGT;P70:TCAGCC-CTCTTC;P74:TCAGCC-TCGTAG
META-8000bact-151	SRR18935754	P02:AGTACA-TGGAAT;P06:AGTACA-ATTGCG;P10:AGTACA-GAACGA;P14:GACTTG-AAAAGT;P18:GACTTG-CTCTTC;P22:GACTTG-TCGTAG;P26:ATCGTC-TGGAAT;P30:ATCGTC-ATTGCG;P34:ATCGTC-AGCAGC;P38:TGCTGT-GAACGA;P42:TGCTGT-AAAAGT;P46:TGCTGT-CTCTTC;P50:GCTCAT-TGGAAT;P54:GCTCAT-TCGTAG;P58:GCTCAT-AGCAGC;P62:CAGCGC-ATTGCG;P66:CAGCGC-AAAAGT;P70:TCAGCC-CTCTTC;P74:TCAGCC-TCGTAG
META-8000bact-152	SRR18935497	P02:AGTACA-TGGAAT;P06:AGTACA-ATTGCG;P10:AGTACA-GAACGA;P14:GACTTG-AAAAGT;P18:GACTTG-CTCTTC;P22:GACTTG-TCGTAG;P26:ATCGTC-TGGAAT;P30:ATCGTC-ATTGCG;P34:ATCGTC-AGCAGC;P38:TGCTGT-GAACGA;P42:TGCTGT-AAAAGT;P46:TGCTGT-CTCTTC;P50:GCTCAT-TGGAAT;P54:GCTCAT-TCGTAG;P58:GCTCAT-AGCAGC;P62:CAGCGC-ATTGCG;P66:CAGCGC-AAAAGT;P70:TCAGCC-CTCTTC;P74:TCAGCC-TCGTAG
META-8000bact-153	SRR18935448	P02:AGTACA-TGGAAT;P06:AGTACA-ATTGCG;P10:AGTACA-GAACGA;P14:GACTTG-AAAAGT;P18:GACTTG-CTCTTC;P22:GACTTG-TCGTAG;P26:ATCGTC-TGGAAT;P30:ATCGTC-ATTGCG;P34:ATCGTC-AGCAGC;P38:TGCTGT-GAACGA;P42:TGCTGT-AAAAGT;P46:TGCTGT-CTCTTC;P50:GCTCAT-TGGAAT;P54:GCTCAT-TCGTAG;P58:GCTCAT-AGCAGC;P62:CAGCGC-ATTGCG;P66:CAGCGC-AAAAGT;P70:TCAGCC-CTCTTC;P74:TCAGCC-TCGTAG
META-8000bact-154	SRR18935791	P02:AGTACA-TGGAAT;P06:AGTACA-ATTGCG;P10:AGTACA-GAACGA;P14:GACTTG-AAAAGT;P18:GACTTG-CTCTTC;P22:GACTTG-TCGTAG;P26:ATCGTC-TGGAAT;P30:ATCGTC-ATTGCG;P34:ATCGTC-AGCAGC;P38:TGCTGT-GAACGA;P42:TGCTGT-AAAAGT;P46:TGCTGT-CTCTTC;P50:GCTCAT-TGGAAT;P54:GCTCAT-TCGTAG;P58:GCTCAT-AGCAGC;P62:CAGCGC-ATTGCG;P66:CAGCGC-AAAAGT;P70:TCAGCC-CTCTTC;P74:TCAGCC-TCGTAG
META-8000bact-155	SRR18935424	P02:AGTACA-TGGAAT;P06:AGTACA-ATTGCG;P10:AGTACA-GAACGA;P14:GACTTG-AAAAGT;P18:GACTTG-CTCTTC;P22:GACTTG-TCGTAG;P26:ATCGTC-TGGAAT;P30:ATCGTC-ATTGCG;P34:ATCGTC-AGCAGC;P38:TGCTGT-GAACGA;P42:TGCTGT-AAAAGT;P46:TGCTGT-CTCTTC;P50:GCTCAT-TGGAAT;P54:GCTCAT-TCGTAG;P58:GCTCAT-AGCAGC;P62:CAGCGC-ATTGCG;P66:CAGCGC-AAAAGT;P70:TCAGCC-CTCTTC;P74:TCAGCC-TCGTAG
META-8000bact-156	SRR18935618	P02:AGTACA-TGGAAT;P06:AGTACA-ATTGCG;P10:AGTACA-GAACGA;P14:GACTTG-AAAAGT;P18:GACTTG-CTCTTC;P22:GACTTG-TCGTAG;P26:ATCGTC-TGGAAT;P30:ATCGTC-ATTGCG;P34:ATCGTC-AGCAGC;P38:TGCTGT-GAACGA;P42:TGCTGT-AAAAGT;P46:TGCTGT-CTCTTC;P50:GCTCAT-TGGAAT;P54:GCTCAT-TCGTAG;P58:GCTCAT-AGCAGC;P62:CAGCGC-ATTGCG;P66:CAGCGC-AAAAGT;P70:TCAGCC-CTCTTC;P74:TCAGCC-TCGTAG
META-8000bact-157	SRR18935523	P02:AGTACA-TGGAAT;P06:AGTACA-ATTGCG;P10:AGTACA-GAACGA;P14:GACTTG-AAAAGT;P18:GACTTG-CTCTTC;P22:GACTTG-TCGTAG;P26:ATCGTC-TGGAAT;P30:ATCGTC-ATTGCG;P34:ATCGTC-AGCAGC;P38:TGCTGT-GAACGA;P42:TGCTGT-AAAAGT;P46:TGCTGT-CTCTTC;P50:GCTCAT-TGGAAT;P54:GCTCAT-TCGTAG;P58:GCTCAT-AGCAGC;P62:CAGCGC-ATTGCG;P66:CAGCGC-AAAAGT;P70:TCAGCC-CTCTTC;P74:TCAGCC-TCGTAG
META-8000bact-158	SRR18935782	P02:AGTACA-TGGAAT;P06:AGTACA-ATTGCG;P10:AGTACA-GAACGA;P14:GACTTG-AAAAGT;P18:GACTTG-CTCTTC;P22:GACTTG-TCGTAG;P26:ATCGTC-TGGAAT;P30:ATCGTC-ATTGCG;P34:ATCGTC-AGCAGC;P38:TGCTGT-GAACGA;P42:TGCTGT-AAAAGT;P46:TGCTGT-CTCTTC;P50:GCTCAT-TGGAAT;P54:GCTCAT-TCGTAG;P58:GCTCAT-AGCAGC;P62:CAGCGC-ATTGCG;P66:CAGCGC-AAAAGT;P70:TCAGCC-CTCTTC;P74:TCAGCC-TCGTAG
META-8000bact-159	SRR18935501	P02:AGTACA-TGGAAT;P06:AGTACA-ATTGCG;P10:AGTACA-GAACGA;P14:GACTTG-AAAAGT;P18:GACTTG-CTCTTC;P22:GACTTG-TCGTAG;P26:ATCGTC-TGGAAT;P30:ATCGTC-ATTGCG;P34:ATCGTC-AGCAGC;P38:TGCTGT-GAACGA;P42:TGCTGT-AAAAGT;P46:TGCTGT-CTCTTC;P50:GCTCAT-TGGAAT;P54:GCTCAT-TCGTAG;P58:GCTCAT-AGCAGC;P62:CAGCGC-ATTGCG;P66:CAGCGC-AAAAGT;P70:TCAGCC-CTCTTC;P74:TCAGCC-TCGTAG
META-8000bact-16	SRR18935631	P01:AGTACA-TGGAAT;P05:AGTACA-ATTGCG;P09:AGTACA-GAACGA;P13:GACTTG-AAAAGT;P17:GACTTG-CTCTTC;P21:GACTTG-TCGTAG;P25:ATCGTC-TGGAAT;P29:ATCGTC-ATTGCG;P33:ATCGTC-AGCAGC;P37:TGCTGT-GAACGA;P41:TGCTGT-AAAAGT;P45:TGCTGT-CTCTTC;P49:GCTCAT-TGGAAT;P53:GCTCAT-TCGTAG;P57:GCTCAT-AGCAGC;P61:CAGCGC-ATTGCG;P65:CAGCGC-AAAAGT;P69:TCAGCC-CTCTTC;P73:TCAGCC-TCGTAG
META-8000bact-160	SRR18935735	P02:AGTACA-TGGAAT;P06:AGTACA-ATTGCG;P10:AGTACA-GAACGA;P14:GACTTG-AAAAGT;P18:GACTTG-CTCTTC;P22:GACTTG-TCGTAG;P26:ATCGTC-TGGAAT;P30:ATCGTC-ATTGCG;P34:ATCGTC-AGCAGC;P38:TGCTGT-GAACGA;P42:TGCTGT-AAAAGT;P46:TGCTGT-CTCTTC;P50:GCTCAT-TGGAAT;P54:GCTCAT-TCGTAG;P58:GCTCAT-AGCAGC;P62:CAGCGC-ATTGCG;P66:CAGCGC-AAAAGT;P70:TCAGCC-CTCTTC;P74:TCAGCC-TCGTAG
META-8000bact-161	SRR18935769	P02:AGTACA-TGGAAT;P06:AGTACA-ATTGCG;P10:AGTACA-GAACGA;P14:GACTTG-AAAAGT;P18:GACTTG-CTCTTC;P22:GACTTG-TCGTAG;P26:ATCGTC-TGGAAT;P30:ATCGTC-ATTGCG;P34:ATCGTC-AGCAGC;P38:TGCTGT-GAACGA;P42:TGCTGT-AAAAGT;P46:TGCTGT-CTCTTC;P50:GCTCAT-TGGAAT;P54:GCTCAT-TCGTAG;P58:GCTCAT-AGCAGC;P62:CAGCGC-ATTGCG;P66:CAGCGC-AAAAGT;P70:TCAGCC-CTCTTC;P74:TCAGCC-TCGTAG
META-8000bact-162	SRR18935702	P02:AGTACA-TGGAAT;P06:AGTACA-ATTGCG;P10:AGTACA-GAACGA;P14:GACTTG-AAAAGT;P18:GACTTG-CTCTTC;P22:GACTTG-TCGTAG;P26:ATCGTC-TGGAAT;P30:ATCGTC-ATTGCG;P34:ATCGTC-AGCAGC;P38:TGCTGT-GAACGA;P42:TGCTGT-AAAAGT;P46:TGCTGT-CTCTTC;P50:GCTCAT-TGGAAT;P54:GCTCAT-TCGTAG;P58:GCTCAT-AGCAGC;P62:CAGCGC-ATTGCG;P66:CAGCGC-AAAAGT;P70:TCAGCC-CTCTTC;P74:TCAGCC-TCGTAG
META-8000bact-163	SRR18935654	P02:AGTACA-TGGAAT;P06:AGTACA-ATTGCG;P10:AGTACA-GAACGA;P14:GACTTG-AAAAGT;P18:GACTTG-CTCTTC;P22:GACTTG-TCGTAG;P26:ATCGTC-TGGAAT;P30:ATCGTC-ATTGCG;P34:ATCGTC-AGCAGC;P38:TGCTGT-GAACGA;P42:TGCTGT-AAAAGT;P46:TGCTGT-CTCTTC;P50:GCTCAT-TGGAAT;P54:GCTCAT-TCGTAG;P58:GCTCAT-AGCAGC;P62:CAGCGC-ATTGCG;P66:CAGCGC-AAAAGT;P70:TCAGCC-CTCTTC;P74:TCAGCC-TCGTAG
META-8000bact-164	SRR18935690	P02:AGTACA-TGGAAT;P06:AGTACA-ATTGCG;P10:AGTACA-GAACGA;P14:GACTTG-AAAAGT;P18:GACTTG-CTCTTC;P22:GACTTG-TCGTAG;P26:ATCGTC-TGGAAT;P30:ATCGTC-ATTGCG;P34:ATCGTC-AGCAGC;P38:TGCTGT-GAACGA;P42:TGCTGT-AAAAGT;P46:TGCTGT-CTCTTC;P50:GCTCAT-TGGAAT;P54:GCTCAT-TCGTAG;P58:GCTCAT-AGCAGC;P62:CAGCGC-ATTGCG;P66:CAGCGC-AAAAGT;P70:TCAGCC-CTCTTC;P74:TCAGCC-TCGTAG
META-8000bact-165	SRR18935697	P02:AGTACA-TGGAAT;P06:AGTACA-ATTGCG;P10:AGTACA-GAACGA;P14:GACTTG-AAAAGT;P18:GACTTG-CTCTTC;P22:GACTTG-TCGTAG;P26:ATCGTC-TGGAAT;P30:ATCGTC-ATTGCG;P34:ATCGTC-AGCAGC;P38:TGCTGT-GAACGA;P42:TGCTGT-AAAAGT;P46:TGCTGT-CTCTTC;P50:GCTCAT-TGGAAT;P54:GCTCAT-TCGTAG;P58:GCTCAT-AGCAGC;P62:CAGCGC-ATTGCG;P66:CAGCGC-AAAAGT;P70:TCAGCC-CTCTTC;P74:TCAGCC-TCGTAG
META-8000bact-166	SRR18935787	P02:AGTACA-TGGAAT;P06:AGTACA-ATTGCG;P10:AGTACA-GAACGA;P14:GACTTG-AAAAGT;P18:GACTTG-CTCTTC;P22:GACTTG-TCGTAG;P26:ATCGTC-TGGAAT;P30:ATCGTC-ATTGCG;P34:ATCGTC-AGCAGC;P38:TGCTGT-GAACGA;P42:TGCTGT-AAAAGT;P46:TGCTGT-CTCTTC;P50:GCTCAT-TGGAAT;P54:GCTCAT-TCGTAG;P58:GCTCAT-AGCAGC;P62:CAGCGC-ATTGCG;P66:CAGCGC-AAAAGT;P70:TCAGCC-CTCTTC;P74:TCAGCC-TCGTAG
META-8000bact-167	SRR18935442	P02:AGTACA-TGGAAT;P06:AGTACA-ATTGCG;P10:AGTACA-GAACGA;P14:GACTTG-AAAAGT;P18:GACTTG-CTCTTC;P22:GACTTG-TCGTAG;P26:ATCGTC-TGGAAT;P30:ATCGTC-ATTGCG;P34:ATCGTC-AGCAGC;P38:TGCTGT-GAACGA;P42:TGCTGT-AAAAGT;P46:TGCTGT-CTCTTC;P50:GCTCAT-TGGAAT;P54:GCTCAT-TCGTAG;P58:GCTCAT-AGCAGC;P62:CAGCGC-ATTGCG;P66:CAGCGC-AAAAGT;P70:TCAGCC-CTCTTC;P74:TCAGCC-TCGTAG
META-8000bact-168	SRR18935499	P02:AGTACA-TGGAAT;P06:AGTACA-ATTGCG;P10:AGTACA-GAACGA;P14:GACTTG-AAAAGT;P18:GACTTG-CTCTTC;P22:GACTTG-TCGTAG;P26:ATCGTC-TGGAAT;P30:ATCGTC-ATTGCG;P34:ATCGTC-AGCAGC;P38:TGCTGT-GAACGA;P42:TGCTGT-AAAAGT;P46:TGCTGT-CTCTTC;P50:GCTCAT-TGGAAT;P54:GCTCAT-TCGTAG;P58:GCTCAT-AGCAGC;P62:CAGCGC-ATTGCG;P66:CAGCGC-AAAAGT;P70:TCAGCC-CTCTTC;P74:TCAGCC-TCGTAG
META-8000bact-169	SRR18935749	P02:AGTACA-TGGAAT;P06:AGTACA-ATTGCG;P10:AGTACA-GAACGA;P14:GACTTG-AAAAGT;P18:GACTTG-CTCTTC;P22:GACTTG-TCGTAG;P26:ATCGTC-TGGAAT;P30:ATCGTC-ATTGCG;P34:ATCGTC-AGCAGC;P38:TGCTGT-GAACGA;P42:TGCTGT-AAAAGT;P46:TGCTGT-CTCTTC;P50:GCTCAT-TGGAAT;P54:GCTCAT-TCGTAG;P58:GCTCAT-AGCAGC;P62:CAGCGC-ATTGCG;P66:CAGCGC-AAAAGT;P70:TCAGCC-CTCTTC;P74:TCAGCC-TCGTAG
META-8000bact-17	SRR18935691	P01:AGTACA-TGGAAT;P05:AGTACA-ATTGCG;P09:AGTACA-GAACGA;P13:GACTTG-AAAAGT;P17:GACTTG-CTCTTC;P21:GACTTG-TCGTAG;P25:ATCGTC-TGGAAT;P29:ATCGTC-ATTGCG;P33:ATCGTC-AGCAGC;P37:TGCTGT-GAACGA;P41:TGCTGT-AAAAGT;P45:TGCTGT-CTCTTC;P49:GCTCAT-TGGAAT;P53:GCTCAT-TCGTAG;P57:GCTCAT-AGCAGC;P61:CAGCGC-ATTGCG;P65:CAGCGC-AAAAGT;P69:TCAGCC-CTCTTC;P73:TCAGCC-TCGTAG
META-8000bact-170	SRR18935590	P02:AGTACA-TGGAAT;P06:AGTACA-ATTGCG;P10:AGTACA-GAACGA;P14:GACTTG-AAAAGT;P18:GACTTG-CTCTTC;P22:GACTTG-TCGTAG;P26:ATCGTC-TGGAAT;P30:ATCGTC-ATTGCG;P34:ATCGTC-AGCAGC;P38:TGCTGT-GAACGA;P42:TGCTGT-AAAAGT;P46:TGCTGT-CTCTTC;P50:GCTCAT-TGGAAT;P54:GCTCAT-TCGTAG;P58:GCTCAT-AGCAGC;P62:CAGCGC-ATTGCG;P66:CAGCGC-AAAAGT;P70:TCAGCC-CTCTTC;P74:TCAGCC-TCGTAG
META-8000bact-171	SRR18935710	P02:AGTACA-TGGAAT;P06:AGTACA-ATTGCG;P10:AGTACA-GAACGA;P14:GACTTG-AAAAGT;P18:GACTTG-CTCTTC;P22:GACTTG-TCGTAG;P26:ATCGTC-TGGAAT;P30:ATCGTC-ATTGCG;P34:ATCGTC-AGCAGC;P38:TGCTGT-GAACGA;P42:TGCTGT-AAAAGT;P46:TGCTGT-CTCTTC;P50:GCTCAT-TGGAAT;P54:GCTCAT-TCGTAG;P58:GCTCAT-AGCAGC;P62:CAGCGC-ATTGCG;P66:CAGCGC-AAAAGT;P70:TCAGCC-CTCTTC;P74:TCAGCC-TCGTAG
META-8000bact-172	SRR18935696	P02:AGTACA-TGGAAT;P06:AGTACA-ATTGCG;P10:AGTACA-GAACGA;P14:GACTTG-AAAAGT;P18:GACTTG-CTCTTC;P22:GACTTG-TCGTAG;P26:ATCGTC-TGGAAT;P30:ATCGTC-ATTGCG;P34:ATCGTC-AGCAGC;P38:TGCTGT-GAACGA;P42:TGCTGT-AAAAGT;P46:TGCTGT-CTCTTC;P50:GCTCAT-TGGAAT;P54:GCTCAT-TCGTAG;P58:GCTCAT-AGCAGC;P62:CAGCGC-ATTGCG;P66:CAGCGC-AAAAGT;P70:TCAGCC-CTCTTC;P74:TCAGCC-TCGTAG
META-8000bact-173	SRR18935648	P02:AGTACA-TGGAAT;P06:AGTACA-ATTGCG;P10:AGTACA-GAACGA;P14:GACTTG-AAAAGT;P18:GACTTG-CTCTTC;P22:GACTTG-TCGTAG;P26:ATCGTC-TGGAAT;P30:ATCGTC-ATTGCG;P34:ATCGTC-AGCAGC;P38:TGCTGT-GAACGA;P42:TGCTGT-AAAAGT;P46:TGCTGT-CTCTTC;P50:GCTCAT-TGGAAT;P54:GCTCAT-TCGTAG;P58:GCTCAT-AGCAGC;P62:CAGCGC-ATTGCG;P66:CAGCGC-AAAAGT;P70:TCAGCC-CTCTTC;P74:TCAGCC-TCGTAG
META-8000bact-174	SRR18935611	P02:AGTACA-TGGAAT;P06:AGTACA-ATTGCG;P10:AGTACA-GAACGA;P14:GACTTG-AAAAGT;P18:GACTTG-CTCTTC;P22:GACTTG-TCGTAG;P26:ATCGTC-TGGAAT;P30:ATCGTC-ATTGCG;P34:ATCGTC-AGCAGC;P38:TGCTGT-GAACGA;P42:TGCTGT-AAAAGT;P46:TGCTGT-CTCTTC;P50:GCTCAT-TGGAAT;P54:GCTCAT-TCGTAG;P58:GCTCAT-AGCAGC;P62:CAGCGC-ATTGCG;P66:CAGCGC-AAAAGT;P70:TCAGCC-CTCTTC;P74:TCAGCC-TCGTAG
META-8000bact-175	SRR18935751	P02:AGTACA-TGGAAT;P06:AGTACA-ATTGCG;P10:AGTACA-GAACGA;P14:GACTTG-AAAAGT;P18:GACTTG-CTCTTC;P22:GACTTG-TCGTAG;P26:ATCGTC-TGGAAT;P30:ATCGTC-ATTGCG;P34:ATCGTC-AGCAGC;P38:TGCTGT-GAACGA;P42:TGCTGT-AAAAGT;P46:TGCTGT-CTCTTC;P50:GCTCAT-TGGAAT;P54:GCTCAT-TCGTAG;P58:GCTCAT-AGCAGC;P62:CAGCGC-ATTGCG;P66:CAGCGC-AAAAGT;P70:TCAGCC-CTCTTC;P74:TCAGCC-TCGTAG
META-8000bact-176	SRR18935763	P02:AGTACA-TGGAAT;P06:AGTACA-ATTGCG;P10:AGTACA-GAACGA;P14:GACTTG-AAAAGT;P18:GACTTG-CTCTTC;P22:GACTTG-TCGTAG;P26:ATCGTC-TGGAAT;P30:ATCGTC-ATTGCG;P34:ATCGTC-AGCAGC;P38:TGCTGT-GAACGA;P42:TGCTGT-AAAAGT;P46:TGCTGT-CTCTTC;P50:GCTCAT-TGGAAT;P54:GCTCAT-TCGTAG;P58:GCTCAT-AGCAGC;P62:CAGCGC-ATTGCG;P66:CAGCGC-AAAAGT;P70:TCAGCC-CTCTTC;P74:TCAGCC-TCGTAG
META-8000bact-177	SRR18935612	P02:AGTACA-TGGAAT;P06:AGTACA-ATTGCG;P10:AGTACA-GAACGA;P14:GACTTG-AAAAGT;P18:GACTTG-CTCTTC;P22:GACTTG-TCGTAG;P26:ATCGTC-TGGAAT;P30:ATCGTC-ATTGCG;P34:ATCGTC-AGCAGC;P38:TGCTGT-GAACGA;P42:TGCTGT-AAAAGT;P46:TGCTGT-CTCTTC;P50:GCTCAT-TGGAAT;P54:GCTCAT-TCGTAG;P58:GCTCAT-AGCAGC;P62:CAGCGC-ATTGCG;P66:CAGCGC-AAAAGT;P70:TCAGCC-CTCTTC;P74:TCAGCC-TCGTAG
META-8000bact-178	SRR18935731	P02:AGTACA-TGGAAT;P06:AGTACA-ATTGCG;P10:AGTACA-GAACGA;P14:GACTTG-AAAAGT;P18:GACTTG-CTCTTC;P22:GACTTG-TCGTAG;P26:ATCGTC-TGGAAT;P30:ATCGTC-ATTGCG;P34:ATCGTC-AGCAGC;P38:TGCTGT-GAACGA;P42:TGCTGT-AAAAGT;P46:TGCTGT-CTCTTC;P50:GCTCAT-TGGAAT;P54:GCTCAT-TCGTAG;P58:GCTCAT-AGCAGC;P62:CAGCGC-ATTGCG;P66:CAGCGC-AAAAGT;P70:TCAGCC-CTCTTC;P74:TCAGCC-TCGTAG
META-8000bact-179	SRR18935672	P02:AGTACA-TGGAAT;P06:AGTACA-ATTGCG;P10:AGTACA-GAACGA;P14:GACTTG-AAAAGT;P18:GACTTG-CTCTTC;P22:GACTTG-TCGTAG;P26:ATCGTC-TGGAAT;P30:ATCGTC-ATTGCG;P34:ATCGTC-AGCAGC;P38:TGCTGT-GAACGA;P42:TGCTGT-AAAAGT;P46:TGCTGT-CTCTTC;P50:GCTCAT-TGGAAT;P54:GCTCAT-TCGTAG;P58:GCTCAT-AGCAGC;P62:CAGCGC-ATTGCG;P66:CAGCGC-AAAAGT;P70:TCAGCC-CTCTTC;P74:TCAGCC-TCGTAG
META-8000bact-18	SRR18935495	P01:AGTACA-TGGAAT;P05:AGTACA-ATTGCG;P09:AGTACA-GAACGA;P13:GACTTG-AAAAGT;P17:GACTTG-CTCTTC;P21:GACTTG-TCGTAG;P25:ATCGTC-TGGAAT;P29:ATCGTC-ATTGCG;P33:ATCGTC-AGCAGC;P37:TGCTGT-GAACGA;P41:TGCTGT-AAAAGT;P45:TGCTGT-CTCTTC;P49:GCTCAT-TGGAAT;P53:GCTCAT-TCGTAG;P57:GCTCAT-AGCAGC;P61:CAGCGC-ATTGCG;P65:CAGCGC-AAAAGT;P69:TCAGCC-CTCTTC;P73:TCAGCC-TCGTAG
META-8000bact-180	SRR18935736	P02:AGTACA-TGGAAT;P06:AGTACA-ATTGCG;P10:AGTACA-GAACGA;P14:GACTTG-AAAAGT;P18:GACTTG-CTCTTC;P22:GACTTG-TCGTAG;P26:ATCGTC-TGGAAT;P30:ATCGTC-ATTGCG;P34:ATCGTC-AGCAGC;P38:TGCTGT-GAACGA;P42:TGCTGT-AAAAGT;P46:TGCTGT-CTCTTC;P50:GCTCAT-TGGAAT;P54:GCTCAT-TCGTAG;P58:GCTCAT-AGCAGC;P62:CAGCGC-ATTGCG;P66:CAGCGC-AAAAGT;P70:TCAGCC-CTCTTC;P74:TCAGCC-TCGTAG
META-8000bact-181	SRR18935699	P02:AGTACA-TGGAAT;P06:AGTACA-ATTGCG;P10:AGTACA-GAACGA;P14:GACTTG-AAAAGT;P18:GACTTG-CTCTTC;P22:GACTTG-TCGTAG;P26:ATCGTC-TGGAAT;P30:ATCGTC-ATTGCG;P34:ATCGTC-AGCAGC;P38:TGCTGT-GAACGA;P42:TGCTGT-AAAAGT;P46:TGCTGT-CTCTTC;P50:GCTCAT-TGGAAT;P54:GCTCAT-TCGTAG;P58:GCTCAT-AGCAGC;P62:CAGCGC-ATTGCG;P66:CAGCGC-AAAAGT;P70:TCAGCC-CTCTTC;P74:TCAGCC-TCGTAG
META-8000bact-182	SRR18935733	P02:AGTACA-TGGAAT;P06:AGTACA-ATTGCG;P10:AGTACA-GAACGA;P14:GACTTG-AAAAGT;P18:GACTTG-CTCTTC;P22:GACTTG-TCGTAG;P26:ATCGTC-TGGAAT;P30:ATCGTC-ATTGCG;P34:ATCGTC-AGCAGC;P38:TGCTGT-GAACGA;P42:TGCTGT-AAAAGT;P46:TGCTGT-CTCTTC;P50:GCTCAT-TGGAAT;P54:GCTCAT-TCGTAG;P58:GCTCAT-AGCAGC;P62:CAGCGC-ATTGCG;P66:CAGCGC-AAAAGT;P70:TCAGCC-CTCTTC;P74:TCAGCC-TCGTAG
META-8000bact-183	SRR18935571	P02:AGTACA-TGGAAT;P06:AGTACA-ATTGCG;P10:AGTACA-GAACGA;P14:GACTTG-AAAAGT;P18:GACTTG-CTCTTC;P22:GACTTG-TCGTAG;P26:ATCGTC-TGGAAT;P30:ATCGTC-ATTGCG;P34:ATCGTC-AGCAGC;P38:TGCTGT-GAACGA;P42:TGCTGT-AAAAGT;P46:TGCTGT-CTCTTC;P50:GCTCAT-TGGAAT;P54:GCTCAT-TCGTAG;P58:GCTCAT-AGCAGC;P62:CAGCGC-ATTGCG;P66:CAGCGC-AAAAGT;P70:TCAGCC-CTCTTC;P74:TCAGCC-TCGTAG
META-8000bact-184	SRR18935543	P02:AGTACA-TGGAAT;P06:AGTACA-ATTGCG;P10:AGTACA-GAACGA;P14:GACTTG-AAAAGT;P18:GACTTG-CTCTTC;P22:GACTTG-TCGTAG;P26:ATCGTC-TGGAAT;P30:ATCGTC-ATTGCG;P34:ATCGTC-AGCAGC;P38:TGCTGT-GAACGA;P42:TGCTGT-AAAAGT;P46:TGCTGT-CTCTTC;P50:GCTCAT-TGGAAT;P54:GCTCAT-TCGTAG;P58:GCTCAT-AGCAGC;P62:CAGCGC-ATTGCG;P66:CAGCGC-AAAAGT;P70:TCAGCC-CTCTTC;P74:TCAGCC-TCGTAG
META-8000bact-185	SRR18935800	P02:AGTACA-TGGAAT;P06:AGTACA-ATTGCG;P10:AGTACA-GAACGA;P14:GACTTG-AAAAGT;P18:GACTTG-CTCTTC;P22:GACTTG-TCGTAG;P26:ATCGTC-TGGAAT;P30:ATCGTC-ATTGCG;P34:ATCGTC-AGCAGC;P38:TGCTGT-GAACGA;P42:TGCTGT-AAAAGT;P46:TGCTGT-CTCTTC;P50:GCTCAT-TGGAAT;P54:GCTCAT-TCGTAG;P58:GCTCAT-AGCAGC;P62:CAGCGC-ATTGCG;P66:CAGCGC-AAAAGT;P70:TCAGCC-CTCTTC;P74:TCAGCC-TCGTAG
META-8000bact-186	SRR18935775	P02:AGTACA-TGGAAT;P06:AGTACA-ATTGCG;P10:AGTACA-GAACGA;P14:GACTTG-AAAAGT;P18:GACTTG-CTCTTC;P22:GACTTG-TCGTAG;P26:ATCGTC-TGGAAT;P30:ATCGTC-ATTGCG;P34:ATCGTC-AGCAGC;P38:TGCTGT-GAACGA;P42:TGCTGT-AAAAGT;P46:TGCTGT-CTCTTC;P50:GCTCAT-TGGAAT;P54:GCTCAT-TCGTAG;P58:GCTCAT-AGCAGC;P62:CAGCGC-ATTGCG;P66:CAGCGC-AAAAGT;P70:TCAGCC-CTCTTC;P74:TCAGCC-TCGTAG
META-8000bact-187	SRR18935433	P02:AGTACA-TGGAAT;P06:AGTACA-ATTGCG;P10:AGTACA-GAACGA;P14:GACTTG-AAAAGT;P18:GACTTG-CTCTTC;P22:GACTTG-TCGTAG;P26:ATCGTC-TGGAAT;P30:ATCGTC-ATTGCG;P34:ATCGTC-AGCAGC;P38:TGCTGT-GAACGA;P42:TGCTGT-AAAAGT;P46:TGCTGT-CTCTTC;P50:GCTCAT-TGGAAT;P54:GCTCAT-TCGTAG;P58:GCTCAT-AGCAGC;P62:CAGCGC-ATTGCG;P66:CAGCGC-AAAAGT;P70:TCAGCC-CTCTTC;P74:TCAGCC-TCGTAG
META-8000bact-188	SRR18935535	P02:AGTACA-TGGAAT;P06:AGTACA-ATTGCG;P10:AGTACA-GAACGA;P14:GACTTG-AAAAGT;P18:GACTTG-CTCTTC;P22:GACTTG-TCGTAG;P26:ATCGTC-TGGAAT;P30:ATCGTC-ATTGCG;P34:ATCGTC-AGCAGC;P38:TGCTGT-GAACGA;P42:TGCTGT-AAAAGT;P46:TGCTGT-CTCTTC;P50:GCTCAT-TGGAAT;P54:GCTCAT-TCGTAG;P58:GCTCAT-AGCAGC;P62:CAGCGC-ATTGCG;P66:CAGCGC-AAAAGT;P70:TCAGCC-CTCTTC;P74:TCAGCC-TCGTAG
META-8000bact-189	SRR18935588	P02:AGTACA-TGGAAT;P06:AGTACA-ATTGCG;P10:AGTACA-GAACGA;P14:GACTTG-AAAAGT;P18:GACTTG-CTCTTC;P22:GACTTG-TCGTAG;P26:ATCGTC-TGGAAT;P30:ATCGTC-ATTGCG;P34:ATCGTC-AGCAGC;P38:TGCTGT-GAACGA;P42:TGCTGT-AAAAGT;P46:TGCTGT-CTCTTC;P50:GCTCAT-TGGAAT;P54:GCTCAT-TCGTAG;P58:GCTCAT-AGCAGC;P62:CAGCGC-ATTGCG;P66:CAGCGC-AAAAGT;P70:TCAGCC-CTCTTC;P74:TCAGCC-TCGTAG
META-8000bact-19	SRR18935685	P01:AGTACA-TGGAAT;P05:AGTACA-ATTGCG;P09:AGTACA-GAACGA;P13:GACTTG-AAAAGT;P17:GACTTG-CTCTTC;P21:GACTTG-TCGTAG;P25:ATCGTC-TGGAAT;P29:ATCGTC-ATTGCG;P33:ATCGTC-AGCAGC;P37:TGCTGT-GAACGA;P41:TGCTGT-AAAAGT;P45:TGCTGT-CTCTTC;P49:GCTCAT-TGGAAT;P53:GCTCAT-TCGTAG;P57:GCTCAT-AGCAGC;P61:CAGCGC-ATTGCG;P65:CAGCGC-AAAAGT;P69:TCAGCC-CTCTTC;P73:TCAGCC-TCGTAG
META-8000bact-190	SRR18935718	P02:AGTACA-TGGAAT;P06:AGTACA-ATTGCG;P10:AGTACA-GAACGA;P14:GACTTG-AAAAGT;P18:GACTTG-CTCTTC;P22:GACTTG-TCGTAG;P26:ATCGTC-TGGAAT;P30:ATCGTC-ATTGCG;P34:ATCGTC-AGCAGC;P38:TGCTGT-GAACGA;P42:TGCTGT-AAAAGT;P46:TGCTGT-CTCTTC;P50:GCTCAT-TGGAAT;P54:GCTCAT-TCGTAG;P58:GCTCAT-AGCAGC;P62:CAGCGC-ATTGCG;P66:CAGCGC-AAAAGT;P70:TCAGCC-CTCTTC;P74:TCAGCC-TCGTAG
META-8000bact-191	SRR18935589	P02:AGTACA-TGGAAT;P06:AGTACA-ATTGCG;P10:AGTACA-GAACGA;P14:GACTTG-AAAAGT;P18:GACTTG-CTCTTC;P22:GACTTG-TCGTAG;P26:ATCGTC-TGGAAT;P30:ATCGTC-ATTGCG;P34:ATCGTC-AGCAGC;P38:TGCTGT-GAACGA;P42:TGCTGT-AAAAGT;P46:TGCTGT-CTCTTC;P50:GCTCAT-TGGAAT;P54:GCTCAT-TCGTAG;P58:GCTCAT-AGCAGC;P62:CAGCGC-ATTGCG;P66:CAGCGC-AAAAGT;P70:TCAGCC-CTCTTC;P74:TCAGCC-TCGTAG
META-8000bact-192	SRR18935478	P02:AGTACA-TGGAAT;P06:AGTACA-ATTGCG;P10:AGTACA-GAACGA;P14:GACTTG-AAAAGT;P18:GACTTG-CTCTTC;P22:GACTTG-TCGTAG;P26:ATCGTC-TGGAAT;P30:ATCGTC-ATTGCG;P34:ATCGTC-AGCAGC;P38:TGCTGT-GAACGA;P42:TGCTGT-AAAAGT;P46:TGCTGT-CTCTTC;P50:GCTCAT-TGGAAT;P54:GCTCAT-TCGTAG;P58:GCTCAT-AGCAGC;P62:CAGCGC-ATTGCG;P66:CAGCGC-AAAAGT;P70:TCAGCC-CTCTTC;P74:TCAGCC-TCGTAG
META-8000bact-193	SRR18935742	P03:AGTACA-TGGAAT;P07:AGTACA-ATTGCG;P11:AGTACA-GAACGA;P15:GACTTG-AAAAGT;P19:GACTTG-CTCTTC;P23:GACTTG-TCGTAG;P27:ATCGTC-TGGAAT;P31:ATCGTC-ATTGCG;P35:ATCGTC-AGCAGC;P39:TGCTGT-GAACGA;P43:TGCTGT-AAAAGT;P47:TGCTGT-CTCTTC;P51:GCTCAT-TGGAAT;P55:GCTCAT-TCGTAG;P59:GCTCAT-AGCAGC;P63:CAGCGC-ATTGCG;P67:CAGCGC-AAAAGT;P71:TCAGCC-CTCTTC;P75:TCAGCC-TCGTAG
META-8000bact-194	SRR18935566	P03:AGTACA-TGGAAT;P07:AGTACA-ATTGCG;P11:AGTACA-GAACGA;P15:GACTTG-AAAAGT;P19:GACTTG-CTCTTC;P23:GACTTG-TCGTAG;P27:ATCGTC-TGGAAT;P31:ATCGTC-ATTGCG;P35:ATCGTC-AGCAGC;P39:TGCTGT-GAACGA;P43:TGCTGT-AAAAGT;P47:TGCTGT-CTCTTC;P51:GCTCAT-TGGAAT;P55:GCTCAT-TCGTAG;P59:GCTCAT-AGCAGC;P63:CAGCGC-ATTGCG;P67:CAGCGC-AAAAGT;P71:TCAGCC-CTCTTC;P75:TCAGCC-TCGTAG
META-8000bact-195	SRR18935661	P03:AGTACA-TGGAAT;P07:AGTACA-ATTGCG;P11:AGTACA-GAACGA;P15:GACTTG-AAAAGT;P19:GACTTG-CTCTTC;P23:GACTTG-TCGTAG;P27:ATCGTC-TGGAAT;P31:ATCGTC-ATTGCG;P35:ATCGTC-AGCAGC;P39:TGCTGT-GAACGA;P43:TGCTGT-AAAAGT;P47:TGCTGT-CTCTTC;P51:GCTCAT-TGGAAT;P55:GCTCAT-TCGTAG;P59:GCTCAT-AGCAGC;P63:CAGCGC-ATTGCG;P67:CAGCGC-AAAAGT;P71:TCAGCC-CTCTTC;P75:TCAGCC-TCGTAG
META-8000bact-196	SRR18935715	P03:AGTACA-TGGAAT;P07:AGTACA-ATTGCG;P11:AGTACA-GAACGA;P15:GACTTG-AAAAGT;P19:GACTTG-CTCTTC;P23:GACTTG-TCGTAG;P27:ATCGTC-TGGAAT;P31:ATCGTC-ATTGCG;P35:ATCGTC-AGCAGC;P39:TGCTGT-GAACGA;P43:TGCTGT-AAAAGT;P47:TGCTGT-CTCTTC;P51:GCTCAT-TGGAAT;P55:GCTCAT-TCGTAG;P59:GCTCAT-AGCAGC;P63:CAGCGC-ATTGCG;P67:CAGCGC-AAAAGT;P71:TCAGCC-CTCTTC;P75:TCAGCC-TCGTAG
META-8000bact-197	SRR18935680	P03:AGTACA-TGGAAT;P07:AGTACA-ATTGCG;P11:AGTACA-GAACGA;P15:GACTTG-AAAAGT;P19:GACTTG-CTCTTC;P23:GACTTG-TCGTAG;P27:ATCGTC-TGGAAT;P31:ATCGTC-ATTGCG;P35:ATCGTC-AGCAGC;P39:TGCTGT-GAACGA;P43:TGCTGT-AAAAGT;P47:TGCTGT-CTCTTC;P51:GCTCAT-TGGAAT;P55:GCTCAT-TCGTAG;P59:GCTCAT-AGCAGC;P63:CAGCGC-ATTGCG;P67:CAGCGC-AAAAGT;P71:TCAGCC-CTCTTC;P75:TCAGCC-TCGTAG
META-8000bact-198	SRR18935753	P03:AGTACA-TGGAAT;P07:AGTACA-ATTGCG;P11:AGTACA-GAACGA;P15:GACTTG-AAAAGT;P19:GACTTG-CTCTTC;P23:GACTTG-TCGTAG;P27:ATCGTC-TGGAAT;P31:ATCGTC-ATTGCG;P35:ATCGTC-AGCAGC;P39:TGCTGT-GAACGA;P43:TGCTGT-AAAAGT;P47:TGCTGT-CTCTTC;P51:GCTCAT-TGGAAT;P55:GCTCAT-TCGTAG;P59:GCTCAT-AGCAGC;P63:CAGCGC-ATTGCG;P67:CAGCGC-AAAAGT;P71:TCAGCC-CTCTTC;P75:TCAGCC-TCGTAG
META-8000bact-199	SRR18935752	P03:AGTACA-TGGAAT;P07:AGTACA-ATTGCG;P11:AGTACA-GAACGA;P15:GACTTG-AAAAGT;P19:GACTTG-CTCTTC;P23:GACTTG-TCGTAG;P27:ATCGTC-TGGAAT;P31:ATCGTC-ATTGCG;P35:ATCGTC-AGCAGC;P39:TGCTGT-GAACGA;P43:TGCTGT-AAAAGT;P47:TGCTGT-CTCTTC;P51:GCTCAT-TGGAAT;P55:GCTCAT-TCGTAG;P59:GCTCAT-AGCAGC;P63:CAGCGC-ATTGCG;P67:CAGCGC-AAAAGT;P71:TCAGCC-CTCTTC;P75:TCAGCC-TCGTAG
META-8000bact-2	SRR18935643	P01:AGTACA-TGGAAT;P05:AGTACA-ATTGCG;P09:AGTACA-GAACGA;P13:GACTTG-AAAAGT;P17:GACTTG-CTCTTC;P21:GACTTG-TCGTAG;P25:ATCGTC-TGGAAT;P29:ATCGTC-ATTGCG;P33:ATCGTC-AGCAGC;P37:TGCTGT-GAACGA;P41:TGCTGT-AAAAGT;P45:TGCTGT-CTCTTC;P49:GCTCAT-TGGAAT;P53:GCTCAT-TCGTAG;P57:GCTCAT-AGCAGC;P61:CAGCGC-ATTGCG;P65:CAGCGC-AAAAGT;P69:TCAGCC-CTCTTC;P73:TCAGCC-TCGTAG
META-8000bact-20	SRR18935671	P01:AGTACA-TGGAAT;P05:AGTACA-ATTGCG;P09:AGTACA-GAACGA;P13:GACTTG-AAAAGT;P17:GACTTG-CTCTTC;P21:GACTTG-TCGTAG;P25:ATCGTC-TGGAAT;P29:ATCGTC-ATTGCG;P33:ATCGTC-AGCAGC;P37:TGCTGT-GAACGA;P41:TGCTGT-AAAAGT;P45:TGCTGT-CTCTTC;P49:GCTCAT-TGGAAT;P53:GCTCAT-TCGTAG;P57:GCTCAT-AGCAGC;P61:CAGCGC-ATTGCG;P65:CAGCGC-AAAAGT;P69:TCAGCC-CTCTTC;P73:TCAGCC-TCGTAG
META-8000bact-200	SRR18935567	P03:AGTACA-TGGAAT;P07:AGTACA-ATTGCG;P11:AGTACA-GAACGA;P15:GACTTG-AAAAGT;P19:GACTTG-CTCTTC;P23:GACTTG-TCGTAG;P27:ATCGTC-TGGAAT;P31:ATCGTC-ATTGCG;P35:ATCGTC-AGCAGC;P39:TGCTGT-GAACGA;P43:TGCTGT-AAAAGT;P47:TGCTGT-CTCTTC;P51:GCTCAT-TGGAAT;P55:GCTCAT-TCGTAG;P59:GCTCAT-AGCAGC;P63:CAGCGC-ATTGCG;P67:CAGCGC-AAAAGT;P71:TCAGCC-CTCTTC;P75:TCAGCC-TCGTAG
META-8000bact-201	SRR18935659	P03:AGTACA-TGGAAT;P07:AGTACA-ATTGCG;P11:AGTACA-GAACGA;P15:GACTTG-AAAAGT;P19:GACTTG-CTCTTC;P23:GACTTG-TCGTAG;P27:ATCGTC-TGGAAT;P31:ATCGTC-ATTGCG;P35:ATCGTC-AGCAGC;P39:TGCTGT-GAACGA;P43:TGCTGT-AAAAGT;P47:TGCTGT-CTCTTC;P51:GCTCAT-TGGAAT;P55:GCTCAT-TCGTAG;P59:GCTCAT-AGCAGC;P63:CAGCGC-ATTGCG;P67:CAGCGC-AAAAGT;P71:TCAGCC-CTCTTC;P75:TCAGCC-TCGTAG
META-8000bact-202	SRR18935777	P03:AGTACA-TGGAAT;P07:AGTACA-ATTGCG;P11:AGTACA-GAACGA;P15:GACTTG-AAAAGT;P19:GACTTG-CTCTTC;P23:GACTTG-TCGTAG;P27:ATCGTC-TGGAAT;P31:ATCGTC-ATTGCG;P35:ATCGTC-AGCAGC;P39:TGCTGT-GAACGA;P43:TGCTGT-AAAAGT;P47:TGCTGT-CTCTTC;P51:GCTCAT-TGGAAT;P55:GCTCAT-TCGTAG;P59:GCTCAT-AGCAGC;P63:CAGCGC-ATTGCG;P67:CAGCGC-AAAAGT;P71:TCAGCC-CTCTTC;P75:TCAGCC-TCGTAG
META-8000bact-203	SRR18935668	P03:AGTACA-TGGAAT;P07:AGTACA-ATTGCG;P11:AGTACA-GAACGA;P15:GACTTG-AAAAGT;P19:GACTTG-CTCTTC;P23:GACTTG-TCGTAG;P27:ATCGTC-TGGAAT;P31:ATCGTC-ATTGCG;P35:ATCGTC-AGCAGC;P39:TGCTGT-GAACGA;P43:TGCTGT-AAAAGT;P47:TGCTGT-CTCTTC;P51:GCTCAT-TGGAAT;P55:GCTCAT-TCGTAG;P59:GCTCAT-AGCAGC;P63:CAGCGC-ATTGCG;P67:CAGCGC-AAAAGT;P71:TCAGCC-CTCTTC;P75:TCAGCC-TCGTAG
META-8000bact-204	SRR18935764	P03:AGTACA-TGGAAT;P07:AGTACA-ATTGCG;P11:AGTACA-GAACGA;P15:GACTTG-AAAAGT;P19:GACTTG-CTCTTC;P23:GACTTG-TCGTAG;P27:ATCGTC-TGGAAT;P31:ATCGTC-ATTGCG;P35:ATCGTC-AGCAGC;P39:TGCTGT-GAACGA;P43:TGCTGT-AAAAGT;P47:TGCTGT-CTCTTC;P51:GCTCAT-TGGAAT;P55:GCTCAT-TCGTAG;P59:GCTCAT-AGCAGC;P63:CAGCGC-ATTGCG;P67:CAGCGC-AAAAGT;P71:TCAGCC-CTCTTC;P75:TCAGCC-TCGTAG
META-8000bact-205	SRR18935514	P03:AGTACA-TGGAAT;P07:AGTACA-ATTGCG;P11:AGTACA-GAACGA;P15:GACTTG-AAAAGT;P19:GACTTG-CTCTTC;P23:GACTTG-TCGTAG;P27:ATCGTC-TGGAAT;P31:ATCGTC-ATTGCG;P35:ATCGTC-AGCAGC;P39:TGCTGT-GAACGA;P43:TGCTGT-AAAAGT;P47:TGCTGT-CTCTTC;P51:GCTCAT-TGGAAT;P55:GCTCAT-TCGTAG;P59:GCTCAT-AGCAGC;P63:CAGCGC-ATTGCG;P67:CAGCGC-AAAAGT;P71:TCAGCC-CTCTTC;P75:TCAGCC-TCGTAG
META-8000bact-206	SRR18935644	P03:AGTACA-TGGAAT;P07:AGTACA-ATTGCG;P11:AGTACA-GAACGA;P15:GACTTG-AAAAGT;P19:GACTTG-CTCTTC;P23:GACTTG-TCGTAG;P27:ATCGTC-TGGAAT;P31:ATCGTC-ATTGCG;P35:ATCGTC-AGCAGC;P39:TGCTGT-GAACGA;P43:TGCTGT-AAAAGT;P47:TGCTGT-CTCTTC;P51:GCTCAT-TGGAAT;P55:GCTCAT-TCGTAG;P59:GCTCAT-AGCAGC;P63:CAGCGC-ATTGCG;P67:CAGCGC-AAAAGT;P71:TCAGCC-CTCTTC;P75:TCAGCC-TCGTAG
META-8000bact-207	SRR18935502	P03:AGTACA-TGGAAT;P07:AGTACA-ATTGCG;P11:AGTACA-GAACGA;P15:GACTTG-AAAAGT;P19:GACTTG-CTCTTC;P23:GACTTG-TCGTAG;P27:ATCGTC-TGGAAT;P31:ATCGTC-ATTGCG;P35:ATCGTC-AGCAGC;P39:TGCTGT-GAACGA;P43:TGCTGT-AAAAGT;P47:TGCTGT-CTCTTC;P51:GCTCAT-TGGAAT;P55:GCTCAT-TCGTAG;P59:GCTCAT-AGCAGC;P63:CAGCGC-ATTGCG;P67:CAGCGC-AAAAGT;P71:TCAGCC-CTCTTC;P75:TCAGCC-TCGTAG
META-8000bact-208	SRR18935423	P03:AGTACA-TGGAAT;P07:AGTACA-ATTGCG;P11:AGTACA-GAACGA;P15:GACTTG-AAAAGT;P19:GACTTG-CTCTTC;P23:GACTTG-TCGTAG;P27:ATCGTC-TGGAAT;P31:ATCGTC-ATTGCG;P35:ATCGTC-AGCAGC;P39:TGCTGT-GAACGA;P43:TGCTGT-AAAAGT;P47:TGCTGT-CTCTTC;P51:GCTCAT-TGGAAT;P55:GCTCAT-TCGTAG;P59:GCTCAT-AGCAGC;P63:CAGCGC-ATTGCG;P67:CAGCGC-AAAAGT;P71:TCAGCC-CTCTTC;P75:TCAGCC-TCGTAG
META-8000bact-209	SRR18935695	P03:AGTACA-TGGAAT;P07:AGTACA-ATTGCG;P11:AGTACA-GAACGA;P15:GACTTG-AAAAGT;P19:GACTTG-CTCTTC;P23:GACTTG-TCGTAG;P27:ATCGTC-TGGAAT;P31:ATCGTC-ATTGCG;P35:ATCGTC-AGCAGC;P39:TGCTGT-GAACGA;P43:TGCTGT-AAAAGT;P47:TGCTGT-CTCTTC;P51:GCTCAT-TGGAAT;P55:GCTCAT-TCGTAG;P59:GCTCAT-AGCAGC;P63:CAGCGC-ATTGCG;P67:CAGCGC-AAAAGT;P71:TCAGCC-CTCTTC;P75:TCAGCC-TCGTAG
META-8000bact-21	SRR18935796	P01:AGTACA-TGGAAT;P05:AGTACA-ATTGCG;P09:AGTACA-GAACGA;P13:GACTTG-AAAAGT;P17:GACTTG-CTCTTC;P21:GACTTG-TCGTAG;P25:ATCGTC-TGGAAT;P29:ATCGTC-ATTGCG;P33:ATCGTC-AGCAGC;P37:TGCTGT-GAACGA;P41:TGCTGT-AAAAGT;P45:TGCTGT-CTCTTC;P49:GCTCAT-TGGAAT;P53:GCTCAT-TCGTAG;P57:GCTCAT-AGCAGC;P61:CAGCGC-ATTGCG;P65:CAGCGC-AAAAGT;P69:TCAGCC-CTCTTC;P73:TCAGCC-TCGTAG
META-8000bact-210	SRR18935698	P03:AGTACA-TGGAAT;P07:AGTACA-ATTGCG;P11:AGTACA-GAACGA;P15:GACTTG-AAAAGT;P19:GACTTG-CTCTTC;P23:GACTTG-TCGTAG;P27:ATCGTC-TGGAAT;P31:ATCGTC-ATTGCG;P35:ATCGTC-AGCAGC;P39:TGCTGT-GAACGA;P43:TGCTGT-AAAAGT;P47:TGCTGT-CTCTTC;P51:GCTCAT-TGGAAT;P55:GCTCAT-TCGTAG;P59:GCTCAT-AGCAGC;P63:CAGCGC-ATTGCG;P67:CAGCGC-AAAAGT;P71:TCAGCC-CTCTTC;P75:TCAGCC-TCGTAG
META-8000bact-211	SRR18935650	P03:AGTACA-TGGAAT;P07:AGTACA-ATTGCG;P11:AGTACA-GAACGA;P15:GACTTG-AAAAGT;P19:GACTTG-CTCTTC;P23:GACTTG-TCGTAG;P27:ATCGTC-TGGAAT;P31:ATCGTC-ATTGCG;P35:ATCGTC-AGCAGC;P39:TGCTGT-GAACGA;P43:TGCTGT-AAAAGT;P47:TGCTGT-CTCTTC;P51:GCTCAT-TGGAAT;P55:GCTCAT-TCGTAG;P59:GCTCAT-AGCAGC;P63:CAGCGC-ATTGCG;P67:CAGCGC-AAAAGT;P71:TCAGCC-CTCTTC;P75:TCAGCC-TCGTAG
META-8000bact-212	SRR18935687	P03:AGTACA-TGGAAT;P07:AGTACA-ATTGCG;P11:AGTACA-GAACGA;P15:GACTTG-AAAAGT;P19:GACTTG-CTCTTC;P23:GACTTG-TCGTAG;P27:ATCGTC-TGGAAT;P31:ATCGTC-ATTGCG;P35:ATCGTC-AGCAGC;P39:TGCTGT-GAACGA;P43:TGCTGT-AAAAGT;P47:TGCTGT-CTCTTC;P51:GCTCAT-TGGAAT;P55:GCTCAT-TCGTAG;P59:GCTCAT-AGCAGC;P63:CAGCGC-ATTGCG;P67:CAGCGC-AAAAGT;P71:TCAGCC-CTCTTC;P75:TCAGCC-TCGTAG
META-8000bact-213	SRR18935465	P03:AGTACA-TGGAAT;P07:AGTACA-ATTGCG;P11:AGTACA-GAACGA;P15:GACTTG-AAAAGT;P19:GACTTG-CTCTTC;P23:GACTTG-TCGTAG;P27:ATCGTC-TGGAAT;P31:ATCGTC-ATTGCG;P35:ATCGTC-AGCAGC;P39:TGCTGT-GAACGA;P43:TGCTGT-AAAAGT;P47:TGCTGT-CTCTTC;P51:GCTCAT-TGGAAT;P55:GCTCAT-TCGTAG;P59:GCTCAT-AGCAGC;P63:CAGCGC-ATTGCG;P67:CAGCGC-AAAAGT;P71:TCAGCC-CTCTTC;P75:TCAGCC-TCGTAG
META-8000bact-214	SRR18935426	P03:AGTACA-TGGAAT;P07:AGTACA-ATTGCG;P11:AGTACA-GAACGA;P15:GACTTG-AAAAGT;P19:GACTTG-CTCTTC;P23:GACTTG-TCGTAG;P27:ATCGTC-TGGAAT;P31:ATCGTC-ATTGCG;P35:ATCGTC-AGCAGC;P39:TGCTGT-GAACGA;P43:TGCTGT-AAAAGT;P47:TGCTGT-CTCTTC;P51:GCTCAT-TGGAAT;P55:GCTCAT-TCGTAG;P59:GCTCAT-AGCAGC;P63:CAGCGC-ATTGCG;P67:CAGCGC-AAAAGT;P71:TCAGCC-CTCTTC;P75:TCAGCC-TCGTAG
META-8000bact-215	SRR18935506	P03:AGTACA-TGGAAT;P07:AGTACA-ATTGCG;P11:AGTACA-GAACGA;P15:GACTTG-AAAAGT;P19:GACTTG-CTCTTC;P23:GACTTG-TCGTAG;P27:ATCGTC-TGGAAT;P31:ATCGTC-ATTGCG;P35:ATCGTC-AGCAGC;P39:TGCTGT-GAACGA;P43:TGCTGT-AAAAGT;P47:TGCTGT-CTCTTC;P51:GCTCAT-TGGAAT;P55:GCTCAT-TCGTAG;P59:GCTCAT-AGCAGC;P63:CAGCGC-ATTGCG;P67:CAGCGC-AAAAGT;P71:TCAGCC-CTCTTC;P75:TCAGCC-TCGTAG
META-8000bact-216	SRR18935527	P03:AGTACA-TGGAAT;P07:AGTACA-ATTGCG;P11:AGTACA-GAACGA;P15:GACTTG-AAAAGT;P19:GACTTG-CTCTTC;P23:GACTTG-TCGTAG;P27:ATCGTC-TGGAAT;P31:ATCGTC-ATTGCG;P35:ATCGTC-AGCAGC;P39:TGCTGT-GAACGA;P43:TGCTGT-AAAAGT;P47:TGCTGT-CTCTTC;P51:GCTCAT-TGGAAT;P55:GCTCAT-TCGTAG;P59:GCTCAT-AGCAGC;P63:CAGCGC-ATTGCG;P67:CAGCGC-AAAAGT;P71:TCAGCC-CTCTTC;P75:TCAGCC-TCGTAG
META-8000bact-217	SRR18935705	P03:AGTACA-TGGAAT;P07:AGTACA-ATTGCG;P11:AGTACA-GAACGA;P15:GACTTG-AAAAGT;P19:GACTTG-CTCTTC;P23:GACTTG-TCGTAG;P27:ATCGTC-TGGAAT;P31:ATCGTC-ATTGCG;P35:ATCGTC-AGCAGC;P39:TGCTGT-GAACGA;P43:TGCTGT-AAAAGT;P47:TGCTGT-CTCTTC;P51:GCTCAT-TGGAAT;P55:GCTCAT-TCGTAG;P59:GCTCAT-AGCAGC;P63:CAGCGC-ATTGCG;P67:CAGCGC-AAAAGT;P71:TCAGCC-CTCTTC;P75:TCAGCC-TCGTAG
META-8000bact-218	SRR18935638	P03:AGTACA-TGGAAT;P07:AGTACA-ATTGCG;P11:AGTACA-GAACGA;P15:GACTTG-AAAAGT;P19:GACTTG-CTCTTC;P23:GACTTG-TCGTAG;P27:ATCGTC-TGGAAT;P31:ATCGTC-ATTGCG;P35:ATCGTC-AGCAGC;P39:TGCTGT-GAACGA;P43:TGCTGT-AAAAGT;P47:TGCTGT-CTCTTC;P51:GCTCAT-TGGAAT;P55:GCTCAT-TCGTAG;P59:GCTCAT-AGCAGC;P63:CAGCGC-ATTGCG;P67:CAGCGC-AAAAGT;P71:TCAGCC-CTCTTC;P75:TCAGCC-TCGTAG
META-8000bact-219	SRR18935788	P03:AGTACA-TGGAAT;P07:AGTACA-ATTGCG;P11:AGTACA-GAACGA;P15:GACTTG-AAAAGT;P19:GACTTG-CTCTTC;P23:GACTTG-TCGTAG;P27:ATCGTC-TGGAAT;P31:ATCGTC-ATTGCG;P35:ATCGTC-AGCAGC;P39:TGCTGT-GAACGA;P43:TGCTGT-AAAAGT;P47:TGCTGT-CTCTTC;P51:GCTCAT-TGGAAT;P55:GCTCAT-TCGTAG;P59:GCTCAT-AGCAGC;P63:CAGCGC-ATTGCG;P67:CAGCGC-AAAAGT;P71:TCAGCC-CTCTTC;P75:TCAGCC-TCGTAG
META-8000bact-22	SRR18935498	P01:AGTACA-TGGAAT;P05:AGTACA-ATTGCG;P09:AGTACA-GAACGA;P13:GACTTG-AAAAGT;P17:GACTTG-CTCTTC;P21:GACTTG-TCGTAG;P25:ATCGTC-TGGAAT;P29:ATCGTC-ATTGCG;P33:ATCGTC-AGCAGC;P37:TGCTGT-GAACGA;P41:TGCTGT-AAAAGT;P45:TGCTGT-CTCTTC;P49:GCTCAT-TGGAAT;P53:GCTCAT-TCGTAG;P57:GCTCAT-AGCAGC;P61:CAGCGC-ATTGCG;P65:CAGCGC-AAAAGT;P69:TCAGCC-CTCTTC;P73:TCAGCC-TCGTAG
META-8000bact-220	SRR18935799	P03:AGTACA-TGGAAT;P07:AGTACA-ATTGCG;P11:AGTACA-GAACGA;P15:GACTTG-AAAAGT;P19:GACTTG-CTCTTC;P23:GACTTG-TCGTAG;P27:ATCGTC-TGGAAT;P31:ATCGTC-ATTGCG;P35:ATCGTC-AGCAGC;P39:TGCTGT-GAACGA;P43:TGCTGT-AAAAGT;P47:TGCTGT-CTCTTC;P51:GCTCAT-TGGAAT;P55:GCTCAT-TCGTAG;P59:GCTCAT-AGCAGC;P63:CAGCGC-ATTGCG;P67:CAGCGC-AAAAGT;P71:TCAGCC-CTCTTC;P75:TCAGCC-TCGTAG
META-8000bact-221	SRR18935601	P03:AGTACA-TGGAAT;P07:AGTACA-ATTGCG;P11:AGTACA-GAACGA;P15:GACTTG-AAAAGT;P19:GACTTG-CTCTTC;P23:GACTTG-TCGTAG;P27:ATCGTC-TGGAAT;P31:ATCGTC-ATTGCG;P35:ATCGTC-AGCAGC;P39:TGCTGT-GAACGA;P43:TGCTGT-AAAAGT;P47:TGCTGT-CTCTTC;P51:GCTCAT-TGGAAT;P55:GCTCAT-TCGTAG;P59:GCTCAT-AGCAGC;P63:CAGCGC-ATTGCG;P67:CAGCGC-AAAAGT;P71:TCAGCC-CTCTTC;P75:TCAGCC-TCGTAG
META-8000bact-222	SRR18935773	P03:AGTACA-TGGAAT;P07:AGTACA-ATTGCG;P11:AGTACA-GAACGA;P15:GACTTG-AAAAGT;P19:GACTTG-CTCTTC;P23:GACTTG-TCGTAG;P27:ATCGTC-TGGAAT;P31:ATCGTC-ATTGCG;P35:ATCGTC-AGCAGC;P39:TGCTGT-GAACGA;P43:TGCTGT-AAAAGT;P47:TGCTGT-CTCTTC;P51:GCTCAT-TGGAAT;P55:GCTCAT-TCGTAG;P59:GCTCAT-AGCAGC;P63:CAGCGC-ATTGCG;P67:CAGCGC-AAAAGT;P71:TCAGCC-CTCTTC;P75:TCAGCC-TCGTAG
META-8000bact-223	SRR18935536	P03:AGTACA-TGGAAT;P07:AGTACA-ATTGCG;P11:AGTACA-GAACGA;P15:GACTTG-AAAAGT;P19:GACTTG-CTCTTC;P23:GACTTG-TCGTAG;P27:ATCGTC-TGGAAT;P31:ATCGTC-ATTGCG;P35:ATCGTC-AGCAGC;P39:TGCTGT-GAACGA;P43:TGCTGT-AAAAGT;P47:TGCTGT-CTCTTC;P51:GCTCAT-TGGAAT;P55:GCTCAT-TCGTAG;P59:GCTCAT-AGCAGC;P63:CAGCGC-ATTGCG;P67:CAGCGC-AAAAGT;P71:TCAGCC-CTCTTC;P75:TCAGCC-TCGTAG
META-8000bact-224	SRR18935437	P03:AGTACA-TGGAAT;P07:AGTACA-ATTGCG;P11:AGTACA-GAACGA;P15:GACTTG-AAAAGT;P19:GACTTG-CTCTTC;P23:GACTTG-TCGTAG;P27:ATCGTC-TGGAAT;P31:ATCGTC-ATTGCG;P35:ATCGTC-AGCAGC;P39:TGCTGT-GAACGA;P43:TGCTGT-AAAAGT;P47:TGCTGT-CTCTTC;P51:GCTCAT-TGGAAT;P55:GCTCAT-TCGTAG;P59:GCTCAT-AGCAGC;P63:CAGCGC-ATTGCG;P67:CAGCGC-AAAAGT;P71:TCAGCC-CTCTTC;P75:TCAGCC-TCGTAG
META-8000bact-225	SRR18935717	P03:AGTACA-TGGAAT;P07:AGTACA-ATTGCG;P11:AGTACA-GAACGA;P15:GACTTG-AAAAGT;P19:GACTTG-CTCTTC;P23:GACTTG-TCGTAG;P27:ATCGTC-TGGAAT;P31:ATCGTC-ATTGCG;P35:ATCGTC-AGCAGC;P39:TGCTGT-GAACGA;P43:TGCTGT-AAAAGT;P47:TGCTGT-CTCTTC;P51:GCTCAT-TGGAAT;P55:GCTCAT-TCGTAG;P59:GCTCAT-AGCAGC;P63:CAGCGC-ATTGCG;P67:CAGCGC-AAAAGT;P71:TCAGCC-CTCTTC;P75:TCAGCC-TCGTAG
META-8000bact-226	SRR18935439	P03:AGTACA-TGGAAT;P07:AGTACA-ATTGCG;P11:AGTACA-GAACGA;P15:GACTTG-AAAAGT;P19:GACTTG-CTCTTC;P23:GACTTG-TCGTAG;P27:ATCGTC-TGGAAT;P31:ATCGTC-ATTGCG;P35:ATCGTC-AGCAGC;P39:TGCTGT-GAACGA;P43:TGCTGT-AAAAGT;P47:TGCTGT-CTCTTC;P51:GCTCAT-TGGAAT;P55:GCTCAT-TCGTAG;P59:GCTCAT-AGCAGC;P63:CAGCGC-ATTGCG;P67:CAGCGC-AAAAGT;P71:TCAGCC-CTCTTC;P75:TCAGCC-TCGTAG
META-8000bact-227	SRR18935804	P03:AGTACA-TGGAAT;P07:AGTACA-ATTGCG;P11:AGTACA-GAACGA;P15:GACTTG-AAAAGT;P19:GACTTG-CTCTTC;P23:GACTTG-TCGTAG;P27:ATCGTC-TGGAAT;P31:ATCGTC-ATTGCG;P35:ATCGTC-AGCAGC;P39:TGCTGT-GAACGA;P43:TGCTGT-AAAAGT;P47:TGCTGT-CTCTTC;P51:GCTCAT-TGGAAT;P55:GCTCAT-TCGTAG;P59:GCTCAT-AGCAGC;P63:CAGCGC-ATTGCG;P67:CAGCGC-AAAAGT;P71:TCAGCC-CTCTTC;P75:TCAGCC-TCGTAG
META-8000bact-228	SRR18935743	P03:AGTACA-TGGAAT;P07:AGTACA-ATTGCG;P11:AGTACA-GAACGA;P15:GACTTG-AAAAGT;P19:GACTTG-CTCTTC;P23:GACTTG-TCGTAG;P27:ATCGTC-TGGAAT;P31:ATCGTC-ATTGCG;P35:ATCGTC-AGCAGC;P39:TGCTGT-GAACGA;P43:TGCTGT-AAAAGT;P47:TGCTGT-CTCTTC;P51:GCTCAT-TGGAAT;P55:GCTCAT-TCGTAG;P59:GCTCAT-AGCAGC;P63:CAGCGC-ATTGCG;P67:CAGCGC-AAAAGT;P71:TCAGCC-CTCTTC;P75:TCAGCC-TCGTAG
META-8000bact-229	SRR18935540	P03:AGTACA-TGGAAT;P07:AGTACA-ATTGCG;P11:AGTACA-GAACGA;P15:GACTTG-AAAAGT;P19:GACTTG-CTCTTC;P23:GACTTG-TCGTAG;P27:ATCGTC-TGGAAT;P31:ATCGTC-ATTGCG;P35:ATCGTC-AGCAGC;P39:TGCTGT-GAACGA;P43:TGCTGT-AAAAGT;P47:TGCTGT-CTCTTC;P51:GCTCAT-TGGAAT;P55:GCTCAT-TCGTAG;P59:GCTCAT-AGCAGC;P63:CAGCGC-ATTGCG;P67:CAGCGC-AAAAGT;P71:TCAGCC-CTCTTC;P75:TCAGCC-TCGTAG
META-8000bact-23	SRR18935726	P01:AGTACA-TGGAAT;P05:AGTACA-ATTGCG;P09:AGTACA-GAACGA;P13:GACTTG-AAAAGT;P17:GACTTG-CTCTTC;P21:GACTTG-TCGTAG;P25:ATCGTC-TGGAAT;P29:ATCGTC-ATTGCG;P33:ATCGTC-AGCAGC;P37:TGCTGT-GAACGA;P41:TGCTGT-AAAAGT;P45:TGCTGT-CTCTTC;P49:GCTCAT-TGGAAT;P53:GCTCAT-TCGTAG;P57:GCTCAT-AGCAGC;P61:CAGCGC-ATTGCG;P65:CAGCGC-AAAAGT;P69:TCAGCC-CTCTTC;P73:TCAGCC-TCGTAG
META-8000bact-230	SRR18935504	P03:AGTACA-TGGAAT;P07:AGTACA-ATTGCG;P11:AGTACA-GAACGA;P15:GACTTG-AAAAGT;P19:GACTTG-CTCTTC;P23:GACTTG-TCGTAG;P27:ATCGTC-TGGAAT;P31:ATCGTC-ATTGCG;P35:ATCGTC-AGCAGC;P39:TGCTGT-GAACGA;P43:TGCTGT-AAAAGT;P47:TGCTGT-CTCTTC;P51:GCTCAT-TGGAAT;P55:GCTCAT-TCGTAG;P59:GCTCAT-AGCAGC;P63:CAGCGC-ATTGCG;P67:CAGCGC-AAAAGT;P71:TCAGCC-CTCTTC;P75:TCAGCC-TCGTAG
META-8000bact-231	SRR18935732	P03:AGTACA-TGGAAT;P07:AGTACA-ATTGCG;P11:AGTACA-GAACGA;P15:GACTTG-AAAAGT;P19:GACTTG-CTCTTC;P23:GACTTG-TCGTAG;P27:ATCGTC-TGGAAT;P31:ATCGTC-ATTGCG;P35:ATCGTC-AGCAGC;P39:TGCTGT-GAACGA;P43:TGCTGT-AAAAGT;P47:TGCTGT-CTCTTC;P51:GCTCAT-TGGAAT;P55:GCTCAT-TCGTAG;P59:GCTCAT-AGCAGC;P63:CAGCGC-ATTGCG;P67:CAGCGC-AAAAGT;P71:TCAGCC-CTCTTC;P75:TCAGCC-TCGTAG
META-8000bact-232	SRR18935778	P03:AGTACA-TGGAAT;P07:AGTACA-ATTGCG;P11:AGTACA-GAACGA;P15:GACTTG-AAAAGT;P19:GACTTG-CTCTTC;P23:GACTTG-TCGTAG;P27:ATCGTC-TGGAAT;P31:ATCGTC-ATTGCG;P35:ATCGTC-AGCAGC;P39:TGCTGT-GAACGA;P43:TGCTGT-AAAAGT;P47:TGCTGT-CTCTTC;P51:GCTCAT-TGGAAT;P55:GCTCAT-TCGTAG;P59:GCTCAT-AGCAGC;P63:CAGCGC-ATTGCG;P67:CAGCGC-AAAAGT;P71:TCAGCC-CTCTTC;P75:TCAGCC-TCGTAG
META-8000bact-233	SRR18935664	P03:AGTACA-TGGAAT;P07:AGTACA-ATTGCG;P11:AGTACA-GAACGA;P15:GACTTG-AAAAGT;P19:GACTTG-CTCTTC;P23:GACTTG-TCGTAG;P27:ATCGTC-TGGAAT;P31:ATCGTC-ATTGCG;P35:ATCGTC-AGCAGC;P39:TGCTGT-GAACGA;P43:TGCTGT-AAAAGT;P47:TGCTGT-CTCTTC;P51:GCTCAT-TGGAAT;P55:GCTCAT-TCGTAG;P59:GCTCAT-AGCAGC;P63:CAGCGC-ATTGCG;P67:CAGCGC-AAAAGT;P71:TCAGCC-CTCTTC;P75:TCAGCC-TCGTAG
META-8000bact-234	SRR18935744	P03:AGTACA-TGGAAT;P07:AGTACA-ATTGCG;P11:AGTACA-GAACGA;P15:GACTTG-AAAAGT;P19:GACTTG-CTCTTC;P23:GACTTG-TCGTAG;P27:ATCGTC-TGGAAT;P31:ATCGTC-ATTGCG;P35:ATCGTC-AGCAGC;P39:TGCTGT-GAACGA;P43:TGCTGT-AAAAGT;P47:TGCTGT-CTCTTC;P51:GCTCAT-TGGAAT;P55:GCTCAT-TCGTAG;P59:GCTCAT-AGCAGC;P63:CAGCGC-ATTGCG;P67:CAGCGC-AAAAGT;P71:TCAGCC-CTCTTC;P75:TCAGCC-TCGTAG
META-8000bact-235	SRR18935756	P03:AGTACA-TGGAAT;P07:AGTACA-ATTGCG;P11:AGTACA-GAACGA;P15:GACTTG-AAAAGT;P19:GACTTG-CTCTTC;P23:GACTTG-TCGTAG;P27:ATCGTC-TGGAAT;P31:ATCGTC-ATTGCG;P35:ATCGTC-AGCAGC;P39:TGCTGT-GAACGA;P43:TGCTGT-AAAAGT;P47:TGCTGT-CTCTTC;P51:GCTCAT-TGGAAT;P55:GCTCAT-TCGTAG;P59:GCTCAT-AGCAGC;P63:CAGCGC-ATTGCG;P67:CAGCGC-AAAAGT;P71:TCAGCC-CTCTTC;P75:TCAGCC-TCGTAG
META-8000bact-236	SRR18935802	P03:AGTACA-TGGAAT;P07:AGTACA-ATTGCG;P11:AGTACA-GAACGA;P15:GACTTG-AAAAGT;P19:GACTTG-CTCTTC;P23:GACTTG-TCGTAG;P27:ATCGTC-TGGAAT;P31:ATCGTC-ATTGCG;P35:ATCGTC-AGCAGC;P39:TGCTGT-GAACGA;P43:TGCTGT-AAAAGT;P47:TGCTGT-CTCTTC;P51:GCTCAT-TGGAAT;P55:GCTCAT-TCGTAG;P59:GCTCAT-AGCAGC;P63:CAGCGC-ATTGCG;P67:CAGCGC-AAAAGT;P71:TCAGCC-CTCTTC;P75:TCAGCC-TCGTAG
META-8000bact-237	SRR18935714	P03:AGTACA-TGGAAT;P07:AGTACA-ATTGCG;P11:AGTACA-GAACGA;P15:GACTTG-AAAAGT;P19:GACTTG-CTCTTC;P23:GACTTG-TCGTAG;P27:ATCGTC-TGGAAT;P31:ATCGTC-ATTGCG;P35:ATCGTC-AGCAGC;P39:TGCTGT-GAACGA;P43:TGCTGT-AAAAGT;P47:TGCTGT-CTCTTC;P51:GCTCAT-TGGAAT;P55:GCTCAT-TCGTAG;P59:GCTCAT-AGCAGC;P63:CAGCGC-ATTGCG;P67:CAGCGC-AAAAGT;P71:TCAGCC-CTCTTC;P75:TCAGCC-TCGTAG
META-8000bact-238	SRR18935746	P03:AGTACA-TGGAAT;P07:AGTACA-ATTGCG;P11:AGTACA-GAACGA;P15:GACTTG-AAAAGT;P19:GACTTG-CTCTTC;P23:GACTTG-TCGTAG;P27:ATCGTC-TGGAAT;P31:ATCGTC-ATTGCG;P35:ATCGTC-AGCAGC;P39:TGCTGT-GAACGA;P43:TGCTGT-AAAAGT;P47:TGCTGT-CTCTTC;P51:GCTCAT-TGGAAT;P55:GCTCAT-TCGTAG;P59:GCTCAT-AGCAGC;P63:CAGCGC-ATTGCG;P67:CAGCGC-AAAAGT;P71:TCAGCC-CTCTTC;P75:TCAGCC-TCGTAG
META-8000bact-239	SRR18935587	P03:AGTACA-TGGAAT;P07:AGTACA-ATTGCG;P11:AGTACA-GAACGA;P15:GACTTG-AAAAGT;P19:GACTTG-CTCTTC;P23:GACTTG-TCGTAG;P27:ATCGTC-TGGAAT;P31:ATCGTC-ATTGCG;P35:ATCGTC-AGCAGC;P39:TGCTGT-GAACGA;P43:TGCTGT-AAAAGT;P47:TGCTGT-CTCTTC;P51:GCTCAT-TGGAAT;P55:GCTCAT-TCGTAG;P59:GCTCAT-AGCAGC;P63:CAGCGC-ATTGCG;P67:CAGCGC-AAAAGT;P71:TCAGCC-CTCTTC;P75:TCAGCC-TCGTAG
META-8000bact-24	SRR18935676	P01:AGTACA-TGGAAT;P05:AGTACA-ATTGCG;P09:AGTACA-GAACGA;P13:GACTTG-AAAAGT;P17:GACTTG-CTCTTC;P21:GACTTG-TCGTAG;P25:ATCGTC-TGGAAT;P29:ATCGTC-ATTGCG;P33:ATCGTC-AGCAGC;P37:TGCTGT-GAACGA;P41:TGCTGT-AAAAGT;P45:TGCTGT-CTCTTC;P49:GCTCAT-TGGAAT;P53:GCTCAT-TCGTAG;P57:GCTCAT-AGCAGC;P61:CAGCGC-ATTGCG;P65:CAGCGC-AAAAGT;P69:TCAGCC-CTCTTC;P73:TCAGCC-TCGTAG
META-8000bact-240	SRR18935663	P03:AGTACA-TGGAAT;P07:AGTACA-ATTGCG;P11:AGTACA-GAACGA;P15:GACTTG-AAAAGT;P19:GACTTG-CTCTTC;P23:GACTTG-TCGTAG;P27:ATCGTC-TGGAAT;P31:ATCGTC-ATTGCG;P35:ATCGTC-AGCAGC;P39:TGCTGT-GAACGA;P43:TGCTGT-AAAAGT;P47:TGCTGT-CTCTTC;P51:GCTCAT-TGGAAT;P55:GCTCAT-TCGTAG;P59:GCTCAT-AGCAGC;P63:CAGCGC-ATTGCG;P67:CAGCGC-AAAAGT;P71:TCAGCC-CTCTTC;P75:TCAGCC-TCGTAG
META-8000bact-241	SRR18935545	P03:AGTACA-TGGAAT;P07:AGTACA-ATTGCG;P11:AGTACA-GAACGA;P15:GACTTG-AAAAGT;P19:GACTTG-CTCTTC;P23:GACTTG-TCGTAG;P27:ATCGTC-TGGAAT;P31:ATCGTC-ATTGCG;P35:ATCGTC-AGCAGC;P39:TGCTGT-GAACGA;P43:TGCTGT-AAAAGT;P47:TGCTGT-CTCTTC;P51:GCTCAT-TGGAAT;P55:GCTCAT-TCGTAG;P59:GCTCAT-AGCAGC;P63:CAGCGC-ATTGCG;P67:CAGCGC-AAAAGT;P71:TCAGCC-CTCTTC;P75:TCAGCC-TCGTAG
META-8000bact-242	SRR18935614	P03:AGTACA-TGGAAT;P07:AGTACA-ATTGCG;P11:AGTACA-GAACGA;P15:GACTTG-AAAAGT;P19:GACTTG-CTCTTC;P23:GACTTG-TCGTAG;P27:ATCGTC-TGGAAT;P31:ATCGTC-ATTGCG;P35:ATCGTC-AGCAGC;P39:TGCTGT-GAACGA;P43:TGCTGT-AAAAGT;P47:TGCTGT-CTCTTC;P51:GCTCAT-TGGAAT;P55:GCTCAT-TCGTAG;P59:GCTCAT-AGCAGC;P63:CAGCGC-ATTGCG;P67:CAGCGC-AAAAGT;P71:TCAGCC-CTCTTC;P75:TCAGCC-TCGTAG
META-8000bact-243	SRR18935516	P03:AGTACA-TGGAAT;P07:AGTACA-ATTGCG;P11:AGTACA-GAACGA;P15:GACTTG-AAAAGT;P19:GACTTG-CTCTTC;P23:GACTTG-TCGTAG;P27:ATCGTC-TGGAAT;P31:ATCGTC-ATTGCG;P35:ATCGTC-AGCAGC;P39:TGCTGT-GAACGA;P43:TGCTGT-AAAAGT;P47:TGCTGT-CTCTTC;P51:GCTCAT-TGGAAT;P55:GCTCAT-TCGTAG;P59:GCTCAT-AGCAGC;P63:CAGCGC-ATTGCG;P67:CAGCGC-AAAAGT;P71:TCAGCC-CTCTTC;P75:TCAGCC-TCGTAG
META-8000bact-244	SRR18935649	P03:AGTACA-TGGAAT;P07:AGTACA-ATTGCG;P11:AGTACA-GAACGA;P15:GACTTG-AAAAGT;P19:GACTTG-CTCTTC;P23:GACTTG-TCGTAG;P27:ATCGTC-TGGAAT;P31:ATCGTC-ATTGCG;P35:ATCGTC-AGCAGC;P39:TGCTGT-GAACGA;P43:TGCTGT-AAAAGT;P47:TGCTGT-CTCTTC;P51:GCTCAT-TGGAAT;P55:GCTCAT-TCGTAG;P59:GCTCAT-AGCAGC;P63:CAGCGC-ATTGCG;P67:CAGCGC-AAAAGT;P71:TCAGCC-CTCTTC;P75:TCAGCC-TCGTAG
META-8000bact-245	SRR18935711	P03:AGTACA-TGGAAT;P07:AGTACA-ATTGCG;P11:AGTACA-GAACGA;P15:GACTTG-AAAAGT;P19:GACTTG-CTCTTC;P23:GACTTG-TCGTAG;P27:ATCGTC-TGGAAT;P31:ATCGTC-ATTGCG;P35:ATCGTC-AGCAGC;P39:TGCTGT-GAACGA;P43:TGCTGT-AAAAGT;P47:TGCTGT-CTCTTC;P51:GCTCAT-TGGAAT;P55:GCTCAT-TCGTAG;P59:GCTCAT-AGCAGC;P63:CAGCGC-ATTGCG;P67:CAGCGC-AAAAGT;P71:TCAGCC-CTCTTC;P75:TCAGCC-TCGTAG
META-8000bact-246	SRR18935766	P03:AGTACA-TGGAAT;P07:AGTACA-ATTGCG;P11:AGTACA-GAACGA;P15:GACTTG-AAAAGT;P19:GACTTG-CTCTTC;P23:GACTTG-TCGTAG;P27:ATCGTC-TGGAAT;P31:ATCGTC-ATTGCG;P35:ATCGTC-AGCAGC;P39:TGCTGT-GAACGA;P43:TGCTGT-AAAAGT;P47:TGCTGT-CTCTTC;P51:GCTCAT-TGGAAT;P55:GCTCAT-TCGTAG;P59:GCTCAT-AGCAGC;P63:CAGCGC-ATTGCG;P67:CAGCGC-AAAAGT;P71:TCAGCC-CTCTTC;P75:TCAGCC-TCGTAG
META-8000bact-247	SRR18935683	P03:AGTACA-TGGAAT;P07:AGTACA-ATTGCG;P11:AGTACA-GAACGA;P15:GACTTG-AAAAGT;P19:GACTTG-CTCTTC;P23:GACTTG-TCGTAG;P27:ATCGTC-TGGAAT;P31:ATCGTC-ATTGCG;P35:ATCGTC-AGCAGC;P39:TGCTGT-GAACGA;P43:TGCTGT-AAAAGT;P47:TGCTGT-CTCTTC;P51:GCTCAT-TGGAAT;P55:GCTCAT-TCGTAG;P59:GCTCAT-AGCAGC;P63:CAGCGC-ATTGCG;P67:CAGCGC-AAAAGT;P71:TCAGCC-CTCTTC;P75:TCAGCC-TCGTAG
META-8000bact-248	SRR18935608	P03:AGTACA-TGGAAT;P07:AGTACA-ATTGCG;P11:AGTACA-GAACGA;P15:GACTTG-AAAAGT;P19:GACTTG-CTCTTC;P23:GACTTG-TCGTAG;P27:ATCGTC-TGGAAT;P31:ATCGTC-ATTGCG;P35:ATCGTC-AGCAGC;P39:TGCTGT-GAACGA;P43:TGCTGT-AAAAGT;P47:TGCTGT-CTCTTC;P51:GCTCAT-TGGAAT;P55:GCTCAT-TCGTAG;P59:GCTCAT-AGCAGC;P63:CAGCGC-ATTGCG;P67:CAGCGC-AAAAGT;P71:TCAGCC-CTCTTC;P75:TCAGCC-TCGTAG
META-8000bact-249	SRR18935688	P03:AGTACA-TGGAAT;P07:AGTACA-ATTGCG;P11:AGTACA-GAACGA;P15:GACTTG-AAAAGT;P19:GACTTG-CTCTTC;P23:GACTTG-TCGTAG;P27:ATCGTC-TGGAAT;P31:ATCGTC-ATTGCG;P35:ATCGTC-AGCAGC;P39:TGCTGT-GAACGA;P43:TGCTGT-AAAAGT;P47:TGCTGT-CTCTTC;P51:GCTCAT-TGGAAT;P55:GCTCAT-TCGTAG;P59:GCTCAT-AGCAGC;P63:CAGCGC-ATTGCG;P67:CAGCGC-AAAAGT;P71:TCAGCC-CTCTTC;P75:TCAGCC-TCGTAG
META-8000bact-25	SRR18935605	P01:AGTACA-TGGAAT;P05:AGTACA-ATTGCG;P09:AGTACA-GAACGA;P13:GACTTG-AAAAGT;P17:GACTTG-CTCTTC;P21:GACTTG-TCGTAG;P25:ATCGTC-TGGAAT;P29:ATCGTC-ATTGCG;P33:ATCGTC-AGCAGC;P37:TGCTGT-GAACGA;P41:TGCTGT-AAAAGT;P45:TGCTGT-CTCTTC;P49:GCTCAT-TGGAAT;P53:GCTCAT-TCGTAG;P57:GCTCAT-AGCAGC;P61:CAGCGC-ATTGCG;P65:CAGCGC-AAAAGT;P69:TCAGCC-CTCTTC;P73:TCAGCC-TCGTAG
META-8000bact-250	SRR18935667	P03:AGTACA-TGGAAT;P07:AGTACA-ATTGCG;P11:AGTACA-GAACGA;P15:GACTTG-AAAAGT;P19:GACTTG-CTCTTC;P23:GACTTG-TCGTAG;P27:ATCGTC-TGGAAT;P31:ATCGTC-ATTGCG;P35:ATCGTC-AGCAGC;P39:TGCTGT-GAACGA;P43:TGCTGT-AAAAGT;P47:TGCTGT-CTCTTC;P51:GCTCAT-TGGAAT;P55:GCTCAT-TCGTAG;P59:GCTCAT-AGCAGC;P63:CAGCGC-ATTGCG;P67:CAGCGC-AAAAGT;P71:TCAGCC-CTCTTC;P75:TCAGCC-TCGTAG
META-8000bact-251	SRR18935485	P03:AGTACA-TGGAAT;P07:AGTACA-ATTGCG;P11:AGTACA-GAACGA;P15:GACTTG-AAAAGT;P19:GACTTG-CTCTTC;P23:GACTTG-TCGTAG;P27:ATCGTC-TGGAAT;P31:ATCGTC-ATTGCG;P35:ATCGTC-AGCAGC;P39:TGCTGT-GAACGA;P43:TGCTGT-AAAAGT;P47:TGCTGT-CTCTTC;P51:GCTCAT-TGGAAT;P55:GCTCAT-TCGTAG;P59:GCTCAT-AGCAGC;P63:CAGCGC-ATTGCG;P67:CAGCGC-AAAAGT;P71:TCAGCC-CTCTTC;P75:TCAGCC-TCGTAG
META-8000bact-252	SRR18935713	P03:AGTACA-TGGAAT;P07:AGTACA-ATTGCG;P11:AGTACA-GAACGA;P15:GACTTG-AAAAGT;P19:GACTTG-CTCTTC;P23:GACTTG-TCGTAG;P27:ATCGTC-TGGAAT;P31:ATCGTC-ATTGCG;P35:ATCGTC-AGCAGC;P39:TGCTGT-GAACGA;P43:TGCTGT-AAAAGT;P47:TGCTGT-CTCTTC;P51:GCTCAT-TGGAAT;P55:GCTCAT-TCGTAG;P59:GCTCAT-AGCAGC;P63:CAGCGC-ATTGCG;P67:CAGCGC-AAAAGT;P71:TCAGCC-CTCTTC;P75:TCAGCC-TCGTAG
META-8000bact-253	SRR18935440	P03:AGTACA-TGGAAT;P07:AGTACA-ATTGCG;P11:AGTACA-GAACGA;P15:GACTTG-AAAAGT;P19:GACTTG-CTCTTC;P23:GACTTG-TCGTAG;P27:ATCGTC-TGGAAT;P31:ATCGTC-ATTGCG;P35:ATCGTC-AGCAGC;P39:TGCTGT-GAACGA;P43:TGCTGT-AAAAGT;P47:TGCTGT-CTCTTC;P51:GCTCAT-TGGAAT;P55:GCTCAT-TCGTAG;P59:GCTCAT-AGCAGC;P63:CAGCGC-ATTGCG;P67:CAGCGC-AAAAGT;P71:TCAGCC-CTCTTC;P75:TCAGCC-TCGTAG
META-8000bact-254	SRR18935636	P03:AGTACA-TGGAAT;P07:AGTACA-ATTGCG;P11:AGTACA-GAACGA;P15:GACTTG-AAAAGT;P19:GACTTG-CTCTTC;P23:GACTTG-TCGTAG;P27:ATCGTC-TGGAAT;P31:ATCGTC-ATTGCG;P35:ATCGTC-AGCAGC;P39:TGCTGT-GAACGA;P43:TGCTGT-AAAAGT;P47:TGCTGT-CTCTTC;P51:GCTCAT-TGGAAT;P55:GCTCAT-TCGTAG;P59:GCTCAT-AGCAGC;P63:CAGCGC-ATTGCG;P67:CAGCGC-AAAAGT;P71:TCAGCC-CTCTTC;P75:TCAGCC-TCGTAG
META-8000bact-255	SRR18935544	P03:AGTACA-TGGAAT;P07:AGTACA-ATTGCG;P11:AGTACA-GAACGA;P15:GACTTG-AAAAGT;P19:GACTTG-CTCTTC;P23:GACTTG-TCGTAG;P27:ATCGTC-TGGAAT;P31:ATCGTC-ATTGCG;P35:ATCGTC-AGCAGC;P39:TGCTGT-GAACGA;P43:TGCTGT-AAAAGT;P47:TGCTGT-CTCTTC;P51:GCTCAT-TGGAAT;P55:GCTCAT-TCGTAG;P59:GCTCAT-AGCAGC;P63:CAGCGC-ATTGCG;P67:CAGCGC-AAAAGT;P71:TCAGCC-CTCTTC;P75:TCAGCC-TCGTAG
META-8000bact-256	SRR18935577	P03:AGTACA-TGGAAT;P07:AGTACA-ATTGCG;P11:AGTACA-GAACGA;P15:GACTTG-AAAAGT;P19:GACTTG-CTCTTC;P23:GACTTG-TCGTAG;P27:ATCGTC-TGGAAT;P31:ATCGTC-ATTGCG;P35:ATCGTC-AGCAGC;P39:TGCTGT-GAACGA;P43:TGCTGT-AAAAGT;P47:TGCTGT-CTCTTC;P51:GCTCAT-TGGAAT;P55:GCTCAT-TCGTAG;P59:GCTCAT-AGCAGC;P63:CAGCGC-ATTGCG;P67:CAGCGC-AAAAGT;P71:TCAGCC-CTCTTC;P75:TCAGCC-TCGTAG
META-8000bact-257	SRR18935624	P03:AGTACA-TGGAAT;P07:AGTACA-ATTGCG;P11:AGTACA-GAACGA;P15:GACTTG-AAAAGT;P19:GACTTG-CTCTTC;P23:GACTTG-TCGTAG;P27:ATCGTC-TGGAAT;P31:ATCGTC-ATTGCG;P35:ATCGTC-AGCAGC;P39:TGCTGT-GAACGA;P43:TGCTGT-AAAAGT;P47:TGCTGT-CTCTTC;P51:GCTCAT-TGGAAT;P55:GCTCAT-TCGTAG;P59:GCTCAT-AGCAGC;P63:CAGCGC-ATTGCG;P67:CAGCGC-AAAAGT;P71:TCAGCC-CTCTTC;P75:TCAGCC-TCGTAG
META-8000bact-258	SRR18935458	P03:AGTACA-TGGAAT;P07:AGTACA-ATTGCG;P11:AGTACA-GAACGA;P15:GACTTG-AAAAGT;P19:GACTTG-CTCTTC;P23:GACTTG-TCGTAG;P27:ATCGTC-TGGAAT;P31:ATCGTC-ATTGCG;P35:ATCGTC-AGCAGC;P39:TGCTGT-GAACGA;P43:TGCTGT-AAAAGT;P47:TGCTGT-CTCTTC;P51:GCTCAT-TGGAAT;P55:GCTCAT-TCGTAG;P59:GCTCAT-AGCAGC;P63:CAGCGC-ATTGCG;P67:CAGCGC-AAAAGT;P71:TCAGCC-CTCTTC;P75:TCAGCC-TCGTAG
META-8000bact-259	SRR18935771	P03:AGTACA-TGGAAT;P07:AGTACA-ATTGCG;P11:AGTACA-GAACGA;P15:GACTTG-AAAAGT;P19:GACTTG-CTCTTC;P23:GACTTG-TCGTAG;P27:ATCGTC-TGGAAT;P31:ATCGTC-ATTGCG;P35:ATCGTC-AGCAGC;P39:TGCTGT-GAACGA;P43:TGCTGT-AAAAGT;P47:TGCTGT-CTCTTC;P51:GCTCAT-TGGAAT;P55:GCTCAT-TCGTAG;P59:GCTCAT-AGCAGC;P63:CAGCGC-ATTGCG;P67:CAGCGC-AAAAGT;P71:TCAGCC-CTCTTC;P75:TCAGCC-TCGTAG
META-8000bact-26	SRR18935674	P01:AGTACA-TGGAAT;P05:AGTACA-ATTGCG;P09:AGTACA-GAACGA;P13:GACTTG-AAAAGT;P17:GACTTG-CTCTTC;P21:GACTTG-TCGTAG;P25:ATCGTC-TGGAAT;P29:ATCGTC-ATTGCG;P33:ATCGTC-AGCAGC;P37:TGCTGT-GAACGA;P41:TGCTGT-AAAAGT;P45:TGCTGT-CTCTTC;P49:GCTCAT-TGGAAT;P53:GCTCAT-TCGTAG;P57:GCTCAT-AGCAGC;P61:CAGCGC-ATTGCG;P65:CAGCGC-AAAAGT;P69:TCAGCC-CTCTTC;P73:TCAGCC-TCGTAG
META-8000bact-260	SRR18935556	P03:AGTACA-TGGAAT;P07:AGTACA-ATTGCG;P11:AGTACA-GAACGA;P15:GACTTG-AAAAGT;P19:GACTTG-CTCTTC;P23:GACTTG-TCGTAG;P27:ATCGTC-TGGAAT;P31:ATCGTC-ATTGCG;P35:ATCGTC-AGCAGC;P39:TGCTGT-GAACGA;P43:TGCTGT-AAAAGT;P47:TGCTGT-CTCTTC;P51:GCTCAT-TGGAAT;P55:GCTCAT-TCGTAG;P59:GCTCAT-AGCAGC;P63:CAGCGC-ATTGCG;P67:CAGCGC-AAAAGT;P71:TCAGCC-CTCTTC;P75:TCAGCC-TCGTAG
META-8000bact-261	SRR18935546	P03:AGTACA-TGGAAT;P07:AGTACA-ATTGCG;P11:AGTACA-GAACGA;P15:GACTTG-AAAAGT;P19:GACTTG-CTCTTC;P23:GACTTG-TCGTAG;P27:ATCGTC-TGGAAT;P31:ATCGTC-ATTGCG;P35:ATCGTC-AGCAGC;P39:TGCTGT-GAACGA;P43:TGCTGT-AAAAGT;P47:TGCTGT-CTCTTC;P51:GCTCAT-TGGAAT;P55:GCTCAT-TCGTAG;P59:GCTCAT-AGCAGC;P63:CAGCGC-ATTGCG;P67:CAGCGC-AAAAGT;P71:TCAGCC-CTCTTC;P75:TCAGCC-TCGTAG
META-8000bact-262	SRR18935609	P03:AGTACA-TGGAAT;P07:AGTACA-ATTGCG;P11:AGTACA-GAACGA;P15:GACTTG-AAAAGT;P19:GACTTG-CTCTTC;P23:GACTTG-TCGTAG;P27:ATCGTC-TGGAAT;P31:ATCGTC-ATTGCG;P35:ATCGTC-AGCAGC;P39:TGCTGT-GAACGA;P43:TGCTGT-AAAAGT;P47:TGCTGT-CTCTTC;P51:GCTCAT-TGGAAT;P55:GCTCAT-TCGTAG;P59:GCTCAT-AGCAGC;P63:CAGCGC-ATTGCG;P67:CAGCGC-AAAAGT;P71:TCAGCC-CTCTTC;P75:TCAGCC-TCGTAG
META-8000bact-263	SRR18935741	P03:AGTACA-TGGAAT;P07:AGTACA-ATTGCG;P11:AGTACA-GAACGA;P15:GACTTG-AAAAGT;P19:GACTTG-CTCTTC;P23:GACTTG-TCGTAG;P27:ATCGTC-TGGAAT;P31:ATCGTC-ATTGCG;P35:ATCGTC-AGCAGC;P39:TGCTGT-GAACGA;P43:TGCTGT-AAAAGT;P47:TGCTGT-CTCTTC;P51:GCTCAT-TGGAAT;P55:GCTCAT-TCGTAG;P59:GCTCAT-AGCAGC;P63:CAGCGC-ATTGCG;P67:CAGCGC-AAAAGT;P71:TCAGCC-CTCTTC;P75:TCAGCC-TCGTAG
META-8000bact-264	SRR18935557	P03:AGTACA-TGGAAT;P07:AGTACA-ATTGCG;P11:AGTACA-GAACGA;P15:GACTTG-AAAAGT;P19:GACTTG-CTCTTC;P23:GACTTG-TCGTAG;P27:ATCGTC-TGGAAT;P31:ATCGTC-ATTGCG;P35:ATCGTC-AGCAGC;P39:TGCTGT-GAACGA;P43:TGCTGT-AAAAGT;P47:TGCTGT-CTCTTC;P51:GCTCAT-TGGAAT;P55:GCTCAT-TCGTAG;P59:GCTCAT-AGCAGC;P63:CAGCGC-ATTGCG;P67:CAGCGC-AAAAGT;P71:TCAGCC-CTCTTC;P75:TCAGCC-TCGTAG
META-8000bact-265	SRR18935703	P03:AGTACA-TGGAAT;P07:AGTACA-ATTGCG;P11:AGTACA-GAACGA;P15:GACTTG-AAAAGT;P19:GACTTG-CTCTTC;P23:GACTTG-TCGTAG;P27:ATCGTC-TGGAAT;P31:ATCGTC-ATTGCG;P35:ATCGTC-AGCAGC;P39:TGCTGT-GAACGA;P43:TGCTGT-AAAAGT;P47:TGCTGT-CTCTTC;P51:GCTCAT-TGGAAT;P55:GCTCAT-TCGTAG;P59:GCTCAT-AGCAGC;P63:CAGCGC-ATTGCG;P67:CAGCGC-AAAAGT;P71:TCAGCC-CTCTTC;P75:TCAGCC-TCGTAG
META-8000bact-266	SRR18935470	P03:AGTACA-TGGAAT;P07:AGTACA-ATTGCG;P11:AGTACA-GAACGA;P15:GACTTG-AAAAGT;P19:GACTTG-CTCTTC;P23:GACTTG-TCGTAG;P27:ATCGTC-TGGAAT;P31:ATCGTC-ATTGCG;P35:ATCGTC-AGCAGC;P39:TGCTGT-GAACGA;P43:TGCTGT-AAAAGT;P47:TGCTGT-CTCTTC;P51:GCTCAT-TGGAAT;P55:GCTCAT-TCGTAG;P59:GCTCAT-AGCAGC;P63:CAGCGC-ATTGCG;P67:CAGCGC-AAAAGT;P71:TCAGCC-CTCTTC;P75:TCAGCC-TCGTAG
META-8000bact-267	SRR18935563	P03:AGTACA-TGGAAT;P07:AGTACA-ATTGCG;P11:AGTACA-GAACGA;P15:GACTTG-AAAAGT;P19:GACTTG-CTCTTC;P23:GACTTG-TCGTAG;P27:ATCGTC-TGGAAT;P31:ATCGTC-ATTGCG;P35:ATCGTC-AGCAGC;P39:TGCTGT-GAACGA;P43:TGCTGT-AAAAGT;P47:TGCTGT-CTCTTC;P51:GCTCAT-TGGAAT;P55:GCTCAT-TCGTAG;P59:GCTCAT-AGCAGC;P63:CAGCGC-ATTGCG;P67:CAGCGC-AAAAGT;P71:TCAGCC-CTCTTC;P75:TCAGCC-TCGTAG
META-8000bact-268	SRR18935693	P03:AGTACA-TGGAAT;P07:AGTACA-ATTGCG;P11:AGTACA-GAACGA;P15:GACTTG-AAAAGT;P19:GACTTG-CTCTTC;P23:GACTTG-TCGTAG;P27:ATCGTC-TGGAAT;P31:ATCGTC-ATTGCG;P35:ATCGTC-AGCAGC;P39:TGCTGT-GAACGA;P43:TGCTGT-AAAAGT;P47:TGCTGT-CTCTTC;P51:GCTCAT-TGGAAT;P55:GCTCAT-TCGTAG;P59:GCTCAT-AGCAGC;P63:CAGCGC-ATTGCG;P67:CAGCGC-AAAAGT;P71:TCAGCC-CTCTTC;P75:TCAGCC-TCGTAG
META-8000bact-269	SRR18935785	P03:AGTACA-TGGAAT;P07:AGTACA-ATTGCG;P11:AGTACA-GAACGA;P15:GACTTG-AAAAGT;P19:GACTTG-CTCTTC;P23:GACTTG-TCGTAG;P27:ATCGTC-TGGAAT;P31:ATCGTC-ATTGCG;P35:ATCGTC-AGCAGC;P39:TGCTGT-GAACGA;P43:TGCTGT-AAAAGT;P47:TGCTGT-CTCTTC;P51:GCTCAT-TGGAAT;P55:GCTCAT-TCGTAG;P59:GCTCAT-AGCAGC;P63:CAGCGC-ATTGCG;P67:CAGCGC-AAAAGT;P71:TCAGCC-CTCTTC;P75:TCAGCC-TCGTAG
META-8000bact-27	SRR18935422	P01:AGTACA-TGGAAT;P05:AGTACA-ATTGCG;P09:AGTACA-GAACGA;P13:GACTTG-AAAAGT;P17:GACTTG-CTCTTC;P21:GACTTG-TCGTAG;P25:ATCGTC-TGGAAT;P29:ATCGTC-ATTGCG;P33:ATCGTC-AGCAGC;P37:TGCTGT-GAACGA;P41:TGCTGT-AAAAGT;P45:TGCTGT-CTCTTC;P49:GCTCAT-TGGAAT;P53:GCTCAT-TCGTAG;P57:GCTCAT-AGCAGC;P61:CAGCGC-ATTGCG;P65:CAGCGC-AAAAGT;P69:TCAGCC-CTCTTC;P73:TCAGCC-TCGTAG
META-8000bact-270	SRR18935645	P03:AGTACA-TGGAAT;P07:AGTACA-ATTGCG;P11:AGTACA-GAACGA;P15:GACTTG-AAAAGT;P19:GACTTG-CTCTTC;P23:GACTTG-TCGTAG;P27:ATCGTC-TGGAAT;P31:ATCGTC-ATTGCG;P35:ATCGTC-AGCAGC;P39:TGCTGT-GAACGA;P43:TGCTGT-AAAAGT;P47:TGCTGT-CTCTTC;P51:GCTCAT-TGGAAT;P55:GCTCAT-TCGTAG;P59:GCTCAT-AGCAGC;P63:CAGCGC-ATTGCG;P67:CAGCGC-AAAAGT;P71:TCAGCC-CTCTTC;P75:TCAGCC-TCGTAG
META-8000bact-271	SRR18935639	P03:AGTACA-TGGAAT;P07:AGTACA-ATTGCG;P11:AGTACA-GAACGA;P15:GACTTG-AAAAGT;P19:GACTTG-CTCTTC;P23:GACTTG-TCGTAG;P27:ATCGTC-TGGAAT;P31:ATCGTC-ATTGCG;P35:ATCGTC-AGCAGC;P39:TGCTGT-GAACGA;P43:TGCTGT-AAAAGT;P47:TGCTGT-CTCTTC;P51:GCTCAT-TGGAAT;P55:GCTCAT-TCGTAG;P59:GCTCAT-AGCAGC;P63:CAGCGC-ATTGCG;P67:CAGCGC-AAAAGT;P71:TCAGCC-CTCTTC;P75:TCAGCC-TCGTAG
META-8000bact-272	SRR18935443	P03:AGTACA-TGGAAT;P07:AGTACA-ATTGCG;P11:AGTACA-GAACGA;P15:GACTTG-AAAAGT;P19:GACTTG-CTCTTC;P23:GACTTG-TCGTAG;P27:ATCGTC-TGGAAT;P31:ATCGTC-ATTGCG;P35:ATCGTC-AGCAGC;P39:TGCTGT-GAACGA;P43:TGCTGT-AAAAGT;P47:TGCTGT-CTCTTC;P51:GCTCAT-TGGAAT;P55:GCTCAT-TCGTAG;P59:GCTCAT-AGCAGC;P63:CAGCGC-ATTGCG;P67:CAGCGC-AAAAGT;P71:TCAGCC-CTCTTC;P75:TCAGCC-TCGTAG
META-8000bact-273	SRR18935476	P03:AGTACA-TGGAAT;P07:AGTACA-ATTGCG;P11:AGTACA-GAACGA;P15:GACTTG-AAAAGT;P19:GACTTG-CTCTTC;P23:GACTTG-TCGTAG;P27:ATCGTC-TGGAAT;P31:ATCGTC-ATTGCG;P35:ATCGTC-AGCAGC;P39:TGCTGT-GAACGA;P43:TGCTGT-AAAAGT;P47:TGCTGT-CTCTTC;P51:GCTCAT-TGGAAT;P55:GCTCAT-TCGTAG;P59:GCTCAT-AGCAGC;P63:CAGCGC-ATTGCG;P67:CAGCGC-AAAAGT;P71:TCAGCC-CTCTTC;P75:TCAGCC-TCGTAG
META-8000bact-274	SRR18935468	P03:AGTACA-TGGAAT;P07:AGTACA-ATTGCG;P11:AGTACA-GAACGA;P15:GACTTG-AAAAGT;P19:GACTTG-CTCTTC;P23:GACTTG-TCGTAG;P27:ATCGTC-TGGAAT;P31:ATCGTC-ATTGCG;P35:ATCGTC-AGCAGC;P39:TGCTGT-GAACGA;P43:TGCTGT-AAAAGT;P47:TGCTGT-CTCTTC;P51:GCTCAT-TGGAAT;P55:GCTCAT-TCGTAG;P59:GCTCAT-AGCAGC;P63:CAGCGC-ATTGCG;P67:CAGCGC-AAAAGT;P71:TCAGCC-CTCTTC;P75:TCAGCC-TCGTAG
META-8000bact-275	SRR18935634	P03:AGTACA-TGGAAT;P07:AGTACA-ATTGCG;P11:AGTACA-GAACGA;P15:GACTTG-AAAAGT;P19:GACTTG-CTCTTC;P23:GACTTG-TCGTAG;P27:ATCGTC-TGGAAT;P31:ATCGTC-ATTGCG;P35:ATCGTC-AGCAGC;P39:TGCTGT-GAACGA;P43:TGCTGT-AAAAGT;P47:TGCTGT-CTCTTC;P51:GCTCAT-TGGAAT;P55:GCTCAT-TCGTAG;P59:GCTCAT-AGCAGC;P63:CAGCGC-ATTGCG;P67:CAGCGC-AAAAGT;P71:TCAGCC-CTCTTC;P75:TCAGCC-TCGTAG
META-8000bact-276	SRR18935534	P03:AGTACA-TGGAAT;P07:AGTACA-ATTGCG;P11:AGTACA-GAACGA;P15:GACTTG-AAAAGT;P19:GACTTG-CTCTTC;P23:GACTTG-TCGTAG;P27:ATCGTC-TGGAAT;P31:ATCGTC-ATTGCG;P35:ATCGTC-AGCAGC;P39:TGCTGT-GAACGA;P43:TGCTGT-AAAAGT;P47:TGCTGT-CTCTTC;P51:GCTCAT-TGGAAT;P55:GCTCAT-TCGTAG;P59:GCTCAT-AGCAGC;P63:CAGCGC-ATTGCG;P67:CAGCGC-AAAAGT;P71:TCAGCC-CTCTTC;P75:TCAGCC-TCGTAG
META-8000bact-277	SRR18935651	P03:AGTACA-TGGAAT;P07:AGTACA-ATTGCG;P11:AGTACA-GAACGA;P15:GACTTG-AAAAGT;P19:GACTTG-CTCTTC;P23:GACTTG-TCGTAG;P27:ATCGTC-TGGAAT;P31:ATCGTC-ATTGCG;P35:ATCGTC-AGCAGC;P39:TGCTGT-GAACGA;P43:TGCTGT-AAAAGT;P47:TGCTGT-CTCTTC;P51:GCTCAT-TGGAAT;P55:GCTCAT-TCGTAG;P59:GCTCAT-AGCAGC;P63:CAGCGC-ATTGCG;P67:CAGCGC-AAAAGT;P71:TCAGCC-CTCTTC;P75:TCAGCC-TCGTAG
META-8000bact-278	SRR18935719	P03:AGTACA-TGGAAT;P07:AGTACA-ATTGCG;P11:AGTACA-GAACGA;P15:GACTTG-AAAAGT;P19:GACTTG-CTCTTC;P23:GACTTG-TCGTAG;P27:ATCGTC-TGGAAT;P31:ATCGTC-ATTGCG;P35:ATCGTC-AGCAGC;P39:TGCTGT-GAACGA;P43:TGCTGT-AAAAGT;P47:TGCTGT-CTCTTC;P51:GCTCAT-TGGAAT;P55:GCTCAT-TCGTAG;P59:GCTCAT-AGCAGC;P63:CAGCGC-ATTGCG;P67:CAGCGC-AAAAGT;P71:TCAGCC-CTCTTC;P75:TCAGCC-TCGTAG
META-8000bact-279	SRR18935603	P03:AGTACA-TGGAAT;P07:AGTACA-ATTGCG;P11:AGTACA-GAACGA;P15:GACTTG-AAAAGT;P19:GACTTG-CTCTTC;P23:GACTTG-TCGTAG;P27:ATCGTC-TGGAAT;P31:ATCGTC-ATTGCG;P35:ATCGTC-AGCAGC;P39:TGCTGT-GAACGA;P43:TGCTGT-AAAAGT;P47:TGCTGT-CTCTTC;P51:GCTCAT-TGGAAT;P55:GCTCAT-TCGTAG;P59:GCTCAT-AGCAGC;P63:CAGCGC-ATTGCG;P67:CAGCGC-AAAAGT;P71:TCAGCC-CTCTTC;P75:TCAGCC-TCGTAG
META-8000bact-28	SRR18935561	P01:AGTACA-TGGAAT;P05:AGTACA-ATTGCG;P09:AGTACA-GAACGA;P13:GACTTG-AAAAGT;P17:GACTTG-CTCTTC;P21:GACTTG-TCGTAG;P25:ATCGTC-TGGAAT;P29:ATCGTC-ATTGCG;P33:ATCGTC-AGCAGC;P37:TGCTGT-GAACGA;P41:TGCTGT-AAAAGT;P45:TGCTGT-CTCTTC;P49:GCTCAT-TGGAAT;P53:GCTCAT-TCGTAG;P57:GCTCAT-AGCAGC;P61:CAGCGC-ATTGCG;P65:CAGCGC-AAAAGT;P69:TCAGCC-CTCTTC;P73:TCAGCC-TCGTAG
META-8000bact-280	SRR18935762	P03:AGTACA-TGGAAT;P07:AGTACA-ATTGCG;P11:AGTACA-GAACGA;P15:GACTTG-AAAAGT;P19:GACTTG-CTCTTC;P23:GACTTG-TCGTAG;P27:ATCGTC-TGGAAT;P31:ATCGTC-ATTGCG;P35:ATCGTC-AGCAGC;P39:TGCTGT-GAACGA;P43:TGCTGT-AAAAGT;P47:TGCTGT-CTCTTC;P51:GCTCAT-TGGAAT;P55:GCTCAT-TCGTAG;P59:GCTCAT-AGCAGC;P63:CAGCGC-ATTGCG;P67:CAGCGC-AAAAGT;P71:TCAGCC-CTCTTC;P75:TCAGCC-TCGTAG
META-8000bact-281	SRR18935595	P03:AGTACA-TGGAAT;P07:AGTACA-ATTGCG;P11:AGTACA-GAACGA;P15:GACTTG-AAAAGT;P19:GACTTG-CTCTTC;P23:GACTTG-TCGTAG;P27:ATCGTC-TGGAAT;P31:ATCGTC-ATTGCG;P35:ATCGTC-AGCAGC;P39:TGCTGT-GAACGA;P43:TGCTGT-AAAAGT;P47:TGCTGT-CTCTTC;P51:GCTCAT-TGGAAT;P55:GCTCAT-TCGTAG;P59:GCTCAT-AGCAGC;P63:CAGCGC-ATTGCG;P67:CAGCGC-AAAAGT;P71:TCAGCC-CTCTTC;P75:TCAGCC-TCGTAG
META-8000bact-282	SRR18935575	P03:AGTACA-TGGAAT;P07:AGTACA-ATTGCG;P11:AGTACA-GAACGA;P15:GACTTG-AAAAGT;P19:GACTTG-CTCTTC;P23:GACTTG-TCGTAG;P27:ATCGTC-TGGAAT;P31:ATCGTC-ATTGCG;P35:ATCGTC-AGCAGC;P39:TGCTGT-GAACGA;P43:TGCTGT-AAAAGT;P47:TGCTGT-CTCTTC;P51:GCTCAT-TGGAAT;P55:GCTCAT-TCGTAG;P59:GCTCAT-AGCAGC;P63:CAGCGC-ATTGCG;P67:CAGCGC-AAAAGT;P71:TCAGCC-CTCTTC;P75:TCAGCC-TCGTAG
META-8000bact-283	SRR18935657	P03:AGTACA-TGGAAT;P07:AGTACA-ATTGCG;P11:AGTACA-GAACGA;P15:GACTTG-AAAAGT;P19:GACTTG-CTCTTC;P23:GACTTG-TCGTAG;P27:ATCGTC-TGGAAT;P31:ATCGTC-ATTGCG;P35:ATCGTC-AGCAGC;P39:TGCTGT-GAACGA;P43:TGCTGT-AAAAGT;P47:TGCTGT-CTCTTC;P51:GCTCAT-TGGAAT;P55:GCTCAT-TCGTAG;P59:GCTCAT-AGCAGC;P63:CAGCGC-ATTGCG;P67:CAGCGC-AAAAGT;P71:TCAGCC-CTCTTC;P75:TCAGCC-TCGTAG
META-8000bact-284	SRR18935581	P03:AGTACA-TGGAAT;P07:AGTACA-ATTGCG;P11:AGTACA-GAACGA;P15:GACTTG-AAAAGT;P19:GACTTG-CTCTTC;P23:GACTTG-TCGTAG;P27:ATCGTC-TGGAAT;P31:ATCGTC-ATTGCG;P35:ATCGTC-AGCAGC;P39:TGCTGT-GAACGA;P43:TGCTGT-AAAAGT;P47:TGCTGT-CTCTTC;P51:GCTCAT-TGGAAT;P55:GCTCAT-TCGTAG;P59:GCTCAT-AGCAGC;P63:CAGCGC-ATTGCG;P67:CAGCGC-AAAAGT;P71:TCAGCC-CTCTTC;P75:TCAGCC-TCGTAG
META-8000bact-285	SRR18935491	P03:AGTACA-TGGAAT;P07:AGTACA-ATTGCG;P11:AGTACA-GAACGA;P15:GACTTG-AAAAGT;P19:GACTTG-CTCTTC;P23:GACTTG-TCGTAG;P27:ATCGTC-TGGAAT;P31:ATCGTC-ATTGCG;P35:ATCGTC-AGCAGC;P39:TGCTGT-GAACGA;P43:TGCTGT-AAAAGT;P47:TGCTGT-CTCTTC;P51:GCTCAT-TGGAAT;P55:GCTCAT-TCGTAG;P59:GCTCAT-AGCAGC;P63:CAGCGC-ATTGCG;P67:CAGCGC-AAAAGT;P71:TCAGCC-CTCTTC;P75:TCAGCC-TCGTAG
META-8000bact-286	SRR18935562	P03:AGTACA-TGGAAT;P07:AGTACA-ATTGCG;P11:AGTACA-GAACGA;P15:GACTTG-AAAAGT;P19:GACTTG-CTCTTC;P23:GACTTG-TCGTAG;P27:ATCGTC-TGGAAT;P31:ATCGTC-ATTGCG;P35:ATCGTC-AGCAGC;P39:TGCTGT-GAACGA;P43:TGCTGT-AAAAGT;P47:TGCTGT-CTCTTC;P51:GCTCAT-TGGAAT;P55:GCTCAT-TCGTAG;P59:GCTCAT-AGCAGC;P63:CAGCGC-ATTGCG;P67:CAGCGC-AAAAGT;P71:TCAGCC-CTCTTC;P75:TCAGCC-TCGTAG
META-8000bact-287	SRR18935772	P03:AGTACA-TGGAAT;P07:AGTACA-ATTGCG;P11:AGTACA-GAACGA;P15:GACTTG-AAAAGT;P19:GACTTG-CTCTTC;P23:GACTTG-TCGTAG;P27:ATCGTC-TGGAAT;P31:ATCGTC-ATTGCG;P35:ATCGTC-AGCAGC;P39:TGCTGT-GAACGA;P43:TGCTGT-AAAAGT;P47:TGCTGT-CTCTTC;P51:GCTCAT-TGGAAT;P55:GCTCAT-TCGTAG;P59:GCTCAT-AGCAGC;P63:CAGCGC-ATTGCG;P67:CAGCGC-AAAAGT;P71:TCAGCC-CTCTTC;P75:TCAGCC-TCGTAG
META-8000bact-288	SRR18935436	P03:AGTACA-TGGAAT;P07:AGTACA-ATTGCG;P11:AGTACA-GAACGA;P15:GACTTG-AAAAGT;P19:GACTTG-CTCTTC;P23:GACTTG-TCGTAG;P27:ATCGTC-TGGAAT;P31:ATCGTC-ATTGCG;P35:ATCGTC-AGCAGC;P39:TGCTGT-GAACGA;P43:TGCTGT-AAAAGT;P47:TGCTGT-CTCTTC;P51:GCTCAT-TGGAAT;P55:GCTCAT-TCGTAG;P59:GCTCAT-AGCAGC;P63:CAGCGC-ATTGCG;P67:CAGCGC-AAAAGT;P71:TCAGCC-CTCTTC;P75:TCAGCC-TCGTAG
META-8000bact-289	SRR18935496	P04:AGTACA-TGGAAT;P08:AGTACA-ATTGCG;P12:AGTACA-GAACGA;P16:GACTTG-AAAAGT;P20:GACTTG-CTCTTC;P24:GACTTG-TCGTAG;P28:ATCGTC-TGGAAT;P32:ATCGTC-ATTGCG;P36:ATCGTC-AGCAGC;P40:TGCTGT-GAACGA;P44:TGCTGT-AAAAGT;P48:TGCTGT-CTCTTC;P52:GCTCAT-TGGAAT;P56:GCTCAT-TCGTAG;P60:GCTCAT-AGCAGC;P64:CAGCGC-ATTGCG;P68:CAGCGC-AAAAGT;P72:TCAGCC-CTCTTC;P76:TCAGCC-TCGTAG
META-8000bact-29	SRR18935582	P01:AGTACA-TGGAAT;P05:AGTACA-ATTGCG;P09:AGTACA-GAACGA;P13:GACTTG-AAAAGT;P17:GACTTG-CTCTTC;P21:GACTTG-TCGTAG;P25:ATCGTC-TGGAAT;P29:ATCGTC-ATTGCG;P33:ATCGTC-AGCAGC;P37:TGCTGT-GAACGA;P41:TGCTGT-AAAAGT;P45:TGCTGT-CTCTTC;P49:GCTCAT-TGGAAT;P53:GCTCAT-TCGTAG;P57:GCTCAT-AGCAGC;P61:CAGCGC-ATTGCG;P65:CAGCGC-AAAAGT;P69:TCAGCC-CTCTTC;P73:TCAGCC-TCGTAG
META-8000bact-290	SRR18935511	P04:AGTACA-TGGAAT;P08:AGTACA-ATTGCG;P12:AGTACA-GAACGA;P16:GACTTG-AAAAGT;P20:GACTTG-CTCTTC;P24:GACTTG-TCGTAG;P28:ATCGTC-TGGAAT;P32:ATCGTC-ATTGCG;P36:ATCGTC-AGCAGC;P40:TGCTGT-GAACGA;P44:TGCTGT-AAAAGT;P48:TGCTGT-CTCTTC;P52:GCTCAT-TGGAAT;P56:GCTCAT-TCGTAG;P60:GCTCAT-AGCAGC;P64:CAGCGC-ATTGCG;P68:CAGCGC-AAAAGT;P72:TCAGCC-CTCTTC;P76:TCAGCC-TCGTAG
META-8000bact-291	SRR18935479	P04:AGTACA-TGGAAT;P08:AGTACA-ATTGCG;P12:AGTACA-GAACGA;P16:GACTTG-AAAAGT;P20:GACTTG-CTCTTC;P24:GACTTG-TCGTAG;P28:ATCGTC-TGGAAT;P32:ATCGTC-ATTGCG;P36:ATCGTC-AGCAGC;P40:TGCTGT-GAACGA;P44:TGCTGT-AAAAGT;P48:TGCTGT-CTCTTC;P52:GCTCAT-TGGAAT;P56:GCTCAT-TCGTAG;P60:GCTCAT-AGCAGC;P64:CAGCGC-ATTGCG;P68:CAGCGC-AAAAGT;P72:TCAGCC-CTCTTC;P76:TCAGCC-TCGTAG
META-8000bact-292	SRR18935707	P04:AGTACA-TGGAAT;P08:AGTACA-ATTGCG;P12:AGTACA-GAACGA;P16:GACTTG-AAAAGT;P20:GACTTG-CTCTTC;P24:GACTTG-TCGTAG;P28:ATCGTC-TGGAAT;P32:ATCGTC-ATTGCG;P36:ATCGTC-AGCAGC;P40:TGCTGT-GAACGA;P44:TGCTGT-AAAAGT;P48:TGCTGT-CTCTTC;P52:GCTCAT-TGGAAT;P56:GCTCAT-TCGTAG;P60:GCTCAT-AGCAGC;P64:CAGCGC-ATTGCG;P68:CAGCGC-AAAAGT;P72:TCAGCC-CTCTTC;P76:TCAGCC-TCGTAG
META-8000bact-293	SRR18935490	P04:AGTACA-TGGAAT;P08:AGTACA-ATTGCG;P12:AGTACA-GAACGA;P16:GACTTG-AAAAGT;P20:GACTTG-CTCTTC;P24:GACTTG-TCGTAG;P28:ATCGTC-TGGAAT;P32:ATCGTC-ATTGCG;P36:ATCGTC-AGCAGC;P40:TGCTGT-GAACGA;P44:TGCTGT-AAAAGT;P48:TGCTGT-CTCTTC;P52:GCTCAT-TGGAAT;P56:GCTCAT-TCGTAG;P60:GCTCAT-AGCAGC;P64:CAGCGC-ATTGCG;P68:CAGCGC-AAAAGT;P72:TCAGCC-CTCTTC;P76:TCAGCC-TCGTAG
META-8000bact-294	SRR18935622	P04:AGTACA-TGGAAT;P08:AGTACA-ATTGCG;P12:AGTACA-GAACGA;P16:GACTTG-AAAAGT;P20:GACTTG-CTCTTC;P24:GACTTG-TCGTAG;P28:ATCGTC-TGGAAT;P32:ATCGTC-ATTGCG;P36:ATCGTC-AGCAGC;P40:TGCTGT-GAACGA;P44:TGCTGT-AAAAGT;P48:TGCTGT-CTCTTC;P52:GCTCAT-TGGAAT;P56:GCTCAT-TCGTAG;P60:GCTCAT-AGCAGC;P64:CAGCGC-ATTGCG;P68:CAGCGC-AAAAGT;P72:TCAGCC-CTCTTC;P76:TCAGCC-TCGTAG
META-8000bact-295	SRR18935606	P04:AGTACA-TGGAAT;P08:AGTACA-ATTGCG;P12:AGTACA-GAACGA;P16:GACTTG-AAAAGT;P20:GACTTG-CTCTTC;P24:GACTTG-TCGTAG;P28:ATCGTC-TGGAAT;P32:ATCGTC-ATTGCG;P36:ATCGTC-AGCAGC;P40:TGCTGT-GAACGA;P44:TGCTGT-AAAAGT;P48:TGCTGT-CTCTTC;P52:GCTCAT-TGGAAT;P56:GCTCAT-TCGTAG;P60:GCTCAT-AGCAGC;P64:CAGCGC-ATTGCG;P68:CAGCGC-AAAAGT;P72:TCAGCC-CTCTTC;P76:TCAGCC-TCGTAG
META-8000bact-296	SRR18935660	P04:AGTACA-TGGAAT;P08:AGTACA-ATTGCG;P12:AGTACA-GAACGA;P16:GACTTG-AAAAGT;P20:GACTTG-CTCTTC;P24:GACTTG-TCGTAG;P28:ATCGTC-TGGAAT;P32:ATCGTC-ATTGCG;P36:ATCGTC-AGCAGC;P40:TGCTGT-GAACGA;P44:TGCTGT-AAAAGT;P48:TGCTGT-CTCTTC;P52:GCTCAT-TGGAAT;P56:GCTCAT-TCGTAG;P60:GCTCAT-AGCAGC;P64:CAGCGC-ATTGCG;P68:CAGCGC-AAAAGT;P72:TCAGCC-CTCTTC;P76:TCAGCC-TCGTAG
META-8000bact-297	SRR18935542	P04:AGTACA-TGGAAT;P08:AGTACA-ATTGCG;P12:AGTACA-GAACGA;P16:GACTTG-AAAAGT;P20:GACTTG-CTCTTC;P24:GACTTG-TCGTAG;P28:ATCGTC-TGGAAT;P32:ATCGTC-ATTGCG;P36:ATCGTC-AGCAGC;P40:TGCTGT-GAACGA;P44:TGCTGT-AAAAGT;P48:TGCTGT-CTCTTC;P52:GCTCAT-TGGAAT;P56:GCTCAT-TCGTAG;P60:GCTCAT-AGCAGC;P64:CAGCGC-ATTGCG;P68:CAGCGC-AAAAGT;P72:TCAGCC-CTCTTC;P76:TCAGCC-TCGTAG
META-8000bact-298	SRR18935722	P04:AGTACA-TGGAAT;P08:AGTACA-ATTGCG;P12:AGTACA-GAACGA;P16:GACTTG-AAAAGT;P20:GACTTG-CTCTTC;P24:GACTTG-TCGTAG;P28:ATCGTC-TGGAAT;P32:ATCGTC-ATTGCG;P36:ATCGTC-AGCAGC;P40:TGCTGT-GAACGA;P44:TGCTGT-AAAAGT;P48:TGCTGT-CTCTTC;P52:GCTCAT-TGGAAT;P56:GCTCAT-TCGTAG;P60:GCTCAT-AGCAGC;P64:CAGCGC-ATTGCG;P68:CAGCGC-AAAAGT;P72:TCAGCC-CTCTTC;P76:TCAGCC-TCGTAG
META-8000bact-299	SRR18935801	P04:AGTACA-TGGAAT;P08:AGTACA-ATTGCG;P12:AGTACA-GAACGA;P16:GACTTG-AAAAGT;P20:GACTTG-CTCTTC;P24:GACTTG-TCGTAG;P28:ATCGTC-TGGAAT;P32:ATCGTC-ATTGCG;P36:ATCGTC-AGCAGC;P40:TGCTGT-GAACGA;P44:TGCTGT-AAAAGT;P48:TGCTGT-CTCTTC;P52:GCTCAT-TGGAAT;P56:GCTCAT-TCGTAG;P60:GCTCAT-AGCAGC;P64:CAGCGC-ATTGCG;P68:CAGCGC-AAAAGT;P72:TCAGCC-CTCTTC;P76:TCAGCC-TCGTAG
META-8000bact-3	SRR18935564	P01:AGTACA-TGGAAT;P05:AGTACA-ATTGCG;P09:AGTACA-GAACGA;P13:GACTTG-AAAAGT;P17:GACTTG-CTCTTC;P21:GACTTG-TCGTAG;P25:ATCGTC-TGGAAT;P29:ATCGTC-ATTGCG;P33:ATCGTC-AGCAGC;P37:TGCTGT-GAACGA;P41:TGCTGT-AAAAGT;P45:TGCTGT-CTCTTC;P49:GCTCAT-TGGAAT;P53:GCTCAT-TCGTAG;P57:GCTCAT-AGCAGC;P61:CAGCGC-ATTGCG;P65:CAGCGC-AAAAGT;P69:TCAGCC-CTCTTC;P73:TCAGCC-TCGTAG
META-8000bact-30	SRR18935792	P01:AGTACA-TGGAAT;P05:AGTACA-ATTGCG;P09:AGTACA-GAACGA;P13:GACTTG-AAAAGT;P17:GACTTG-CTCTTC;P21:GACTTG-TCGTAG;P25:ATCGTC-TGGAAT;P29:ATCGTC-ATTGCG;P33:ATCGTC-AGCAGC;P37:TGCTGT-GAACGA;P41:TGCTGT-AAAAGT;P45:TGCTGT-CTCTTC;P49:GCTCAT-TGGAAT;P53:GCTCAT-TCGTAG;P57:GCTCAT-AGCAGC;P61:CAGCGC-ATTGCG;P65:CAGCGC-AAAAGT;P69:TCAGCC-CTCTTC;P73:TCAGCC-TCGTAG
META-8000bact-300	SRR18935670	P04:AGTACA-TGGAAT;P08:AGTACA-ATTGCG;P12:AGTACA-GAACGA;P16:GACTTG-AAAAGT;P20:GACTTG-CTCTTC;P24:GACTTG-TCGTAG;P28:ATCGTC-TGGAAT;P32:ATCGTC-ATTGCG;P36:ATCGTC-AGCAGC;P40:TGCTGT-GAACGA;P44:TGCTGT-AAAAGT;P48:TGCTGT-CTCTTC;P52:GCTCAT-TGGAAT;P56:GCTCAT-TCGTAG;P60:GCTCAT-AGCAGC;P64:CAGCGC-ATTGCG;P68:CAGCGC-AAAAGT;P72:TCAGCC-CTCTTC;P76:TCAGCC-TCGTAG
META-8000bact-301	SRR18935500	P04:AGTACA-TGGAAT;P08:AGTACA-ATTGCG;P12:AGTACA-GAACGA;P16:GACTTG-AAAAGT;P20:GACTTG-CTCTTC;P24:GACTTG-TCGTAG;P28:ATCGTC-TGGAAT;P32:ATCGTC-ATTGCG;P36:ATCGTC-AGCAGC;P40:TGCTGT-GAACGA;P44:TGCTGT-AAAAGT;P48:TGCTGT-CTCTTC;P52:GCTCAT-TGGAAT;P56:GCTCAT-TCGTAG;P60:GCTCAT-AGCAGC;P64:CAGCGC-ATTGCG;P68:CAGCGC-AAAAGT;P72:TCAGCC-CTCTTC;P76:TCAGCC-TCGTAG
META-8000bact-302	SRR18935750	P04:AGTACA-TGGAAT;P08:AGTACA-ATTGCG;P12:AGTACA-GAACGA;P16:GACTTG-AAAAGT;P20:GACTTG-CTCTTC;P24:GACTTG-TCGTAG;P28:ATCGTC-TGGAAT;P32:ATCGTC-ATTGCG;P36:ATCGTC-AGCAGC;P40:TGCTGT-GAACGA;P44:TGCTGT-AAAAGT;P48:TGCTGT-CTCTTC;P52:GCTCAT-TGGAAT;P56:GCTCAT-TCGTAG;P60:GCTCAT-AGCAGC;P64:CAGCGC-ATTGCG;P68:CAGCGC-AAAAGT;P72:TCAGCC-CTCTTC;P76:TCAGCC-TCGTAG
META-8000bact-303	SRR18935459	P04:AGTACA-TGGAAT;P08:AGTACA-ATTGCG;P12:AGTACA-GAACGA;P16:GACTTG-AAAAGT;P20:GACTTG-CTCTTC;P24:GACTTG-TCGTAG;P28:ATCGTC-TGGAAT;P32:ATCGTC-ATTGCG;P36:ATCGTC-AGCAGC;P40:TGCTGT-GAACGA;P44:TGCTGT-AAAAGT;P48:TGCTGT-CTCTTC;P52:GCTCAT-TGGAAT;P56:GCTCAT-TCGTAG;P60:GCTCAT-AGCAGC;P64:CAGCGC-ATTGCG;P68:CAGCGC-AAAAGT;P72:TCAGCC-CTCTTC;P76:TCAGCC-TCGTAG
META-8000bact-304	SRR18935508	P04:AGTACA-TGGAAT;P08:AGTACA-ATTGCG;P12:AGTACA-GAACGA;P16:GACTTG-AAAAGT;P20:GACTTG-CTCTTC;P24:GACTTG-TCGTAG;P28:ATCGTC-TGGAAT;P32:ATCGTC-ATTGCG;P36:ATCGTC-AGCAGC;P40:TGCTGT-GAACGA;P44:TGCTGT-AAAAGT;P48:TGCTGT-CTCTTC;P52:GCTCAT-TGGAAT;P56:GCTCAT-TCGTAG;P60:GCTCAT-AGCAGC;P64:CAGCGC-ATTGCG;P68:CAGCGC-AAAAGT;P72:TCAGCC-CTCTTC;P76:TCAGCC-TCGTAG
META-8000bact-305	SRR18935558	P04:AGTACA-TGGAAT;P08:AGTACA-ATTGCG;P12:AGTACA-GAACGA;P16:GACTTG-AAAAGT;P20:GACTTG-CTCTTC;P24:GACTTG-TCGTAG;P28:ATCGTC-TGGAAT;P32:ATCGTC-ATTGCG;P36:ATCGTC-AGCAGC;P40:TGCTGT-GAACGA;P44:TGCTGT-AAAAGT;P48:TGCTGT-CTCTTC;P52:GCTCAT-TGGAAT;P56:GCTCAT-TCGTAG;P60:GCTCAT-AGCAGC;P64:CAGCGC-ATTGCG;P68:CAGCGC-AAAAGT;P72:TCAGCC-CTCTTC;P76:TCAGCC-TCGTAG
META-8000bact-306	SRR18935429	P04:AGTACA-TGGAAT;P08:AGTACA-ATTGCG;P12:AGTACA-GAACGA;P16:GACTTG-AAAAGT;P20:GACTTG-CTCTTC;P24:GACTTG-TCGTAG;P28:ATCGTC-TGGAAT;P32:ATCGTC-ATTGCG;P36:ATCGTC-AGCAGC;P40:TGCTGT-GAACGA;P44:TGCTGT-AAAAGT;P48:TGCTGT-CTCTTC;P52:GCTCAT-TGGAAT;P56:GCTCAT-TCGTAG;P60:GCTCAT-AGCAGC;P64:CAGCGC-ATTGCG;P68:CAGCGC-AAAAGT;P72:TCAGCC-CTCTTC;P76:TCAGCC-TCGTAG
META-8000bact-307	SRR18935461	P04:AGTACA-TGGAAT;P08:AGTACA-ATTGCG;P12:AGTACA-GAACGA;P16:GACTTG-AAAAGT;P20:GACTTG-CTCTTC;P24:GACTTG-TCGTAG;P28:ATCGTC-TGGAAT;P32:ATCGTC-ATTGCG;P36:ATCGTC-AGCAGC;P40:TGCTGT-GAACGA;P44:TGCTGT-AAAAGT;P48:TGCTGT-CTCTTC;P52:GCTCAT-TGGAAT;P56:GCTCAT-TCGTAG;P60:GCTCAT-AGCAGC;P64:CAGCGC-ATTGCG;P68:CAGCGC-AAAAGT;P72:TCAGCC-CTCTTC;P76:TCAGCC-TCGTAG
META-8000bact-308	SRR18935619	P04:AGTACA-TGGAAT;P08:AGTACA-ATTGCG;P12:AGTACA-GAACGA;P16:GACTTG-AAAAGT;P20:GACTTG-CTCTTC;P24:GACTTG-TCGTAG;P28:ATCGTC-TGGAAT;P32:ATCGTC-ATTGCG;P36:ATCGTC-AGCAGC;P40:TGCTGT-GAACGA;P44:TGCTGT-AAAAGT;P48:TGCTGT-CTCTTC;P52:GCTCAT-TGGAAT;P56:GCTCAT-TCGTAG;P60:GCTCAT-AGCAGC;P64:CAGCGC-ATTGCG;P68:CAGCGC-AAAAGT;P72:TCAGCC-CTCTTC;P76:TCAGCC-TCGTAG
META-8000bact-309	SRR18935686	P04:AGTACA-TGGAAT;P08:AGTACA-ATTGCG;P12:AGTACA-GAACGA;P16:GACTTG-AAAAGT;P20:GACTTG-CTCTTC;P24:GACTTG-TCGTAG;P28:ATCGTC-TGGAAT;P32:ATCGTC-ATTGCG;P36:ATCGTC-AGCAGC;P40:TGCTGT-GAACGA;P44:TGCTGT-AAAAGT;P48:TGCTGT-CTCTTC;P52:GCTCAT-TGGAAT;P56:GCTCAT-TCGTAG;P60:GCTCAT-AGCAGC;P64:CAGCGC-ATTGCG;P68:CAGCGC-AAAAGT;P72:TCAGCC-CTCTTC;P76:TCAGCC-TCGTAG
META-8000bact-31	SRR18935446	P01:AGTACA-TGGAAT;P05:AGTACA-ATTGCG;P09:AGTACA-GAACGA;P13:GACTTG-AAAAGT;P17:GACTTG-CTCTTC;P21:GACTTG-TCGTAG;P25:ATCGTC-TGGAAT;P29:ATCGTC-ATTGCG;P33:ATCGTC-AGCAGC;P37:TGCTGT-GAACGA;P41:TGCTGT-AAAAGT;P45:TGCTGT-CTCTTC;P49:GCTCAT-TGGAAT;P53:GCTCAT-TCGTAG;P57:GCTCAT-AGCAGC;P61:CAGCGC-ATTGCG;P65:CAGCGC-AAAAGT;P69:TCAGCC-CTCTTC;P73:TCAGCC-TCGTAG
META-8000bact-310	SRR18935600	P04:AGTACA-TGGAAT;P08:AGTACA-ATTGCG;P12:AGTACA-GAACGA;P16:GACTTG-AAAAGT;P20:GACTTG-CTCTTC;P24:GACTTG-TCGTAG;P28:ATCGTC-TGGAAT;P32:ATCGTC-ATTGCG;P36:ATCGTC-AGCAGC;P40:TGCTGT-GAACGA;P44:TGCTGT-AAAAGT;P48:TGCTGT-CTCTTC;P52:GCTCAT-TGGAAT;P56:GCTCAT-TCGTAG;P60:GCTCAT-AGCAGC;P64:CAGCGC-ATTGCG;P68:CAGCGC-AAAAGT;P72:TCAGCC-CTCTTC;P76:TCAGCC-TCGTAG
META-8000bact-311	SRR18935467	P04:AGTACA-TGGAAT;P08:AGTACA-ATTGCG;P12:AGTACA-GAACGA;P16:GACTTG-AAAAGT;P20:GACTTG-CTCTTC;P24:GACTTG-TCGTAG;P28:ATCGTC-TGGAAT;P32:ATCGTC-ATTGCG;P36:ATCGTC-AGCAGC;P40:TGCTGT-GAACGA;P44:TGCTGT-AAAAGT;P48:TGCTGT-CTCTTC;P52:GCTCAT-TGGAAT;P56:GCTCAT-TCGTAG;P60:GCTCAT-AGCAGC;P64:CAGCGC-ATTGCG;P68:CAGCGC-AAAAGT;P72:TCAGCC-CTCTTC;P76:TCAGCC-TCGTAG
META-8000bact-312	SRR18935768	P04:AGTACA-TGGAAT;P08:AGTACA-ATTGCG;P12:AGTACA-GAACGA;P16:GACTTG-AAAAGT;P20:GACTTG-CTCTTC;P24:GACTTG-TCGTAG;P28:ATCGTC-TGGAAT;P32:ATCGTC-ATTGCG;P36:ATCGTC-AGCAGC;P40:TGCTGT-GAACGA;P44:TGCTGT-AAAAGT;P48:TGCTGT-CTCTTC;P52:GCTCAT-TGGAAT;P56:GCTCAT-TCGTAG;P60:GCTCAT-AGCAGC;P64:CAGCGC-ATTGCG;P68:CAGCGC-AAAAGT;P72:TCAGCC-CTCTTC;P76:TCAGCC-TCGTAG
META-8000bact-313	SRR18935584	P04:AGTACA-TGGAAT;P08:AGTACA-ATTGCG;P12:AGTACA-GAACGA;P16:GACTTG-AAAAGT;P20:GACTTG-CTCTTC;P24:GACTTG-TCGTAG;P28:ATCGTC-TGGAAT;P32:ATCGTC-ATTGCG;P36:ATCGTC-AGCAGC;P40:TGCTGT-GAACGA;P44:TGCTGT-AAAAGT;P48:TGCTGT-CTCTTC;P52:GCTCAT-TGGAAT;P56:GCTCAT-TCGTAG;P60:GCTCAT-AGCAGC;P64:CAGCGC-ATTGCG;P68:CAGCGC-AAAAGT;P72:TCAGCC-CTCTTC;P76:TCAGCC-TCGTAG
META-8000bact-314	SRR18935727	P04:AGTACA-TGGAAT;P08:AGTACA-ATTGCG;P12:AGTACA-GAACGA;P16:GACTTG-AAAAGT;P20:GACTTG-CTCTTC;P24:GACTTG-TCGTAG;P28:ATCGTC-TGGAAT;P32:ATCGTC-ATTGCG;P36:ATCGTC-AGCAGC;P40:TGCTGT-GAACGA;P44:TGCTGT-AAAAGT;P48:TGCTGT-CTCTTC;P52:GCTCAT-TGGAAT;P56:GCTCAT-TCGTAG;P60:GCTCAT-AGCAGC;P64:CAGCGC-ATTGCG;P68:CAGCGC-AAAAGT;P72:TCAGCC-CTCTTC;P76:TCAGCC-TCGTAG
META-8000bact-315	SRR18935469	P04:AGTACA-TGGAAT;P08:AGTACA-ATTGCG;P12:AGTACA-GAACGA;P16:GACTTG-AAAAGT;P20:GACTTG-CTCTTC;P24:GACTTG-TCGTAG;P28:ATCGTC-TGGAAT;P32:ATCGTC-ATTGCG;P36:ATCGTC-AGCAGC;P40:TGCTGT-GAACGA;P44:TGCTGT-AAAAGT;P48:TGCTGT-CTCTTC;P52:GCTCAT-TGGAAT;P56:GCTCAT-TCGTAG;P60:GCTCAT-AGCAGC;P64:CAGCGC-ATTGCG;P68:CAGCGC-AAAAGT;P72:TCAGCC-CTCTTC;P76:TCAGCC-TCGTAG
META-8000bact-316	SRR18935681	P04:AGTACA-TGGAAT;P08:AGTACA-ATTGCG;P12:AGTACA-GAACGA;P16:GACTTG-AAAAGT;P20:GACTTG-CTCTTC;P24:GACTTG-TCGTAG;P28:ATCGTC-TGGAAT;P32:ATCGTC-ATTGCG;P36:ATCGTC-AGCAGC;P40:TGCTGT-GAACGA;P44:TGCTGT-AAAAGT;P48:TGCTGT-CTCTTC;P52:GCTCAT-TGGAAT;P56:GCTCAT-TCGTAG;P60:GCTCAT-AGCAGC;P64:CAGCGC-ATTGCG;P68:CAGCGC-AAAAGT;P72:TCAGCC-CTCTTC;P76:TCAGCC-TCGTAG
META-8000bact-317	SRR18935454	P04:AGTACA-TGGAAT;P08:AGTACA-ATTGCG;P12:AGTACA-GAACGA;P16:GACTTG-AAAAGT;P20:GACTTG-CTCTTC;P24:GACTTG-TCGTAG;P28:ATCGTC-TGGAAT;P32:ATCGTC-ATTGCG;P36:ATCGTC-AGCAGC;P40:TGCTGT-GAACGA;P44:TGCTGT-AAAAGT;P48:TGCTGT-CTCTTC;P52:GCTCAT-TGGAAT;P56:GCTCAT-TCGTAG;P60:GCTCAT-AGCAGC;P64:CAGCGC-ATTGCG;P68:CAGCGC-AAAAGT;P72:TCAGCC-CTCTTC;P76:TCAGCC-TCGTAG
META-8000bact-318	SRR18935716	P04:AGTACA-TGGAAT;P08:AGTACA-ATTGCG;P12:AGTACA-GAACGA;P16:GACTTG-AAAAGT;P20:GACTTG-CTCTTC;P24:GACTTG-TCGTAG;P28:ATCGTC-TGGAAT;P32:ATCGTC-ATTGCG;P36:ATCGTC-AGCAGC;P40:TGCTGT-GAACGA;P44:TGCTGT-AAAAGT;P48:TGCTGT-CTCTTC;P52:GCTCAT-TGGAAT;P56:GCTCAT-TCGTAG;P60:GCTCAT-AGCAGC;P64:CAGCGC-ATTGCG;P68:CAGCGC-AAAAGT;P72:TCAGCC-CTCTTC;P76:TCAGCC-TCGTAG
META-8000bact-319	SRR18935441	P04:AGTACA-TGGAAT;P08:AGTACA-ATTGCG;P12:AGTACA-GAACGA;P16:GACTTG-AAAAGT;P20:GACTTG-CTCTTC;P24:GACTTG-TCGTAG;P28:ATCGTC-TGGAAT;P32:ATCGTC-ATTGCG;P36:ATCGTC-AGCAGC;P40:TGCTGT-GAACGA;P44:TGCTGT-AAAAGT;P48:TGCTGT-CTCTTC;P52:GCTCAT-TGGAAT;P56:GCTCAT-TCGTAG;P60:GCTCAT-AGCAGC;P64:CAGCGC-ATTGCG;P68:CAGCGC-AAAAGT;P72:TCAGCC-CTCTTC;P76:TCAGCC-TCGTAG
META-8000bact-32	SRR18935507	P01:AGTACA-TGGAAT;P05:AGTACA-ATTGCG;P09:AGTACA-GAACGA;P13:GACTTG-AAAAGT;P17:GACTTG-CTCTTC;P21:GACTTG-TCGTAG;P25:ATCGTC-TGGAAT;P29:ATCGTC-ATTGCG;P33:ATCGTC-AGCAGC;P37:TGCTGT-GAACGA;P41:TGCTGT-AAAAGT;P45:TGCTGT-CTCTTC;P49:GCTCAT-TGGAAT;P53:GCTCAT-TCGTAG;P57:GCTCAT-AGCAGC;P61:CAGCGC-ATTGCG;P65:CAGCGC-AAAAGT;P69:TCAGCC-CTCTTC;P73:TCAGCC-TCGTAG
META-8000bact-320	SRR18935794	P04:AGTACA-TGGAAT;P08:AGTACA-ATTGCG;P12:AGTACA-GAACGA;P16:GACTTG-AAAAGT;P20:GACTTG-CTCTTC;P24:GACTTG-TCGTAG;P28:ATCGTC-TGGAAT;P32:ATCGTC-ATTGCG;P36:ATCGTC-AGCAGC;P40:TGCTGT-GAACGA;P44:TGCTGT-AAAAGT;P48:TGCTGT-CTCTTC;P52:GCTCAT-TGGAAT;P56:GCTCAT-TCGTAG;P60:GCTCAT-AGCAGC;P64:CAGCGC-ATTGCG;P68:CAGCGC-AAAAGT;P72:TCAGCC-CTCTTC;P76:TCAGCC-TCGTAG
META-8000bact-321	SRR18935759	P04:AGTACA-TGGAAT;P08:AGTACA-ATTGCG;P12:AGTACA-GAACGA;P16:GACTTG-AAAAGT;P20:GACTTG-CTCTTC;P24:GACTTG-TCGTAG;P28:ATCGTC-TGGAAT;P32:ATCGTC-ATTGCG;P36:ATCGTC-AGCAGC;P40:TGCTGT-GAACGA;P44:TGCTGT-AAAAGT;P48:TGCTGT-CTCTTC;P52:GCTCAT-TGGAAT;P56:GCTCAT-TCGTAG;P60:GCTCAT-AGCAGC;P64:CAGCGC-ATTGCG;P68:CAGCGC-AAAAGT;P72:TCAGCC-CTCTTC;P76:TCAGCC-TCGTAG
META-8000bact-322	SRR18935460	P04:AGTACA-TGGAAT;P08:AGTACA-ATTGCG;P12:AGTACA-GAACGA;P16:GACTTG-AAAAGT;P20:GACTTG-CTCTTC;P24:GACTTG-TCGTAG;P28:ATCGTC-TGGAAT;P32:ATCGTC-ATTGCG;P36:ATCGTC-AGCAGC;P40:TGCTGT-GAACGA;P44:TGCTGT-AAAAGT;P48:TGCTGT-CTCTTC;P52:GCTCAT-TGGAAT;P56:GCTCAT-TCGTAG;P60:GCTCAT-AGCAGC;P64:CAGCGC-ATTGCG;P68:CAGCGC-AAAAGT;P72:TCAGCC-CTCTTC;P76:TCAGCC-TCGTAG
META-8000bact-323	SRR18935721	P04:AGTACA-TGGAAT;P08:AGTACA-ATTGCG;P12:AGTACA-GAACGA;P16:GACTTG-AAAAGT;P20:GACTTG-CTCTTC;P24:GACTTG-TCGTAG;P28:ATCGTC-TGGAAT;P32:ATCGTC-ATTGCG;P36:ATCGTC-AGCAGC;P40:TGCTGT-GAACGA;P44:TGCTGT-AAAAGT;P48:TGCTGT-CTCTTC;P52:GCTCAT-TGGAAT;P56:GCTCAT-TCGTAG;P60:GCTCAT-AGCAGC;P64:CAGCGC-ATTGCG;P68:CAGCGC-AAAAGT;P72:TCAGCC-CTCTTC;P76:TCAGCC-TCGTAG
META-8000bact-324	SRR18935662	P04:AGTACA-TGGAAT;P08:AGTACA-ATTGCG;P12:AGTACA-GAACGA;P16:GACTTG-AAAAGT;P20:GACTTG-CTCTTC;P24:GACTTG-TCGTAG;P28:ATCGTC-TGGAAT;P32:ATCGTC-ATTGCG;P36:ATCGTC-AGCAGC;P40:TGCTGT-GAACGA;P44:TGCTGT-AAAAGT;P48:TGCTGT-CTCTTC;P52:GCTCAT-TGGAAT;P56:GCTCAT-TCGTAG;P60:GCTCAT-AGCAGC;P64:CAGCGC-ATTGCG;P68:CAGCGC-AAAAGT;P72:TCAGCC-CTCTTC;P76:TCAGCC-TCGTAG
META-8000bact-325	SRR18935738	P04:AGTACA-TGGAAT;P08:AGTACA-ATTGCG;P12:AGTACA-GAACGA;P16:GACTTG-AAAAGT;P20:GACTTG-CTCTTC;P24:GACTTG-TCGTAG;P28:ATCGTC-TGGAAT;P32:ATCGTC-ATTGCG;P36:ATCGTC-AGCAGC;P40:TGCTGT-GAACGA;P44:TGCTGT-AAAAGT;P48:TGCTGT-CTCTTC;P52:GCTCAT-TGGAAT;P56:GCTCAT-TCGTAG;P60:GCTCAT-AGCAGC;P64:CAGCGC-ATTGCG;P68:CAGCGC-AAAAGT;P72:TCAGCC-CTCTTC;P76:TCAGCC-TCGTAG
META-8000bact-326	SRR18935471	P04:AGTACA-TGGAAT;P08:AGTACA-ATTGCG;P12:AGTACA-GAACGA;P16:GACTTG-AAAAGT;P20:GACTTG-CTCTTC;P24:GACTTG-TCGTAG;P28:ATCGTC-TGGAAT;P32:ATCGTC-ATTGCG;P36:ATCGTC-AGCAGC;P40:TGCTGT-GAACGA;P44:TGCTGT-AAAAGT;P48:TGCTGT-CTCTTC;P52:GCTCAT-TGGAAT;P56:GCTCAT-TCGTAG;P60:GCTCAT-AGCAGC;P64:CAGCGC-ATTGCG;P68:CAGCGC-AAAAGT;P72:TCAGCC-CTCTTC;P76:TCAGCC-TCGTAG
META-8000bact-327	SRR18935760	P04:AGTACA-TGGAAT;P08:AGTACA-ATTGCG;P12:AGTACA-GAACGA;P16:GACTTG-AAAAGT;P20:GACTTG-CTCTTC;P24:GACTTG-TCGTAG;P28:ATCGTC-TGGAAT;P32:ATCGTC-ATTGCG;P36:ATCGTC-AGCAGC;P40:TGCTGT-GAACGA;P44:TGCTGT-AAAAGT;P48:TGCTGT-CTCTTC;P52:GCTCAT-TGGAAT;P56:GCTCAT-TCGTAG;P60:GCTCAT-AGCAGC;P64:CAGCGC-ATTGCG;P68:CAGCGC-AAAAGT;P72:TCAGCC-CTCTTC;P76:TCAGCC-TCGTAG
META-8000bact-328	SRR18935666	P04:AGTACA-TGGAAT;P08:AGTACA-ATTGCG;P12:AGTACA-GAACGA;P16:GACTTG-AAAAGT;P20:GACTTG-CTCTTC;P24:GACTTG-TCGTAG;P28:ATCGTC-TGGAAT;P32:ATCGTC-ATTGCG;P36:ATCGTC-AGCAGC;P40:TGCTGT-GAACGA;P44:TGCTGT-AAAAGT;P48:TGCTGT-CTCTTC;P52:GCTCAT-TGGAAT;P56:GCTCAT-TCGTAG;P60:GCTCAT-AGCAGC;P64:CAGCGC-ATTGCG;P68:CAGCGC-AAAAGT;P72:TCAGCC-CTCTTC;P76:TCAGCC-TCGTAG
META-8000bact-329	SRR18935484	P04:AGTACA-TGGAAT;P08:AGTACA-ATTGCG;P12:AGTACA-GAACGA;P16:GACTTG-AAAAGT;P20:GACTTG-CTCTTC;P24:GACTTG-TCGTAG;P28:ATCGTC-TGGAAT;P32:ATCGTC-ATTGCG;P36:ATCGTC-AGCAGC;P40:TGCTGT-GAACGA;P44:TGCTGT-AAAAGT;P48:TGCTGT-CTCTTC;P52:GCTCAT-TGGAAT;P56:GCTCAT-TCGTAG;P60:GCTCAT-AGCAGC;P64:CAGCGC-ATTGCG;P68:CAGCGC-AAAAGT;P72:TCAGCC-CTCTTC;P76:TCAGCC-TCGTAG
META-8000bact-33	SRR18935592	P01:AGTACA-TGGAAT;P05:AGTACA-ATTGCG;P09:AGTACA-GAACGA;P13:GACTTG-AAAAGT;P17:GACTTG-CTCTTC;P21:GACTTG-TCGTAG;P25:ATCGTC-TGGAAT;P29:ATCGTC-ATTGCG;P33:ATCGTC-AGCAGC;P37:TGCTGT-GAACGA;P41:TGCTGT-AAAAGT;P45:TGCTGT-CTCTTC;P49:GCTCAT-TGGAAT;P53:GCTCAT-TCGTAG;P57:GCTCAT-AGCAGC;P61:CAGCGC-ATTGCG;P65:CAGCGC-AAAAGT;P69:TCAGCC-CTCTTC;P73:TCAGCC-TCGTAG
META-8000bact-330	SRR18935629	P04:AGTACA-TGGAAT;P08:AGTACA-ATTGCG;P12:AGTACA-GAACGA;P16:GACTTG-AAAAGT;P20:GACTTG-CTCTTC;P24:GACTTG-TCGTAG;P28:ATCGTC-TGGAAT;P32:ATCGTC-ATTGCG;P36:ATCGTC-AGCAGC;P40:TGCTGT-GAACGA;P44:TGCTGT-AAAAGT;P48:TGCTGT-CTCTTC;P52:GCTCAT-TGGAAT;P56:GCTCAT-TCGTAG;P60:GCTCAT-AGCAGC;P64:CAGCGC-ATTGCG;P68:CAGCGC-AAAAGT;P72:TCAGCC-CTCTTC;P76:TCAGCC-TCGTAG
META-8000bact-331	SRR18935529	P04:AGTACA-TGGAAT;P08:AGTACA-ATTGCG;P12:AGTACA-GAACGA;P16:GACTTG-AAAAGT;P20:GACTTG-CTCTTC;P24:GACTTG-TCGTAG;P28:ATCGTC-TGGAAT;P32:ATCGTC-ATTGCG;P36:ATCGTC-AGCAGC;P40:TGCTGT-GAACGA;P44:TGCTGT-AAAAGT;P48:TGCTGT-CTCTTC;P52:GCTCAT-TGGAAT;P56:GCTCAT-TCGTAG;P60:GCTCAT-AGCAGC;P64:CAGCGC-ATTGCG;P68:CAGCGC-AAAAGT;P72:TCAGCC-CTCTTC;P76:TCAGCC-TCGTAG
META-8000bact-332	SRR18935626	P04:AGTACA-TGGAAT;P08:AGTACA-ATTGCG;P12:AGTACA-GAACGA;P16:GACTTG-AAAAGT;P20:GACTTG-CTCTTC;P24:GACTTG-TCGTAG;P28:ATCGTC-TGGAAT;P32:ATCGTC-ATTGCG;P36:ATCGTC-AGCAGC;P40:TGCTGT-GAACGA;P44:TGCTGT-AAAAGT;P48:TGCTGT-CTCTTC;P52:GCTCAT-TGGAAT;P56:GCTCAT-TCGTAG;P60:GCTCAT-AGCAGC;P64:CAGCGC-ATTGCG;P68:CAGCGC-AAAAGT;P72:TCAGCC-CTCTTC;P76:TCAGCC-TCGTAG
META-8000bact-333	SRR18935560	P04:AGTACA-TGGAAT;P08:AGTACA-ATTGCG;P12:AGTACA-GAACGA;P16:GACTTG-AAAAGT;P20:GACTTG-CTCTTC;P24:GACTTG-TCGTAG;P28:ATCGTC-TGGAAT;P32:ATCGTC-ATTGCG;P36:ATCGTC-AGCAGC;P40:TGCTGT-GAACGA;P44:TGCTGT-AAAAGT;P48:TGCTGT-CTCTTC;P52:GCTCAT-TGGAAT;P56:GCTCAT-TCGTAG;P60:GCTCAT-AGCAGC;P64:CAGCGC-ATTGCG;P68:CAGCGC-AAAAGT;P72:TCAGCC-CTCTTC;P76:TCAGCC-TCGTAG
META-8000bact-334	SRR18935456	P04:AGTACA-TGGAAT;P08:AGTACA-ATTGCG;P12:AGTACA-GAACGA;P16:GACTTG-AAAAGT;P20:GACTTG-CTCTTC;P24:GACTTG-TCGTAG;P28:ATCGTC-TGGAAT;P32:ATCGTC-ATTGCG;P36:ATCGTC-AGCAGC;P40:TGCTGT-GAACGA;P44:TGCTGT-AAAAGT;P48:TGCTGT-CTCTTC;P52:GCTCAT-TGGAAT;P56:GCTCAT-TCGTAG;P60:GCTCAT-AGCAGC;P64:CAGCGC-ATTGCG;P68:CAGCGC-AAAAGT;P72:TCAGCC-CTCTTC;P76:TCAGCC-TCGTAG
META-8000bact-335	SRR18935492	P04:AGTACA-TGGAAT;P08:AGTACA-ATTGCG;P12:AGTACA-GAACGA;P16:GACTTG-AAAAGT;P20:GACTTG-CTCTTC;P24:GACTTG-TCGTAG;P28:ATCGTC-TGGAAT;P32:ATCGTC-ATTGCG;P36:ATCGTC-AGCAGC;P40:TGCTGT-GAACGA;P44:TGCTGT-AAAAGT;P48:TGCTGT-CTCTTC;P52:GCTCAT-TGGAAT;P56:GCTCAT-TCGTAG;P60:GCTCAT-AGCAGC;P64:CAGCGC-ATTGCG;P68:CAGCGC-AAAAGT;P72:TCAGCC-CTCTTC;P76:TCAGCC-TCGTAG
META-8000bact-336	SRR18935748	P04:AGTACA-TGGAAT;P08:AGTACA-ATTGCG;P12:AGTACA-GAACGA;P16:GACTTG-AAAAGT;P20:GACTTG-CTCTTC;P24:GACTTG-TCGTAG;P28:ATCGTC-TGGAAT;P32:ATCGTC-ATTGCG;P36:ATCGTC-AGCAGC;P40:TGCTGT-GAACGA;P44:TGCTGT-AAAAGT;P48:TGCTGT-CTCTTC;P52:GCTCAT-TGGAAT;P56:GCTCAT-TCGTAG;P60:GCTCAT-AGCAGC;P64:CAGCGC-ATTGCG;P68:CAGCGC-AAAAGT;P72:TCAGCC-CTCTTC;P76:TCAGCC-TCGTAG
META-8000bact-337	SRR18935625	P04:AGTACA-TGGAAT;P08:AGTACA-ATTGCG;P12:AGTACA-GAACGA;P16:GACTTG-AAAAGT;P20:GACTTG-CTCTTC;P24:GACTTG-TCGTAG;P28:ATCGTC-TGGAAT;P32:ATCGTC-ATTGCG;P36:ATCGTC-AGCAGC;P40:TGCTGT-GAACGA;P44:TGCTGT-AAAAGT;P48:TGCTGT-CTCTTC;P52:GCTCAT-TGGAAT;P56:GCTCAT-TCGTAG;P60:GCTCAT-AGCAGC;P64:CAGCGC-ATTGCG;P68:CAGCGC-AAAAGT;P72:TCAGCC-CTCTTC;P76:TCAGCC-TCGTAG
META-8000bact-338	SRR18935551	P04:AGTACA-TGGAAT;P08:AGTACA-ATTGCG;P12:AGTACA-GAACGA;P16:GACTTG-AAAAGT;P20:GACTTG-CTCTTC;P24:GACTTG-TCGTAG;P28:ATCGTC-TGGAAT;P32:ATCGTC-ATTGCG;P36:ATCGTC-AGCAGC;P40:TGCTGT-GAACGA;P44:TGCTGT-AAAAGT;P48:TGCTGT-CTCTTC;P52:GCTCAT-TGGAAT;P56:GCTCAT-TCGTAG;P60:GCTCAT-AGCAGC;P64:CAGCGC-ATTGCG;P68:CAGCGC-AAAAGT;P72:TCAGCC-CTCTTC;P76:TCAGCC-TCGTAG
META-8000bact-339	SRR18935473	P04:AGTACA-TGGAAT;P08:AGTACA-ATTGCG;P12:AGTACA-GAACGA;P16:GACTTG-AAAAGT;P20:GACTTG-CTCTTC;P24:GACTTG-TCGTAG;P28:ATCGTC-TGGAAT;P32:ATCGTC-ATTGCG;P36:ATCGTC-AGCAGC;P40:TGCTGT-GAACGA;P44:TGCTGT-AAAAGT;P48:TGCTGT-CTCTTC;P52:GCTCAT-TGGAAT;P56:GCTCAT-TCGTAG;P60:GCTCAT-AGCAGC;P64:CAGCGC-ATTGCG;P68:CAGCGC-AAAAGT;P72:TCAGCC-CTCTTC;P76:TCAGCC-TCGTAG
META-8000bact-34	SRR18935621	P01:AGTACA-TGGAAT;P05:AGTACA-ATTGCG;P09:AGTACA-GAACGA;P13:GACTTG-AAAAGT;P17:GACTTG-CTCTTC;P21:GACTTG-TCGTAG;P25:ATCGTC-TGGAAT;P29:ATCGTC-ATTGCG;P33:ATCGTC-AGCAGC;P37:TGCTGT-GAACGA;P41:TGCTGT-AAAAGT;P45:TGCTGT-CTCTTC;P49:GCTCAT-TGGAAT;P53:GCTCAT-TCGTAG;P57:GCTCAT-AGCAGC;P61:CAGCGC-ATTGCG;P65:CAGCGC-AAAAGT;P69:TCAGCC-CTCTTC;P73:TCAGCC-TCGTAG
META-8000bact-340	SRR18935700	P04:AGTACA-TGGAAT;P08:AGTACA-ATTGCG;P12:AGTACA-GAACGA;P16:GACTTG-AAAAGT;P20:GACTTG-CTCTTC;P24:GACTTG-TCGTAG;P28:ATCGTC-TGGAAT;P32:ATCGTC-ATTGCG;P36:ATCGTC-AGCAGC;P40:TGCTGT-GAACGA;P44:TGCTGT-AAAAGT;P48:TGCTGT-CTCTTC;P52:GCTCAT-TGGAAT;P56:GCTCAT-TCGTAG;P60:GCTCAT-AGCAGC;P64:CAGCGC-ATTGCG;P68:CAGCGC-AAAAGT;P72:TCAGCC-CTCTTC;P76:TCAGCC-TCGTAG
META-8000bact-341	SRR18935704	P04:AGTACA-TGGAAT;P08:AGTACA-ATTGCG;P12:AGTACA-GAACGA;P16:GACTTG-AAAAGT;P20:GACTTG-CTCTTC;P24:GACTTG-TCGTAG;P28:ATCGTC-TGGAAT;P32:ATCGTC-ATTGCG;P36:ATCGTC-AGCAGC;P40:TGCTGT-GAACGA;P44:TGCTGT-AAAAGT;P48:TGCTGT-CTCTTC;P52:GCTCAT-TGGAAT;P56:GCTCAT-TCGTAG;P60:GCTCAT-AGCAGC;P64:CAGCGC-ATTGCG;P68:CAGCGC-AAAAGT;P72:TCAGCC-CTCTTC;P76:TCAGCC-TCGTAG
META-8000bact-342	SRR18935586	P04:AGTACA-TGGAAT;P08:AGTACA-ATTGCG;P12:AGTACA-GAACGA;P16:GACTTG-AAAAGT;P20:GACTTG-CTCTTC;P24:GACTTG-TCGTAG;P28:ATCGTC-TGGAAT;P32:ATCGTC-ATTGCG;P36:ATCGTC-AGCAGC;P40:TGCTGT-GAACGA;P44:TGCTGT-AAAAGT;P48:TGCTGT-CTCTTC;P52:GCTCAT-TGGAAT;P56:GCTCAT-TCGTAG;P60:GCTCAT-AGCAGC;P64:CAGCGC-ATTGCG;P68:CAGCGC-AAAAGT;P72:TCAGCC-CTCTTC;P76:TCAGCC-TCGTAG
META-8000bact-343	SRR18935591	P04:AGTACA-TGGAAT;P08:AGTACA-ATTGCG;P12:AGTACA-GAACGA;P16:GACTTG-AAAAGT;P20:GACTTG-CTCTTC;P24:GACTTG-TCGTAG;P28:ATCGTC-TGGAAT;P32:ATCGTC-ATTGCG;P36:ATCGTC-AGCAGC;P40:TGCTGT-GAACGA;P44:TGCTGT-AAAAGT;P48:TGCTGT-CTCTTC;P52:GCTCAT-TGGAAT;P56:GCTCAT-TCGTAG;P60:GCTCAT-AGCAGC;P64:CAGCGC-ATTGCG;P68:CAGCGC-AAAAGT;P72:TCAGCC-CTCTTC;P76:TCAGCC-TCGTAG
META-8000bact-344	SRR18935510	P04:AGTACA-TGGAAT;P08:AGTACA-ATTGCG;P12:AGTACA-GAACGA;P16:GACTTG-AAAAGT;P20:GACTTG-CTCTTC;P24:GACTTG-TCGTAG;P28:ATCGTC-TGGAAT;P32:ATCGTC-ATTGCG;P36:ATCGTC-AGCAGC;P40:TGCTGT-GAACGA;P44:TGCTGT-AAAAGT;P48:TGCTGT-CTCTTC;P52:GCTCAT-TGGAAT;P56:GCTCAT-TCGTAG;P60:GCTCAT-AGCAGC;P64:CAGCGC-ATTGCG;P68:CAGCGC-AAAAGT;P72:TCAGCC-CTCTTC;P76:TCAGCC-TCGTAG
META-8000bact-345	SRR18935758	P04:AGTACA-TGGAAT;P08:AGTACA-ATTGCG;P12:AGTACA-GAACGA;P16:GACTTG-AAAAGT;P20:GACTTG-CTCTTC;P24:GACTTG-TCGTAG;P28:ATCGTC-TGGAAT;P32:ATCGTC-ATTGCG;P36:ATCGTC-AGCAGC;P40:TGCTGT-GAACGA;P44:TGCTGT-AAAAGT;P48:TGCTGT-CTCTTC;P52:GCTCAT-TGGAAT;P56:GCTCAT-TCGTAG;P60:GCTCAT-AGCAGC;P64:CAGCGC-ATTGCG;P68:CAGCGC-AAAAGT;P72:TCAGCC-CTCTTC;P76:TCAGCC-TCGTAG
META-8000bact-346	SRR18935757	P04:AGTACA-TGGAAT;P08:AGTACA-ATTGCG;P12:AGTACA-GAACGA;P16:GACTTG-AAAAGT;P20:GACTTG-CTCTTC;P24:GACTTG-TCGTAG;P28:ATCGTC-TGGAAT;P32:ATCGTC-ATTGCG;P36:ATCGTC-AGCAGC;P40:TGCTGT-GAACGA;P44:TGCTGT-AAAAGT;P48:TGCTGT-CTCTTC;P52:GCTCAT-TGGAAT;P56:GCTCAT-TCGTAG;P60:GCTCAT-AGCAGC;P64:CAGCGC-ATTGCG;P68:CAGCGC-AAAAGT;P72:TCAGCC-CTCTTC;P76:TCAGCC-TCGTAG
META-8000bact-347	SRR18935610	P04:AGTACA-TGGAAT;P08:AGTACA-ATTGCG;P12:AGTACA-GAACGA;P16:GACTTG-AAAAGT;P20:GACTTG-CTCTTC;P24:GACTTG-TCGTAG;P28:ATCGTC-TGGAAT;P32:ATCGTC-ATTGCG;P36:ATCGTC-AGCAGC;P40:TGCTGT-GAACGA;P44:TGCTGT-AAAAGT;P48:TGCTGT-CTCTTC;P52:GCTCAT-TGGAAT;P56:GCTCAT-TCGTAG;P60:GCTCAT-AGCAGC;P64:CAGCGC-ATTGCG;P68:CAGCGC-AAAAGT;P72:TCAGCC-CTCTTC;P76:TCAGCC-TCGTAG
META-8000bact-348	SRR18935488	P04:AGTACA-TGGAAT;P08:AGTACA-ATTGCG;P12:AGTACA-GAACGA;P16:GACTTG-AAAAGT;P20:GACTTG-CTCTTC;P24:GACTTG-TCGTAG;P28:ATCGTC-TGGAAT;P32:ATCGTC-ATTGCG;P36:ATCGTC-AGCAGC;P40:TGCTGT-GAACGA;P44:TGCTGT-AAAAGT;P48:TGCTGT-CTCTTC;P52:GCTCAT-TGGAAT;P56:GCTCAT-TCGTAG;P60:GCTCAT-AGCAGC;P64:CAGCGC-ATTGCG;P68:CAGCGC-AAAAGT;P72:TCAGCC-CTCTTC;P76:TCAGCC-TCGTAG
META-8000bact-349	SRR18935520	P04:AGTACA-TGGAAT;P08:AGTACA-ATTGCG;P12:AGTACA-GAACGA;P16:GACTTG-AAAAGT;P20:GACTTG-CTCTTC;P24:GACTTG-TCGTAG;P28:ATCGTC-TGGAAT;P32:ATCGTC-ATTGCG;P36:ATCGTC-AGCAGC;P40:TGCTGT-GAACGA;P44:TGCTGT-AAAAGT;P48:TGCTGT-CTCTTC;P52:GCTCAT-TGGAAT;P56:GCTCAT-TCGTAG;P60:GCTCAT-AGCAGC;P64:CAGCGC-ATTGCG;P68:CAGCGC-AAAAGT;P72:TCAGCC-CTCTTC;P76:TCAGCC-TCGTAG
META-8000bact-35	SRR18935641	P01:AGTACA-TGGAAT;P05:AGTACA-ATTGCG;P09:AGTACA-GAACGA;P13:GACTTG-AAAAGT;P17:GACTTG-CTCTTC;P21:GACTTG-TCGTAG;P25:ATCGTC-TGGAAT;P29:ATCGTC-ATTGCG;P33:ATCGTC-AGCAGC;P37:TGCTGT-GAACGA;P41:TGCTGT-AAAAGT;P45:TGCTGT-CTCTTC;P49:GCTCAT-TGGAAT;P53:GCTCAT-TCGTAG;P57:GCTCAT-AGCAGC;P61:CAGCGC-ATTGCG;P65:CAGCGC-AAAAGT;P69:TCAGCC-CTCTTC;P73:TCAGCC-TCGTAG
META-8000bact-350	SRR18935692	P04:AGTACA-TGGAAT;P08:AGTACA-ATTGCG;P12:AGTACA-GAACGA;P16:GACTTG-AAAAGT;P20:GACTTG-CTCTTC;P24:GACTTG-TCGTAG;P28:ATCGTC-TGGAAT;P32:ATCGTC-ATTGCG;P36:ATCGTC-AGCAGC;P40:TGCTGT-GAACGA;P44:TGCTGT-AAAAGT;P48:TGCTGT-CTCTTC;P52:GCTCAT-TGGAAT;P56:GCTCAT-TCGTAG;P60:GCTCAT-AGCAGC;P64:CAGCGC-ATTGCG;P68:CAGCGC-AAAAGT;P72:TCAGCC-CTCTTC;P76:TCAGCC-TCGTAG
META-8000bact-351	SRR18935559	P04:AGTACA-TGGAAT;P08:AGTACA-ATTGCG;P12:AGTACA-GAACGA;P16:GACTTG-AAAAGT;P20:GACTTG-CTCTTC;P24:GACTTG-TCGTAG;P28:ATCGTC-TGGAAT;P32:ATCGTC-ATTGCG;P36:ATCGTC-AGCAGC;P40:TGCTGT-GAACGA;P44:TGCTGT-AAAAGT;P48:TGCTGT-CTCTTC;P52:GCTCAT-TGGAAT;P56:GCTCAT-TCGTAG;P60:GCTCAT-AGCAGC;P64:CAGCGC-ATTGCG;P68:CAGCGC-AAAAGT;P72:TCAGCC-CTCTTC;P76:TCAGCC-TCGTAG
META-8000bact-352	SRR18935739	P04:AGTACA-TGGAAT;P08:AGTACA-ATTGCG;P12:AGTACA-GAACGA;P16:GACTTG-AAAAGT;P20:GACTTG-CTCTTC;P24:GACTTG-TCGTAG;P28:ATCGTC-TGGAAT;P32:ATCGTC-ATTGCG;P36:ATCGTC-AGCAGC;P40:TGCTGT-GAACGA;P44:TGCTGT-AAAAGT;P48:TGCTGT-CTCTTC;P52:GCTCAT-TGGAAT;P56:GCTCAT-TCGTAG;P60:GCTCAT-AGCAGC;P64:CAGCGC-ATTGCG;P68:CAGCGC-AAAAGT;P72:TCAGCC-CTCTTC;P76:TCAGCC-TCGTAG
META-8000bact-353	SRR18935457	P04:AGTACA-TGGAAT;P08:AGTACA-ATTGCG;P12:AGTACA-GAACGA;P16:GACTTG-AAAAGT;P20:GACTTG-CTCTTC;P24:GACTTG-TCGTAG;P28:ATCGTC-TGGAAT;P32:ATCGTC-ATTGCG;P36:ATCGTC-AGCAGC;P40:TGCTGT-GAACGA;P44:TGCTGT-AAAAGT;P48:TGCTGT-CTCTTC;P52:GCTCAT-TGGAAT;P56:GCTCAT-TCGTAG;P60:GCTCAT-AGCAGC;P64:CAGCGC-ATTGCG;P68:CAGCGC-AAAAGT;P72:TCAGCC-CTCTTC;P76:TCAGCC-TCGTAG
META-8000bact-354	SRR18935647	P04:AGTACA-TGGAAT;P08:AGTACA-ATTGCG;P12:AGTACA-GAACGA;P16:GACTTG-AAAAGT;P20:GACTTG-CTCTTC;P24:GACTTG-TCGTAG;P28:ATCGTC-TGGAAT;P32:ATCGTC-ATTGCG;P36:ATCGTC-AGCAGC;P40:TGCTGT-GAACGA;P44:TGCTGT-AAAAGT;P48:TGCTGT-CTCTTC;P52:GCTCAT-TGGAAT;P56:GCTCAT-TCGTAG;P60:GCTCAT-AGCAGC;P64:CAGCGC-ATTGCG;P68:CAGCGC-AAAAGT;P72:TCAGCC-CTCTTC;P76:TCAGCC-TCGTAG
META-8000bact-355	SRR18935524	P04:AGTACA-TGGAAT;P08:AGTACA-ATTGCG;P12:AGTACA-GAACGA;P16:GACTTG-AAAAGT;P20:GACTTG-CTCTTC;P24:GACTTG-TCGTAG;P28:ATCGTC-TGGAAT;P32:ATCGTC-ATTGCG;P36:ATCGTC-AGCAGC;P40:TGCTGT-GAACGA;P44:TGCTGT-AAAAGT;P48:TGCTGT-CTCTTC;P52:GCTCAT-TGGAAT;P56:GCTCAT-TCGTAG;P60:GCTCAT-AGCAGC;P64:CAGCGC-ATTGCG;P68:CAGCGC-AAAAGT;P72:TCAGCC-CTCTTC;P76:TCAGCC-TCGTAG
META-8000bact-356	SRR18935720	P04:AGTACA-TGGAAT;P08:AGTACA-ATTGCG;P12:AGTACA-GAACGA;P16:GACTTG-AAAAGT;P20:GACTTG-CTCTTC;P24:GACTTG-TCGTAG;P28:ATCGTC-TGGAAT;P32:ATCGTC-ATTGCG;P36:ATCGTC-AGCAGC;P40:TGCTGT-GAACGA;P44:TGCTGT-AAAAGT;P48:TGCTGT-CTCTTC;P52:GCTCAT-TGGAAT;P56:GCTCAT-TCGTAG;P60:GCTCAT-AGCAGC;P64:CAGCGC-ATTGCG;P68:CAGCGC-AAAAGT;P72:TCAGCC-CTCTTC;P76:TCAGCC-TCGTAG
META-8000bact-357	SRR18935737	P04:AGTACA-TGGAAT;P08:AGTACA-ATTGCG;P12:AGTACA-GAACGA;P16:GACTTG-AAAAGT;P20:GACTTG-CTCTTC;P24:GACTTG-TCGTAG;P28:ATCGTC-TGGAAT;P32:ATCGTC-ATTGCG;P36:ATCGTC-AGCAGC;P40:TGCTGT-GAACGA;P44:TGCTGT-AAAAGT;P48:TGCTGT-CTCTTC;P52:GCTCAT-TGGAAT;P56:GCTCAT-TCGTAG;P60:GCTCAT-AGCAGC;P64:CAGCGC-ATTGCG;P68:CAGCGC-AAAAGT;P72:TCAGCC-CTCTTC;P76:TCAGCC-TCGTAG
META-8000bact-358	SRR18935570	P04:AGTACA-TGGAAT;P08:AGTACA-ATTGCG;P12:AGTACA-GAACGA;P16:GACTTG-AAAAGT;P20:GACTTG-CTCTTC;P24:GACTTG-TCGTAG;P28:ATCGTC-TGGAAT;P32:ATCGTC-ATTGCG;P36:ATCGTC-AGCAGC;P40:TGCTGT-GAACGA;P44:TGCTGT-AAAAGT;P48:TGCTGT-CTCTTC;P52:GCTCAT-TGGAAT;P56:GCTCAT-TCGTAG;P60:GCTCAT-AGCAGC;P64:CAGCGC-ATTGCG;P68:CAGCGC-AAAAGT;P72:TCAGCC-CTCTTC;P76:TCAGCC-TCGTAG
META-8000bact-359	SRR18935550	P04:AGTACA-TGGAAT;P08:AGTACA-ATTGCG;P12:AGTACA-GAACGA;P16:GACTTG-AAAAGT;P20:GACTTG-CTCTTC;P24:GACTTG-TCGTAG;P28:ATCGTC-TGGAAT;P32:ATCGTC-ATTGCG;P36:ATCGTC-AGCAGC;P40:TGCTGT-GAACGA;P44:TGCTGT-AAAAGT;P48:TGCTGT-CTCTTC;P52:GCTCAT-TGGAAT;P56:GCTCAT-TCGTAG;P60:GCTCAT-AGCAGC;P64:CAGCGC-ATTGCG;P68:CAGCGC-AAAAGT;P72:TCAGCC-CTCTTC;P76:TCAGCC-TCGTAG
META-8000bact-36	SRR18935679	P01:AGTACA-TGGAAT;P05:AGTACA-ATTGCG;P09:AGTACA-GAACGA;P13:GACTTG-AAAAGT;P17:GACTTG-CTCTTC;P21:GACTTG-TCGTAG;P25:ATCGTC-TGGAAT;P29:ATCGTC-ATTGCG;P33:ATCGTC-AGCAGC;P37:TGCTGT-GAACGA;P41:TGCTGT-AAAAGT;P45:TGCTGT-CTCTTC;P49:GCTCAT-TGGAAT;P53:GCTCAT-TCGTAG;P57:GCTCAT-AGCAGC;P61:CAGCGC-ATTGCG;P65:CAGCGC-AAAAGT;P69:TCAGCC-CTCTTC;P73:TCAGCC-TCGTAG
META-8000bact-360	SRR18935665	P04:AGTACA-TGGAAT;P08:AGTACA-ATTGCG;P12:AGTACA-GAACGA;P16:GACTTG-AAAAGT;P20:GACTTG-CTCTTC;P24:GACTTG-TCGTAG;P28:ATCGTC-TGGAAT;P32:ATCGTC-ATTGCG;P36:ATCGTC-AGCAGC;P40:TGCTGT-GAACGA;P44:TGCTGT-AAAAGT;P48:TGCTGT-CTCTTC;P52:GCTCAT-TGGAAT;P56:GCTCAT-TCGTAG;P60:GCTCAT-AGCAGC;P64:CAGCGC-ATTGCG;P68:CAGCGC-AAAAGT;P72:TCAGCC-CTCTTC;P76:TCAGCC-TCGTAG
META-8000bact-361	SRR18935487	P04:AGTACA-TGGAAT;P08:AGTACA-ATTGCG;P12:AGTACA-GAACGA;P16:GACTTG-AAAAGT;P20:GACTTG-CTCTTC;P24:GACTTG-TCGTAG;P28:ATCGTC-TGGAAT;P32:ATCGTC-ATTGCG;P36:ATCGTC-AGCAGC;P40:TGCTGT-GAACGA;P44:TGCTGT-AAAAGT;P48:TGCTGT-CTCTTC;P52:GCTCAT-TGGAAT;P56:GCTCAT-TCGTAG;P60:GCTCAT-AGCAGC;P64:CAGCGC-ATTGCG;P68:CAGCGC-AAAAGT;P72:TCAGCC-CTCTTC;P76:TCAGCC-TCGTAG
META-8000bact-362	SRR18935573	P04:AGTACA-TGGAAT;P08:AGTACA-ATTGCG;P12:AGTACA-GAACGA;P16:GACTTG-AAAAGT;P20:GACTTG-CTCTTC;P24:GACTTG-TCGTAG;P28:ATCGTC-TGGAAT;P32:ATCGTC-ATTGCG;P36:ATCGTC-AGCAGC;P40:TGCTGT-GAACGA;P44:TGCTGT-AAAAGT;P48:TGCTGT-CTCTTC;P52:GCTCAT-TGGAAT;P56:GCTCAT-TCGTAG;P60:GCTCAT-AGCAGC;P64:CAGCGC-ATTGCG;P68:CAGCGC-AAAAGT;P72:TCAGCC-CTCTTC;P76:TCAGCC-TCGTAG
META-8000bact-363	SRR18935734	P04:AGTACA-TGGAAT;P08:AGTACA-ATTGCG;P12:AGTACA-GAACGA;P16:GACTTG-AAAAGT;P20:GACTTG-CTCTTC;P24:GACTTG-TCGTAG;P28:ATCGTC-TGGAAT;P32:ATCGTC-ATTGCG;P36:ATCGTC-AGCAGC;P40:TGCTGT-GAACGA;P44:TGCTGT-AAAAGT;P48:TGCTGT-CTCTTC;P52:GCTCAT-TGGAAT;P56:GCTCAT-TCGTAG;P60:GCTCAT-AGCAGC;P64:CAGCGC-ATTGCG;P68:CAGCGC-AAAAGT;P72:TCAGCC-CTCTTC;P76:TCAGCC-TCGTAG
META-8000bact-364	SRR18935635	P04:AGTACA-TGGAAT;P08:AGTACA-ATTGCG;P12:AGTACA-GAACGA;P16:GACTTG-AAAAGT;P20:GACTTG-CTCTTC;P24:GACTTG-TCGTAG;P28:ATCGTC-TGGAAT;P32:ATCGTC-ATTGCG;P36:ATCGTC-AGCAGC;P40:TGCTGT-GAACGA;P44:TGCTGT-AAAAGT;P48:TGCTGT-CTCTTC;P52:GCTCAT-TGGAAT;P56:GCTCAT-TCGTAG;P60:GCTCAT-AGCAGC;P64:CAGCGC-ATTGCG;P68:CAGCGC-AAAAGT;P72:TCAGCC-CTCTTC;P76:TCAGCC-TCGTAG
META-8000bact-365	SRR18935627	P04:AGTACA-TGGAAT;P08:AGTACA-ATTGCG;P12:AGTACA-GAACGA;P16:GACTTG-AAAAGT;P20:GACTTG-CTCTTC;P24:GACTTG-TCGTAG;P28:ATCGTC-TGGAAT;P32:ATCGTC-ATTGCG;P36:ATCGTC-AGCAGC;P40:TGCTGT-GAACGA;P44:TGCTGT-AAAAGT;P48:TGCTGT-CTCTTC;P52:GCTCAT-TGGAAT;P56:GCTCAT-TCGTAG;P60:GCTCAT-AGCAGC;P64:CAGCGC-ATTGCG;P68:CAGCGC-AAAAGT;P72:TCAGCC-CTCTTC;P76:TCAGCC-TCGTAG
META-8000bact-366	SRR18935569	P04:AGTACA-TGGAAT;P08:AGTACA-ATTGCG;P12:AGTACA-GAACGA;P16:GACTTG-AAAAGT;P20:GACTTG-CTCTTC;P24:GACTTG-TCGTAG;P28:ATCGTC-TGGAAT;P32:ATCGTC-ATTGCG;P36:ATCGTC-AGCAGC;P40:TGCTGT-GAACGA;P44:TGCTGT-AAAAGT;P48:TGCTGT-CTCTTC;P52:GCTCAT-TGGAAT;P56:GCTCAT-TCGTAG;P60:GCTCAT-AGCAGC;P64:CAGCGC-ATTGCG;P68:CAGCGC-AAAAGT;P72:TCAGCC-CTCTTC;P76:TCAGCC-TCGTAG
META-8000bact-367	SRR18935615	P04:AGTACA-TGGAAT;P08:AGTACA-ATTGCG;P12:AGTACA-GAACGA;P16:GACTTG-AAAAGT;P20:GACTTG-CTCTTC;P24:GACTTG-TCGTAG;P28:ATCGTC-TGGAAT;P32:ATCGTC-ATTGCG;P36:ATCGTC-AGCAGC;P40:TGCTGT-GAACGA;P44:TGCTGT-AAAAGT;P48:TGCTGT-CTCTTC;P52:GCTCAT-TGGAAT;P56:GCTCAT-TCGTAG;P60:GCTCAT-AGCAGC;P64:CAGCGC-ATTGCG;P68:CAGCGC-AAAAGT;P72:TCAGCC-CTCTTC;P76:TCAGCC-TCGTAG
META-8000bact-368	SRR18935568	P04:AGTACA-TGGAAT;P08:AGTACA-ATTGCG;P12:AGTACA-GAACGA;P16:GACTTG-AAAAGT;P20:GACTTG-CTCTTC;P24:GACTTG-TCGTAG;P28:ATCGTC-TGGAAT;P32:ATCGTC-ATTGCG;P36:ATCGTC-AGCAGC;P40:TGCTGT-GAACGA;P44:TGCTGT-AAAAGT;P48:TGCTGT-CTCTTC;P52:GCTCAT-TGGAAT;P56:GCTCAT-TCGTAG;P60:GCTCAT-AGCAGC;P64:CAGCGC-ATTGCG;P68:CAGCGC-AAAAGT;P72:TCAGCC-CTCTTC;P76:TCAGCC-TCGTAG
META-8000bact-369	SRR18935623	P04:AGTACA-TGGAAT;P08:AGTACA-ATTGCG;P12:AGTACA-GAACGA;P16:GACTTG-AAAAGT;P20:GACTTG-CTCTTC;P24:GACTTG-TCGTAG;P28:ATCGTC-TGGAAT;P32:ATCGTC-ATTGCG;P36:ATCGTC-AGCAGC;P40:TGCTGT-GAACGA;P44:TGCTGT-AAAAGT;P48:TGCTGT-CTCTTC;P52:GCTCAT-TGGAAT;P56:GCTCAT-TCGTAG;P60:GCTCAT-AGCAGC;P64:CAGCGC-ATTGCG;P68:CAGCGC-AAAAGT;P72:TCAGCC-CTCTTC;P76:TCAGCC-TCGTAG
META-8000bact-37	SRR18935522	P01:AGTACA-TGGAAT;P05:AGTACA-ATTGCG;P09:AGTACA-GAACGA;P13:GACTTG-AAAAGT;P17:GACTTG-CTCTTC;P21:GACTTG-TCGTAG;P25:ATCGTC-TGGAAT;P29:ATCGTC-ATTGCG;P33:ATCGTC-AGCAGC;P37:TGCTGT-GAACGA;P41:TGCTGT-AAAAGT;P45:TGCTGT-CTCTTC;P49:GCTCAT-TGGAAT;P53:GCTCAT-TCGTAG;P57:GCTCAT-AGCAGC;P61:CAGCGC-ATTGCG;P65:CAGCGC-AAAAGT;P69:TCAGCC-CTCTTC;P73:TCAGCC-TCGTAG
META-8000bact-370	SRR18935452	P04:AGTACA-TGGAAT;P08:AGTACA-ATTGCG;P12:AGTACA-GAACGA;P16:GACTTG-AAAAGT;P20:GACTTG-CTCTTC;P24:GACTTG-TCGTAG;P28:ATCGTC-TGGAAT;P32:ATCGTC-ATTGCG;P36:ATCGTC-AGCAGC;P40:TGCTGT-GAACGA;P44:TGCTGT-AAAAGT;P48:TGCTGT-CTCTTC;P52:GCTCAT-TGGAAT;P56:GCTCAT-TCGTAG;P60:GCTCAT-AGCAGC;P64:CAGCGC-ATTGCG;P68:CAGCGC-AAAAGT;P72:TCAGCC-CTCTTC;P76:TCAGCC-TCGTAG
META-8000bact-371	SRR18935519	P04:AGTACA-TGGAAT;P08:AGTACA-ATTGCG;P12:AGTACA-GAACGA;P16:GACTTG-AAAAGT;P20:GACTTG-CTCTTC;P24:GACTTG-TCGTAG;P28:ATCGTC-TGGAAT;P32:ATCGTC-ATTGCG;P36:ATCGTC-AGCAGC;P40:TGCTGT-GAACGA;P44:TGCTGT-AAAAGT;P48:TGCTGT-CTCTTC;P52:GCTCAT-TGGAAT;P56:GCTCAT-TCGTAG;P60:GCTCAT-AGCAGC;P64:CAGCGC-ATTGCG;P68:CAGCGC-AAAAGT;P72:TCAGCC-CTCTTC;P76:TCAGCC-TCGTAG
META-8000bact-372	SRR18935427	P04:AGTACA-TGGAAT;P08:AGTACA-ATTGCG;P12:AGTACA-GAACGA;P16:GACTTG-AAAAGT;P20:GACTTG-CTCTTC;P24:GACTTG-TCGTAG;P28:ATCGTC-TGGAAT;P32:ATCGTC-ATTGCG;P36:ATCGTC-AGCAGC;P40:TGCTGT-GAACGA;P44:TGCTGT-AAAAGT;P48:TGCTGT-CTCTTC;P52:GCTCAT-TGGAAT;P56:GCTCAT-TCGTAG;P60:GCTCAT-AGCAGC;P64:CAGCGC-ATTGCG;P68:CAGCGC-AAAAGT;P72:TCAGCC-CTCTTC;P76:TCAGCC-TCGTAG
META-8000bact-373	SRR18935793	P04:AGTACA-TGGAAT;P08:AGTACA-ATTGCG;P12:AGTACA-GAACGA;P16:GACTTG-AAAAGT;P20:GACTTG-CTCTTC;P24:GACTTG-TCGTAG;P28:ATCGTC-TGGAAT;P32:ATCGTC-ATTGCG;P36:ATCGTC-AGCAGC;P40:TGCTGT-GAACGA;P44:TGCTGT-AAAAGT;P48:TGCTGT-CTCTTC;P52:GCTCAT-TGGAAT;P56:GCTCAT-TCGTAG;P60:GCTCAT-AGCAGC;P64:CAGCGC-ATTGCG;P68:CAGCGC-AAAAGT;P72:TCAGCC-CTCTTC;P76:TCAGCC-TCGTAG
META-8000bact-374	SRR18935786	P04:AGTACA-TGGAAT;P08:AGTACA-ATTGCG;P12:AGTACA-GAACGA;P16:GACTTG-AAAAGT;P20:GACTTG-CTCTTC;P24:GACTTG-TCGTAG;P28:ATCGTC-TGGAAT;P32:ATCGTC-ATTGCG;P36:ATCGTC-AGCAGC;P40:TGCTGT-GAACGA;P44:TGCTGT-AAAAGT;P48:TGCTGT-CTCTTC;P52:GCTCAT-TGGAAT;P56:GCTCAT-TCGTAG;P60:GCTCAT-AGCAGC;P64:CAGCGC-ATTGCG;P68:CAGCGC-AAAAGT;P72:TCAGCC-CTCTTC;P76:TCAGCC-TCGTAG
META-8000bact-375	SRR18935455	P04:AGTACA-TGGAAT;P08:AGTACA-ATTGCG;P12:AGTACA-GAACGA;P16:GACTTG-AAAAGT;P20:GACTTG-CTCTTC;P24:GACTTG-TCGTAG;P28:ATCGTC-TGGAAT;P32:ATCGTC-ATTGCG;P36:ATCGTC-AGCAGC;P40:TGCTGT-GAACGA;P44:TGCTGT-AAAAGT;P48:TGCTGT-CTCTTC;P52:GCTCAT-TGGAAT;P56:GCTCAT-TCGTAG;P60:GCTCAT-AGCAGC;P64:CAGCGC-ATTGCG;P68:CAGCGC-AAAAGT;P72:TCAGCC-CTCTTC;P76:TCAGCC-TCGTAG
META-8000bact-376	SRR18935755	P04:AGTACA-TGGAAT;P08:AGTACA-ATTGCG;P12:AGTACA-GAACGA;P16:GACTTG-AAAAGT;P20:GACTTG-CTCTTC;P24:GACTTG-TCGTAG;P28:ATCGTC-TGGAAT;P32:ATCGTC-ATTGCG;P36:ATCGTC-AGCAGC;P40:TGCTGT-GAACGA;P44:TGCTGT-AAAAGT;P48:TGCTGT-CTCTTC;P52:GCTCAT-TGGAAT;P56:GCTCAT-TCGTAG;P60:GCTCAT-AGCAGC;P64:CAGCGC-ATTGCG;P68:CAGCGC-AAAAGT;P72:TCAGCC-CTCTTC;P76:TCAGCC-TCGTAG
META-8000bact-377	SRR18935765	P04:AGTACA-TGGAAT;P08:AGTACA-ATTGCG;P12:AGTACA-GAACGA;P16:GACTTG-AAAAGT;P20:GACTTG-CTCTTC;P24:GACTTG-TCGTAG;P28:ATCGTC-TGGAAT;P32:ATCGTC-ATTGCG;P36:ATCGTC-AGCAGC;P40:TGCTGT-GAACGA;P44:TGCTGT-AAAAGT;P48:TGCTGT-CTCTTC;P52:GCTCAT-TGGAAT;P56:GCTCAT-TCGTAG;P60:GCTCAT-AGCAGC;P64:CAGCGC-ATTGCG;P68:CAGCGC-AAAAGT;P72:TCAGCC-CTCTTC;P76:TCAGCC-TCGTAG
META-8000bact-378	SRR18935580	P04:AGTACA-TGGAAT;P08:AGTACA-ATTGCG;P12:AGTACA-GAACGA;P16:GACTTG-AAAAGT;P20:GACTTG-CTCTTC;P24:GACTTG-TCGTAG;P28:ATCGTC-TGGAAT;P32:ATCGTC-ATTGCG;P36:ATCGTC-AGCAGC;P40:TGCTGT-GAACGA;P44:TGCTGT-AAAAGT;P48:TGCTGT-CTCTTC;P52:GCTCAT-TGGAAT;P56:GCTCAT-TCGTAG;P60:GCTCAT-AGCAGC;P64:CAGCGC-ATTGCG;P68:CAGCGC-AAAAGT;P72:TCAGCC-CTCTTC;P76:TCAGCC-TCGTAG
META-8000bact-379	SRR18935652	P04:AGTACA-TGGAAT;P08:AGTACA-ATTGCG;P12:AGTACA-GAACGA;P16:GACTTG-AAAAGT;P20:GACTTG-CTCTTC;P24:GACTTG-TCGTAG;P28:ATCGTC-TGGAAT;P32:ATCGTC-ATTGCG;P36:ATCGTC-AGCAGC;P40:TGCTGT-GAACGA;P44:TGCTGT-AAAAGT;P48:TGCTGT-CTCTTC;P52:GCTCAT-TGGAAT;P56:GCTCAT-TCGTAG;P60:GCTCAT-AGCAGC;P64:CAGCGC-ATTGCG;P68:CAGCGC-AAAAGT;P72:TCAGCC-CTCTTC;P76:TCAGCC-TCGTAG
META-8000bact-38	SRR18935574	P01:AGTACA-TGGAAT;P05:AGTACA-ATTGCG;P09:AGTACA-GAACGA;P13:GACTTG-AAAAGT;P17:GACTTG-CTCTTC;P21:GACTTG-TCGTAG;P25:ATCGTC-TGGAAT;P29:ATCGTC-ATTGCG;P33:ATCGTC-AGCAGC;P37:TGCTGT-GAACGA;P41:TGCTGT-AAAAGT;P45:TGCTGT-CTCTTC;P49:GCTCAT-TGGAAT;P53:GCTCAT-TCGTAG;P57:GCTCAT-AGCAGC;P61:CAGCGC-ATTGCG;P65:CAGCGC-AAAAGT;P69:TCAGCC-CTCTTC;P73:TCAGCC-TCGTAG
META-8000bact-380	SRR18935539	P04:AGTACA-TGGAAT;P08:AGTACA-ATTGCG;P12:AGTACA-GAACGA;P16:GACTTG-AAAAGT;P20:GACTTG-CTCTTC;P24:GACTTG-TCGTAG;P28:ATCGTC-TGGAAT;P32:ATCGTC-ATTGCG;P36:ATCGTC-AGCAGC;P40:TGCTGT-GAACGA;P44:TGCTGT-AAAAGT;P48:TGCTGT-CTCTTC;P52:GCTCAT-TGGAAT;P56:GCTCAT-TCGTAG;P60:GCTCAT-AGCAGC;P64:CAGCGC-ATTGCG;P68:CAGCGC-AAAAGT;P72:TCAGCC-CTCTTC;P76:TCAGCC-TCGTAG
META-8000bact-381	SRR18935797	P04:AGTACA-TGGAAT;P08:AGTACA-ATTGCG;P12:AGTACA-GAACGA;P16:GACTTG-AAAAGT;P20:GACTTG-CTCTTC;P24:GACTTG-TCGTAG;P28:ATCGTC-TGGAAT;P32:ATCGTC-ATTGCG;P36:ATCGTC-AGCAGC;P40:TGCTGT-GAACGA;P44:TGCTGT-AAAAGT;P48:TGCTGT-CTCTTC;P52:GCTCAT-TGGAAT;P56:GCTCAT-TCGTAG;P60:GCTCAT-AGCAGC;P64:CAGCGC-ATTGCG;P68:CAGCGC-AAAAGT;P72:TCAGCC-CTCTTC;P76:TCAGCC-TCGTAG
META-8000bact-382	SRR18935795	P04:AGTACA-TGGAAT;P08:AGTACA-ATTGCG;P12:AGTACA-GAACGA;P16:GACTTG-AAAAGT;P20:GACTTG-CTCTTC;P24:GACTTG-TCGTAG;P28:ATCGTC-TGGAAT;P32:ATCGTC-ATTGCG;P36:ATCGTC-AGCAGC;P40:TGCTGT-GAACGA;P44:TGCTGT-AAAAGT;P48:TGCTGT-CTCTTC;P52:GCTCAT-TGGAAT;P56:GCTCAT-TCGTAG;P60:GCTCAT-AGCAGC;P64:CAGCGC-ATTGCG;P68:CAGCGC-AAAAGT;P72:TCAGCC-CTCTTC;P76:TCAGCC-TCGTAG
META-8000bact-383	SRR18935505	P04:AGTACA-TGGAAT;P08:AGTACA-ATTGCG;P12:AGTACA-GAACGA;P16:GACTTG-AAAAGT;P20:GACTTG-CTCTTC;P24:GACTTG-TCGTAG;P28:ATCGTC-TGGAAT;P32:ATCGTC-ATTGCG;P36:ATCGTC-AGCAGC;P40:TGCTGT-GAACGA;P44:TGCTGT-AAAAGT;P48:TGCTGT-CTCTTC;P52:GCTCAT-TGGAAT;P56:GCTCAT-TCGTAG;P60:GCTCAT-AGCAGC;P64:CAGCGC-ATTGCG;P68:CAGCGC-AAAAGT;P72:TCAGCC-CTCTTC;P76:TCAGCC-TCGTAG
META-8000bact-384	SRR18935553	P04:AGTACA-TGGAAT;P08:AGTACA-ATTGCG;P12:AGTACA-GAACGA;P16:GACTTG-AAAAGT;P20:GACTTG-CTCTTC;P24:GACTTG-TCGTAG;P28:ATCGTC-TGGAAT;P32:ATCGTC-ATTGCG;P36:ATCGTC-AGCAGC;P40:TGCTGT-GAACGA;P44:TGCTGT-AAAAGT;P48:TGCTGT-CTCTTC;P52:GCTCAT-TGGAAT;P56:GCTCAT-TCGTAG;P60:GCTCAT-AGCAGC;P64:CAGCGC-ATTGCG;P68:CAGCGC-AAAAGT;P72:TCAGCC-CTCTTC;P76:TCAGCC-TCGTAG
META-8000bact-39	SRR18935783	P01:AGTACA-TGGAAT;P05:AGTACA-ATTGCG;P09:AGTACA-GAACGA;P13:GACTTG-AAAAGT;P17:GACTTG-CTCTTC;P21:GACTTG-TCGTAG;P25:ATCGTC-TGGAAT;P29:ATCGTC-ATTGCG;P33:ATCGTC-AGCAGC;P37:TGCTGT-GAACGA;P41:TGCTGT-AAAAGT;P45:TGCTGT-CTCTTC;P49:GCTCAT-TGGAAT;P53:GCTCAT-TCGTAG;P57:GCTCAT-AGCAGC;P61:CAGCGC-ATTGCG;P65:CAGCGC-AAAAGT;P69:TCAGCC-CTCTTC;P73:TCAGCC-TCGTAG
META-8000bact-4	SRR18935583	P01:AGTACA-TGGAAT;P05:AGTACA-ATTGCG;P09:AGTACA-GAACGA;P13:GACTTG-AAAAGT;P17:GACTTG-CTCTTC;P21:GACTTG-TCGTAG;P25:ATCGTC-TGGAAT;P29:ATCGTC-ATTGCG;P33:ATCGTC-AGCAGC;P37:TGCTGT-GAACGA;P41:TGCTGT-AAAAGT;P45:TGCTGT-CTCTTC;P49:GCTCAT-TGGAAT;P53:GCTCAT-TCGTAG;P57:GCTCAT-AGCAGC;P61:CAGCGC-ATTGCG;P65:CAGCGC-AAAAGT;P69:TCAGCC-CTCTTC;P73:TCAGCC-TCGTAG
META-8000bact-40	SRR18935730	P01:AGTACA-TGGAAT;P05:AGTACA-ATTGCG;P09:AGTACA-GAACGA;P13:GACTTG-AAAAGT;P17:GACTTG-CTCTTC;P21:GACTTG-TCGTAG;P25:ATCGTC-TGGAAT;P29:ATCGTC-ATTGCG;P33:ATCGTC-AGCAGC;P37:TGCTGT-GAACGA;P41:TGCTGT-AAAAGT;P45:TGCTGT-CTCTTC;P49:GCTCAT-TGGAAT;P53:GCTCAT-TCGTAG;P57:GCTCAT-AGCAGC;P61:CAGCGC-ATTGCG;P65:CAGCGC-AAAAGT;P69:TCAGCC-CTCTTC;P73:TCAGCC-TCGTAG
META-8000bact-41	SRR18935477	P01:AGTACA-TGGAAT;P05:AGTACA-ATTGCG;P09:AGTACA-GAACGA;P13:GACTTG-AAAAGT;P17:GACTTG-CTCTTC;P21:GACTTG-TCGTAG;P25:ATCGTC-TGGAAT;P29:ATCGTC-ATTGCG;P33:ATCGTC-AGCAGC;P37:TGCTGT-GAACGA;P41:TGCTGT-AAAAGT;P45:TGCTGT-CTCTTC;P49:GCTCAT-TGGAAT;P53:GCTCAT-TCGTAG;P57:GCTCAT-AGCAGC;P61:CAGCGC-ATTGCG;P65:CAGCGC-AAAAGT;P69:TCAGCC-CTCTTC;P73:TCAGCC-TCGTAG
META-8000bact-42	SRR18935435	P01:AGTACA-TGGAAT;P05:AGTACA-ATTGCG;P09:AGTACA-GAACGA;P13:GACTTG-AAAAGT;P17:GACTTG-CTCTTC;P21:GACTTG-TCGTAG;P25:ATCGTC-TGGAAT;P29:ATCGTC-ATTGCG;P33:ATCGTC-AGCAGC;P37:TGCTGT-GAACGA;P41:TGCTGT-AAAAGT;P45:TGCTGT-CTCTTC;P49:GCTCAT-TGGAAT;P53:GCTCAT-TCGTAG;P57:GCTCAT-AGCAGC;P61:CAGCGC-ATTGCG;P65:CAGCGC-AAAAGT;P69:TCAGCC-CTCTTC;P73:TCAGCC-TCGTAG
META-8000bact-43	SRR18935493	P01:AGTACA-TGGAAT;P05:AGTACA-ATTGCG;P09:AGTACA-GAACGA;P13:GACTTG-AAAAGT;P17:GACTTG-CTCTTC;P21:GACTTG-TCGTAG;P25:ATCGTC-TGGAAT;P29:ATCGTC-ATTGCG;P33:ATCGTC-AGCAGC;P37:TGCTGT-GAACGA;P41:TGCTGT-AAAAGT;P45:TGCTGT-CTCTTC;P49:GCTCAT-TGGAAT;P53:GCTCAT-TCGTAG;P57:GCTCAT-AGCAGC;P61:CAGCGC-ATTGCG;P65:CAGCGC-AAAAGT;P69:TCAGCC-CTCTTC;P73:TCAGCC-TCGTAG
META-8000bact-44	SRR18935701	P01:AGTACA-TGGAAT;P05:AGTACA-ATTGCG;P09:AGTACA-GAACGA;P13:GACTTG-AAAAGT;P17:GACTTG-CTCTTC;P21:GACTTG-TCGTAG;P25:ATCGTC-TGGAAT;P29:ATCGTC-ATTGCG;P33:ATCGTC-AGCAGC;P37:TGCTGT-GAACGA;P41:TGCTGT-AAAAGT;P45:TGCTGT-CTCTTC;P49:GCTCAT-TGGAAT;P53:GCTCAT-TCGTAG;P57:GCTCAT-AGCAGC;P61:CAGCGC-ATTGCG;P65:CAGCGC-AAAAGT;P69:TCAGCC-CTCTTC;P73:TCAGCC-TCGTAG
META-8000bact-45	SRR18935554	P01:AGTACA-TGGAAT;P05:AGTACA-ATTGCG;P09:AGTACA-GAACGA;P13:GACTTG-AAAAGT;P17:GACTTG-CTCTTC;P21:GACTTG-TCGTAG;P25:ATCGTC-TGGAAT;P29:ATCGTC-ATTGCG;P33:ATCGTC-AGCAGC;P37:TGCTGT-GAACGA;P41:TGCTGT-AAAAGT;P45:TGCTGT-CTCTTC;P49:GCTCAT-TGGAAT;P53:GCTCAT-TCGTAG;P57:GCTCAT-AGCAGC;P61:CAGCGC-ATTGCG;P65:CAGCGC-AAAAGT;P69:TCAGCC-CTCTTC;P73:TCAGCC-TCGTAG
META-8000bact-46	SRR18935431	P01:AGTACA-TGGAAT;P05:AGTACA-ATTGCG;P09:AGTACA-GAACGA;P13:GACTTG-AAAAGT;P17:GACTTG-CTCTTC;P21:GACTTG-TCGTAG;P25:ATCGTC-TGGAAT;P29:ATCGTC-ATTGCG;P33:ATCGTC-AGCAGC;P37:TGCTGT-GAACGA;P41:TGCTGT-AAAAGT;P45:TGCTGT-CTCTTC;P49:GCTCAT-TGGAAT;P53:GCTCAT-TCGTAG;P57:GCTCAT-AGCAGC;P61:CAGCGC-ATTGCG;P65:CAGCGC-AAAAGT;P69:TCAGCC-CTCTTC;P73:TCAGCC-TCGTAG
META-8000bact-47	SRR18935532	P01:AGTACA-TGGAAT;P05:AGTACA-ATTGCG;P09:AGTACA-GAACGA;P13:GACTTG-AAAAGT;P17:GACTTG-CTCTTC;P21:GACTTG-TCGTAG;P25:ATCGTC-TGGAAT;P29:ATCGTC-ATTGCG;P33:ATCGTC-AGCAGC;P37:TGCTGT-GAACGA;P41:TGCTGT-AAAAGT;P45:TGCTGT-CTCTTC;P49:GCTCAT-TGGAAT;P53:GCTCAT-TCGTAG;P57:GCTCAT-AGCAGC;P61:CAGCGC-ATTGCG;P65:CAGCGC-AAAAGT;P69:TCAGCC-CTCTTC;P73:TCAGCC-TCGTAG
META-8000bact-48	SRR18935425	P01:AGTACA-TGGAAT;P05:AGTACA-ATTGCG;P09:AGTACA-GAACGA;P13:GACTTG-AAAAGT;P17:GACTTG-CTCTTC;P21:GACTTG-TCGTAG;P25:ATCGTC-TGGAAT;P29:ATCGTC-ATTGCG;P33:ATCGTC-AGCAGC;P37:TGCTGT-GAACGA;P41:TGCTGT-AAAAGT;P45:TGCTGT-CTCTTC;P49:GCTCAT-TGGAAT;P53:GCTCAT-TCGTAG;P57:GCTCAT-AGCAGC;P61:CAGCGC-ATTGCG;P65:CAGCGC-AAAAGT;P69:TCAGCC-CTCTTC;P73:TCAGCC-TCGTAG
META-8000bact-49	SRR18935494	P01:AGTACA-TGGAAT;P05:AGTACA-ATTGCG;P09:AGTACA-GAACGA;P13:GACTTG-AAAAGT;P17:GACTTG-CTCTTC;P21:GACTTG-TCGTAG;P25:ATCGTC-TGGAAT;P29:ATCGTC-ATTGCG;P33:ATCGTC-AGCAGC;P37:TGCTGT-GAACGA;P41:TGCTGT-AAAAGT;P45:TGCTGT-CTCTTC;P49:GCTCAT-TGGAAT;P53:GCTCAT-TCGTAG;P57:GCTCAT-AGCAGC;P61:CAGCGC-ATTGCG;P65:CAGCGC-AAAAGT;P69:TCAGCC-CTCTTC;P73:TCAGCC-TCGTAG
META-8000bact-5	SRR18935512	P01:AGTACA-TGGAAT;P05:AGTACA-ATTGCG;P09:AGTACA-GAACGA;P13:GACTTG-AAAAGT;P17:GACTTG-CTCTTC;P21:GACTTG-TCGTAG;P25:ATCGTC-TGGAAT;P29:ATCGTC-ATTGCG;P33:ATCGTC-AGCAGC;P37:TGCTGT-GAACGA;P41:TGCTGT-AAAAGT;P45:TGCTGT-CTCTTC;P49:GCTCAT-TGGAAT;P53:GCTCAT-TCGTAG;P57:GCTCAT-AGCAGC;P61:CAGCGC-ATTGCG;P65:CAGCGC-AAAAGT;P69:TCAGCC-CTCTTC;P73:TCAGCC-TCGTAG
META-8000bact-50	SRR18935547	P01:AGTACA-TGGAAT;P05:AGTACA-ATTGCG;P09:AGTACA-GAACGA;P13:GACTTG-AAAAGT;P17:GACTTG-CTCTTC;P21:GACTTG-TCGTAG;P25:ATCGTC-TGGAAT;P29:ATCGTC-ATTGCG;P33:ATCGTC-AGCAGC;P37:TGCTGT-GAACGA;P41:TGCTGT-AAAAGT;P45:TGCTGT-CTCTTC;P49:GCTCAT-TGGAAT;P53:GCTCAT-TCGTAG;P57:GCTCAT-AGCAGC;P61:CAGCGC-ATTGCG;P65:CAGCGC-AAAAGT;P69:TCAGCC-CTCTTC;P73:TCAGCC-TCGTAG
META-8000bact-51	SRR18935503	P01:AGTACA-TGGAAT;P05:AGTACA-ATTGCG;P09:AGTACA-GAACGA;P13:GACTTG-AAAAGT;P17:GACTTG-CTCTTC;P21:GACTTG-TCGTAG;P25:ATCGTC-TGGAAT;P29:ATCGTC-ATTGCG;P33:ATCGTC-AGCAGC;P37:TGCTGT-GAACGA;P41:TGCTGT-AAAAGT;P45:TGCTGT-CTCTTC;P49:GCTCAT-TGGAAT;P53:GCTCAT-TCGTAG;P57:GCTCAT-AGCAGC;P61:CAGCGC-ATTGCG;P65:CAGCGC-AAAAGT;P69:TCAGCC-CTCTTC;P73:TCAGCC-TCGTAG
META-8000bact-52	SRR18935709	P01:AGTACA-TGGAAT;P05:AGTACA-ATTGCG;P09:AGTACA-GAACGA;P13:GACTTG-AAAAGT;P17:GACTTG-CTCTTC;P21:GACTTG-TCGTAG;P25:ATCGTC-TGGAAT;P29:ATCGTC-ATTGCG;P33:ATCGTC-AGCAGC;P37:TGCTGT-GAACGA;P41:TGCTGT-AAAAGT;P45:TGCTGT-CTCTTC;P49:GCTCAT-TGGAAT;P53:GCTCAT-TCGTAG;P57:GCTCAT-AGCAGC;P61:CAGCGC-ATTGCG;P65:CAGCGC-AAAAGT;P69:TCAGCC-CTCTTC;P73:TCAGCC-TCGTAG
META-8000bact-53	SRR18935740	P01:AGTACA-TGGAAT;P05:AGTACA-ATTGCG;P09:AGTACA-GAACGA;P13:GACTTG-AAAAGT;P17:GACTTG-CTCTTC;P21:GACTTG-TCGTAG;P25:ATCGTC-TGGAAT;P29:ATCGTC-ATTGCG;P33:ATCGTC-AGCAGC;P37:TGCTGT-GAACGA;P41:TGCTGT-AAAAGT;P45:TGCTGT-CTCTTC;P49:GCTCAT-TGGAAT;P53:GCTCAT-TCGTAG;P57:GCTCAT-AGCAGC;P61:CAGCGC-ATTGCG;P65:CAGCGC-AAAAGT;P69:TCAGCC-CTCTTC;P73:TCAGCC-TCGTAG
META-8000bact-54	SRR18935517	P01:AGTACA-TGGAAT;P05:AGTACA-ATTGCG;P09:AGTACA-GAACGA;P13:GACTTG-AAAAGT;P17:GACTTG-CTCTTC;P21:GACTTG-TCGTAG;P25:ATCGTC-TGGAAT;P29:ATCGTC-ATTGCG;P33:ATCGTC-AGCAGC;P37:TGCTGT-GAACGA;P41:TGCTGT-AAAAGT;P45:TGCTGT-CTCTTC;P49:GCTCAT-TGGAAT;P53:GCTCAT-TCGTAG;P57:GCTCAT-AGCAGC;P61:CAGCGC-ATTGCG;P65:CAGCGC-AAAAGT;P69:TCAGCC-CTCTTC;P73:TCAGCC-TCGTAG
META-8000bact-55	SRR18935656	P01:AGTACA-TGGAAT;P05:AGTACA-ATTGCG;P09:AGTACA-GAACGA;P13:GACTTG-AAAAGT;P17:GACTTG-CTCTTC;P21:GACTTG-TCGTAG;P25:ATCGTC-TGGAAT;P29:ATCGTC-ATTGCG;P33:ATCGTC-AGCAGC;P37:TGCTGT-GAACGA;P41:TGCTGT-AAAAGT;P45:TGCTGT-CTCTTC;P49:GCTCAT-TGGAAT;P53:GCTCAT-TCGTAG;P57:GCTCAT-AGCAGC;P61:CAGCGC-ATTGCG;P65:CAGCGC-AAAAGT;P69:TCAGCC-CTCTTC;P73:TCAGCC-TCGTAG
META-8000bact-56	SRR18935630	P01:AGTACA-TGGAAT;P05:AGTACA-ATTGCG;P09:AGTACA-GAACGA;P13:GACTTG-AAAAGT;P17:GACTTG-CTCTTC;P21:GACTTG-TCGTAG;P25:ATCGTC-TGGAAT;P29:ATCGTC-ATTGCG;P33:ATCGTC-AGCAGC;P37:TGCTGT-GAACGA;P41:TGCTGT-AAAAGT;P45:TGCTGT-CTCTTC;P49:GCTCAT-TGGAAT;P53:GCTCAT-TCGTAG;P57:GCTCAT-AGCAGC;P61:CAGCGC-ATTGCG;P65:CAGCGC-AAAAGT;P69:TCAGCC-CTCTTC;P73:TCAGCC-TCGTAG
META-8000bact-57	SRR18935604	P01:AGTACA-TGGAAT;P05:AGTACA-ATTGCG;P09:AGTACA-GAACGA;P13:GACTTG-AAAAGT;P17:GACTTG-CTCTTC;P21:GACTTG-TCGTAG;P25:ATCGTC-TGGAAT;P29:ATCGTC-ATTGCG;P33:ATCGTC-AGCAGC;P37:TGCTGT-GAACGA;P41:TGCTGT-AAAAGT;P45:TGCTGT-CTCTTC;P49:GCTCAT-TGGAAT;P53:GCTCAT-TCGTAG;P57:GCTCAT-AGCAGC;P61:CAGCGC-ATTGCG;P65:CAGCGC-AAAAGT;P69:TCAGCC-CTCTTC;P73:TCAGCC-TCGTAG
META-8000bact-58	SRR18935449	P01:AGTACA-TGGAAT;P05:AGTACA-ATTGCG;P09:AGTACA-GAACGA;P13:GACTTG-AAAAGT;P17:GACTTG-CTCTTC;P21:GACTTG-TCGTAG;P25:ATCGTC-TGGAAT;P29:ATCGTC-ATTGCG;P33:ATCGTC-AGCAGC;P37:TGCTGT-GAACGA;P41:TGCTGT-AAAAGT;P45:TGCTGT-CTCTTC;P49:GCTCAT-TGGAAT;P53:GCTCAT-TCGTAG;P57:GCTCAT-AGCAGC;P61:CAGCGC-ATTGCG;P65:CAGCGC-AAAAGT;P69:TCAGCC-CTCTTC;P73:TCAGCC-TCGTAG
META-8000bact-59	SRR18935548	P01:AGTACA-TGGAAT;P05:AGTACA-ATTGCG;P09:AGTACA-GAACGA;P13:GACTTG-AAAAGT;P17:GACTTG-CTCTTC;P21:GACTTG-TCGTAG;P25:ATCGTC-TGGAAT;P29:ATCGTC-ATTGCG;P33:ATCGTC-AGCAGC;P37:TGCTGT-GAACGA;P41:TGCTGT-AAAAGT;P45:TGCTGT-CTCTTC;P49:GCTCAT-TGGAAT;P53:GCTCAT-TCGTAG;P57:GCTCAT-AGCAGC;P61:CAGCGC-ATTGCG;P65:CAGCGC-AAAAGT;P69:TCAGCC-CTCTTC;P73:TCAGCC-TCGTAG
META-8000bact-6	SRR18935538	P01:AGTACA-TGGAAT;P05:AGTACA-ATTGCG;P09:AGTACA-GAACGA;P13:GACTTG-AAAAGT;P17:GACTTG-CTCTTC;P21:GACTTG-TCGTAG;P25:ATCGTC-TGGAAT;P29:ATCGTC-ATTGCG;P33:ATCGTC-AGCAGC;P37:TGCTGT-GAACGA;P41:TGCTGT-AAAAGT;P45:TGCTGT-CTCTTC;P49:GCTCAT-TGGAAT;P53:GCTCAT-TCGTAG;P57:GCTCAT-AGCAGC;P61:CAGCGC-ATTGCG;P65:CAGCGC-AAAAGT;P69:TCAGCC-CTCTTC;P73:TCAGCC-TCGTAG
META-8000bact-60	SRR18935725	P01:AGTACA-TGGAAT;P05:AGTACA-ATTGCG;P09:AGTACA-GAACGA;P13:GACTTG-AAAAGT;P17:GACTTG-CTCTTC;P21:GACTTG-TCGTAG;P25:ATCGTC-TGGAAT;P29:ATCGTC-ATTGCG;P33:ATCGTC-AGCAGC;P37:TGCTGT-GAACGA;P41:TGCTGT-AAAAGT;P45:TGCTGT-CTCTTC;P49:GCTCAT-TGGAAT;P53:GCTCAT-TCGTAG;P57:GCTCAT-AGCAGC;P61:CAGCGC-ATTGCG;P65:CAGCGC-AAAAGT;P69:TCAGCC-CTCTTC;P73:TCAGCC-TCGTAG
META-8000bact-61	SRR18935537	P01:AGTACA-TGGAAT;P05:AGTACA-ATTGCG;P09:AGTACA-GAACGA;P13:GACTTG-AAAAGT;P17:GACTTG-CTCTTC;P21:GACTTG-TCGTAG;P25:ATCGTC-TGGAAT;P29:ATCGTC-ATTGCG;P33:ATCGTC-AGCAGC;P37:TGCTGT-GAACGA;P41:TGCTGT-AAAAGT;P45:TGCTGT-CTCTTC;P49:GCTCAT-TGGAAT;P53:GCTCAT-TCGTAG;P57:GCTCAT-AGCAGC;P61:CAGCGC-ATTGCG;P65:CAGCGC-AAAAGT;P69:TCAGCC-CTCTTC;P73:TCAGCC-TCGTAG
META-8000bact-62	SRR18935597	P01:AGTACA-TGGAAT;P05:AGTACA-ATTGCG;P09:AGTACA-GAACGA;P13:GACTTG-AAAAGT;P17:GACTTG-CTCTTC;P21:GACTTG-TCGTAG;P25:ATCGTC-TGGAAT;P29:ATCGTC-ATTGCG;P33:ATCGTC-AGCAGC;P37:TGCTGT-GAACGA;P41:TGCTGT-AAAAGT;P45:TGCTGT-CTCTTC;P49:GCTCAT-TGGAAT;P53:GCTCAT-TCGTAG;P57:GCTCAT-AGCAGC;P61:CAGCGC-ATTGCG;P65:CAGCGC-AAAAGT;P69:TCAGCC-CTCTTC;P73:TCAGCC-TCGTAG
META-8000bact-63	SRR18935628	P01:AGTACA-TGGAAT;P05:AGTACA-ATTGCG;P09:AGTACA-GAACGA;P13:GACTTG-AAAAGT;P17:GACTTG-CTCTTC;P21:GACTTG-TCGTAG;P25:ATCGTC-TGGAAT;P29:ATCGTC-ATTGCG;P33:ATCGTC-AGCAGC;P37:TGCTGT-GAACGA;P41:TGCTGT-AAAAGT;P45:TGCTGT-CTCTTC;P49:GCTCAT-TGGAAT;P53:GCTCAT-TCGTAG;P57:GCTCAT-AGCAGC;P61:CAGCGC-ATTGCG;P65:CAGCGC-AAAAGT;P69:TCAGCC-CTCTTC;P73:TCAGCC-TCGTAG
META-8000bact-64	SRR18935673	P01:AGTACA-TGGAAT;P05:AGTACA-ATTGCG;P09:AGTACA-GAACGA;P13:GACTTG-AAAAGT;P17:GACTTG-CTCTTC;P21:GACTTG-TCGTAG;P25:ATCGTC-TGGAAT;P29:ATCGTC-ATTGCG;P33:ATCGTC-AGCAGC;P37:TGCTGT-GAACGA;P41:TGCTGT-AAAAGT;P45:TGCTGT-CTCTTC;P49:GCTCAT-TGGAAT;P53:GCTCAT-TCGTAG;P57:GCTCAT-AGCAGC;P61:CAGCGC-ATTGCG;P65:CAGCGC-AAAAGT;P69:TCAGCC-CTCTTC;P73:TCAGCC-TCGTAG
META-8000bact-65	SRR18935525	P01:AGTACA-TGGAAT;P05:AGTACA-ATTGCG;P09:AGTACA-GAACGA;P13:GACTTG-AAAAGT;P17:GACTTG-CTCTTC;P21:GACTTG-TCGTAG;P25:ATCGTC-TGGAAT;P29:ATCGTC-ATTGCG;P33:ATCGTC-AGCAGC;P37:TGCTGT-GAACGA;P41:TGCTGT-AAAAGT;P45:TGCTGT-CTCTTC;P49:GCTCAT-TGGAAT;P53:GCTCAT-TCGTAG;P57:GCTCAT-AGCAGC;P61:CAGCGC-ATTGCG;P65:CAGCGC-AAAAGT;P69:TCAGCC-CTCTTC;P73:TCAGCC-TCGTAG
META-8000bact-66	SRR18935620	P01:AGTACA-TGGAAT;P05:AGTACA-ATTGCG;P09:AGTACA-GAACGA;P13:GACTTG-AAAAGT;P17:GACTTG-CTCTTC;P21:GACTTG-TCGTAG;P25:ATCGTC-TGGAAT;P29:ATCGTC-ATTGCG;P33:ATCGTC-AGCAGC;P37:TGCTGT-GAACGA;P41:TGCTGT-AAAAGT;P45:TGCTGT-CTCTTC;P49:GCTCAT-TGGAAT;P53:GCTCAT-TCGTAG;P57:GCTCAT-AGCAGC;P61:CAGCGC-ATTGCG;P65:CAGCGC-AAAAGT;P69:TCAGCC-CTCTTC;P73:TCAGCC-TCGTAG
META-8000bact-67	SRR18935486	P01:AGTACA-TGGAAT;P05:AGTACA-ATTGCG;P09:AGTACA-GAACGA;P13:GACTTG-AAAAGT;P17:GACTTG-CTCTTC;P21:GACTTG-TCGTAG;P25:ATCGTC-TGGAAT;P29:ATCGTC-ATTGCG;P33:ATCGTC-AGCAGC;P37:TGCTGT-GAACGA;P41:TGCTGT-AAAAGT;P45:TGCTGT-CTCTTC;P49:GCTCAT-TGGAAT;P53:GCTCAT-TCGTAG;P57:GCTCAT-AGCAGC;P61:CAGCGC-ATTGCG;P65:CAGCGC-AAAAGT;P69:TCAGCC-CTCTTC;P73:TCAGCC-TCGTAG
META-8000bact-68	SRR18935434	P01:AGTACA-TGGAAT;P05:AGTACA-ATTGCG;P09:AGTACA-GAACGA;P13:GACTTG-AAAAGT;P17:GACTTG-CTCTTC;P21:GACTTG-TCGTAG;P25:ATCGTC-TGGAAT;P29:ATCGTC-ATTGCG;P33:ATCGTC-AGCAGC;P37:TGCTGT-GAACGA;P41:TGCTGT-AAAAGT;P45:TGCTGT-CTCTTC;P49:GCTCAT-TGGAAT;P53:GCTCAT-TCGTAG;P57:GCTCAT-AGCAGC;P61:CAGCGC-ATTGCG;P65:CAGCGC-AAAAGT;P69:TCAGCC-CTCTTC;P73:TCAGCC-TCGTAG
META-8000bact-69	SRR18935712	P01:AGTACA-TGGAAT;P05:AGTACA-ATTGCG;P09:AGTACA-GAACGA;P13:GACTTG-AAAAGT;P17:GACTTG-CTCTTC;P21:GACTTG-TCGTAG;P25:ATCGTC-TGGAAT;P29:ATCGTC-ATTGCG;P33:ATCGTC-AGCAGC;P37:TGCTGT-GAACGA;P41:TGCTGT-AAAAGT;P45:TGCTGT-CTCTTC;P49:GCTCAT-TGGAAT;P53:GCTCAT-TCGTAG;P57:GCTCAT-AGCAGC;P61:CAGCGC-ATTGCG;P65:CAGCGC-AAAAGT;P69:TCAGCC-CTCTTC;P73:TCAGCC-TCGTAG
META-8000bact-7	SRR18935684	P01:AGTACA-TGGAAT;P05:AGTACA-ATTGCG;P09:AGTACA-GAACGA;P13:GACTTG-AAAAGT;P17:GACTTG-CTCTTC;P21:GACTTG-TCGTAG;P25:ATCGTC-TGGAAT;P29:ATCGTC-ATTGCG;P33:ATCGTC-AGCAGC;P37:TGCTGT-GAACGA;P41:TGCTGT-AAAAGT;P45:TGCTGT-CTCTTC;P49:GCTCAT-TGGAAT;P53:GCTCAT-TCGTAG;P57:GCTCAT-AGCAGC;P61:CAGCGC-ATTGCG;P65:CAGCGC-AAAAGT;P69:TCAGCC-CTCTTC;P73:TCAGCC-TCGTAG
META-8000bact-70	SRR18935602	P01:AGTACA-TGGAAT;P05:AGTACA-ATTGCG;P09:AGTACA-GAACGA;P13:GACTTG-AAAAGT;P17:GACTTG-CTCTTC;P21:GACTTG-TCGTAG;P25:ATCGTC-TGGAAT;P29:ATCGTC-ATTGCG;P33:ATCGTC-AGCAGC;P37:TGCTGT-GAACGA;P41:TGCTGT-AAAAGT;P45:TGCTGT-CTCTTC;P49:GCTCAT-TGGAAT;P53:GCTCAT-TCGTAG;P57:GCTCAT-AGCAGC;P61:CAGCGC-ATTGCG;P65:CAGCGC-AAAAGT;P69:TCAGCC-CTCTTC;P73:TCAGCC-TCGTAG
META-8000bact-71	SRR18935521	P01:AGTACA-TGGAAT;P05:AGTACA-ATTGCG;P09:AGTACA-GAACGA;P13:GACTTG-AAAAGT;P17:GACTTG-CTCTTC;P21:GACTTG-TCGTAG;P25:ATCGTC-TGGAAT;P29:ATCGTC-ATTGCG;P33:ATCGTC-AGCAGC;P37:TGCTGT-GAACGA;P41:TGCTGT-AAAAGT;P45:TGCTGT-CTCTTC;P49:GCTCAT-TGGAAT;P53:GCTCAT-TCGTAG;P57:GCTCAT-AGCAGC;P61:CAGCGC-ATTGCG;P65:CAGCGC-AAAAGT;P69:TCAGCC-CTCTTC;P73:TCAGCC-TCGTAG
META-8000bact-72	SRR18935531	P01:AGTACA-TGGAAT;P05:AGTACA-ATTGCG;P09:AGTACA-GAACGA;P13:GACTTG-AAAAGT;P17:GACTTG-CTCTTC;P21:GACTTG-TCGTAG;P25:ATCGTC-TGGAAT;P29:ATCGTC-ATTGCG;P33:ATCGTC-AGCAGC;P37:TGCTGT-GAACGA;P41:TGCTGT-AAAAGT;P45:TGCTGT-CTCTTC;P49:GCTCAT-TGGAAT;P53:GCTCAT-TCGTAG;P57:GCTCAT-AGCAGC;P61:CAGCGC-ATTGCG;P65:CAGCGC-AAAAGT;P69:TCAGCC-CTCTTC;P73:TCAGCC-TCGTAG
META-8000bact-73	SRR18935781	P01:AGTACA-TGGAAT;P05:AGTACA-ATTGCG;P09:AGTACA-GAACGA;P13:GACTTG-AAAAGT;P17:GACTTG-CTCTTC;P21:GACTTG-TCGTAG;P25:ATCGTC-TGGAAT;P29:ATCGTC-ATTGCG;P33:ATCGTC-AGCAGC;P37:TGCTGT-GAACGA;P41:TGCTGT-AAAAGT;P45:TGCTGT-CTCTTC;P49:GCTCAT-TGGAAT;P53:GCTCAT-TCGTAG;P57:GCTCAT-AGCAGC;P61:CAGCGC-ATTGCG;P65:CAGCGC-AAAAGT;P69:TCAGCC-CTCTTC;P73:TCAGCC-TCGTAG
META-8000bact-74	SRR18935438	P01:AGTACA-TGGAAT;P05:AGTACA-ATTGCG;P09:AGTACA-GAACGA;P13:GACTTG-AAAAGT;P17:GACTTG-CTCTTC;P21:GACTTG-TCGTAG;P25:ATCGTC-TGGAAT;P29:ATCGTC-ATTGCG;P33:ATCGTC-AGCAGC;P37:TGCTGT-GAACGA;P41:TGCTGT-AAAAGT;P45:TGCTGT-CTCTTC;P49:GCTCAT-TGGAAT;P53:GCTCAT-TCGTAG;P57:GCTCAT-AGCAGC;P61:CAGCGC-ATTGCG;P65:CAGCGC-AAAAGT;P69:TCAGCC-CTCTTC;P73:TCAGCC-TCGTAG
META-8000bact-75	SRR18935632	P01:AGTACA-TGGAAT;P05:AGTACA-ATTGCG;P09:AGTACA-GAACGA;P13:GACTTG-AAAAGT;P17:GACTTG-CTCTTC;P21:GACTTG-TCGTAG;P25:ATCGTC-TGGAAT;P29:ATCGTC-ATTGCG;P33:ATCGTC-AGCAGC;P37:TGCTGT-GAACGA;P41:TGCTGT-AAAAGT;P45:TGCTGT-CTCTTC;P49:GCTCAT-TGGAAT;P53:GCTCAT-TCGTAG;P57:GCTCAT-AGCAGC;P61:CAGCGC-ATTGCG;P65:CAGCGC-AAAAGT;P69:TCAGCC-CTCTTC;P73:TCAGCC-TCGTAG
META-8000bact-76	SRR18935445	P01:AGTACA-TGGAAT;P05:AGTACA-ATTGCG;P09:AGTACA-GAACGA;P13:GACTTG-AAAAGT;P17:GACTTG-CTCTTC;P21:GACTTG-TCGTAG;P25:ATCGTC-TGGAAT;P29:ATCGTC-ATTGCG;P33:ATCGTC-AGCAGC;P37:TGCTGT-GAACGA;P41:TGCTGT-AAAAGT;P45:TGCTGT-CTCTTC;P49:GCTCAT-TGGAAT;P53:GCTCAT-TCGTAG;P57:GCTCAT-AGCAGC;P61:CAGCGC-ATTGCG;P65:CAGCGC-AAAAGT;P69:TCAGCC-CTCTTC;P73:TCAGCC-TCGTAG
META-8000bact-77	SRR18935572	P01:AGTACA-TGGAAT;P05:AGTACA-ATTGCG;P09:AGTACA-GAACGA;P13:GACTTG-AAAAGT;P17:GACTTG-CTCTTC;P21:GACTTG-TCGTAG;P25:ATCGTC-TGGAAT;P29:ATCGTC-ATTGCG;P33:ATCGTC-AGCAGC;P37:TGCTGT-GAACGA;P41:TGCTGT-AAAAGT;P45:TGCTGT-CTCTTC;P49:GCTCAT-TGGAAT;P53:GCTCAT-TCGTAG;P57:GCTCAT-AGCAGC;P61:CAGCGC-ATTGCG;P65:CAGCGC-AAAAGT;P69:TCAGCC-CTCTTC;P73:TCAGCC-TCGTAG
META-8000bact-78	SRR18935585	P01:AGTACA-TGGAAT;P05:AGTACA-ATTGCG;P09:AGTACA-GAACGA;P13:GACTTG-AAAAGT;P17:GACTTG-CTCTTC;P21:GACTTG-TCGTAG;P25:ATCGTC-TGGAAT;P29:ATCGTC-ATTGCG;P33:ATCGTC-AGCAGC;P37:TGCTGT-GAACGA;P41:TGCTGT-AAAAGT;P45:TGCTGT-CTCTTC;P49:GCTCAT-TGGAAT;P53:GCTCAT-TCGTAG;P57:GCTCAT-AGCAGC;P61:CAGCGC-ATTGCG;P65:CAGCGC-AAAAGT;P69:TCAGCC-CTCTTC;P73:TCAGCC-TCGTAG
META-8000bact-79	SRR18935518	P01:AGTACA-TGGAAT;P05:AGTACA-ATTGCG;P09:AGTACA-GAACGA;P13:GACTTG-AAAAGT;P17:GACTTG-CTCTTC;P21:GACTTG-TCGTAG;P25:ATCGTC-TGGAAT;P29:ATCGTC-ATTGCG;P33:ATCGTC-AGCAGC;P37:TGCTGT-GAACGA;P41:TGCTGT-AAAAGT;P45:TGCTGT-CTCTTC;P49:GCTCAT-TGGAAT;P53:GCTCAT-TCGTAG;P57:GCTCAT-AGCAGC;P61:CAGCGC-ATTGCG;P65:CAGCGC-AAAAGT;P69:TCAGCC-CTCTTC;P73:TCAGCC-TCGTAG
META-8000bact-8	SRR18935770	P01:AGTACA-TGGAAT;P05:AGTACA-ATTGCG;P09:AGTACA-GAACGA;P13:GACTTG-AAAAGT;P17:GACTTG-CTCTTC;P21:GACTTG-TCGTAG;P25:ATCGTC-TGGAAT;P29:ATCGTC-ATTGCG;P33:ATCGTC-AGCAGC;P37:TGCTGT-GAACGA;P41:TGCTGT-AAAAGT;P45:TGCTGT-CTCTTC;P49:GCTCAT-TGGAAT;P53:GCTCAT-TCGTAG;P57:GCTCAT-AGCAGC;P61:CAGCGC-ATTGCG;P65:CAGCGC-AAAAGT;P69:TCAGCC-CTCTTC;P73:TCAGCC-TCGTAG
META-8000bact-80	SRR18935549	P01:AGTACA-TGGAAT;P05:AGTACA-ATTGCG;P09:AGTACA-GAACGA;P13:GACTTG-AAAAGT;P17:GACTTG-CTCTTC;P21:GACTTG-TCGTAG;P25:ATCGTC-TGGAAT;P29:ATCGTC-ATTGCG;P33:ATCGTC-AGCAGC;P37:TGCTGT-GAACGA;P41:TGCTGT-AAAAGT;P45:TGCTGT-CTCTTC;P49:GCTCAT-TGGAAT;P53:GCTCAT-TCGTAG;P57:GCTCAT-AGCAGC;P61:CAGCGC-ATTGCG;P65:CAGCGC-AAAAGT;P69:TCAGCC-CTCTTC;P73:TCAGCC-TCGTAG
META-8000bact-81	SRR18935776	P01:AGTACA-TGGAAT;P05:AGTACA-ATTGCG;P09:AGTACA-GAACGA;P13:GACTTG-AAAAGT;P17:GACTTG-CTCTTC;P21:GACTTG-TCGTAG;P25:ATCGTC-TGGAAT;P29:ATCGTC-ATTGCG;P33:ATCGTC-AGCAGC;P37:TGCTGT-GAACGA;P41:TGCTGT-AAAAGT;P45:TGCTGT-CTCTTC;P49:GCTCAT-TGGAAT;P53:GCTCAT-TCGTAG;P57:GCTCAT-AGCAGC;P61:CAGCGC-ATTGCG;P65:CAGCGC-AAAAGT;P69:TCAGCC-CTCTTC;P73:TCAGCC-TCGTAG
META-8000bact-82	SRR18935798	P01:AGTACA-TGGAAT;P05:AGTACA-ATTGCG;P09:AGTACA-GAACGA;P13:GACTTG-AAAAGT;P17:GACTTG-CTCTTC;P21:GACTTG-TCGTAG;P25:ATCGTC-TGGAAT;P29:ATCGTC-ATTGCG;P33:ATCGTC-AGCAGC;P37:TGCTGT-GAACGA;P41:TGCTGT-AAAAGT;P45:TGCTGT-CTCTTC;P49:GCTCAT-TGGAAT;P53:GCTCAT-TCGTAG;P57:GCTCAT-AGCAGC;P61:CAGCGC-ATTGCG;P65:CAGCGC-AAAAGT;P69:TCAGCC-CTCTTC;P73:TCAGCC-TCGTAG
META-8000bact-83	SRR18935723	P01:AGTACA-TGGAAT;P05:AGTACA-ATTGCG;P09:AGTACA-GAACGA;P13:GACTTG-AAAAGT;P17:GACTTG-CTCTTC;P21:GACTTG-TCGTAG;P25:ATCGTC-TGGAAT;P29:ATCGTC-ATTGCG;P33:ATCGTC-AGCAGC;P37:TGCTGT-GAACGA;P41:TGCTGT-AAAAGT;P45:TGCTGT-CTCTTC;P49:GCTCAT-TGGAAT;P53:GCTCAT-TCGTAG;P57:GCTCAT-AGCAGC;P61:CAGCGC-ATTGCG;P65:CAGCGC-AAAAGT;P69:TCAGCC-CTCTTC;P73:TCAGCC-TCGTAG
META-8000bact-84	SRR18935596	P01:AGTACA-TGGAAT;P05:AGTACA-ATTGCG;P09:AGTACA-GAACGA;P13:GACTTG-AAAAGT;P17:GACTTG-CTCTTC;P21:GACTTG-TCGTAG;P25:ATCGTC-TGGAAT;P29:ATCGTC-ATTGCG;P33:ATCGTC-AGCAGC;P37:TGCTGT-GAACGA;P41:TGCTGT-AAAAGT;P45:TGCTGT-CTCTTC;P49:GCTCAT-TGGAAT;P53:GCTCAT-TCGTAG;P57:GCTCAT-AGCAGC;P61:CAGCGC-ATTGCG;P65:CAGCGC-AAAAGT;P69:TCAGCC-CTCTTC;P73:TCAGCC-TCGTAG
META-8000bact-85	SRR18935745	P01:AGTACA-TGGAAT;P05:AGTACA-ATTGCG;P09:AGTACA-GAACGA;P13:GACTTG-AAAAGT;P17:GACTTG-CTCTTC;P21:GACTTG-TCGTAG;P25:ATCGTC-TGGAAT;P29:ATCGTC-ATTGCG;P33:ATCGTC-AGCAGC;P37:TGCTGT-GAACGA;P41:TGCTGT-AAAAGT;P45:TGCTGT-CTCTTC;P49:GCTCAT-TGGAAT;P53:GCTCAT-TCGTAG;P57:GCTCAT-AGCAGC;P61:CAGCGC-ATTGCG;P65:CAGCGC-AAAAGT;P69:TCAGCC-CTCTTC;P73:TCAGCC-TCGTAG
META-8000bact-86	SRR18935677	P01:AGTACA-TGGAAT;P05:AGTACA-ATTGCG;P09:AGTACA-GAACGA;P13:GACTTG-AAAAGT;P17:GACTTG-CTCTTC;P21:GACTTG-TCGTAG;P25:ATCGTC-TGGAAT;P29:ATCGTC-ATTGCG;P33:ATCGTC-AGCAGC;P37:TGCTGT-GAACGA;P41:TGCTGT-AAAAGT;P45:TGCTGT-CTCTTC;P49:GCTCAT-TGGAAT;P53:GCTCAT-TCGTAG;P57:GCTCAT-AGCAGC;P61:CAGCGC-ATTGCG;P65:CAGCGC-AAAAGT;P69:TCAGCC-CTCTTC;P73:TCAGCC-TCGTAG
META-8000bact-87	SRR18935779	P01:AGTACA-TGGAAT;P05:AGTACA-ATTGCG;P09:AGTACA-GAACGA;P13:GACTTG-AAAAGT;P17:GACTTG-CTCTTC;P21:GACTTG-TCGTAG;P25:ATCGTC-TGGAAT;P29:ATCGTC-ATTGCG;P33:ATCGTC-AGCAGC;P37:TGCTGT-GAACGA;P41:TGCTGT-AAAAGT;P45:TGCTGT-CTCTTC;P49:GCTCAT-TGGAAT;P53:GCTCAT-TCGTAG;P57:GCTCAT-AGCAGC;P61:CAGCGC-ATTGCG;P65:CAGCGC-AAAAGT;P69:TCAGCC-CTCTTC;P73:TCAGCC-TCGTAG
META-8000bact-88	SRR18935515	P01:AGTACA-TGGAAT;P05:AGTACA-ATTGCG;P09:AGTACA-GAACGA;P13:GACTTG-AAAAGT;P17:GACTTG-CTCTTC;P21:GACTTG-TCGTAG;P25:ATCGTC-TGGAAT;P29:ATCGTC-ATTGCG;P33:ATCGTC-AGCAGC;P37:TGCTGT-GAACGA;P41:TGCTGT-AAAAGT;P45:TGCTGT-CTCTTC;P49:GCTCAT-TGGAAT;P53:GCTCAT-TCGTAG;P57:GCTCAT-AGCAGC;P61:CAGCGC-ATTGCG;P65:CAGCGC-AAAAGT;P69:TCAGCC-CTCTTC;P73:TCAGCC-TCGTAG
META-8000bact-89	SRR18935451	P01:AGTACA-TGGAAT;P05:AGTACA-ATTGCG;P09:AGTACA-GAACGA;P13:GACTTG-AAAAGT;P17:GACTTG-CTCTTC;P21:GACTTG-TCGTAG;P25:ATCGTC-TGGAAT;P29:ATCGTC-ATTGCG;P33:ATCGTC-AGCAGC;P37:TGCTGT-GAACGA;P41:TGCTGT-AAAAGT;P45:TGCTGT-CTCTTC;P49:GCTCAT-TGGAAT;P53:GCTCAT-TCGTAG;P57:GCTCAT-AGCAGC;P61:CAGCGC-ATTGCG;P65:CAGCGC-AAAAGT;P69:TCAGCC-CTCTTC;P73:TCAGCC-TCGTAG
META-8000bact-9	SRR18935432	P01:AGTACA-TGGAAT;P05:AGTACA-ATTGCG;P09:AGTACA-GAACGA;P13:GACTTG-AAAAGT;P17:GACTTG-CTCTTC;P21:GACTTG-TCGTAG;P25:ATCGTC-TGGAAT;P29:ATCGTC-ATTGCG;P33:ATCGTC-AGCAGC;P37:TGCTGT-GAACGA;P41:TGCTGT-AAAAGT;P45:TGCTGT-CTCTTC;P49:GCTCAT-TGGAAT;P53:GCTCAT-TCGTAG;P57:GCTCAT-AGCAGC;P61:CAGCGC-ATTGCG;P65:CAGCGC-AAAAGT;P69:TCAGCC-CTCTTC;P73:TCAGCC-TCGTAG
META-8000bact-90	SRR18935552	P01:AGTACA-TGGAAT;P05:AGTACA-ATTGCG;P09:AGTACA-GAACGA;P13:GACTTG-AAAAGT;P17:GACTTG-CTCTTC;P21:GACTTG-TCGTAG;P25:ATCGTC-TGGAAT;P29:ATCGTC-ATTGCG;P33:ATCGTC-AGCAGC;P37:TGCTGT-GAACGA;P41:TGCTGT-AAAAGT;P45:TGCTGT-CTCTTC;P49:GCTCAT-TGGAAT;P53:GCTCAT-TCGTAG;P57:GCTCAT-AGCAGC;P61:CAGCGC-ATTGCG;P65:CAGCGC-AAAAGT;P69:TCAGCC-CTCTTC;P73:TCAGCC-TCGTAG
META-8000bact-91	SRR18935489	P01:AGTACA-TGGAAT;P05:AGTACA-ATTGCG;P09:AGTACA-GAACGA;P13:GACTTG-AAAAGT;P17:GACTTG-CTCTTC;P21:GACTTG-TCGTAG;P25:ATCGTC-TGGAAT;P29:ATCGTC-ATTGCG;P33:ATCGTC-AGCAGC;P37:TGCTGT-GAACGA;P41:TGCTGT-AAAAGT;P45:TGCTGT-CTCTTC;P49:GCTCAT-TGGAAT;P53:GCTCAT-TCGTAG;P57:GCTCAT-AGCAGC;P61:CAGCGC-ATTGCG;P65:CAGCGC-AAAAGT;P69:TCAGCC-CTCTTC;P73:TCAGCC-TCGTAG
META-8000bact-92	SRR18935428	P01:AGTACA-TGGAAT;P05:AGTACA-ATTGCG;P09:AGTACA-GAACGA;P13:GACTTG-AAAAGT;P17:GACTTG-CTCTTC;P21:GACTTG-TCGTAG;P25:ATCGTC-TGGAAT;P29:ATCGTC-ATTGCG;P33:ATCGTC-AGCAGC;P37:TGCTGT-GAACGA;P41:TGCTGT-AAAAGT;P45:TGCTGT-CTCTTC;P49:GCTCAT-TGGAAT;P53:GCTCAT-TCGTAG;P57:GCTCAT-AGCAGC;P61:CAGCGC-ATTGCG;P65:CAGCGC-AAAAGT;P69:TCAGCC-CTCTTC;P73:TCAGCC-TCGTAG
META-8000bact-93	SRR18935430	P01:AGTACA-TGGAAT;P05:AGTACA-ATTGCG;P09:AGTACA-GAACGA;P13:GACTTG-AAAAGT;P17:GACTTG-CTCTTC;P21:GACTTG-TCGTAG;P25:ATCGTC-TGGAAT;P29:ATCGTC-ATTGCG;P33:ATCGTC-AGCAGC;P37:TGCTGT-GAACGA;P41:TGCTGT-AAAAGT;P45:TGCTGT-CTCTTC;P49:GCTCAT-TGGAAT;P53:GCTCAT-TCGTAG;P57:GCTCAT-AGCAGC;P61:CAGCGC-ATTGCG;P65:CAGCGC-AAAAGT;P69:TCAGCC-CTCTTC;P73:TCAGCC-TCGTAG
META-8000bact-94	SRR18935633	P01:AGTACA-TGGAAT;P05:AGTACA-ATTGCG;P09:AGTACA-GAACGA;P13:GACTTG-AAAAGT;P17:GACTTG-CTCTTC;P21:GACTTG-TCGTAG;P25:ATCGTC-TGGAAT;P29:ATCGTC-ATTGCG;P33:ATCGTC-AGCAGC;P37:TGCTGT-GAACGA;P41:TGCTGT-AAAAGT;P45:TGCTGT-CTCTTC;P49:GCTCAT-TGGAAT;P53:GCTCAT-TCGTAG;P57:GCTCAT-AGCAGC;P61:CAGCGC-ATTGCG;P65:CAGCGC-AAAAGT;P69:TCAGCC-CTCTTC;P73:TCAGCC-TCGTAG
META-8000bact-95	SRR18935475	P01:AGTACA-TGGAAT;P05:AGTACA-ATTGCG;P09:AGTACA-GAACGA;P13:GACTTG-AAAAGT;P17:GACTTG-CTCTTC;P21:GACTTG-TCGTAG;P25:ATCGTC-TGGAAT;P29:ATCGTC-ATTGCG;P33:ATCGTC-AGCAGC;P37:TGCTGT-GAACGA;P41:TGCTGT-AAAAGT;P45:TGCTGT-CTCTTC;P49:GCTCAT-TGGAAT;P53:GCTCAT-TCGTAG;P57:GCTCAT-AGCAGC;P61:CAGCGC-ATTGCG;P65:CAGCGC-AAAAGT;P69:TCAGCC-CTCTTC;P73:TCAGCC-TCGTAG
META-8000bact-96	SRR18935678	P01:AGTACA-TGGAAT;P05:AGTACA-ATTGCG;P09:AGTACA-GAACGA;P13:GACTTG-AAAAGT;P17:GACTTG-CTCTTC;P21:GACTTG-TCGTAG;P25:ATCGTC-TGGAAT;P29:ATCGTC-ATTGCG;P33:ATCGTC-AGCAGC;P37:TGCTGT-GAACGA;P41:TGCTGT-AAAAGT;P45:TGCTGT-CTCTTC;P49:GCTCAT-TGGAAT;P53:GCTCAT-TCGTAG;P57:GCTCAT-AGCAGC;P61:CAGCGC-ATTGCG;P65:CAGCGC-AAAAGT;P69:TCAGCC-CTCTTC;P73:TCAGCC-TCGTAG
META-8000bact-97	SRR18935541	P02:AGTACA-TGGAAT;P06:AGTACA-ATTGCG;P10:AGTACA-GAACGA;P14:GACTTG-AAAAGT;P18:GACTTG-CTCTTC;P22:GACTTG-TCGTAG;P26:ATCGTC-TGGAAT;P30:ATCGTC-ATTGCG;P34:ATCGTC-AGCAGC;P38:TGCTGT-GAACGA;P42:TGCTGT-AAAAGT;P46:TGCTGT-CTCTTC;P50:GCTCAT-TGGAAT;P54:GCTCAT-TCGTAG;P58:GCTCAT-AGCAGC;P62:CAGCGC-ATTGCG;P66:CAGCGC-AAAAGT;P70:TCAGCC-CTCTTC;P74:TCAGCC-TCGTAG
META-8000bact-98	SRR18935593	P02:AGTACA-TGGAAT;P06:AGTACA-ATTGCG;P10:AGTACA-GAACGA;P14:GACTTG-AAAAGT;P18:GACTTG-CTCTTC;P22:GACTTG-TCGTAG;P26:ATCGTC-TGGAAT;P30:ATCGTC-ATTGCG;P34:ATCGTC-AGCAGC;P38:TGCTGT-GAACGA;P42:TGCTGT-AAAAGT;P46:TGCTGT-CTCTTC;P50:GCTCAT-TGGAAT;P54:GCTCAT-TCGTAG;P58:GCTCAT-AGCAGC;P62:CAGCGC-ATTGCG;P66:CAGCGC-AAAAGT;P70:TCAGCC-CTCTTC;P74:TCAGCC-TCGTAG
META-8000bact-99	SRR18935533	P02:AGTACA-TGGAAT;P06:AGTACA-ATTGCG;P10:AGTACA-GAACGA;P14:GACTTG-AAAAGT;P18:GACTTG-CTCTTC;P22:GACTTG-TCGTAG;P26:ATCGTC-TGGAAT;P30:ATCGTC-ATTGCG;P34:ATCGTC-AGCAGC;P38:TGCTGT-GAACGA;P42:TGCTGT-AAAAGT;P46:TGCTGT-CTCTTC;P50:GCTCAT-TGGAAT;P54:GCTCAT-TCGTAG;P58:GCTCAT-AGCAGC;P62:CAGCGC-ATTGCG;P66:CAGCGC-AAAAGT;P70:TCAGCC-CTCTTC;P74:TCAGCC-TCGTAG
