# Supplementary material for: Investigating genetic diversity within the most abundant and prevalent non-pathogenic leaf-associated bacteria interacting with Arabidopsis thaliana in natural habitats
Source: Front Microbiol. 2022 Sep 23;13:984832. doi: 10.3389/fmicb.2022.984832 (PMC9537739; doi:10.3389/fmicb.2022.984832)
Supplement: Supplementary file 1 [file Data_Sheet_1.zip › Supplementary Information/Supplementary Data Set 4.xlsx]

## Sheet: Supplementary Data Set 4
## sample	Sample name (after Illumina demultiplexing)
## assembled_sequences	Sample assembled sequences (afeter trimming to 200nt and flash --max-overlap 120 --min-overlap 50)
## tag	PrimerPCR-F:PrimerPCR-R
## plate	PCR Plate
## tag_count	Number of essembled sequences with this tag
## tag_proportion	(tag_count / assembled_sequences)
## centroid	ID of the representative sequence (centroid) of the cluster (uclust -id 0.95)
## cluster_size	Number of sequences related to the centroid (-id 0.95)
## cluster_abundancy	Proportion of sequences in the cluster compared to total number of sequences sharing the same tag (cluster_size / tag_count)
## centroid_sequence	Sequence of the representative sequence
##
#sample	assembled_sequences	tag	plate	tag_count	tag_proportion	centroid	cluster_size	cluster_abundancy	centroid_sequence
META-8000bact-1	23161	GACTTG:AAAAGT	P13	3800	0.164069	97eccccc7c9dfb89eafef8bd33f3eca4	3277	0.862368	AGTCCCGGTATGTACATTGGCGACACTGATGACGGTAGCGGTCTGCACCACATGGTGTTCGAGGTGGTCGACAACTCCATCGACGAAGCTCTGGCCGGTCACTGCGACGACATCAGCATCATCATCCACCCGGATGAGTCGATTACTGTGCGCGACAACGGTCGCGGCATTCCGGTAGACGTGCACAAAGAAGAAGGCGTTTCGGCGGCAGAGGTCATCATGACCGTGCTCCACGCCGGCGGTAAGTTCGACGATAACTCCTATAAAGTTTCAGGTGGCCTCCATGGAGT
META-8000bact-1	23161	TCAGCC:CTCTTC	P69	7	0.000302232	8e2153e56aca3ba6132a1d6591e0138b	2	0.285714	AGGCCGGGAATGTACATTGGCGATACCGATGACGGTACCGGTCTGCATCACATGGTATTCGAGGTCGTGGATAACGCAATCGACGAAGCGCTCGCTGGTCACTGTAGTGACATTGTGGTCACCATCCATGCCGATAACTCCGTATCGGTGCAGGATGATGGACGCGGCATTCCTACCGGTATTCACGAAGAAGAGGGCATCTCTGCCGTTGAAGTGATCATGACCGTGCTGCATGCTGGCGGTAAGTTCGATGATAACTCCTATAAAGTCTCTGGAGGTCTGCACGGAGT
META-8000bact-1	23161	GCTCAT:AGCAGC	P57	50	0.0021588	038c91b7f20aae0f4351fc66eace5667	13	0.26	CGCCCTGCCATGTACATTGGCGGCACCGACGAACGCGCCCTGCACCATCTGTTCGCCGAAGTCCTGGACAACGCCATGGACGAGGCGGTGGCCAAACACGCCAAGCTGATCACGGTGGATTTGGACGCCGAGGGCTATTTGTCGGTGCGCGACGACGGACGCGGCATTCCGGTCGATCCCCACCCCAAACATCCCGGCAAGTCGGCGCTGGAAGTGGTCATGACCGTCCTCCACTCGGGCGGCAAGTTCTCGGGCAAAGCCTATGAAACCTCCGGCGGACTGCATGGCGT
META-8000bact-1	23161	AGTACA:GAACGA	P09	1366	0.0589785	fe229f4880600aa2da0adde1ea95f7b0	1119	0.81918	CGTCCCGCAATGTATATTGGCGACACGGATGACGGCACCGGTCTGCACCACATGGTATTTGAGGTTGTGGATAACGCTATCGACGAAGCGCTCGCGGGTCACTGTAGAGACATCGTGGTGACCATCCACGCCGACAACTCCGTCTCCGTAACCGATGATGGCCGTGGCATCCCGACCGGTATCCACCCGGAAGAGGGCGTCTCTGCGGCGGAAGTGATCATGACCGTCCTGCACGCAGGCGGTAAGTTCGATGATAACTCCTATAAAGTCTCCGGTGGCCTACATGGGGT
META-8000bact-1	23161	TGCTGT:CTCTTC	P45	24	0.00103622	a24e120b3be83e157b49bf04a0ee28bd	12	0.5	AGTCCAGGGATGTATATCGGCTCGAACGGATCCCCGGGCCTGATGCACTGCCTCTGGGAGATCATCGACAACGCCGTCGACGAGGCCGTCGCGGGCAACGGCTCGAAGATCGACATCATCCTGCATGAGGACGGCAGTGTCGAGGTCCACGACCGCGGTCGCGGCATCCCCGTCGACGTCGAACCGCGCACCGGTCTCACCGGCGTCGAGGTCGTCTTCACGGAGCTGCATGCCGGCGGCAAGTTTGGTGGAGGCTCGTACGCGGCATCAGGTGGCCTGCACGGAGT
META-8000bact-1	23161	GACTTG:CTCTTC	P17	1464	0.0632097	617cce0ccca14c570fa130c4689d4a5e	1400	0.956284	AGTCCTGGGATGTATATTGGCGATACCGATGACGGTACCGGTCTGCATCACATGGTATTCGAGGTCGTGGATAACGCAATCGACGAAGCGCTCGCTGGTCACTGTAGTGACATTGTGGTCACCATCCATGCCGATAACTCCGTATCGGTGCAGGATGATGGACGCGGCATTCCTACCGGTATTCACGAAGAAGAGGGCATCTCTGCCGCTGAAGTGATCATGACCGTGCTGCATGCTGGCGGTAAGTTCGATGATAACTCCTATAAAGTCTCGGGTGGACTTCATGGCGT
META-8000bact-1	23161	TCAGCC:TCGTAG	P73	3330	0.143776	f3eaf16092f9ee53aaf3494285c355ca	2328	0.699099	CGGCCCGGAATGTACATAGGCGATACCGATGACGGCACTGGTCTGCACCACATGGTATTCGAGGTTGTGGACAACGCTATCGACGAAGCCCTCGCTGGCCACTGTAAAGAGATTCAAGTCACTATCCACGCTGACAACTCTGTCTCCGTTCAGGATGATGGCCGTGGTATTCCGACCGGTATTCATGAAGAAGAGGGCGTTTCTGCTGCTCAGGTCATCATGACCGTTCTGCATGCCGGCGGTAAATTCGATGATAACTCGTACAAAGTCTCGGGCGGTTTGCATGGAGT
META-8000bact-1	23161	ATCGTC:AGCAGC	P33	638	0.0275463	8df1af1795a4a7360db78097aa09d2d4	337	0.528213	AGGCCCGGCATGTACATCGGATCGACTAGCGCTAGAGGCCTGCATCATCTTGTTTGGGAAGTAGTCGATAACAGTATTGACGAGGCTTTGGCCGGTTATTGTACGAAGATTGATGTCATCGTCCATAAGGATAACAGCGTCACCGTCATTGATAACGGCCGCGGTATTCCTGTAGGGGAAAATGCCAAGATGAAGCGGTCCACACTTGAAGTCGTTCTAACCGTATTGCATGCAGGCGGTAAGTTCGGCGGAGAAGGTTATAAAGTTTCAGGAGGTCTGCACGGAGT
META-8000bact-1	23161	GACTTG:TCGTAG	P21	43	0.00185657	3a4a47fd25cefe5eeb76e7ed49da1b08	16	0.372093	CGTCCGGGGATGTACATAGGCGACACTGATGACGGTAGCGGTCTGCACCACATGGTGTTCGGGGTGGTCGACAACTCCATCGACGAAGCTCTGGCCGGTCACTGCGACGACATCAGCATCATCATCCACCCGGATGAGTCGATTACTGTGCGCGACAACGGTCGCGGCATTCCGGTAGACGTGCACAAAGAAGAAGGCGTTTCGGCGGCAGAGGTCATCATGACCGTGCTCCACGCCGGCGGTAAGTTCGACGATAACTCCTATAAAGTTTCAGGAGGACTCCATGGTGT
META-8000bact-1	23161	ATCGTC:TGGAAT	P25	17	0.000733992	c9c718a874e42150cc491c49a71acbfa	6	0.352941	CGACCGGGTATGTACATTGGTGACACTGACGATGGCAGCGGTCTTCACCACATGGTGTTTGAGGTTGTAGATAACTCGATCGACGAAGCACTGGCTGGCCATTGCGACGACATCACTATCACCATCCACCCGGACGAATCCATTACGGTCCGCGACAACGGTCGCGGCATTCCGGTAGACGTGCACAAAGAAGAAGGCGTGTCGGCAGCAGAGGTCATCATGACCGTGCTCCACGCTGGTGGTAAATTCGACGACAACTCCTACAAAGTATCGGGAGGTCTTCACGGGGT
META-8000bact-1	23161	TGCTGT:GAACGA	P37	132	0.00569924	73b2a001dd2a9069bc76c522319e6a6a	75	0.568182	CGCCCAGCGATGTACATTGGGTCCACCGGTCCACGTGGTCTGCACCACCTGGTGTACGAGATCGTCGACAACTCCGTGGACGAAGCCCTGGCCGGCTACTGCGACACGATCCTCGTGACCATCCTGGAGGACGGGGGCGTCCGCGTCATCGACAACGGTCGAGGCATCCCGGTCGACATCCACCCGGTTGAGAAGAAGTCGACCGTCGAGGTCGTCCTGACCATCCTGCACGCCGGCGGCAAGTTCGGTGGCGGCGGGTACGCGGTCTCCGGAGGACTTCACGGGGT
META-8000bact-1	23161	TGCTGT:AAAAGT	P41	132	0.00569924	4cb6893c9682ca2e89987b2b03aacb03	31	0.234848	CGTCCGGCGATGTATATTGGTGATACAGACGATGGCAGCGGTCTGCACCACATGGTGTTCGGGGTGGTTGATAACTCGATCGACGAAGCATTGGCAGGCCATTGCGACGACATCAGCATCATCATCCATCCAGACGAATCTATCACCGTGCGCGACAACGGCCGCGGTATTCCGGTAGACGTGCATAAAGAAGAAGGCGTATCGGCAGCCGAGGTCATCATGACTGTGCTGCACGCTGGCGGTAAGTTCGATGACAACTCCTACAAAGTATCTGGAGGTCTCCATGGAGT
META-8000bact-1	23161	GCTCAT:TCGTAG	P53	4730	0.204223	299c3c39f14c3e7ade6f361cc8523ea2	3203	0.677167	AGGCCGGCCATGTATATAGGCGGCACCGACGAACGCGCCCTGCACCATCTGTTCGCCGAAGTCCTGGACAACGCCATGGACGAGGCGGTGGCCAAACACGCCAAGCTGATCACGGTGGATTTGGACGCCGAGGGCTATCTGTCGGTGCGCGACGACGGACGCGGCATTCCGGTCGACCCCCACCCCAAACATCCCGGCAAGTCGGCGCTGGAAGTGGTCATGACCGTCCTCCACTCGGGCGGCAAGTTCTCGGGCAAAGCCTATGAAACCTCTGGAGGTCTACACGGGGT
META-8000bact-1	23161	AGTACA:TGGAAT	P01	110	0.00474936	90cbdf57414043548c83474e2d41ba59	94	0.854545	CGACCTGGCATGTACATTGGCGACACTGATGACGGTAGCGGTCTGCACCACATGGTGTTCGAGGTGGTCGACAACTCCATCGACGAAGCTTTGGCCGGTCACTGCGACGACATCAGCATTATCATCCACCCGGATGAGTCGATTACCGTGCGCGACAATGGTCGCGGCATTCCGGTAGACGTGCACAAAGAAGAAGGCGTTTCGGCGGCAGAGGTCATCATGACCGTGCTCCACGCTGGCGGTAAGTTCGACGACAATTCCTATAAAGTCTCAGGCGGATTTCACGGTGT
META-8000bact-1	23161	GCTCAT:TGGAAT	P49	2759	0.119123	28f3e533ffeb3f7d0487bd1db6251282	1389	0.503443	AGACCCGGAATGTACATTGGCGGCACGGACGAAAAAGCGCTGCATCACCTTTTTGCCGAAGTCATCGACAACTCGATGGACGAGGCTGTTGCTGGCCACGCCAATTTCATCGAAGTCCATCTGGATGCGGAAGGCTTCCTGACGGTCAGCGACAATGGTCGCGGCATTCCAGTGGAAAATCATCCGCAGGTTCCGGGCAAATCCACGCTCGAAGTCATCATGACCAAGCTGCATGCGGGCGGCAAGTTCGATGGCAAGGCCTATGAAACATCCGGCGGACTTCACGGAGT
META-8000bact-1	23161	AGTACA:ATTGCG	P05	22	0.000949873	6c840ce49303d24fe43a65f26ea67269	7	0.318182	AGTCCCGGTATGTATATTGGTGATACGGATGACGGCACCGGTCTGCACCACATGGTATTTGAGGTCGTAGATAACGCTATCGACGAAGCACTTGCCGGTCACTGTAAAGACATCGTTGTCACCATTCATGCTGATAACTCTGTCTCAGTAACCGATGATGGTCGTGGTATTCCTACTGGTATTCACCCGGAAGAAGGTGTGTCTGCTGCCGAAGTTATTATGACCGTGCTTCACGCCGGCGGTAAGTTCGATGACAACTCCTACAAAGTTTCAGGTGGCCTCCATGGGGT
META-8000bact-1	23161	CAGCGC:AAAAGT	P65	2295	0.099089	5766676b3659a47c10356fca2d0f4756	2214	0.964706	AGACCTGGTATGTATATAGGCGACACGGATGACGGTACCGGCCTGCACCATATGGTATTTGAGGTGGTAGATAACGCTATCGACGAGGCGCTCGCGGGTCACTGTAAAGATATCGTCGTGACGATCCACGCCGATAACTCCGTGTCGGTCTCGGATGATGGCCGTGGGATCCCGACCGGTATTCACCCGGAAGAGGGCGTCTCCGCCGCTGAAGTTATCATGACCGTGCTGCACGCAGGCGGTAAATTCGATGATAACTCCTATAAAGTGTCAGGCGGCTTTCATGGAGT
META-8000bact-1	23161	CAGCGC:ATTGCG	P61	8	0.000345408	c45c0ab00d5e11a923db0b72b9e093aa	7	0.875	CGGCCAGGTATGTATATAGGCGACACGGATGACGGTACCGGCCTGCACCATATGGTATTTGAGGTGGTAGATAACGCTATCGACGAGGCGCTCGCGGGTCACTGTAAAGATATCGTCGTGGCGATCCACGCCGATAACTCCGTGTCGGTCTCGGATGATGGCCGTGGGATCCCGACCGGTATTCACCCGGAAGAGGGCGTCTCCGCCGCTGAAGTTATCATGACCGTGCTGCACGCAGGCGGTAAATTCGATGATAACTCCTATAAAGTGTCAGGCGGATTTCACGGTGT
META-8000bact-1	23161	ATCGTC:ATTGCG	P29	490	0.0211563	29a54e076fdd1cc51052f76e5b763444	478	0.97551	AGCCCCGGTATGTATATAGGCGACACAGACGATGGCAGCGGCCTCCACCATATGGTGTTTGAGGTTGTGGACAACTCGATCGACGAGGCGTTGGCCGGTCACTGTGACGACATCAGTATCATCATTCACCCGGACGAATCGATCACTGTTCGTGACAACGGTCGCGGCATTCCGGTTGACGTGCATAAAGAAGAAGGCGTTTCAGCGGCCGAAGTCATCATGACTGTATTGCACGCTGGCGGTAAGTTCGACGACAACTCCTACAAGGTGTCAGGCGGTTTCCACGGGGT
META-8000bact-10	37836	TCAGCC:CTCTTC	P69	3	7.92896e-05	6d73b5edf0eb8fd7f80b75cb90b83242	2	0.666667	AGCCCCGGCATGTATATTGGCGACACCGACGACGGCTCGGGCCTCCACCACATGGTGTTCGAGGTCAGCGACAACGCGATCGACGAGGCGCTGGCGGGGCATTGCGACCGGATCGACATCGTCCTCAACGCCGACGGCTCGGTCTCGGTCACCGACAACGGTCGTGGCATCCCGACCGGCATCCACACCGAGGAAGGCGTGTCCGCAGCCGAGGTCATCATGACCCAGCTCCACGCCGGCGGTAAGTTCGAGAACACCAACGACGAGAACGCCTACAAGGTCTCCGGTGGATTACACGGAGT
META-8000bact-10	37836	GACTTG:AAAAGT	P13	7030	0.185802	063a529224cb622e05d33b1c3bf2cf2b	6550	0.931721	AGTCCCGGAATGTACATTGGCGACACCGATGATGGTAGCGGTCTGCACCACATGGTGTTCGAGGTGGTCGATAACTCCATCGACGAAGCGCTGGCCGGCTACTGCGACGATATCAGCATCATCATCCACCCGGATGAATCCATCACCGTGCGCGACAACGGTCGTGGCATCCCGGTCGATGTGCATAAAGAGGAAGGCGTTTCGGCGGCTGAGGTCATCATGACCGTGCTCCACGCCGGCGGTAAGTTCGATGACAACTCCTATAAAGTTTCCGGCGGCCTGCACGGTGT
META-8000bact-10	37836	GCTCAT:AGCAGC	P57	74	0.00195581	f758a1514882b9a2fa61af21cbe47433	28	0.378378	CGTCCAGGCATGTACATCGGCGGCACCGACGAACGCGCCCTGCACCATCTGTTCGCCGAAGTCCTGGACAACGCCATGGACGAGGCGGTGGCCAAACACGCCAAGCTGATCACGGTGGATTTGGACGCCGAGGGCTATCTGTCGGTGCGCGACGACGGACGCGGCATTCCGGTCGATCCCCACCCCAAACATCCCGGCAAGTCGGCGCTGGAAGTGGTCATGACCGTCCTCCACTCGGGCGGCAAGTTCTCGGGCAAAGCCTATGAAACCTCTGGCGGTCTCCATGGGGT
META-8000bact-10	37836	TCAGCC:TCGTAG	P73	4495	0.118802	ca996ab0d2b290113bdd4bdaa9439a87	4302	0.957063	AGGCCGGGAATGTACATTGGTGACACCGACGATGGCAGCGGTCTGCACCACATGGTGTTCGAGGTGGTCGATAACTCGATCGACGAAGCTCTAGCCGGCCACTGCGACGACATCAGCATTATTATTCACCCGGATGAATCCATCACCGTTCGCGACAACGGCCGTGGCATCCCGGTTGACGTGCACAAGGAAGAAGGCGTTTCTGCAGCCGAGGTCATCATGACCGTGCTGCACGCCGGCGGTAAGTTCGACGATAACTCCTACAAGGTATCCGGTGGCCTTCACGGGGT
META-8000bact-10	37836	GACTTG:CTCTTC	P17	3098	0.0818797	fd694fbe113ef55fce10ef79e6524d5e	2693	0.86927	AGCCCGGGTATGTACATTGGCGATACCGATGACGGTACCGGTCTGCATCACATGGTATTCGAGGTCGTGGATAACCCAATCGACGAAGCGCTCGCTGGTCACTGTAGTGACATTGTGGTCACCATCCATGCCGATAACTCCGTATCGGTGCAGGATGATGGGCGCGGCATTCCTACCGGTATTCACGAAGAAGAGGGCATCTCTGCCGCTGAAGTGATCATGACCGTGCTGCATGCTGGCGGTAAGTTCGATGATAACTCCTATAAAGTCTCGGGAGGACTTCATGGTGT
META-8000bact-10	37836	TGCTGT:CTCTTC	P45	5	0.000132149	29e5dbe66183f1bc908331467d3a6233	3	0.6	AGGCCCGGTATGTATATTGGCGATACAGACGACGGTAGCGGTCTGCATCACATGGTATTCGAGGTGGTTGATAACTCGATCGACGAAGCATTGGCAGGCCATTGCGACGACATCAGTATCATCATCCATCCTGATGAATCGATCACCGTCCGCGACAACGGTCGCGGTATTCCGGTAGACGTGCACAAAGAAGAAGGCGTGTCGGCAGCCGAGGTCATCATGACCGTGCTCCACGCTGGCGGTAAGTTCGACGACAACTCGTACAAGGTGTCTGGAGGACTCCATGGGGT
META-8000bact-10	37836	ATCGTC:AGCAGC	P33	378	0.00999049	7aaca988a068819530b1013797b2dc04	303	0.801587	AGACCTGGGATGTATATCGGAGATGTAGGGGTTCGAGGGCTACATCATTTGGTTTATGAGGTTGTTGATAACTCTATTGATGAGGCGAAGGGAGGACATTGTGATACCATTGGTGTTGCAATTAACGAAGACGGCTCGGTAACAGTTGAAGATAACGGCCGTGGTATTCCAGTTGATTTACATAAAAAAGAAGGAGTTTCTGCACTTGAGGTAGTAATGACTAAAATTGGTGCCGGAGGTAAATTTGATAAAGATTCTTATAAAGTTTCCGGAGGCTTTCACGGTGT
META-8000bact-10	37836	AGTACA:GAACGA	P09	2309	0.0610265	9e047ef204421bf1647a838006e7fc2d	2161	0.935903	CGACCTGGGATGTATATTGGCGATACCGATGACGGCACTGGTCTGCACCACATGGTATTCGAGGTTGTGGACAACGCTATCGACGAAGCCCTCGCGGGCCACTGTAAAGAGATTCAGGTCACGATCCATGCGGATAACTCTGTTTCCGTACAGGATGATGGTCGTGGCATTCCGACCGGTATTCATGAAGAAGAGGGCGTTTCTGCTGCTCAGGTCATCATGACCGTTCTTCATGCCGGCGGTAAATTTGACGATAACTCGTATAAAGTTTCCGGCGGCCTCCATGGTGT
META-8000bact-10	37836	GACTTG:TCGTAG	P21	770	0.020351	d07cf9d25232112dee0631c37432569f	640	0.831169	CGTCCCGGCATGTATATTGGCGATACCGATGACGGTACCGGTCTGCATCACATGGTATTCGAGGTCGTGGATAACGCAATCGACGAAGCGCTCGCTGGTCACTGTAGTGACATTGTGGTCACCATCCATGCCGATAACTCCGTATCGGTGCAGGATGATGGACGCGGCATTCCTACCGGTATTCACGAAGAAGAGGGCATCTCTGCCGCTGAAGTGATCATGACTGTGCTGCATGCTGGCGGTAAGTTCGATGATAACTCCTATAAAGTCTCCGGCGGCCTCCATGGAGT
META-8000bact-10	37836	ATCGTC:TGGAAT	P25	947	0.0250291	4a43f4da3e23f851dfee4a49af3e29a4	905	0.955649	CGGCCAGCGATGTACATTGGCGATACGGATGACGGCACCGGTCTGCATCACATGGTATTCGAGGTCGTGGATAACGCTATCGACGAAGCACTCGCCGGTCACTGTAAAGATATTCTGGTGACTATTCATGCGGATAACTCCGTATCCGTTCAGGATGATGGCCGTGGTATTCCTACCGGCATCCATGAAGAAGAAGGCATTTCTGCGGCAGAAGTGATCATGACCGTGCTGCACGCAGGCGGTAAATTTGATGACAACTCCTATAAAGTTTCCGGAGGTCTTCATGGTGT
META-8000bact-10	37836	GCTCAT:TGGAAT	P49	4402	0.116344	d3b78efb60aa8b3423025648019e56d6	4320	0.981372	CGTCCCGGCATGTACATTGGTGACACCGACGATGGCAGCGGTCTGCACCACATGGTGTTCGAGGTGGTCGACAACTCGATCGACGAAGCCCTCGCCGGCCATTGCGATGACATCAGCATCATTATCCACCCGGATGAGTCCATCACCGTTAAAGACAACGGCCGTGGCATCCCGGTAGACGTGCACAAAGAGGAAGGCGTTTCCGCCGCCGAGGTCATCATGACCGTCCTCCACGCTGGCGGTAAGTTCGACGACAACTCCTACAAAGTATCTGGAGGTCTACATGGCGT
META-8000bact-10	37836	AGTACA:TGGAAT	P01	201	0.0053124	1419ad06ca23a25429923b3a45ae6530	191	0.950249	AGGCCAGGCATGTACATTGGCGACACTGATGACGGTAGCGGTCTGCACCACATGGTGTTCGAGGTGGTCGACAACTCCATCGACGAAGCTTTGGCCGGTCACTGCGACGACATCAGCATTATCATCCACCCGGATGAGTCGATTACCGTGCGCGACAATGGTCGCGGCATTCCGGTAGACGTGCACAAAGAAGAAGGCGTTTCGGCGGCAGAGGTCATCATGACCGTGCTCCACGCTGGCGGTAAGTTCGACGACAATTCCTATAAAGTCTCCGGAGGATTGCATGGCGT
META-8000bact-10	37836	AGTACA:ATTGCG	P05	604	0.0159636	128bf5b01573bf191109c4b51bec45cf	557	0.922185	AGACCGGGCATGTACATTGGTGATACTGACGATGGCAGCGGTCTGCACCATATGGTGTTTGAAGTAGTCGATAACTCCATCGATGAAGCGCTGGCTGGCCATTGCGACGACATCACCATCACTATTCACCCGGATGAATCCATTACCGTGCGCGATAACGGCCGCGGCATTCCGGTGGATGTGCATAAAGAAGAAGGCGTTTCCGCGGCAGAGGTCATCATGACCGTACTGCACGCCGGCGGTAAGTTCGATGACAACTCCTATAAGGTTTCCGGCGGCCTTCACGGAGT
META-8000bact-10	37836	GCTCAT:TCGTAG	P53	5636	0.148959	aeb39f285a187e03cd39956de76049b5	4155	0.737225	AGCCCAGGAATGTATATAGGCGGCACCGACGAACGCGCCCTGCACCATCTGTTCGCCGAAGTCCTGGACAACGCCATGGACGAGGCGGTGGCCAAACACGCCAAGCTGATCACGGTGGATTTGGACGCCGAGGGCTATCTGTCGGTGCGCGACGACGGACGCGGCATTCCGGTCGATCCCCACCCCAAACATCCCGGCAAGTCGGCGCTGGAAGTGGTCATGACCGTCCTCCACTCGGGCGGCAAGTTCTCGGGCAAAGCCTATGAAACCTCGGGAGGACTGCATGGAGT
META-8000bact-10	37836	TGCTGT:AAAAGT	P41	49	0.00129506	635d7c49b13c049b928c63ebdb13abc1	11	0.22449	CGTCCCGCAATGTATATAGGGGATACCGACGACGGGTCGGGCCTCCATCACATGGTGTTCGAAGTCAGCGACAACGCGATCGACGAGGCGCTCGCCGGGCATTGCGACCGCATCGACATCGTCCTCAACGCCGACGGTTCGGTCAGCGTTACCGACAATGGCCGCGGCATTCCGACCGGCATCCACACCGAGGAAGGCGTGTCCGCAGCCGAGGTCATCATGACCCAGCTCCACGCCGGTGGTAAGTTCGAAAACACCAGCGACGAGAACGCGTACAAGGTCTCGGGAGGACTTCACGGAGT
META-8000bact-10	37836	TGCTGT:GAACGA	P37	366	0.00967333	3af85bfdca39f5169b60fb53d2dcd5aa	311	0.849727	CGCCCGGCTATGTACATCGGCGACACCGACGACGGTTCGGGCCTCCACCACATGGTGTTCGAGGTCAGCGACAACGCGATCGACGAGGCGCTCGCCGGGCATTGCGACCGCATTGACATCGTCCTCAACGCCGACGGCTCGGTCTCCGTCACCGACAACGGTCGCGGTATCCCGACCGGCATCCATACCGAGGAAGGCGTGTCCGCAGCCGAGGTCATCATGACCCAGCTCCACGCCGGCGGTAAGTTCGAGAACACCAACGACGAGAACGCCTACAAGGTCTCCGGCGGCCTACGGAGT
META-8000bact-10	37836	CAGCGC:ATTGCG	P61	15	0.000396448	100348f6d0ac4036c45a7c9125f72357	7	0.466667	AGGCCGGCCATGTATATAGGCGATACCGATGACGGCACTGGTCTGCACCACATGGTATTCGAGGTTGTGGACAACGCTATCGACGAAGCCCTCGCGGGCCACTGTAAAGAGATTCAGGTCACGATCCATGCGGATAACTCTGTGTCCGTACAGGATGATGGTCGTGGCATTCCGACCGGTATTCATGAAGAAGAGGGCGTTTCTGCTGCTCAGGTCATCATGACCGTTCTTCATGCCGGCGGTAAATTTGACGATAACTCGTATAAAGTCTCGGGTGGCTTACATGGCGT
META-8000bact-10	37836	CAGCGC:AAAAGT	P65	4393	0.116106	d40828a2c8572d91c24b09ad07576420	4023	0.915775	CGGCCCGGGATGTATATTGGCGATACCGATGACGGCACCGGTCTGCACCACATGGTATTCGAGGTTGTGGACAACGCTATCGACGAAGCCCTCGCGGGCCACTGTAAAGAGATTCAGGTCACGATCCATGCGGATAACTCTGTGTCCGTACAGGATGATGGTCGTGGCATTCCGACCGGTATTCATGAAGAAGAGGGCGTTTCTGCTGCTCAGGTCATCATGACCGTTCTTCATGCCGGCGGTAAATTTGACGATAACTCGTATAAAGTCTCAGGAGGCCTCCACGGAGT
META-8000bact-10	37836	ATCGTC:ATTGCG	P29	175	0.00462522	754689e8e389aefc3e2b68a393c59277	164	0.937143	AGTCCGGCGATGTACATTGGCGACACAGACGATGGCAGCGGCCTCCACCATATGGTGTTTGAGGTTGTGGACAACTCGATCGACGAGGCGTTGGCCGGTCACTGTGACGACATCAGTATCATCATTCACCCGGACGAATCGATCACTGTTCGTGACAACGGTCGCGGCATTCCGGTTGACGTGCATAAAGAAGAAGGCGTTTCAGCGGCCGAAGTCATCATGACTGTATTGCACGCTGGCGGTAAGTTCGACGACAACTCCTACAAGGTGTCGGGCGGACTACACGGCGT
META-8000bact-100	51426	ATCGTC:AGCAGC	P34	2931	0.0569945	741f4b67a6739e694ccc32fcedaf1dcb	2529	0.862845	AGCCCCGGTATGTACATTGGTGACACCGACGATGGCAGCGGTCTGCACCACATGGTGTTCGAGGTGGTCGACAACTCGATCGACGAAGCCCTCGCCGGCCACTGCGACGACATCAGCATCATCATCCACCCGGATGAGTCCATCACCGTTAAAGACAACGGCCGTGGCATCCCGGTAGACGTACACAAAGAGGAAGGCGTTTCCGCCGCCGAGGTCATCATGACCGTCCTCCACGCTGGCGGTAAGTTCGACGACAACTCCTACAAAGTATCCGGTGGTCTGCACGGAGT
META-8000bact-100	51426	TGCTGT:CTCTTC	P46	3111	0.0604947	6ef3f418ab558032b678c9a439f3df14	2903	0.93314	AGTCCAGGAATGTACATCGGCGACACTGATGACGGTAGCGGTCTGCACCACATGGTGTTCGAGGTGGTCGACAACTCCATCGACGAAGCTTTGGCCGGTCACTGCGACGACATCAGTATCATCATTCACCCGGACGAATCCATCACCGTGCGCGACAACGGTCGCGGCATCCCGGTAGATGTGCATAAAGAAGAAGGCGTTTCTGCGGCAGAGGTCATCATGACTGTGCTCCACGCCGGCGGTAAGTTTGACGACAACTCCTATAAAGTCTCCGGAGGCTTGCATGGAGT
META-8000bact-100	51426	GACTTG:CTCTTC	P18	154	0.00299459	ca77f9e1db606a8d142c08ec3527c127	29	0.188312	AGCCCGGGTATGTATATTGGCGACACTGATGACGGTAGCGGTCTGCACCACATGGTGTTCGAGGTGGTCGACAACTCCATCGACGAAGCTTTGGCCGGTCACTGCGACGACATCAGTATCATCATTCACCCGGACGAATCCATCACCGTGCGCGACAACGGTCGCGGCATCCCGGTAGATGTGCATAAAGAAGAAGGCGTTTCTGCGGCAGAGGTCATCATGACTGTGCTCCACGCCGGCGGTAAGTTTGACGACAACTCCTATAAAGTTTCCGGCGGACTACATGGCGT
META-8000bact-100	51426	TCAGCC:TCGTAG	P74	413	0.00803096	9f4133398ebb044e209aee350f640eb5	124	0.300242	CGGCCTGGTATGTACATAGGCCACACCGACGACGGCTCCGGTCTGCACCACATGGTCTACGAGGTCGTGGACAATGCGATCGACGAAGCGCTGGCCGGTCATGCCGACATCGTGACGGTGACGCTGAACGCCGACGGGTCCGTGACCGTGACCGACAACGGCCGCGGCATCCCGACGGATATCCATACCGGCGAGGGTATCTCGGCTGCCGAAGTCATCATGACGCAGCTGCATGCCGGCGGAAAATTCGACCAGAATTCCTACAAGGTTTCGGGCGGCTTACATGGCGT
META-8000bact-100	51426	AGTACA:GAACGA	P10	7051	0.13711	8f5f9db1cccfcd53f1c9b447f6a9796a	6592	0.934903	CGACCTGGTATGTATATAGGCGATACCGATGACGGTACCGGTCTGCATCACATGGTATTCGAGGTCGTGGATAACGCAATCGACGAAGCGCTCGCTGGTCACTGTAGTGACATTGTGGTCACCATCCATGCCGATAACTCCGTATCGGTGCAGGATGATGGACGCGGCATTCCTACCGGTATTCACGAAGAAGAGGGCATCTCTGCCGCTGAAGTGATCATGACCGTGCTGCATGCTGGCGGTAAGTTCGATGATAACTCCTATAAAGTCTCAGGAGGCCTACACGGGGT
META-8000bact-100	51426	GACTTG:TCGTAG	P22	4562	0.08871	cc0bf3ec1e3fbc5ff5143f9b405e9c57	4315	0.945857	AGCCCAGGAATGTATATTGGTGATACTGATGACGGCACCGGTCTGCACCACATGGTATTCGAGGTCGTGGACAACGCTATCGACGAAGCACTCGCTGGCCACTGTAGCGACATTCAGGTGACGATCCACGCCGACAACTCCGTCTCGGTGCAGGATGATGGCCGTGGTATCCCAACCGGTATCCACGAAGAGGAAGGGGTGTCTGCGGCACAGGTCATCATGACCGTACTGCACGCCGGCGGTAAGTTTGACGACAACTCCTATAAGGTTTCAGGCGGCCTGCACGGCGT
META-8000bact-100	51426	GACTTG:AAAAGT	P14	5834	0.113445	c2fcd25443677d05a073f29419b87c67	5574	0.955434	AGACCTGGGATGTACATCGGTGACACCGACGATGGCAGCGGTCTGCACCACATGGTGTTCGAGGTGGTCGACAACTCGATCGACGAAGCCCTCGCCGGCCACTGCGACGACATCAGCATCATCATCCACCCGGATGAGTCCATCACCGTTAAAGACAACGGCCGTGGCATCCCGGTAGACGTGCACAAAGAGGAAGGCGTTTCCGCCGCCGAGGTCATCATGACCGTCCTCCACGCTGGCGGTAAGTTCGACGACAACTCCTACAAAGTATCGGGTGGCCTCCACGGAGT
META-8000bact-100	51426	TCAGCC:CTCTTC	P70	1131	0.0219928	05abaf8208920b35c405e1027662e633	1111	0.982317	CGGCCTGCTATGTACATTGGCGATACCGACGACGGCTCCGGCCTCCACCATATGGTGTTCGAGGTGTCCGACAATGCGATCGACGAGGCGCTCGCCGGGCATTGCGACCGGATCGACATCACGCTCAACGCCGATGGATCGGTTTCGGTCGAGGATAACGGGCGCGGGATTCCGACCGGCATCCACACCGAGGAAGGCGTCAGCGCCGCCGAAGTGATCATGACCCAGCTTCACGCGGGGGGTAAGTTCGAGAACACCTCGAACGACAATGCTTACAAGGTGTCGGGTGGTTTGCACGGGGT
META-8000bact-100	51426	GCTCAT:AGCAGC	P58	2441	0.0474663	7409520702ee6960d86e74be82f83784	2305	0.944285	CGTCCGGCCATGTATATAGGCGATACCGACGACGGTTCCGGCCTCCACCACATGGTGTTCGAGGTCAGCGACAACGCGATCGACGAGGCGCTGGCGGGGCATTGCGACCGGATCGACATCGTCCTCAACGCCGACGGATCGGTCAGCGTCACCGACAACGGCCGCGGTATCCCGACCGGCATCCATACTGAGGAAGGCGTGTCCGCAGCCGAGGTCATCATGACCCAGCTCCACGCCGGCGGTAAGTTCGAGAACACTTCGGACGAGAACGCGTGCAAGGTCTCCGGCGGCTTTCATGGTGT
META-8000bact-100	51426	CAGCGC:AAAAGT	P66	3745	0.0728231	05652e1687675233ef1b1aa4d1434a30	3430	0.915888	AGTCCTGCGATGTACATAGGCGACACCGACGACGGCTCGGGCCTCCACCACATGGTGTTCGAGGTCAGCGACAACGCGATCGACGAGGCGCTCGCCGGGCATTGCGACCGGATCGACATCGTCCTCAACGCCGACGGCTCGGTCTCCGTCACCGACAACGGCCGCGGTATCCCGACCGGTATCCACACCGAGGAAGGCGTGTCCGCAGCCGAGGTCATCATGACCCAGCTCCACGCCGGCGGTAAGTTCGAGAACACCAACGACGAGAACGCCTACAAGGTCTCTGGCGGCCTACACGGTGT
META-8000bact-100	51426	CAGCGC:ATTGCG	P62	64	0.00124451	317a94cf1b584eb7e4fa7e3c983cb600	20	0.3125	CGACCGGGTATGTACATAGGCGACACCGACGACGGCTCGGGCCTCCACCACATGGTGTTCGAGGTCAGCGACAACGCGATCGACGAGGCGCTCGCCGGGCATTGCGACCGGATCGACATCGTCCTCAACGCCGACGGCTCGGTCTCCGTCACCGACAACGGCCGCGGTATCCCGACCGGTATCCACACCGAGGAAGGCGTGTCCGTAGCCGAGGTCATCATGACCCAGCTCCACGCCGGCGGTAAGTTCGAGAACACCAACGACGAGAACGCCTACAAGGTCTCGGGCGGCCTTCATGGGGT
META-8000bact-100	51426	ATCGTC:ATTGCG	P30	4330	0.0841987	490dd1311d23c70c28535e5f89f0da63	3708	0.856351	AGACCAGCTATTATATTGGCGATACAGACGACGGTAGCGGTCTGCATCACATGGTATTCGAGGTAGTTGATAACTCGATCGACGAAGCGCTGGCAGGACATTGCGACGACATCAGTATCATCATCCACCCCGACGAATCGATCACCGTTCGCGACAACGGCCGCGGTATTCCGGTAGACGTGCATAAAGAAGAAGGCGTGTCGGCAGCCGAAGTCATCATGACGGTGCTCCACGCAGGCGGTAAGTTCGACGATAACTCGTACAAGGTCTCAGGCGGACTGCATGGGGT
META-8000bact-100	51426	ATCGTC:TGGAAT	P26	1191	0.0231595	740edb1295b8af60662965cf01e17462	1066	0.895046	AGACCCGCCATGTACATAGGTGACACCGACGATGGCAGCGGTCTGCACCACATGGTGTTCGAGGTGGTCGACAACTCGATCGACGAAGCCCTCGCCGGCCACTGCGACGGCATCAGCATCATCATCCACCCGGATGAGTCCATCACCGTTAAAGACAACGGCCGTGGCATCCCGGTAGACGTGCACAAAGAGGAAGGCGTTTCCGCCGCCGAGGTCATCATGACCGTCCTCCACGCTGGCGGTAAGTTCGACGACAACTCCTACAAAGTATCGGGCGGATTGCATGGTGT
META-8000bact-100	51426	AGTACA:ATTGCG	P06	3805	0.0739898	9301f0a42f41a6cf59b2138d7640135e	3161	0.830749	CGCCCTGGCATGTACATTGGTGACACCGACGATGGCAGCGGTCTGCACCACATGGTGTTCGAGGTGGTCGACAACTCGGTCGACGAAGCCCTCGCCGGCCACTGCGACGACATCAGCATCATCATCCACCCGGATGAGTCCATCACCGTTAAAGACAACGGCCGTGGCATCCCGGTAGACGTGCACAAAGAGGAAGGCGTTTCCGCCGCCGAGGTCATCATGACCGTCCTCCTCGCTGGCGGTAAGTTCGACGACAACTCCTACAAAGTATCCGGCGGCTTACATGGCGT
META-8000bact-100	51426	AGTACA:TGGAAT	P02	340	0.00661144	7f30c425b871934f992db762d7f53904	224	0.658824	CGTCCTGCCATGTATATCGGCGACACCGATGATGGTAGCGGTCTGCACCACATGGTGTTCGAGGTGGTCGATAACTCCATCGACGAAGCTCTGGCCGGTCACTGCGACGACATCAGCATTATCATCCACCCGGATGAATCCATCACCGTGCGTGACAACGGTCGTGGCATCCCGGTAGACGTGCACAAAGAAGAAGGCGTTTCGGCGGCAGAGGTCATCATGACCGTGCTCCACGCTGGCGGTAAGTTCGACGACAACTCCTATAAAGTATCCGGAGGTCTACATGGGGT
META-8000bact-100	51426	GCTCAT:TGGAAT	P50	4	7.77817e-05	3f721cd0389a78d94d3841a4a9b0ca29	2	0.5	CGCCCGGGTATGTATATTGGCGATACCGACGACGGTTCCGGCCTCCACCACATGGTGTTCGAGGTCAGCGACAACGCGATCGACGAGGCGCTGGCGGGGCATTGCGACCGGATCGACATCGTCCTCAACGCCGACGGATCGGTCAGCGTCACCGACAACGGCCGCGGTATCCCGACCGGCATCCATACTGAGGAAGGCGTGTCCGCAGCCGAGGTCATCATGACCCAGCTCCACGCCGGCGGTAAGTTCGACGACAACTCCTACAAAGTATCCGGTGGATTGCATGGTGT
META-8000bact-100	51426	TGCTGT:GAACGA	P38	896	0.0174231	c91d583414ddc50838d82069d7353a7d	539	0.601562	CGGCCGGGGATGTACATTGGGTCCACCGGTCCACGTGGTCTGCACCACCTGGTCTACGAGATCGTCGACAACTCCGTGGACGAAGCCCTGGCCGGCTACTGCGACACGATCCTCGTGACCATCCTGGAGGACGGCGGCGTCCGCGTCAACGACAACGGTCGAGGCATCCCGGTCGACATCCACCCGGTCGAGAAGGAGTCGACCGTCGAGGTCGTCCTGACCATCCTGCACGCCGGCGGTAAGTTCGGTGGCGGCGGGTACGCGGTCTCAGGAGGTTTTCACGGAGT
META-8000bact-100	51426	TGCTGT:AAAAGT	P42	2580	0.0501692	1257ef7e04c0f8f28a790076bbc55b37	1253	0.485659	CGCCCGGCAATGTATATAGGTGATACAGGTGTAAAGGCTTGCACCACTTGGTTTACGAGGTTGTAGATAACTCGATTGATGAAGCTTTGGCTGGTCATGCGGATACAATTGACGTTAGAATTTTAGCAGGAAACTCAATCAGAGTTGAAGATAACGGACGTGGTATTCCGACAGGAATTAATACGAAAGAAAATAAATCGGCGCTTGAAATTGTAATGACGGTTTTACAAGCGGGTGGGAAATTTGATAAAGATACTTATAAGGTTTCCGGCGGCCTACATGGCGT
META-8000bact-100	51426	GCTCAT:TCGTAG	P54	964	0.0187454	ef58fffc526620f8dcd14aa38cdcb065	752	0.780083	CGGCCCGCAATGTATATAGGCGACACCGACGACGGCTCGGGCCTCCACCACATGGTGTTTGAGGTCAGCGACAACGCGATCGACGAGGCGCTGGCGGGGCACTGCGACCGGATTGACATCGTCCTCAACGCCGACGGATTGGTCAGCGTCACCGACAACGGCCGCGGTATTCCGACCGGCATCCACACCGAGGAAGGCGTGTCCGCAGCCGAGGTCATCATGACCCAGCTCCACGCCGGCGGTAAGTTCGAGAACACCAACGACGAGAATGCGTACAAGGTCTCAGGTGGATTACATGGAGT
META-8000bact-101	49927	GACTTG:TCGTAG	P22	5506	0.110281	6f48356fbea0e656862307faedd2ae05	5061	0.919179	AGACCCGCCATGTACATCGGTGACACCGACGATGGCAGCGGTCTGCACCACATGGTGTTCGAGGTGGTCGACAACTCGATCGACGAAGCCCTCGCCGGCCACTGCGACGACATCAGCATCATCATCCACCCGGATGAGTCCATCACCGTTAAAGACAACGGCCGTGGCATCCCGGTAGACGTGCACAAAGAGGAAGGCGTTTCCGCCGCCGAGGTCATCATGACCGTCCTCCACGCTGGCGGTAAGTTCGACGACAACTCCTACAAAGTATCTGGAGGACTACATGGAGT
META-8000bact-101	49927	GACTTG:CTCTTC	P18	3740	0.0749094	9fa275b5ebfce0cd18c177d396d12f11	3487	0.932353	AGGCCAGGTATGTACATTGGCGACACCGATGATGGTAGCGGCCTGCACCACATGGTCTTCGAAGTGGTGGACAACTCCATCGACGAAGCACTGGCTGGCCACTGTGACGAAATCACCGTCACCATTCATCCAGACGAATCCATTTCCGTAACCGACAACGGCCGCGGTATTCCCGTGGACGTGCATAAGGAAGAAGGCGTATCTGCAGCCGAGGTCATCATGACCGTACTGCACGCTGGCGGTAAGTTCGATGACAACTCCTACAAGGTGTCAGGCGGTCTCCATGGAGT
META-8000bact-101	49927	TCAGCC:TCGTAG	P74	37	0.000741082	f765bf6f8766b20d1cbda298edb3b097	15	0.405405	CGCCCTGCGATGTACATTGGATCCACGGGGCCGCGCGGTCTGCACCACCTGGTCTACGAGATCGTCGACAACGCCGTCGACGAGGCGCTGGCCGGATACTGCGACAACATCGAGGTCGTCATGCGCGCCGACGGAGGCGTGACCGTCGCCGACAACGGCCGCGGCATCCCCGTCGACATGCACCCGACCGAGGGCATCTCGACCGTCGAGCTCGTGCTGACCGTGCTGCACGCGGGCGGCAAGTTCGGCGGCGGCGGCTACGCGGTCTCAGGCGGTTTACACGGCGT
META-8000bact-101	49927	ATCGTC:AGCAGC	P34	2408	0.0482304	be0a1239f4464de9b7c8455248fc59fb	2260	0.938538	AGCCCAGGTATGTATATCGGCGATACAGACGACGGTAGCGGTCTGCATCACATGGTATTCGAGGTGGTTGATAACTCGATCGACGAAGCATTGGCAGGCCATTGCGACGACATCAGTATCATCATCCATCCTGATGAATCGATCACCGTCCGCGACAACGGTCGCGGTATTCCGGTAGACGTGCACAAAGAAGAAGGCGTGTCGGCAGCCGAGGTCATCATGACCGTGCTCCACGCTGGCGGTAAGTTCGACGACAACTCGTACAAGGTGTCAGGAGGTTTGCACGGCGT
META-8000bact-101	49927	AGTACA:GAACGA	P10	8020	0.160635	8bb17c2a60123d6e98df22b97309651c	7530	0.938903	AGACCTGGGATGTATATAGGCGATACCGATGACGGCACCGGTCTGCACCACATGGTATTCGAGGTTGTGGATAACGCTATCGACGAAGCACTCGCGGGTCGCTGTAAAGATATTATCGTCACCATTCACGGCGATAACTCCGTTTCCGTACAGGATGATGGCCGTGGTATCCCGACCGGTATTCACCCGGAAGAGGGCGTGTCTGCTGCAGAAGTCATCATGACCGTTCTGCACGCGGGCGGTAAGTTCGATGATAACTCGTATAAAGTGTCAGGAGGCCTCCATGGTGT
META-8000bact-101	49927	GACTTG:AAAAGT	P14	5476	0.10968	7938c5930cecc8b7e22eb3bae31844e9	4959	0.905588	AGCCCTGCTATGTACATCGGTGACACCGACGATGGCAGCGGTCTGCACCACATGGTGTTCGAGGTGGTCGACAACTCGATCGACGAAGCCCTCGCCGGCCACTGCGACGACATCAGCATCATCATCCACCCGGATGAGTCCATCACCGTTAAAGATAACGGCCGTGGCATCCCGGTAGACGTGCACAAAGAGGAAGGCGTTTCCGCCGCCGAGGTCAACATGACCGTCCTCCACGCTGGCGGTAAGTTCGACGACAACTCCTACAAAGTATCAGGCGGCCTCCATGGTGT
META-8000bact-101	49927	TCAGCC:CTCTTC	P70	361	0.00723056	246059c8d3365763930906e427bdf080	201	0.556787	AGTCCCGGCAATGTACATCGGGTCCACCGGTCCACGTGGTCTGCACCACCTGGTCTACGAGATCGTCGACAACTCCGTGGACGAAGCCCTCGCCGGCTACTGCGACACGATCCTCGTGACCATCCTCGAAGACGGTGGCGTCCGCGTCGTCGACAACGGTCGAGGTATCCCGGTGGACATCCACCCGGTCGAGAAGAAGTCCACGGTCGAGGTCGTCCTCACGATCCTCCACGCCGGCGGCAAGTTCGGCGGCAGCGGCTACGCGGTCTCAGGAGGACTGCACGGTGT
META-8000bact-101	49927	ATCGTC:ATTGCG	P30	3211	0.0643139	2e4432c26cf90ff6ea18b74498eab7d6	2796	0.870757	AGCCCAGGTATGTACATCGGCGACACCGATGATGGTAGCGGTCTGCACCACATGGTGTTCGAGGTGGTCGATAACTCCATCGACGAAGCTCTGGCCGGTCACTGCGACGACATCAGCATTATCATCCACCCGGATGAATCCATCACCGTGCGTGACAACGGTCGTGGCATCCCGGTAGACGTGCACAAAGAAGAAGGCGTTTCGGCGGCAGAGGTCATCATGACCGTGCTCCACGCTGGCGGTAAGTTCGACGACAACTCCTACAAGGTATCGGGCGGATTCCACGGGGT
META-8000bact-101	49927	CAGCGC:AAAAGT	P66	32	0.000640936	cefd9700b5b0ccb5280776b4ff81e027	11	0.34375	AGGCCTGCTATGTATATAGGCGACACCGACGACGGGTCCGGTCTCCACCACATGGTGTTCGAGGTCAGCGACAACGCGATCGACGAGGCGCTGGCGGGGCATTGCGACCGCATCGACATCGTCCTCAATGCCGACGGATCGGTCTCCGTCACCGACAACGGCCGCGGCATCCCGACCGGCATCCACACCGAGGAAGGCGTGTCCGCAGCCGAGGTCATCATGACCCAGCTCCACGCCGGCGGTAAGTTCGAGAACACCAACGACGAGAACGCGTACAAGGTCTCAGGAGGATTCCACGGCGT
META-8000bact-101	49927	GCTCAT:TGGAAT	P50	31	0.000620907	9cfcdec711b0fad3aaefcb25e5477332	13	0.419355	CGACCGGCTATGTATATTGGTGACACCGACGATGGCAGCGGTCTGCACCACATGGTGTTCGAGGTGGTCGACAACTCGATCGACGAAGCCCTCGCCGGCCACTGCGACGACATCAGCATCATCATCCACCCGGATGAGTCCATTACCGTTAAAGACAACGGCCGTGGCATCCCGGTAGACGTGCACAAAGAGGAAGGCGTTTCCGCCGCCGAGGTCATCATGACCGTCCTCCACGCTGGCGGTAAGTTCGACGACAACTCCTACAAAGTTTCCGGCGGCCTGCACGGCGT
META-8000bact-101	49927	TGCTGT:AAAAGT	P42	2123	0.0425221	88b1653697c92ef5dd34ad8f886149c5	1125	0.529911	CAGCCAGCTATGTATATTGGTGACACCGACGATGGCAGCGGTCTCCACCATATGGTGTTCGAGGTGGTTGATAACACGATTGAGGAAGCTTTGGCTGGCCATTGCGACGACATCAGCATCATCATCCACCCGGACGAGTCGATTACCGTGCGTGACAACGGCCGCGGTATTCCGGTAGACGTGCATAAAGAAGAAGGTATCTCGGCAGCAGAGGTCATCATGACCGTGCTCCATGCCGGCGGTAGATTCGACGATAACTCGTATAAAGTTTCAGGAGGTCTCCACGGCGT
META-8000bact-101	49927	GCTCAT:TCGTAG	P54	1851	0.0370741	a24e422b3b6b8bbb022d01fb1f0da4fa	1759	0.950297	AGACCCGGGATGTATATTGGGTCCACCGGTCCACGTGGTCTGCACCACCTGGTCTACGAGATCGTCGACAACTCCGTGGACGAGGCCCTCGCCGGCTACTGCGACACGATCCTCGTGACCATCCTGGAGGACGGCGGCGTCCGCGTCATCGACAACGGTCGAGGCATCCCGGTCGACATCCACCCGGTGGAGAAGAAGTCGACCGTCGAGGTCGTCCTGACCATCCTGCACGCCGGCGGCAAGTTCGGCGGCGGCGGGTACGCGGTCTCTGGAGGATTCCATGGTGT
META-8000bact-101	49927	TGCTGT:CTCTTC	P46	3626	0.072626	da9147e3cd026e317673146fa00b952c	3504	0.966354	CGGCCTGGGATGTACATCGGCGACACTGATGACGGTAGCGGTCTGCACCACATGGTGTTCGAGGTGGTCGACAACTCCATCGACGAAGCTTTGGCCGGTCACTGCGACGACATCAGTATCATCATTCACCCGGACGAATCCATCACCGTGCGCGACAACGGTCGCGGCATCCCGGTAGATGTGCATAAAGAAGAAGGCGTTTCTGCGGCAGAGGTCATCATGACTGTGCTCCACGCCGGCGGTAAGTTTGACGACAACTCCTATAAAGTTTCAGGAGGCCTTCACGGAGT
META-8000bact-101	49927	GCTCAT:AGCAGC	P58	915	0.0183268	429b35ebedad453529e0c2beda5046c5	642	0.701639	AGTCCTGGTATGTATATTGGCGATACCGACGACGGGTCGGGCCTCCACCACATGGTGTTCGAGGTCAGCGACAACGCGATTGACGAGGCGCTTGCCGGGCATTGCGACCGGATCGACATCGTCCTGAACGCCGACGGGTCGGTCAGCATCACCGACAATGGCCGCGGCATCCCGACCGGCATCCACACCGAGGAAGGCGTCTCGGCGGCCGAGGTCATCATGACCCAGCTCCACGCCGGCGGTAAGTTCGAGAATACCAACGACGAGAACGCGTACAAGGTCTCCGGTGGTCTACATGGAGT
META-8000bact-101	49927	CAGCGC:ATTGCG	P62	624	0.0124982	332e2c8592c2b67a404a5f5400e71af2	575	0.921474	AGGCCGGGAATGTATATTGGCGATACCGACGACGGGTCGGGCCTCCACCACATGGTGTTCGAGGTCAGCGACAACGCGATCGACGAGGCGCTCGCCGGGCATTGCGACCGGATCGACATCGTCCTGAACGCCGACGGATCGGTCAGCGTCACCGACAATGGCCGCGGCATCCCGACCGGCATCCACACCGAGGAAGGCGTGTCCGCAGCCGAGGTCATCATGACCCAGCTCCACGCCGGCGGTAAGTTCGAGAACACCAACGACGAGAACGCGTACAAGGTCTCCGGTGGCCTACACGGCGT
META-8000bact-101	49927	AGTACA:TGGAAT	P02	6217	0.124522	f027efb5ee5276cb17889d6d16db44b4	5862	0.942899	GGCCCGGGAATGTATATTGGCGACACCGATGATGGCAGCGGTCTGCACCACATGGTGTTCGAGGTGGTCGATAACTCGATCGACGAAGCGCTCGCCGGCCATTGCGACGACATCAGCATCATCATCCACCCGGATGAGTCCATCACCGTTCGTGACAACGGCCGTGGCATCCCGGTAGACGTTCATAAAGAAGAAGGCGTTTCGGCAGCCGAGGTCATCATGACTGTGCTGCACGCCGGCGGTAAGTTCGACGACAACTCCTATAAAGTCTCCGGCGGATTGCACGGTGT
META-8000bact-101	49927	AGTACA:ATTGCG	P06	97	0.00194284	e761558f840cc0932863d226e7cc18c2	21	0.216495	AGGCCAGGAATGTATATTGGCGACACCGATGATGGTAGCGGTCTGCACCACATGGTGTTCGAGGTGGTCGATAACTCCATCGACGAAGCTCTGGCCGGTCACTGCGACGACATCAGCATTATCATCCACCCGGATGAATCCATCACCGTGCGTGACAACGGTCGTGGCATCCCGGTAGACGTGCACAAAGAAGAAGGCGTTTCGGCGGCAGAGGTCATCATGACCGTGCTCCACGCTGGCGGTAAGTTCGACGACAACTCCTACAAAGTATCCGGCGGTCTGCACGGTGT
META-8000bact-101	49927	TGCTGT:GAACGA	P38	1102	0.0220722	5260f97dbe14300c068018b5f1ac69e3	1012	0.91833	CGCCCCGGCATGTATATAGGGTCCACCGGTCCACGTGGTCTGCACCACCTGGTCTACGAGATCGTCGACAACTCCGTGGACGAAGCCCTGGCCGGCTACTGCGACACGATCCTCGTGACCATCCTGGAGGACGGCGGCGTCCGCGTCATCGACAACGGCCGAGGCATCCCGGTCGACATCCACCCGGTCGAGAAGAAGTCGACCGTCGAGGTCGTCCTGACCATCCTGCACGCCGGCGGCAAGTTCGGTGGCGGCGGGTACGCGGTCTCAGGCGGCCTCCATGGCGT
META-8000bact-101	49927	ATCGTC:TGGAAT	P26	278	0.00556813	70a1a450ab250dbcd4d281817e5a1205	133	0.478417	CGTCCGGGTATGTATATAGGCGGCACGGATGAAAAAGCGCTGCACCATCTGTTTGCCGAAGTCATCGACAACTCCATGGACGAGGCCGTCGCCGGCCACGCCAATTTCATCGAAGTCCACTTGGATACTGAAGGCTTTTTGACGGTCAGCGACAACGGTCGCGGTATTCCCGTGGAAAACCACCCGCAGGTTCCCGGCAAGTCCACGCTTGAAGTCATCATGACAAAGCTGCATGCGGGCGGTAAGTTCGATGGCAAGGCCTATGAAACGTCAGGTGGTTTCCACGGCGT
META-8000bact-102	51205	GCTCAT:AGCAGC	P58	390	0.00761644	28b49e5da04217792ad7253dd5e70321	340	0.871795	AGCCCCGGAATGTATATCGGCGATACCGACGACGGGTCGGGCCTCCACCACATGGTGTTCGAGGTCAGCGACAACGCGATCGACGAGGCGCTTGCCGGGCATTGCGACCGGATCGACATCGTCCTGAACGCCGACGGATCGGTCAGCGTCACCGACAATGGCCGCGGCATCCCGACCGGCATCCACACCGAGGAAGGCGAGTCCGCAGCCGAGGTCATCATGACCCAGCTCCACGCCGGCGGTAAGTTCGAGAACACCAGCGACGAGAACGCGTACAAGGTCTCAGGCGGATTTCACGGAGT
META-8000bact-102	51205	TGCTGT:CTCTTC	P46	4947	0.0966117	9c931b96112dcb988b44dd939f28f19e	4828	0.975945	CGTCCCGCAATGTATATTGGCGATACAGACGACGGTAGCGGTCTGCATCACATGGTATTCGAAGTGGTTGATAACTCGATCGACGAAGCATTGGCAGGCCATTGCGACGACATCAGTATCATCATCCACCCTGACGAATCGATCACCGTCCGCGACAACGGTCGCGGTATTCCGGTAGACGTGCACAAAGAAGAAGGCGTGTCGGCAGCTGAGGTCATCATGACCGTGCTCCACGCTGGCGGTAAGTTCGACGACAACTCGTACAAGGTGTCCGGCGGATTACATGGAGT
META-8000bact-102	51205	ATCGTC:TGGAAT	P26	730	0.0142564	841bd2e154cdc6ef424e0dec6fab0a9b	641	0.878082	AGTCCTGGTATGTACATAGGTGACACCGACGATGGCAGCGGTCTGCACCACATGGTGTTCGAGGTGGTCGACAACTCGATCGACGAAGCCCTCGCCGGCCACTGCGACGACATCAGCATCATCATCCACCCGGATGAGTCCATCACCGTTAAAGACAACGGCCGTGGCATCCCGGTAGACGTGCACAAAGAGGAAGGCGTTTCCGCCGCCGAGGTCATCATGACCGTCCTCCACGCTGGCGGTAAGTTCGACGACAACTCCTACAAAGTATCCGGAGGCTTACACGGAGT
META-8000bact-102	51205	AGTACA:TGGAAT	P02	5481	0.10704	9cacf9fb5bb80c60f7410dfdb31a6779	5165	0.942346	AGGCCTGCGATGTATATTGGTGACACCGACGATGGCAGCGGTCTGCACCACATGGTGTTCGAGGTGGTCGACAACTCGATCGACGAAGCCCTCGCCGGCCACTGCGACGACATCAGCATCATCATCCACCCGGATGAGTCCATCACCGTTAAAGACAACGGCCGTGGCATCCCGGTAGACGTGCACAAAGAGGAAGGCGTTTCCGCCGCCGAGGTCATCATGACCGTCCTCCACGCTGGCGGTAAGTTCGACGACAACTCCTACAAAGTATCCGGAGGCCTACATGGAGT
META-8000bact-102	51205	AGTACA:ATTGCG	P06	225	0.0043941	cb804eb32d0a3c851ba35f560d23ce2d	152	0.675556	AGGCCTGTTATGTATATTGGCGACACCGATGATGGTAGCGGTCTGCACCACATGGTGTTCGAGGTGGTCGATAACTCCATCGACGAAGCTCTGGCCGGTCACTGCGACGACATCAGCATTATCATCCACCCGGATGAATCCATCACCGTGCGTGACAACGGTCGTGGCATCCCGGTAGACGTGCACAAAGAAGAAGGCGTTTCGGCGGCAGAGGTCATCATGACCGTGCTCCACGCTGGCGGTAAGTTCGACGACAACTCCTATAAAGTATCCGGTGGTCTCCACGGCGT
META-8000bact-102	51205	TGCTGT:GAACGA	P38	1769	0.0345474	765c2415ca7923ac4e9f254438e01150	1662	0.939514	CGGCCGGGTATGTACATTGGGTCCACCGGTCCACGTGGTCTGCACCACCTGGTCTACGAGATCGTCGACAACTCCGTGGACGAAGCCCTGGCCGGCTACTGCGACACGATCCTCGTGACCATCCTGGAGGACGGCGGCGTCCGCGTCATCGACAACGGTCGAGGCATCCCGGTCGACATCCACCCGGTCGAGAAGAAGTCGACCGTCGAGGTCGTCCTGACCATCCTGCACGCCGGCGGCAAGTTCGGTGGCGGCGGGTACGCGGTCTCGGGCGGATTCCATGGTGT
META-8000bact-102	51205	CAGCGC:ATTGCG	P62	17	0.000331999	455b9bd69101f5b8b39cb790af4c04a4	11	0.647059	CGACCTGGGATGTATATTGGCGACACCGACGACGGGTCCGGCCTCCACCACATGGTGTTCGAGGTCAGCGACAACGCGATCGACGAGGCGCTCGCCGGGCATTGCGACCGGATCGACATCGTCCTCAACGCTGACGGCTCCGTCTCCGTCACCGACAACGGCCGCGGGATCCCGACCGGCATTCACACCGAGGAAGGCGTGTCCGCAGCCGAGGTCATCATGACCCAGCTCCACGCCGGCGGTAAGTTCGAGAACACCTCGGACGAGAACGCCTACAAGGTCTCCGGCGGTTTCCACGGAGT
META-8000bact-102	51205	GACTTG:AAAAGT	P14	6689	0.130632	898c33fee3f3f83d3b5f942285daf216	6380	0.953805	CGACCTGGGATGTATATAGGCGACACCGACGATGGCAGCGGTCTGCACCACATGGTGTTCGAGGTGGTCGACAACTCGATCGACGAAGCCCTCGCCGGCCATTGTGACGACATCAGCATCATCATCCACCCGGATGAGTCCATCACCGTTAAAGACAACGGCCGTGGCATCCCGGTAGACGTGCACAAAGAGGAAGGCGTTTCCGCCGCCGAGGTCATCATGACCGTCCTCCACGCTGGCGGTAAGTTCGACGACAACTCCTACAAAGTATCAGGGGGACTGCATGGCGT
META-8000bact-102	51205	TCAGCC:CTCTTC	P70	22	0.000429646	aeab08dbf36cb2698bab1702892a7064	16	0.727273	AGTCCAGGTATGTACATTGGCGACACCGACGACGGTTCCGGCCTCCACCACATGGTGTTCGAGGTCAGCGACAACGCGATCGACGAGGCGCTGGCGGGGCATTGCGACCGGATCGACATCGTCCTCAACGCTGACGGCTCCGTCTCCGTCACCGACAACGGCCGCGGGATCCCGACCGGCATTCACACCGAGGAAGGCGTGTCCGCAGCCGAGGTCATCATGACCCAGCTCCACGCCGGCGGTAAGTTCGAGAACACCTCGGACGAGAACGCCTACAAGGTCTCGGGTGGACTTCACGGAGT
META-8000bact-102	51205	TCAGCC:TCGTAG	P74	1248	0.0243726	764083b31b7050978fb1799abe49dbd7	1183	0.947917	AGGCCTGCGATGTATATAGGCGACACCGACGACGGGTCCGGCCTCCACCACGTGGTGTTCGAGGTCAGCGACAACGCGATCGACGAGGCGCTGGCGGGGCATTGCGACCGGATCGACATCGTCCTCAACGCCGACGGATCGGTCAGCGTCACCGACAACGGCCGCGGCATCCCGACCGGCATTCACACCGAGGAAGGCGTGTCCGCAGCCGAGGTCATCATGACCCAGCTCCACGCCGGCGGTAAGTTCGAGAACACCAGCGACGAGAACGCGTACAAGGTATCTGGAGGACTTCACGGAGT
META-8000bact-102	51205	GACTTG:CTCTTC	P18	2784	0.0543697	2e6c14de64916a8c171408a188e9804c	2600	0.933908	CGGCCTGGCATGTATATAGGTGACACCGACGATGGCAGCGGTCTGCACCACATGGTGTTCGAGGTGGTCGACAACTCGATCGACGAAGCCCTCGCCGGCCACTGCGACGACATCAGCATCATCATCCACCCGGATGGGTCCATCACCGTTAAAGACAACGGCCGTGGCATCCCGGTAGACGTGCACAAAGAGGAAGGCGTTTCCGCCGCCGAGGTCATCATGACCGTCCTCCACGCTGGCGGTAAGTTCGACGACAACTCCTACAAAGTATCTGGAGGACTACATGGCGT
META-8000bact-102	51205	ATCGTC:AGCAGC	P34	70	0.00136705	4eb170ff731ff74ed6f32a499974e0e8	39	0.557143	CGACCGGCGATGTATATTGGCGATACCGACGATGGTTCCGGTCTGCACCACATGGTCTACGAAGTCGTCGACAACGCCATCGATGAGGCGCTGGCCGGTCACGCCGATCTGGTCACCGTCACGCTGAATGCCGATGGTTCGGTATCGGTCACGGATAATGGTCGTGGCATTCCGACCGATATTCACACCGGTGAAGGCGTCTCCGCAGCTGAAGTCATCATGACGCAGCTTCACGCGGGTGGTAAGTTCGACCAGAACTCCTACAAGGTATCAGGAGGATTCCATGGGGT
META-8000bact-102	51205	AGTACA:GAACGA	P10	6049	0.118133	3ee8d23e47202de83c5f9febf9d7aca5	5650	0.934039	CGGCCGGCAATGTATATTGGCGACACGGATGACGGTACCGGCCTGCACCATATGGTATTTGAGGTGGTAGATAACGCTATCGACGAGGCGCTCGCGGGTCACTGTAAAGATATCGTCGTGACGATCCACGCCGATAACTCCGTGTCGGTCTCGGATGATGGCCGTGGGATCCCGACTGGTATTCACCCGGAAGAGGGCGTCTCCGCCGCTGAAGTTATCATGACCGTGCTGCACGCAGGCGGTAAATTCGATGATAACTCCTATAAAGTGTCCGGTGGCCTACATGGTGT
META-8000bact-102	51205	GACTTG:TCGTAG	P22	6020	0.117567	e10b29ebb4ae8504e7940fbca54dca18	5521	0.91711	CGACCCGCAATGTATATTGGCGACACCGACGATGGCAGCGGTCTGCACCACATGGTCTTCGAGGTGGTCGACAACTCGATCGACGAAGCCCTCGCCGGCCATTGTGACGACATCAGCATCATCATCCACCCGGATGAATCCATCACCGTTAAAGACAACGGCCGTGGCATTCCGGTAGACGTGCACAAAGAGGAAGGCGTTTCCGCCGCCGAGGTCATCATGACCGTCCTCCACGCTGGCGGTAAGTTCGACGACAACTCCTACAAAGTATCAGGTGGCCTTCACGGAGT
META-8000bact-102	51205	GCTCAT:TGGAAT	P50	47	0.000917879	20776333a97671885ff2ca6b7c3cf49d	29	0.617021	AGACCTGGTATGTATATTGGTGACACCGACGATGGCAGCGGTCTGCACCACATGGTGTTCGAGGTGGTCGACAACTCGATCGACGAAGCCCTCGCCGGCCACTGCGACGACATCAGCATCATCATCCACCCGGATGAGTCCATTACCGTTAAAGACAACGGCCGTGGCATCCCGGTAGACGTGCACAAAGAGGAAGGCGTTTCCGCCGCCGAGGTCATCATGACCGTCCTCCACGCTGGCGGAACGTTCGACGACAACTCCTACAAAGTTTCTGGTGGCCTACACGGCGT
META-8000bact-102	51205	GCTCAT:TCGTAG	P54	1718	0.0335514	f1ba19d3e406112fbadc03390b7e293d	1548	0.901048	CGTCCTGGAATGTACATTGGGTCCACCGGTCCACGTGGTCTGCACCACCTGGTCTACGAGATCGTCGACAACTCCGTGGACGAAGCCCTCGCCGGCTACTGCGACACGATCCTCGTGACCATCCTCGAAGACGGTGGCGTCCGCGTCGTCGACAACGGTCGAGGCATCCCGGTGGACATCCACCCGGTCGAGAAGAAGTCCACGGTCGAGGTCGTCCTCACGATCCTCCACGCCGGCGGCAAGTTCGGCGGCAGCGGCTACGCGGTCTCCGGCGGATTCCATGGAGT
META-8000bact-102	51205	TGCTGT:AAAAGT	P42	42	0.000820232	043d48601fab2a6930b786e5abc5d003	16	0.380952	AGACCGGGGATGTACATTGGCGACACTGATGACGGTAGCGGTCTGCACCACATGGTGTTCGAGGTGGTCGACAACTCCATCGACGAAGCTCTGGCCGGTCACTGCGACGACATCAGCATCATCATCCACCCGGATGAGTCGATTACTGTGCGCGACAACGGTCGCGGCATTCCGGTAGACGTGCACAAAGAAGAAGGCGTTTCGGCGGCAGAGGTCATCATGACCGTGCTCCACGCCGGCGGTAAGTTCGACGATAACTCCTATAAAGTTTCGGGCGGCCTACACGGCGT
META-8000bact-102	51205	CAGCGC:AAAAGT	P66	1723	0.0336491	77b1db619c863a1d9568f599bbecfe5a	1604	0.930934	AGCCCCGGGATGTATATTGGCGACACCGACGACGGGTCCGGCCTCCACCACATGGTGTTCGAGGTCAGCGACAACGCGATCGACGAGGCGCTCGCCGGGCATTGCGACCGGATCGACATCGTCCTCAACGCTGACGGCTCCGTCTCCGTCACCGACAACGGCCGCGGGATCCCGACCGGCATTCACACCGAGGAAGGCGTGTCCGCAGCCGAGGTCATCACGACCCAGCTCCACGCCGGCGGTAAGTTCGAGAACACCTCGGACGAGAACGCCTACAAGGTCTCGGGCGGTCTTCACGGCGT
META-8000bact-102	51205	ATCGTC:ATTGCG	P30	6980	0.136315	138099dbe178fbcc2fcb145e502e4229	4413	0.632235	CGACCTGGCATGTACATTGGCGACACCGGTGATGGTAGCGGTCTGCACCACATGGTGTTCGAGGTGGTCGATAACTCCATCGACGAAGCTCTGGCCGGTCACTGCGACGACATCAGCATTATCATCCACCCGGATGAATCCATCACCGTGCGTGACAACGGTCGTGGCATCCCGGTAGACGTGCACAAAGAAGAAGGCGTTTCGGCGGCAGAGGTCATCATGACCGTGCTCCACGCTGGCGGTAAGTTCGACGACAACTCCTACAAAGTATCTGGCGGTCTCCACGGCGT
META-8000bact-103	48675	TCAGCC:CTCTTC	P70	164	0.00336929	540bdd125eb317919f6fbabddcc59085	121	0.737805	CGGCCAGGTATGTATATAGGGTCCACCGGTCCACGTGGTCTGCACCACCTGGTCTACGAGATCGTCGACAACTCCGTGGACGAAGCCCTCGCCGGCTACTGCGACACGATCCTCGTGACCATCCTCGAAGACGGTGGCGTCCGCGTCGTCGACAACGGTCGAGGTATCCCGGTGGACATCCACCCGGTCGAGAAGAAGTCCACGGTCGAGGTCGTCCTCACGATCCTCCACGCCGGCGGCAAGTTCGGCGGCAGCGGCTACGCGGTCTCGGGAGGCCTGCACGGCGT
META-8000bact-103	48675	GACTTG:AAAAGT	P14	110	0.00225989	73f6b32d47bdc279fcc69ce481523c56	75	0.681818	CGTCCAGCCATGTACATAGGCGACACCGACGATGGCAGCGGTCTGCACCACATGGTGTTCGAGGTGGTCGACAACTCGATCGACGAAGCCCTCGCCGGCCATTGTGACGACATCAGCATCATCATCCACCCGGATGAGTCCATCACCGTTAAAGACAACGGCCGTGGCATCCCGGTAGACGTGCACAAAGAGGAAGGCGTTTCCGCCGCCGAGGTCATCATGACCGTCCTCCACGCTGGCGGTAAGTTCGACGACAACTCCTACAAAGTATCGGGCGGTCTGCATGGCGT
META-8000bact-103	48675	GCTCAT:AGCAGC	P58	5319	0.109276	7f1aff121572afaaf9937507600f4b19	3789	0.712352	CGGCCGGGAATGTACATCGGCGACACCGACGACGGCTCGGGCCTCCACCACATGGTGTTCGAGGTCAGCGACAACGCGATCGACGAGGCGCTCGCCGGGCATTGCGACCGGATCGACATCGTCCTCAACGCCGACGGCTCAGTCTCCGTCACCGACAACGGCCGCGGTATCCCGACCGGTATCCACACCGAGGAAGGCGTGTCCGCAGCCGAGGTCATCATGACCCAGCTCCACGCCGGCGGTAAGTTCGAGAACACCAACGACGAGAACGCGTACAAGGTCTCGGGCGGACTTCACGGTGT
META-8000bact-103	48675	TCAGCC:TCGTAG	P74	280	0.00575244	0e207f763d65ae97640f185ea82871ad	228	0.814286	AGTCCTGCAATGTACATAGGGTCGACCGACTCCCGGGGCCTGATGCACTGTCTGTGGGAGATCATCGACAACTCGGTCGACGAGGCGCTGGGCGGGCACGGCGACACCATCGACGTCGTTCTGCACCCCGACGACAGCGTCGAGGTCCGCGACAGCGGACGCGGGGTGCCCGTCGACATCGAACCCAAGACGGGTCTGAGCGGTGTCGAGGTCGTGTTCACGAAGCTCCACGCCGGCGGGAAGTTCGGCGGCGGGTCCTACACGTCGTCAGGTGGCCTCCATGGAGT
META-8000bact-103	48675	GACTTG:CTCTTC	P18	4722	0.0970108	a8f6e9af50f6ea0d2fd6e46519b321da	4497	0.952351	AGGCCCGGCATGTATATTGGTGACACCGTCGATGGCAGCGGTCTGCACCACATGGTGTTCGAGGTGGTCGACAACTCGATCGACGAAGCCCTCGCCGGCCATTGCGACGACATCAGCATAATCATCCACCCGGACGAATCCATCACCGTTAAAGACAACGGTCGTGGCATCCCGGTAGACGTGCATAAAGAGGAAGGCGTTTCTGCCGCTGAGGTCATCATGACCGTCCTCCACGCTGGCGGTAAGTTCGACGACAACTCCTACAAGGTATCAGGAGGCCTTCACGGGGT
META-8000bact-103	48675	TGCTGT:CTCTTC	P46	2584	0.0530868	4d0fe7e3c2aa2719e375d864875122e1	2005	0.775929	AGCCCAGGTATGTATATAGGCGACACCTCGGATGGCACCGGCCTGCACCACCTGGTGTTCGAAGTGCTGGACAACTCGATCGACGAATCGCTGGCCGGGCACTGCACCGAAATCCACGTCACCATCCACTCGGACAACTCGATCTCGATCACCGACAGCGGCCGCGGCGTGCCGACCGGCCTGAAAATGGACGACAAGCACGAGCCGAAGCGCTCGGCCGCCGAAATCGTCATGACCGAACTGCACGCCGGCGGCAAGTTCGACCAGAACTCGTACAAGGTCTCGGGTGGCCTACACGGGGT
META-8000bact-103	48675	ATCGTC:AGCAGC	P34	29	0.000595788	3399877513df5dd0a1eab2d87bb3fe40	18	0.62069	CGCCCGGCGATGTATATAGGAGATGTGGGGGTTCGAGGGCTACACCATTTGGTTTATGAGGTTGTTGATAACTCTATTGATGAGGCGATGGGAGGACATTGTGATACTATTGGTGTTGCAATTAACGAAGACGGATCGGTAACAGTTGAAGATAACGGTCGTGGTATCCCGGTTGATTTACATAAAAAAGAAGGCGTTTCTGCACTTGAGGTAGTAATGACTAAAATTGGTGCCGGAGGTAAATTTGATAAGGATTCTTATAAAGTTTCAGGTGGCTTCCACGGCGT
META-8000bact-103	48675	AGTACA:GAACGA	P10	3905	0.080226	8383daaf70f49974cf3e8b8130bc391c	3485	0.892446	CGGCCTGCGATGTATATTGGCGACACGGATGACGGCACCGGTCTGCACCACATGGTATTTGAGGTTGTGGATAACGCTATCGACGAAGCGCTCGCGGGTCACTGTAAAGACATCGTGGTGACCATCCACGCCGACAACTCCGTCTCCGTAACCGATGATGGCCGTGGCATCCCGACCGGTATCCACCCGGAAGAGGGCGTCTCTGCGGCGGAAGTGATCATGACCGTCCTGCACGCAGGCGGTAAGTTCGATGATAACTCCTATAAAGTCTCTGGTGGCTTTCACGGAGT
META-8000bact-103	48675	GACTTG:TCGTAG	P22	4077	0.0837596	d83e62c74be36ad0b996a3390c1c8968	3760	0.922247	CGGCCAGGTATGTATATCGGTGATACTGATGACGGCACCGGTCTGCACCACATGGTATTCGAGGTCGTGGACAACGCTATCGACGAAGCACTCGCTGGCCACTGTAGCGACATTCAGGTGACGATCCACGCCGACAACTCCGTCTCGGTGCAGGATGATGGCCGTGGTATCCCAACCGGTATCCACGAAGAGGAAGGGGTGTCTGCGGCACAGGTCATCATGACCGTACTGCACGCCGGCGGTAAGTTTGACGACAACTCCTATAAGGTTTCCGGAGGCCTCCATGGTGT
META-8000bact-103	48675	ATCGTC:TGGAAT	P26	224	0.00460195	42a866e2842198336a8d780799ff40a7	129	0.575893	AGTCCGGGTATGTATATAGGCGGCACGGATGAAAAAGCGCTGCACCATCTGTTTGCCGAAGTCATCGACAACTCCATGGACGAGGCCGTCGCCGGCCACGCCAATTTCATCGAAGTCCACTTGGATACTGAAGGCTTTTTGACGGTCAGCGACAACGGTCGCGGTATTCCCGTGGAAAACCACCCGCAGGTTCCCGGCAAGTCCACGCTTGAAGTCATCATGACAAAGCTGCATGCGGGCGGTAAGTTCGATGGCAAGGCCTATGAAACGTCAGGCGGATTACACGGAGT
META-8000bact-103	48675	GCTCAT:TGGAAT	P50	29	0.000595788	36f1eb7045dc232043028d6d2925adc9	13	0.448276	CGTCCTGGCATGTATATAGGTGACACCGACGATGGCAGCGGTCTGCACCACATGGTGTTCGAGGTGGTCGACAACTCGATCGACGAAGCCCTCGCCGGCCACTGCGACGACATCGGCATCATCATCCACCCGGATGAGTCCATCACCGTTAAAGACAACGGCCGTGGCATCCCGGTAGACGTGCACAAAGAGGAAGGCGTTTCCGCCGCCGAGGTCATCATGACCGTCCTCCACGCTGGCGGTAAGTTCGACGACAACTCCTACAAAGTATCGGGTGGCCTTCATGGCGT
META-8000bact-103	48675	AGTACA:TGGAAT	P02	4962	0.101941	562d6376e907786e0bf5a2cc52c4bf65	4511	0.909109	CGGCCGGGAATGTACATCGGCGACACGGATGACGGCACCGGTCTGCACCACATGGTATTTGAGGTTGTGGATAACGCTATCGACGAAGCGCTCGCGGGTCACTGTAAAGACATCGTGGTGACCATCCACGCCGACAACTCCGTCTCCGTAACCGATGATGGCCGTGGCATCCCGACCGGTATCCACCCGGAAGAGGGCGTCTCTGCGGCGGAAGTGATCATGACCGTCCTGCACGCAGGCGGTAAGTTCGATGATAACTCCTATAAAGTCTCCGGTGGTTTACACGGCGT
META-8000bact-103	48675	AGTACA:ATTGCG	P06	4946	0.101613	1c105adb2177510876ff0bf483c6c5ef	4280	0.865346	CGGCCAGCAATGTATATTGGTGACACCGACGACGGCAGCGGTCTGCACCACATGGTGTTCGAGGTGGTCGATAACTCGATCGACGAAGCGCTCGCCGGCCACTGCGACGACATCAGCATCATCATTCACCCGGACGAATCCATCACCGTTAAAGACAACGGCCGTGGCATCCCGGTAGACGTGCATAAAGAAGAAGGCGTTTCGGCAGCTGAGGTCATCATGACCGTACTGCACGCCGGCGGTAAGTTCGACGATAACTCCTACAAAGTATCTGGTGGTCTTCACGGCGT
META-8000bact-103	48675	GCTCAT:TCGTAG	P54	3606	0.0740832	547a943b7cb2390c858ef7b63be50ddd	1385	0.384082	AGTCCAGCCATGTATATTGGCGACACCGACGACGGTTAAGGCCTCCACCACATGGTGTTCGAGGTCAGCGACAAAGCGGTCGACGAGGCGCTGGCTGGGCATTGCGACCGGATTGACATCGTCCTCAACGCCGACGGATCGGTCAGCGTCACCGACAATGGTCGCGGCATCCCGACCGGCATCCACACCGAGGAAGGCGTGTCCGCAGCCGAGGTCATCATGACCCAGCTCCACGCCGGCGGTAAGTTCGAGAACACTTCGGACGAGAACGCGTACAAGGTCTCCGGAGGATGGCACGGCGT
META-8000bact-103	48675	TGCTGT:AAAAGT	P42	160	0.00328711	b73647bb8ceb1eee986c707c4a7fa943	35	0.21875	AGGCCGGGTATGTACATCGGCGATACCGACGATGGTTCCGGTCTGCACCACATGGTCTACGAAGTCGTGGACAACGCCATCGATGAGGCGCTGGCGGGACATGCCGATCTGGTGACGGTCACGCTGAACGCAGACGGTTCAGTGTCCGTGACCGACAATGGTCGCGGCATTCCCACCGATATTCACACCGGTGAAGGTGTGTCCGCTGCAGAAGTCATCATGACGCAGTTGCATGCGGGCGGTAAGTTCGACCAGAATTCCTACAAGGTTTCTGGCGGCTTACACGGAGT
META-8000bact-103	48675	TGCTGT:GAACGA	P38	826	0.0169697	1c192f0c8bacb889b4ba49df8df428d1	647	0.783293	CGACCGGGAATGTATATCGGGTCCACCGGTCCACGTGGTCTGCACCACCTGGTCTACGAGATCGTCGACAACTCCGTGGACGAAGCCCTGGCCGGCTACTGCGACACGATCCTCGTGACCATCCTGGAGGACGGCGGCGTCCGCGTCATCGACAACGGTCGAGGCATCCCGGTCGACATCCACCCGGTCGAGAAGAAGTCGACCGTCGAGGTCGTCCTGACCATCCTGCACGCCGGCGGCAAGTTCGGTGGCGCCGGGTACGCGGTCTCGGGTGGATTGCACGGGGT
META-8000bact-103	48675	CAGCGC:ATTGCG	P62	856	0.017586	b8cff87e616118e47cef32b2591b649d	747	0.872664	CGTCCTGGCATGTACATTGGCGACACCGACGACGGGTCGGGCCTCCACCACATGGTGTTCGAGGTCAGCGACAACGCGATCGACGAGGCGCTCGCCGGGCATTGCGACCGGATCGACATCGTCCTGAACGCCGACGGATCGGTCAGCGTCACCGACAACGGCCGCGGGATCCCGACCGGCATTCACACCGAGGAAGGCGTCTCGGCGGCCGAGGTCATCATGACCCAGCCCCACGCCGGCGGTAAGTTCGAGAACACCAACGACGAGAACGCGTACAAGGTCTCAGGAGGACTACATGGTGT
META-8000bact-103	48675	CAGCGC:AAAAGT	P66	6346	0.130375	e0b8631339380ca8142d2a08fde5486a	5512	0.868579	AGCCCTGGTATGTATATCGGCGATACCGACGACGGTTCCGGCCTCCACCACATGGTGTTCGAGGTCAGCGACAACGCGATCGACGAGGCGTTGGCGGGGCATTGCGACCGGATCGACATCGTCCTCAACGCCGACGGTTCCGTTTCCGTCACCGACAACGGTCGCGGCATCCCGACCGGCATCCACACCGAGGAAGGCGTGTCCGCAGCCGAGGTCATCATGACCCAGCTCCACGCTGGCGGTAAGTTCGAGAACACCAACGACGAGAACGCGTACAAGGTCTCGGGCGGCCTTCATGGAGT
META-8000bact-103	48675	ATCGTC:ATTGCG	P30	2377	0.0488341	ea30b072c002936a90036be102d6caa1	2295	0.965503	CGTCCTGGTATGTACATTGGCGACACCGATGATGGTAGCGGTCTGCACCACATGGTGTTCGAGGTGGTCGATAACTCCATCGACGAAGCTCTGGCCGGTCACTGCGACGACATCAGCATTATCATCCACCCGGATGAATCCATCACCGTGCGTGACAACGGTCGTGGCATCCCGGTAGACGTGCACAAAGAAGAAGGCGTTTCGGCGGCAGAGGTCATCATGACCGTGCTCCACGCTGGCGGTAAGTTCGACGACAACTCCTACAAAGTATCGGGCGGCTTACACGGTGT
META-8000bact-104	40756	AGTACA:ATTGCG	P06	5856	0.143684	e8e6e5198dde2ad190333d81e4b11b03	5575	0.952015	CGTCCGGGCATGTATATTGGTGACACCGACGATGGCAGCGGTCTGCACCACATGGTGTTCGAGGTGGTCGACAACTCGATCGACGAAGCCCTCGCCGGCCACTGCGATGACATCAGCATCATTATCCACCCGGATGAGTCCATCACCGTTAAAGACAACGGCCGTGGCATCCCGGTAGACGTGCACAAAGAGGAAGGTGTTTCCGCCGCCGAGGTCATCATGACCGTCCTCCACGCTGGCGGTAAGTTCGACGACAACTCCTACAAAGTATCGGGCGGATTACATGGGGT
META-8000bact-104	40756	GCTCAT:TGGAAT	P50	8	0.00019629	e66051950754b17cab83cabe26cbaa07	3	0.375	CGGCCCGCGATGTACATTGGCGATACTGACGATGGTTCAGGCTTACATCACATGGTGTTTGAGGTGGTCGATAACGCCATCGATGAAGCCTTGGCAGGTCACTGCGACGAAATCCTGGTGACCATCCATGAAGATGAGTCAGTCAGCGTTTCAGATAATGGTCGTGGTATTCCAACCGATATTCACCCTGAAGAAGGGGTTTCTGCAGCAGGAGTGATTTTAACCATTCTGCATGCCGGTGGTAAGTTTGACGATAATAGCTATAAAGTCTCTGGCGGTCTTCATGGAGT
META-8000bact-104	40756	AGTACA:TGGAAT	P02	1814	0.0445088	213fa2592537923298846f98e614facf	1729	0.953142	AGCCCAGCAATGTATATTGGCGATACTGACGATGGTTCAGGCTTACATCACATGGTGTTTGAGGTGGTCGATAACGCCATCGATGAAGCCTTGGCAGGTCACTGCGACGAAATCCTGGTGACCATCCATGAAGATGAGTCAGTCAGCGTTTCAGATAATGGTCGTGGTATTCCAACCGATATTCACCCTGAAGAAGGGGTTTCTGCAGCAGAAGTGATTTTAACCATTCTGCATGCCGGTGGTAAGTTTGACGATAATAGCTATAAAGTCTCTGGTGGCTTACATGGTGT
META-8000bact-104	40756	TGCTGT:AAAAGT	P42	11	0.000269899	429b9d4c51106a6dccc6a23b178f18a6	4	0.363636	AGGCCTGCTATGTATATCGGTGATACAGGTGTAAAAGGCTTGCACCACTTGGTTTACGAGGTTGTAGATAACTCGATTGATGAAGCTTTGGCTGGTCATGCGGATACAATTGACGTTAGAATTTTAGCAGGAAACTCAATCAGAGTTGAAGATAACGGACGTGGTATTCCGACAGGAATTAATACGAAAGAAAATAAATCGGCGCTTGAAATTGTAATGACGGTTTTACACGCGGGTGGTAAATTTGATAAAGATACTTATAAGGTTTCAGGCGGCCTACACGGAGT
META-8000bact-104	40756	GCTCAT:TCGTAG	P54	1198	0.0293944	881bc5541ce253234f1bcfaba086adcd	1030	0.859766	AGACCAGGTATGTACATTGGGTCCACCGGTCCACGTGGTCTGCACCACCTGGTCTACGAGATCGTCGACAACTCCGTGGACGAGGCCCTCGCCGGCTACTGCGACACGATCCTCGCGACCATCCTGGAGGACGGCGGCGTCCGCGTCATCGACAACGGTCGAGGCATCCCGGTCGACATCCACCCGGTGGAGAAGAAGTCGACCGTCGAGGTCGTCCTGACCATCCTGCACGCCGGCGGCAAGTTCGGCGGCGGCGGGTACGCGGTCTCTGGTGGACTGCATGGGGT
META-8000bact-104	40756	TGCTGT:GAACGA	P38	234	0.00574149	651c0b9d18449d63b89a0837a33dca5f	216	0.923077	AGCCCAGGCATGTATATCGGGTCCACCGGTCCACGTGGTCTGCACCACCTGGTCTACGAGATCGTCGACAACTCCGTGGACGAAGCCCTGGCCGGCTACTGCGACACGATCCTCGTGACCATCCTGGAGGACGGCGGCGTCCGCGTCATCGACAACGGTCGAGGCATCCCGGTCGACATCCACCCGGTCGAGAAGAAGTCGACCGTCGAGGTCGTCCTGACCATCCTGCACGCCGGCGGCAAGTTCGGTGGCGGCGGGTACGCGGTCTCAGGCGGTTTACACGGAGT
META-8000bact-104	40756	ATCGTC:TGGAAT	P26	1322	0.0324369	4fd99bff38b8a35183420a139c7b6566	1291	0.976551	AGCCCTGCCATGTACATCGGCGACACCGATGATGGTAGCGGCCTGCACCACATGGTCTTCGAAGTGGTGGACAACTCCATCGACGAAGCACTGGCTGGCCACTGTGACGAAATCACCGTCACCATTCATCCAGACGAATCCATTTCCGTAACCGACAACGGCCGCGGTATTCCCGTGGACGTGCATAAGGAAGAAGGCGTATCTGCAGCCGAGGTCATCATGACCGTACTGCACGCTGGCGGTAAGTTCGATGACAACTCGTACAAGGTGTCAGGAGGTCTACACGGAGT
META-8000bact-104	40756	ATCGTC:ATTGCG	P30	3088	0.075768	86b8734ef865825f606373b8c9455465	2735	0.885687	CGACCCGCCATGTATATCGGCGACACCGATGATGGTAGCGGTCTGCACCACATGGTGTTCGAGGTGGTCGATAACTCCATCGACGAAGCTCTGGCCGGTCACTGCGACGACATCAGCATTATCATCCACCCGGATGAATCCATCACCGTGCGTGACAACGGTCGTGGCATCCCGGTAGACGTGCACAAAGAAGAAGGCGTTTCGGCGGCAGAGGTCATCATGACCGTGCTCCACGCTGGCGGTAAGTTCGACGACAACTCCTACAAAGTATCAGGTGGACTTCATGGCGT
META-8000bact-104	40756	CAGCGC:AAAAGT	P66	2748	0.0674257	488672f66dc5c9d7d2aebe444892c891	2503	0.910844	CGGCCTGGGATGTATATAGGCGACACCGACGACGGCTCGGGCCTCCACCACATGGTGTTCGAGGTCAGCGACAACGCGATCGACGAGGCGCTCGCCGGGCATTGCGACCGGATCGACATCGTCCTCAACGCCGACGGCTCGGTCCCCGTCACCGACAACGGCCGCGGTATCCCGACCGGTATCCACACCGAGGAAGGCGTGTCCGCAGCCGAGGTCATCATGACCCAGCTCCACGCCGGCGGTAAGTTCGAGAACACCAACGACGAGAACGCCTACAAGGTCTCCGGCGGCCTGCATGGAGT
META-8000bact-104	40756	CAGCGC:ATTGCG	P62	1765	0.0433065	ffad48e5820da7604215fa271571932c	1282	0.726346	AGGCCCGGCATGTATATAGGCGACACCGACGACGGTTCCGGCCTCCACCACATGGTGTTCGAGGTCAGCGACAACGCGATCGACGAGGCGCTGGCGGGGCATTGCGACCGGATCGACATCGTCCTCAACGCCGACGGCTCGGTCTCGGTCACCGACAACGGTCGCGGCATCCCGACCGGCATCCACACAGAGGAAGGCGTGTCCGCAGCCGAGGTCATCATGACCCAGCTCCACGCTGGCGGTAAGTTCGAGAACACCAACGACGAGAACGCGTACAAGGTCTCCGGAGGTTTACACGGAGT
META-8000bact-104	40756	GCTCAT:AGCAGC	P58	2272	0.0557464	e0381d6915d5a6b4e38f6d32f9588a70	2211	0.973151	AGACCTGCAATGTACATCGGCGACACCGACGACGGTTCCGGCCTCCACCACATGGTGTTCGAGGTCAGCGACAACGCGATCGACGAGGCGCTGGCGGGGCATTGCGACCGAATCGACATCGTCCTCAACGCCGACGGCTCGGTCTCCGTCACCGACAACGGTCGCGGCATCCCGACCGGCATCCACACCGAGGAAGGCGTGTCCGCAGCCGAGGTCATCATGACCCAGCTCCACGCCGGCGGTAAGTTCGAGAACACCTCGGACGAGAACGCCTACAAGGTCTCCGGCGGCTTTCACGGAGT
META-8000bact-104	40756	TCAGCC:CTCTTC	P70	7	0.000171754	a19650dd68f15e6c1f19cb379fefcbd2	7	1	CGGCCGGGCATGTATATTGGCGATACCGACGACGGCTCCGGCCTCCACCATATGGTGTTCGAGGTGTCCGACAATGCGATCGACGAGGCGCTCGCCGGGCATTGCGACCGGATCGACATCACGCTCAACGCCGATGGATCGGTTTCGGTCGAGGATAACGGGCGCGGGATTCCGACCGGCATCCACACCGAGGAAGGCGTCAGCGCCGCCGAAGTGATCATGACCCAGCTTCACGCGGGGGGTAAGTTCGAGAACACCTCGAACGACAATGCTTACAAGGTGTCAGGCGGTCTTCACGGTGT
META-8000bact-104	40756	GACTTG:AAAAGT	P14	33	0.000809697	c30757d3e9a4790da5424a5b660b5235	26	0.787879	CGTCCGGCCATGTATATTGGTGACACCGACGATGGCAGCGGTCTGCACCACATGGTGTTCGAGGTGGTCGACAACTCGATCGACGAAGCCCTCGCCGGCCACTGCGACGACATCAGCATCATCATCCACCCGGATGAGTCCATCACCGTTAAAGACAACGGCCGTGGCATCCCGGTAGACGTGCACAAAGAGGAAGGCGTTTCCGCCGCCGAGGTCATCATGACCGTCCTCCACGCTGGCGGTAAGTTCGACGACAACTCCTACAAAGTATCAGGCGGATTACATGGTGT
META-8000bact-104	40756	GACTTG:TCGTAG	P22	6077	0.149107	de93d0aae4ca40a4b136872af228c9ea	5880	0.967583	CGTCCTGGGATGTATATAGGTGATACTGATGACGGCACCGGTCTGCACCACATGGTATTCGAGGTCGTGGACAACGCTATCGACGAAGCACTCGCTGGCCACTGTAGCGACATTCAGGTGACGATCCACGCCGACAACTCCGTCTCGGTGCAGGATGATGGCCGTGGTATCCCAACCGGTATCCACGAAGAGGAAGGGGTGTCTGCGGCACAGGTCATCATGACCGTACTGCACGCCGGCGGTAAGTTTGACGACAACTCCTATAAGGTTTCAGGCGGACTACACGGTGT
META-8000bact-104	40756	ATCGTC:AGCAGC	P34	6529	0.160197	14d9bf32dbdbe11ad9b20d7ba7e71c09	6222	0.952979	CGGCCGGGTATGTATATTGGTGACACCGACGATGGCAGCGGTCTGCACCACATGGTGTTCGAAGTGGTCGATAACTCGATCGACGAAGCTCTCGCCGGCCACTGCGACGACATCAGCATCATAATTCACCCGGATGAGTCCATCACCGTTCGCGACAACGGCCGTGGCATCCCGGTAGACGTGCACAAAGAAGAAGGCGTTTCGGCAGCCGAGGTCATCATGACCGTGCTGCACGCCGGCGGTAAGTTCGACGACAACTCCTACAAAGTATCCGGCGGTCTCCACGGGGT
META-8000bact-104	40756	GACTTG:CTCTTC	P18	1541	0.0378104	425774d46a52bcf285abd0ab639d05fb	1379	0.894873	AGGCCTGCTATGTATATAGGTGACACCGACGGTGGCAGCGGTCTGCACCACATGGTGTTCGAGGTGGTCGACAATTCGATCGACGAAGCCCTCGCCGGCCATTGCGACGACATCAGCATCATCATCCACCCGGACGAATCCATCACCGTTAAAGACAACGGTCGCGGCATCCCGGTAGACGTGCATAAAGAGGAAGGCGTTTCCGCCGCAGAGGTCATCATGACCGTCCTCCACGCTGGCGGTAAGTTCGACGACAACTCCTACAAGGTTTCCGGAGGTCTTCATGGTGT
META-8000bact-104	40756	TCAGCC:TCGTAG	P74	110	0.00269899	60952768739a46c7cd3116a2d893e421	97	0.881818	CGGCCAGGCATGTATATTGGCGACACCAGCGACGGCACCGGCCTGCACCACCTGGTTTTCGAGGTGGTCGACAACTCCATCGACGAAGCGCTGGCCGGCCATTGCGACGACATCGTCGTCACCATCCACACCGACAACTCGGTCAGCGTGACCGACAACGGCCGCGGCATCCCGACCGGCATCAAGTTCGACGACAAACACGAACCCAAACGTAGCGCCGCCGAAATCGCCCTGACCGAACTGCATGCCGGCGGCAAGTTCAACCAGAACAGCCACAAGGTGTCAGGTGGATTGCATGGTGT
META-8000bact-104	40756	TGCTGT:CTCTTC	P46	29	0.000711552	0d1e230af8a253e5f6af16a429fad561	13	0.448276	CGGCCCGGCATGTATATCGGAGATGTAGGAGTGAGAGGTCTTCATCATTTGGTTTATGAGGTAGTAGATAACTCTATTGACGAAGCTCTTGCGGGTCATTGCGATACCATATTAGTTACAATACATAAGGGAGATGGTATCTCTGTAAAAGATAATGGTAGAGGAATTCCTGTAGATCTTCACGAAAAAGAACAAAAGTCTGCTCTTGAAGTGGTTATGACCAAAATCGGGGCAGGTGGAAAATTTGATAAAGATTCCTACAAAGTTTCGGGAGGCCTGCACGGAGT
META-8000bact-104	40756	AGTACA:GAACGA	P10	3779	0.0927225	bc6b3ac162f155c76dfc31409524a79c	3461	0.915851	CGTCCTGCGATGTACATAGGCGATACCGATGACGGCACCGGTCTGCACCACATGGTATTCGAGGTTGTGGATAACGCTATCGACGAAGCACTCGCGGGTCACTGTAAAGATATTATCGTCACCATTCACGGCGATAACTCCGTTTCCGTACAGGATGATGGCCGTGGTATCCCGACCGGTATTCACCCGGAAGAGGGCGTGTCTGCTGCAGAAGTCATCATGACCGTTCTGCACGCGGGCGGTAAGTTCGATGATAACTCGTATAAAGTGTCAGGCGGACTGCACGGGGT
META-8000bact-105	65364	AGTACA:GAACGA	P10	8334	0.127501	c1e9ff335a57b5e2b0279f0443a26d29	7279	0.87341	CGACCCGCAATGTACATTGGCGATACCGATGACGGCACCGGTCTGCACCACATGGTATTCGAGGTTGTGGATAACGCTATCGACGAAGCACTCGCGGGTCACTGTAAAGATATTATCGTCCCCATTCACGGCGATAACTCCGTTTCCGTACAGGATGATGGCCGTGGTATCCCGACCGGTATTCACCCGGAAGAGGGCGTGTCTGCTGCAGAAGTCATCATGACCGTTCTGCACGCGGGCGGTAAGTTCGATGATAACTCGTATAAAGTGTCCGGTGGATTACATGGGGT
META-8000bact-105	65364	ATCGTC:AGCAGC	P34	55	0.000841442	29059845be135cb6d945c442d6290e3c	22	0.4	AGGCCTGGAATGTATATTGGAGATGTGGGGGTTCGAGGGCTACACCATTTGGTTTATGAGGTTGTTGATAACTCTATTGATGAGGCGATGGGAGGACATTGTGATACTATTGGTGTTGCAATTAACGAAGACGGATCGGTAACAGTTGAAGATAACGGTCGTGGTATCCCGGTTGATTTACATAAAAAAGAAGGCGTTTCTGCACTTGAGGTAGTAATGACTAAAATTGGTGCCGGAGGTAAATTTGATAGGGATTCTTATAAAGTTTCAGGAGGATTCCACGGAGT
META-8000bact-105	65364	TCAGCC:TCGTAG	P74	1191	0.018221	a624e77611b42a3a07690150dee9f4b7	1068	0.896725	AGTCCTGGTATGTATATTGGCGACACGAGCGACGGCACCGGCCTGCACCACCTGGTGTTCGAGGTGGTCGACAACTCCATCGACGAGGCCCTGGCCGGCCACTGCGACGACATCGTCGTCACCATCCACTCCGACAACTCCATCAGCGTGACCGACAACGGCCGCGGCATCCCCACCGGGGTGAAGATGGACGACAAGCACGAGCCCAAGCGCAGCGCCGCCGAAATCGCGCTGACCGAGCTGCACGCCGGCGGCAAGTTCAACCAGAACAGCTACAAGGTATCCGGCGGATTACATGGCGT
META-8000bact-105	65364	GACTTG:CTCTTC	P18	5837	0.0892999	4cf5f529bfbf0f817172081bc7873dfd	5675	0.972246	AGTCCGGGCATGTACATTGGTGACACCGACGATGGCAGCGGTCTGCACCACATGGTGTTCGAGGTGGTCGATAACTCGATCGACGAAGCTTTGGCCGGCCACTGCGACGACATCAGCATCATCATCCACCCGGATGAATCCATCACCGTTCGCGACAACGGCCGTGGCATCCCGGTAGACGTGCACAAGGAAGAAGGCGTTTCCGCAGCCGAGGTCATCATGACCGTCCTGCACGCCGGCGGTAAGTTCGACGATAACTCCTACAAGGTATCTGGTGGACTGCACGGTGT
META-8000bact-105	65364	GACTTG:TCGTAG	P22	5287	0.0808855	c06d7be6971d935d7b590103956dc750	3291	0.62247	CGCCCTGCAATGTACATTGGTGATACTGATGACGGCACCGGTCTGCACCACATGGTGTTCGAGGTCGTGGACAACGCTATCGACGAAGCACTCGCTGGCCACTGTAGCGACATTCAGGTGACGATCCACGCCGACAACTCCGTCTCGGTGCAGGATGATGGCCGTGGTATCCCAACCGGTATCCACGAAGAGGAAGGGGTGTCTGCGGCACAGGTCAGCATGACCGTACTGCACGCCGGCGGTAAGTTTGACGACAACTCCTATAAGGTTTCCGGTGGACTTCATGGCGT
META-8000bact-105	65364	TCAGCC:CTCTTC	P70	210	0.00321278	e659354eeeaab70130ab2df68d4512c7	158	0.752381	CGACCGGGTATGCACATTGGGTCCACCGGTCCACGTGGTCTGCACCACCTGGTCTACGAGATCGTCGACAACTCCGTGGACGAAGCCCTGGCCGGCTACTGCGACACGATCCTCGTGGCCATCCTGGAGGACGGCGGCGTCCGCGTCATCGACAACGGTCGAGGCATCCCGGTCGACATCCACCCGGTCGAGAAGAAGTCGACCGTCGAGGTCGTCCTGACCATCCTGCACGCCGGCGGCAAGTTCGGTGGTGGCGGGTACGCGGTCTCAGGAGGACTTCATGGGGT
META-8000bact-105	65364	GACTTG:AAAAGT	P14	179	0.00273851	dfeb0ebe93a7b5782fbd51f41f9f6585	67	0.374302	AGGCCAGCGATGTATATTGGCTCCACTGACTCGCGCGGCCTCATGCACTGCCTATGGGAAATCATCGACAACGCCGTGGATGAGGCTCTTGCAGGCTTTGGACATGACATTAAAGTCATCCTGCATGCCGACAACTCCGTGGAAATCCACGACGACGGCCGCGGTATCCCTGTGGATGTAGAGCCCAAGACAGGCCTCTCCGGCGTCGAAGTCGTGTTCACCAAACTGCACGCGGGCGGCAAGTTCGGCGGCGGTTCGTACACAGCCTCGGGAGGTTTTCATGGCGT
META-8000bact-105	65364	CAGCGC:AAAAGT	P66	67	0.00102503	b487938af45ba29d1933243615de4507	19	0.283582	CGGCCGGGAATTTATATAGGCGACACCGACGACGGGTCCGGCCTCCACCACATGGTGTTCGAGGTCAGCGACAACGCGATCGACGAGGCGCTGGCGGGGCATTGCGACCGCATCGACATCGTCCTCAATGCCGACGGATCGGTCTCCGTCACCGACAACGGCCGCGGCATCCCGACCGGCATCCACACCGAGGAAGGCGTGTCCGCAGCCGAGGTCATCATGACCCAGCTCCACGCCGGCGGTAAGTCCGAGAACACCAACGACGAGAACGCGTACAAGGTCTCCGGAGGTCTCCATGGAGT
META-8000bact-105	65364	ATCGTC:ATTGCG	P30	3710	0.0567591	e04b883410b34603d3e925abc6f933f2	3377	0.910243	AGTCCGGGTATGTACATTGGCGACACCGATGATGGTAGCGGTCTGCACCACATGGTGTTCGAGGTGGTCGATAACTCCATCGACGAAGCTCTGGCCGGTCACTGCGACGACATCAGCATTATCATCCACCCGGATGAATCCATCACCGTGCGTGACAACGGTCGTGGCATCCCGGTAGACGTGCACAAAGAAGAAGGCGTTTCGGCGGCAGAGGTCATCATGACCGTGCTCCACGCTGGTGGTAAGTTCGACGACAACTCCTACAAAGTATCTGGAGGCTTGCACGGCGT
META-8000bact-105	65364	GCTCAT:TCGTAG	P54	8692	0.132978	504614b061db1e7af84703bffb0e3003	6112	0.703175	AGCCCCGCCATGTATATAGGCGGCACGGACGAAAAAGCGCTGCACCACCTGTTTGCCGAAGTCATCGATAACTCGATGGACGAGGCCGTTGCCGGCCACGCCAATTTCATCGAAGTCCATCTGGATGCGGAAGGCTTCCTGACGGTCAGCGATAATGGTCGCGGCATTCCGGTTGAAAATCATCCGCAGGTTCCGGGCAAATCCACGCTTGAAGTCATCATGACCAAGCTGCATGCGGGCGGCAAGTTCGATGGCAAGGCCTATGAAACATCGGGCGGATTACACGGAGT
META-8000bact-105	65364	TGCTGT:AAAAGT	P42	314	0.00480387	8851792022e630172695bbb1252fcef5	102	0.324841	CGACCGGCTATGTATATAGGCGATGTCCACGACGGCACCGGCCTGCATCACATGGTGTTCGAGGTGGTCGACAACTCGGTCGACGAGGCCCTGGCCGGCCATGCCGACGACATCGTGGTCAAGATCCTGGTCGATGGCTCGGTCGCCGTCTCGGACAACGGCCGCGGTGTGCCGGTCGACATCCACAAGGAAGAAGGCGTGTCAGCGGCCGAGGTCATCCTCACCGTGCTGCATGCCGGCGGCAAGTTCGACGACAACAGCTACAAGGTTTCAGGAGGACTTCATGGAGT
META-8000bact-105	65364	GCTCAT:TGGAAT	P50	5276	0.0807172	050055e3d96766eb60ae576a906485d6	5078	0.962472	AGGCCCGGTATGTACATAGGTGACACCGACGATGGCAGCGGTCTGCACCACATGGTGTTCGAGGTGGTCGACAACTCGATCGACGAAGCCCTCGCCGGCCACTGCGACGACATCAGCATCATCATCCACCCGGATGAGTCCATTACCGTTAAAGACAACGGCCGTGGCATCCCGGTAGACGTGCACAAAGAGGAAGGCGTTTCCGCCGCCGAGGTCATCATGACCGTCCTCCACGCTGGCGGTAAGTTCGACGACAACTCCTACAAAGTTTCCGGAGGTCTACACGGGGT
META-8000bact-105	65364	TGCTGT:CTCTTC	P46	44	0.000673153	208b8935d912830ec4999829228ba97d	31	0.704545	AGGCCGGGGATGTACATCGGCGACACTGATGACGGTAGCGGTCTGCACCACATGGTGTTCGAGGTGGTCGACAACTCCATCGACGAAGCTTTGGCCGGTCACTGCGACGACATCAGTATCATCATTCACCCGGACGAATCCATCACCGTGCGCGACAACGGTCGCGGCATCCCGGTAGATGTGCATAAAGAAGAAGGCGTTTCTGCGGCAGAGGTCATCATGACTGTGCTCCACGCCGGCGGTAAGTTTGACGACAACTCCTATAAAGTTTCTGGCGGATTTCACGGAGT
META-8000bact-105	65364	GCTCAT:AGCAGC	P58	4034	0.0617159	8f406393230f69917e075a9fe0a5d2a8	3885	0.963064	CGTCCCGGTATGTACATCGGCGATACCGACGACGGGTCCGGCCTCCACCACATGGTGTTCGAGGTCAGCGACAACGCGATCGACGAGGCGCTGGCGGGGCATTGCGACCGGATCGACATCGTCCTCAACGCCGACGGCTCGGTCTCGGTCACCGACAACGGCCGCGGCATCCCGACCGGCATCCACACCGAGGAAGGCGTGTCCGCAGCCGAGGTCATCATGACCCAGCTCCACGCCGGTGGTAAGTTCGAGAACACCAGCGACGAGAACGCCTACAAGGTCTCAGGCGGATTTCACGGCGT
META-8000bact-105	65364	CAGCGC:ATTGCG	P62	14	0.000214185	cbb4e21fa32f055fca1a8c4d3bec5be2	7	0.5	AGACCAGCAATGTACATTGGCGATACCGACGACGGGTCGGGCCTCCACCACATGGTGTTCGAGGTCAGCGACAACGCGATCGACGAGGCGCTCGCCGGGCATTGCGACCGGATCGACATCGTCCTGAACGCCGACGGATCGGTCAGCGTCACCGACAATGGCCGCGGCATCCCGACCGGCATCCACACCGAGGAAGGCGTGTCCGCAGCCGAGGTCATCATGACCCAGCTCCACGCCGGCGGTAAGTTCGAGAACACCAACGACGAGAACGCGTACAAGGTCTCTGGTGGACTGCACGGAGT
META-8000bact-105	65364	ATCGTC:TGGAAT	P26	84	0.00128511	def9d77d6db800766023897ca63b311d	23	0.27381	CGACCCGCTATGTATATAGGCGACACCGATGATGGTAGCGGTCTGCACCACATGGTGTTCGAGGTGGTCGATAACTCCATCGACGAAGCTCTGGCCGGTCACTGCGACGACATCAGCATTATCATCCACCCGGATGAATCCATCACCGTGCGTGACAACGGTCGTGGCATCCCGGTAGACGTGCACAAAGAAGAAGGCGTTTCGGCGGCAGAGGTCATCATGACCGTGCTCCACGCTGGCGGTAAGTTCGACGACAACTCCTACAAAGTCTCCGGCGGTCTACACGGAGT
META-8000bact-105	65364	TGCTGT:GAACGA	P38	1205	0.0184352	3e9dc0209b3efaab290a23d078c08001	1017	0.843983	AGGCCCGGCATGTACATAGGGTCCACCGGTCCACGTGGTCTGCACCACCTGGTCTACGAGATCGTCGACAACTCCGTGGACGAAGCCCTGGCCGGCTACTGCGACACGATCCTCGTGACCATCCTGGAGGACGGCGGCGTCCGCGTCATCGACAACGGTCGAGGCATCCCGGTCGACATCCACCCGGTCGAGAAGAAGTCGACTGTCGAGGTCGTCCTGACCATCCTGCACGCCGGCGGTAAGTTCGGTGGCGGCGGGTACGCGGTCTCTGGCGGCCTACACGGGGT
META-8000bact-105	65364	AGTACA:ATTGCG	P06	8415	0.128741	e202873c2a31fe691b37f6b7721fb3ea	7785	0.925134	AGGCCTGGCATGTATATTGGTGACACCGACGATGGCAGCGGTCTGCACCACATGGTGTTCGAGGTGGTCGACAACTCGATCGACGAAGCCCTCGCCGGCCACTGCGACGACATCAGCATCATCATCCACCCGGATGAGTCCATCACCGTTAAAGACAACGGCCGTGGCATCCCGGTAGACGTGCACAAAGAGGAAGGCGTTTCCGCTGCCGAGGTCACCATGACCGTCCTCCACGCTGGCGGTAAGTTCGACGACAACTCCTACAAAGTATCCGGCGGCTTTCATGGAGT
META-8000bact-105	65364	AGTACA:TGGAAT	P02	7347	0.112401	442c7f95afd0d025d0af9bf6442f6b6e	6692	0.910848	CGGCCAGCCATGTATATCGGTGACACCGACGATGGCAGCGGTCTGCACCACATGGTGTTCGAAGTGGTCGATAACTCGATCGACGAAGCTCTCGCCGGCCACTGCGACGACATCAGCATCATCATTCACCCGGATGAGTCCATTACCGTTCGTGACAACGGTCGTGGCATCCCGGTAGACGTGCACAAAGAAGAAGGCGTTTCGGCAGCCGAGGTCATCATGACCGTGCTGCACGCTGGCGGTAAGTTCGACGATAACTCCTACAAAGTATCCGGAGGCCTGCACGGCGT
META-8000bact-106	56418	GACTTG:TCGTAG	P22	2289	0.0405722	8d3c6010ea1c3aca59a4e4555a80f200	2097	0.916121	AGCCCCGGGATGTATATCGGTGATACTGATGACGGCACCGGTCTGCACCACATGGTATTCGAGGTCGTGGACAACGCTATCGACGAAGCACTCGCTGGCCACTGTAGCGACATTCAGGTGACGATCCACGCCGACAACTCCGTCTCGGTGCAGGATGATGGCCGTGGTATCCCAACCGGTATCCACGAAGAGGAAGGGGTGTCTGCGGCACAGGTCATCATGACCGTACTGCACGCCGGCGGTAAGTTTGACGACAACTCCTATAAGGTTTCCGGTGGATTCCATGGCGT
META-8000bact-106	56418	AGTACA:GAACGA	P10	689	0.0122124	2295674e2676d5ec196ecd9caf65d1f9	624	0.90566	AGACCTGGGATGTACATTGGTGATACTGATGACGGCACCGGTCTGCACCACATGGTATTCGAGGTCGTGGACAACGCTATCGACGAAGCACTCGCTGGCCACCGTAGCGACATCCAGGTGACGATCCACGCCGACAACTCCGTCTCGGTGCAGGATGATGGCCGTGGTATCCCAACCGGTATCCACGAAGAGGAAGGGGTGTCTGCGGCACAGGTCATCATGACCGTACTGCACGCCGGCGGTAAGTTTGACGACAACTCCTATAAGGTTTCCGGAGGATTCCACGGTGT
META-8000bact-106	56418	ATCGTC:AGCAGC	P34	258	0.00457301	4348955722abb45636c2b6e3f1858859	234	0.906977	AGCCCCGGCATGTATATCGGAGATGTGGGGGTTCGAGGGCTACACCATTTGGTTTATGAGGTTGTTGATAACTCTATTGATGAGGCGATGGGAGGACATTGTGATACTATTGGTGTTGCAATTAACGAAGACGGATCGGTAACAGTTGAAGATAACGGTCGTGGTATCCCGGTTGATTTACATAAAAAAGAAGGCGTTTCTGCACTTGAGGTAGTAATGACTAAAATTGGTGCCGGAGGTAAATTTGATAAGGATTCTTATAAAGTTTCTGGAGGTCTACACGGTGT
META-8000bact-106	56418	TGCTGT:CTCTTC	P46	25	0.000443121	3e71451129ff964f115cb83ccb67044f	21	0.84	AGGCCTGGGATGTATATCGGCGATACAGACGACGGTAGCGGTCTGCATCACATGGTATTCGAAGTGGTTGATAACTCGATCGACGAAGCATTGGCAGGCCATTGCGACGACATCAGTATCATCATCCACCCTGACGAATCGATCACCGTCCGCGACAACGGTCGCGGTATTCCGGTAGACGTGCACAAAGAAGAAGGCGTGTCGGCAGCTGAGGTCATCATGACCGTGCTCCACGCTGGCGGTAAGTTCGACGACAACTCGTACAAGGTGTCAGGAGGACTTCACGGCGT
META-8000bact-106	56418	TCAGCC:TCGTAG	P74	25	0.000443121	84b9e5e7b703e447af8000285a855601	10	0.4	CGGCCAGGGATGTATATTGGATCCACGGGGCCGCGCGGTCTGCACCACCTGGTCTACGAGATCGTCGACAACGCCGTCGACGAGGCGCTCGCGGGCTACTGCGACAACATCGAGGTCGTCATGCGCGCCGACGGAGGCGTGACCGTCGCCGACAACGGCCGCGGCATCCCCGTCGACATGCACCCGACCGAGGGCATCTCGACCGTCGAGCTGGTCCTGACGGTGCTGCACGCCGGCGGCAAGTTCGGCGGCGGCGGCTACGCGGTGTCCGGCGGTTTACACGGTGT
META-8000bact-106	56418	GACTTG:CTCTTC	P18	5610	0.0994364	13acda93965a4cc6b162032bfb96a9dd	4708	0.839216	AGTCCGGCTATGTATATTGGTGACACCGACGATGGCAGCGGTCTGCACCACATGGTGTTCGAGGTGGTCGACAACTCGATCGACGAAGCCCTCGCCGGCCATTGCGACGACATCAGCATAATCATCCACCCGGACGAATCCATCACTGTTAAAGACAACGGTCGTGGCATCCCGGTAGACGTGCATAAAGAGGAAGGCGTTTCTGCCGCTGAGGTCATCATGACCGTCCTCCACGCTGGCGGTAAGTTCGACGACAACTCCTACAAGGTATCGGGAGGTTTCCATGGGGT
META-8000bact-106	56418	GCTCAT:AGCAGC	P58	1514	0.0268354	bd9a72861532787048662209c80d2eea	1446	0.955086	AGGCCTGGGATGTATATAGGCGACACCGACGACGGTTCCGGCCTCCACCACATGGTGTTCGAGGTCAGCGACAACGCGATCGACGAGGCGCTGGCGGGGCATTGCGACCGGATCGACATCGTCCTCAACGCCGACGGCTCGGTCAGCGTCACCGACAACGGCCGCGGCATCCCGACCGGCATCCACACCGAGGAAGGCGTGTCCGCAGCCGAGGTCATCATGACCCAGCTCCACGCCGGCGGTAAGTTCGAGAACACCAGCGACGAGAACGCGTACAAGGTCTCCGGCGGATTGCATGGAGT
META-8000bact-106	56418	GACTTG:AAAAGT	P14	12026	0.213159	d0f4d5aaef92b9ef1261b6bc42044554	10933	0.909114	CGGCCGGGGATGTATATCGGCGACACCGACGATGGCAGCGGTCTGCACCACATGGTGTTCGAGGTGGTCGACAACTCGATCGACGAAGCCCTCGCCGGCCATTGTGACGACATCAGCATCATCATCCACCCGGATGAGTCCATCACCGTTAAAGACAACGGCCGTGGCATCCCGGTAGACGTGCACAAAGAGGAAGGCGTTTCCGCCGCCGAGGTCATCATGACCGTCCTCCACGCTGGCGGTAAGTTCGACGACAACTCCTACAAAGTATCTGGTGGCTTTCATGGTGT
META-8000bact-106	56418	TCAGCC:CTCTTC	P70	249	0.00441349	614f7505b0a611eae70053b1ed0f6329	126	0.506024	AGTCCTGCTATGTACATCGGCGACACCGACGACGGCTCGGGCCTCCACCACATGGTGTTCGAGGTCAGCGACAACGCGATCGGCGAGGCGCTCGCCGGGCATTGCGACCGGATCGACATCGTCCTCGACGCCGACGGCTCGGTCTCCGTCACCGACAACGGCCGCGGTATCCCGACCGGTATCCACACCGAGGAAGGCGTGTCCGCAGCCGAGGTCATCATGACCCAGCTCCACGCCGGCGGTAAGTTCGAGAACACCAACGACGAGAACGCGTACAAGGTCTCGGGCGGCCTGCACGGTGT
META-8000bact-106	56418	ATCGTC:ATTGCG	P30	4476	0.0793364	221252df054a8b10ff8d46a32e7597e8	4167	0.930965	AGACCTGGTATGTATATAGGCGACACCGATGATGGTAGCGGTCTGCACCACATGGTGTTCGAGGTGGTCGATAACTCCATCGACGAAGCTCTGGCCGGTCACTGCGACGACATCAGCATTATCATCCACCCGGATGAATCCATCACCGTGCGTGACAACGGTCGTGGCATCCCGGTAGACGTGCACAAAGAAGAAGGCGTTTCGGCGGCAGAGGTCATCATGACCGTGCTCCACGCTGGCGGTAAGTTCGACGACAACTCCTACAAAGTATCTGGAGGCTTACATGGTGT
META-8000bact-106	56418	CAGCGC:ATTGCG	P62	675	0.0119643	c0bc37851f5fa7c9a739849d8dd8a8ba	612	0.906667	AGTCCTGCGATGTATATAGGCGATACCGACGACGGGTCGGGCCTCCACCACATGGTGTTCGAGGTCAGCGACAACGCGATCGACGAGGCGCTCGCCGGGCATTGCGACCGGATCGACATCGTCCTGAACGCCGACGGATCGGTCAGCGTCACCGACAATGGCCGCGGCATCCCGACCGGCATCCACACCGAGGAAGGCGTGTCCGCAGCCGAGGTCATCATGACCCAGCTCCACGCCGGCGGTAAGTTCGAGAACACCAACGACGAGAACGCGTACAAGGTCTCCGGCGGACTACACGGGGT
META-8000bact-106	56418	CAGCGC:AAAAGT	P66	3507	0.062161	963e2c21777b9ca59c1caaf47b2c781f	1380	0.393499	AGACCCGGTATGTATATTGGCTCCACCGGGCCCCGAGGACTTCACCACCTGGTTCAGGAGATCGTCGACAACTCGGTCGATGAGGCGATGGCTGGACATGCCGACACGATCCTCGTCACGCTCCTGGCCGACGGCGGAGTCCGGGTCGTCGACAACGGCCGCGGTATCCCCGTCGACCCGCATTCCTCAGACCTGAGCAAGTCGAGCGTCGAGGTCGTGCTGACGATCCTGCACGCCGGTGGTAAGTTCGGCGGTGGCGGGTACGCGGTCTCCGGCGGTCTGCACGGTGT
META-8000bact-106	56418	TGCTGT:GAACGA	P38	732	0.0129746	cb02fb35b813f61d80448f8903710892	680	0.928962	CGACCGGCTATGTATATCGGGTCCACCGGTCCACGTGGTCTGCACCACCTGGTCTACGAGATCGTCGACAACTCCGTGGACGAAGCCCTGGCCGGCTACTGCGACACGATCCTCGTGACCATCCTGGAGGACGGCGGCGTCCGCGTCATCGACAACGGTCGAGGCATCCCGGTCGACATCCACCCGGTCGAGAAGAAGTCGACCGTCGAGGTCGTCCTGACCATCCTGCACGCCGGCGGCAAGTTCGGTGGCGGCGGGTACGCGGTCTCGGGCGGATTTCATGGCGT
META-8000bact-106	56418	GCTCAT:TCGTAG	P54	3700	0.0655819	455f040e61b237d134e0fc0555c44986	2495	0.674324	CGTCCGGCTATGTATATTGGCGACACCGACGACGGCTCGGGCCTCCACCACATGGTGTTCGAGGTCAGCGACAACGCGATCGACGAGGCGCTCGCCGGGCATTGCGACCGGATCGACATCGTCCTCAACGCCGACGGCTCAGTCTCCGTCACCGACAACGGCCGCGGTATCCCGACCGGTATCCACACCGAGGAAGGCGTGTCCGCAGCCGAGGTCATCATGACCCAGCTCCACGCCGGCGGTAAGTTCGAGAACACCAACGACGAGAACGCGTACAAGGTCTCCGGCGGCCTCCACGGAGT
META-8000bact-106	56418	TGCTGT:AAAAGT	P42	2152	0.0381439	f0990c4cafd2165fcad63921c6d5bfed	1882	0.874535	AGTCCAGGTATGTATATCGGTGATACAGGTGTAAAAGGCTTGCACCACTTGGTTTACGAGGTTGTAGATAACTCGATTGATGAAGCTTTGGCTGGTCATGCGGATACAATTGACGTTAGAATTTTAGCAGGAAACTCAATCAGAGTTGAAGATAACGGACGTGGTATTCCGACAGGAATTAATACGAAAGAAAATAAATCGGCGCTTGAAATTGTAATGACGGTTTTACACGCGGGTGGTAAATTTGATAAAGATACTTATAAGGTTTCCGGTGGACTACACGGTGT
META-8000bact-106	56418	AGTACA:ATTGCG	P06	6402	0.113474	9ff5f0ae51ca737ea31bcbdf86b1d91c	5898	0.921275	AGCCCTGGTATGTATATTGGTGACACCGACGACGGTAGCGGCCTGCACCACATGGTGTTCGAGGTGGTCGACAACTCGATCGACGAAGCTCTCGCCGGCCACTGCGACGACATCAGCATCATCATCCACCCGGATGAGTCCATCACCGTTCGCGACAACGGCCGTGGCATCCCGGTAGACGTGCACAAAGAAGAAGGCGTTTCTGCAGCCGAGGTCATCATGACCGTGCTGCACGCTGGCGGTAAGTTTGACGACAACTCCTACAAAGTATCTGGCGGACTTCACGGGGT
META-8000bact-106	56418	AGTACA:TGGAAT	P02	1071	0.0189833	ea11ffc937d2f8dd44dc072ac9c936a5	871	0.813259	AGACCAGGCATGCACATTGGCGACACCGATGATGCTAGCGGTCTGCACCACATGGTGTTCGAGGTGGTCGATAACTCCATCGACGAAGCTCTGGCCGGTCACTGCGACGACATCAGCATTATCATCCACCCGGATGAATCCATCACCGTGCGTGACAACGGTCGTGGCATCCCGGTAGACGTGCACAAAGAAGAAGGCGTTTCGGCGGCAGAGGTCATCATGACCGTGCTCCACGCTGGCGGTAAGTTCGACGACAACTCCTATAAAGTATCCGGTGGCCTTCACGGTGT
META-8000bact-106	56418	GCTCAT:TGGAAT	P50	6988	0.123861	8669fa03b25719044f5ee012ceb1eac3	6664	0.953635	CGACCCGGGATGTATATTGGTGACACCGACGATGGCAGCGGTCTGCACCACATGGTGTTCGAGGTGGTCGACAACTCGATCGACGAAGCCCTCGCCGGCCACTGCGACGACATCAGCATCATCATCCACCCGGATGAGTCCATTACCGTTAAAGACAACGGCCGTGGCATCCCGGTAGACGTGCACAAAGAGGAAGGCGTTTCCGCCGCCGAGGTCATCATGACCGTCCTCCACGCTGGCGGTAAGTTCGACGACAACTCCTACAAAGTTTCTGGAGGTTTTCACGGAGT
META-8000bact-106	56418	ATCGTC:TGGAAT	P26	76	0.00134709	63169fccddb31e05bfc0d95874806063	23	0.302632	CGTCCTGGGATGTACATTGGTGACACCGACGATGGCAGCGGTCTGCACCACATGGTGTTCGAGGTGGTCGACAACTCGATCGACGAAGCCCTCGCCGGCCACTGCGACGACATCAGCATCATCATCCACCCGGATGAGTCCATTACCGTTAAAGACAACGGCCGTGGCATCCCGGTAGACGTGCACAAAGAGGAAGGCGCTTCCGCCGCCGAGGTCATCATGACCGTCCTCCACGCTGGCGGTAAGTTCGACGACAACTCCTACAAAGTTTCGGGCGGCTTCCATGGCGT
META-8000bact-107	44877	AGTACA:GAACGA	P10	3637	0.0810437	b8038991b79eb76b53040236be8c7a96	3501	0.962607	CGTCCCGCTATGTATATTGGTGATACTGATGACGGCACCGGTCTGCACCACATGGTATTCGAGGTCGTGGACAACGCTATCGACGAAGCACTCGCTGGCCACTGTAGCGACATCCAGGTGACGATCCACGCCGACAACTCCGTCTCGGTGCAGGATGATGGCCGTGGTATCCCAACCGGTATCCACGAAGAGGAAGGGGTGTCTGCGGCACAGGTCATCATGACCGTACTGCACGCCGGCGGTAAGTTTGACGACAACTCCTATAAGGTTTCAGGCGGCCTGCACGGTGT
META-8000bact-107	44877	TGCTGT:CTCTTC	P46	15	0.000334247	52b8e4570f58b90107a6ecfaee27b872	7	0.466667	AGCCCCGCAATGTATATTGGCGACACCTCGGATGGCACCGGCCTGCACCACCTGGTGTTCGAAGTGCTGGACAACTCGATCGACGAATCGCTGGCCGGGCACTGCACCGAAATCCACGTCACCATCCACTCGGACAACTCGATCTCGATCACCGACAACGGCCGCGGCGTGCCGACCGGCCTGAAAATGGACGACAAGCACGAGCCGAAGCGCTCGGCCGCCGAAATCGTCATGACCGAACTGCACTCCGGCGGTAAGTTCGACCAGAACTCGTACAAGGTCTCAGGAGGTCTGCACGGGGT
META-8000bact-107	44877	GACTTG:CTCTTC	P18	2024	0.0451011	4b08d66552ff64d69b63e79cd369bead	1927	0.952075	CGTCCTGCTATGTATATCGGTGACACCGACGATGGCAGCGGTCTGCACCACATGGTGTTCGAGGTGGTCGACAACTCGATCGACGAAGCCCTCGCCGGCCATTGCGACGACATCAGCATAATCATCCACCCGGACGAATCCATCACCGTTAAAGACAACGGTCGTGGCATCCCGGTAGACGTGCATAAAGAGGAAGGCGTTTCTGCCGCTGAGGTCATCATGACCGTCCTCCACGCTGGCGGTAAGTTCGACGACAACTCCTACAAGGTATCGGGAGGCCTACACGGGGT
META-8000bact-107	44877	TCAGCC:TCGTAG	P74	9	0.000200548	0a2114d0a342e6c7ceb58a203afb50af	6	0.666667	CGTCCAGGAATGTACATAGGCGACACCTCGGACGGCACGGGCCTGCACCACCTGGTGTTCGAAGTGCTGGACAACACGATCGACGAATCGCTGGCCGGGCACTGCACGGAAATCCACGTCACCATCCACTCGGACAACTCGATCTCGATCACCGACAACGGCCGCGGCGTACCGACCGGCCTGAAGATGGACGACAAGCACGAGCCGAAGCGCTCGGCCGCCGAAATCGTCATGACCGAACTGCACGCCGGCGGCAAGTTCGACCAAAACTCGTACAAGGTCTCTGGTGGCCTCCACGGAGT
META-8000bact-107	44877	ATCGTC:AGCAGC	P34	128	0.00285224	5fdbcee9cc852d075268c3b3b7132c21	121	0.945312	CGGCCTGGCATGTACATTGGAGATGTAGGGGTTCGAGGGCTACACCATTTGGTTTATGAGGTTGTTGATAACTCTATTGATGAGGCGATGGGAGGACATTGTGATACTATTGGTGTTGCAATCAACGAAGACGGTTCAGTAACAGTTGAAGATAATGGTCGTGGTATTCCGGTTGATTTACATAAAAAAGAAGGTGTTTCGGCACTTGAGGTAGTAATGACTAAGATTGGTGCCGGAGGTAAATTTGATAAAGATTCTTATAAAGTTTCGGGCGGATTACATGGCGT
META-8000bact-107	44877	GACTTG:TCGTAG	P22	4982	0.111015	468a28996732563fa70c0c71a351cc36	4718	0.947009	AGACCTGCCATGTATATAGGTGACACCGACGATGGCAGCGGTCTGCACCACATGGTGTTCGAGGTGGTCGACAACTCGATCGACGAAGCCCTCGCCGGCCACTGCGACGACATCAGCATCATCATCCACCCGGATGAGTCCATCACCGTTAAAGACAACGGCCGTGGCATCCCGGTAGACGTGCACAAAGAGGAAGGCGTTTCCGCCGCCGAGGTCATCATGACCGTCCTCCACGCTGGCGGTAAGTTCGACGACAACTCCTACAAAGTATCAGGCGGCTTACATGGCGT
META-8000bact-107	44877	GACTTG:AAAAGT	P14	6736	0.150099	8a87fd7300ec1704f2b209fd0a718f2b	4265	0.633165	AGCCCTGCTATGTATATAGGTGACACCGACGATGGCAGCGGTCTGCACCACATGGTGTTCGAGGTGGTCGACAACTCGATCGACGAAGCCCTCGCCGGCCACTGCGACGACATTAGCATCATCATCCACCCGGATGAGTCCATCACCGTTAAAGACAACGGCCGTGGCATCCCGGTCGACGTGCACAAAAAGGAAGGCGTTTCCGCCGCCGAGGTCATCATGACCGTCCTCCACGCAGGCGGTAAGTTCGACGACAACTCCTACAAAGTATCTGGTGGACTCCATGGTGT
META-8000bact-107	44877	TCAGCC:CTCTTC	P70	1978	0.044076	1f322b98f86166c638c972c3c3258b26	861	0.435288	CGCCCGGCAATGTACATTGGCTCGACCGACTCCCGCGGCCTCATGCACTGCCTCTGGGAGATCATCGACAACTCGGTCGACGAGGCGCTCGGCGGATACGGAGACCGTATCGACGTCGTGCTGCACGCCGACGGGAGCGTCGAAGTCCGCGATTGTGCTCGCGGCATCCCGGTCGACATCGAACCTCGCACCGGGCTCTCGGGCGTCGAGGTCGTCTTCACGAAACTGCACGCCGGTGGAAAGTTCGGCGGCGGCTCCTATGCGGCATCAGGCGGACTACACGGAGT
META-8000bact-107	44877	GCTCAT:AGCAGC	P58	963	0.0214587	c97be80c410c6cbe364c5755eb1b7fdb	726	0.753894	AGCCCCGCCATGTATATTGGCGACACCGACGACGGTTCCGGCCTCCGCCACATGGTGTTCGAGGTCAGCGACAACGCGATCGACGAGGCGCTGGCGGGGCATTGCGACCGGATCGACATCGTCCTCAACGCCGACGGCTCGGTCAGCGTCACCGACAACGGCCGCGGCATCCCGACCGGCATCCACACCGAGGAAGGCGTGTCCGCAGCCGAGGTCATCATGACCCAGCTCCACGCCGGCGGTAAGTTCGAGAACACCAGCGACGAGAACGCGTACAAGGTCTCCGGTGGTTTTCATGGTGT
META-8000bact-107	44877	CAGCGC:AAAAGT	P66	78	0.00173808	710d788b8fe208954681fc5c8ed2bec3	25	0.320513	AGGCCGGGTATGTACATAGGCGATACCGACGACGGTTCCGGCCTCCACCACATGGTGTTCGAGGTCAGCGACAACGCGATCGACGAGGCGTTGGCGGGGCATTGCGACCGGATCGACATCGTCCTCAACGCCGACGGTTCCGTTTCCGTCACCGACAACGGTCGCGGCATCCCGACCGGCATCCACACCGAGGAAGGCGTGTCCGCAGCCGAGGTCATCATGACCCAGCTCCACGCTGGCGGTAAGTTCGAGAACACCAACGACGAGAACGCGTACAAGGTCTCAGGCGGTTTTCATGGAGT
META-8000bact-107	44877	CAGCGC:ATTGCG	P62	5	0.000111416	d2f024d44342ca1d9199a9a3dba86d6a	1	0.2	AGGCCAGCAATGTACATTGGCGATACCGACGACGGTTCCGGCCTCCACCACATGGTGTTCGAGGTCAGCGACAACGCGATCGACGAGGCGTTGGCGGGGCATTGCGACCGGATCGACATCGTCCTCAACGCCGACGGTTCCGTTTCCGTCACCGACAACGGTCGCGGCATCCCGACCGGCATCCACACCGAGGAAGGCGTGTCCGCAGCCGAGGTCATCATGACCCAGCTCCACGCTGGCGGTAAGTTCGACGACAACTCCTACAAAGTATCAGGAGGTCTGCACGGTGT
META-8000bact-107	44877	ATCGTC:ATTGCG	P30	1666	0.0371237	5453f0b1fd7eb5d3219979ece5c9c365	1126	0.67587	AGCCCTGGGATGTATATAGGCGATACAGACGACGGTAGCGGTCTGCATCACATGGTATTCGAGGTAGTTGATAACTCGTTCGACGAAGCGCTGGCAGGACATTGCGACGACATCAGTATCATCATCCACCCCGACGAATCAATCACCGTTCGCGACAACGGCCGCGGTATTCCGGTAGACGTGCATAAAGAAGAAGGCGTGTCGGCAGCCGAAGTCATCATGACGGTGCTCCACGCAGGCGGTAAGTTCGACGATAACTCGTACAAGGTCTCCGGAGGTTTTCATGGAGT
META-8000bact-107	44877	ATCGTC:TGGAAT	P26	473	0.0105399	0aa30401205752dc5636bce2dd901137	399	0.843552	AGTCCTGGGATGTATATCGGTGACACTGACGATGGCAGCGGTCTGCACCACATGGTGTTCGAGGTGGTCGACAACTCGATCGACGAGGCCTTGGCCGGCCATTGCGACGACATCGGCATCATCATTCATCCAGACGAATCCATCACCGTTCGCGATAACGGTCGCGGCATCCCGGTAGATGTGCATAAAGAAGAAGGCGTATCGGCGGCCGAGGTCATTATGACCGTGCTGCACGCCGGCGGTAAATTTGACGACAACTCCTACAAAGTTCCGGAGGCCTCCACGGTGT
META-8000bact-107	44877	TGCTGT:GAACGA	P38	471	0.0104954	f80f2c798aee456ec6a0b2b101aa3956	459	0.974522	AGGCCGGGGATGTATATAGGGTCCACCGGTCCACGTGGTCTGCACCACCTGGTCTACGAGATCGTCGACAACTCCGTGGACGAAGCCCTGGCCGGCTACTGCGACACGATCCTCGTGACCATCCTGGAGGACGGCGGCGTCCGCGTCATCGACAACGGTCGAGGCATCCCGGTCGACATCCACCCGGTCGAGAAGAAGTCGACCGTCGAGGTCGTCCTGACCATCCTGCACGCCGGCGGCAAGTTCGGTGGCGGCGGGTACGCGGTCTCCGGCGGTTTTCATGGCGT
META-8000bact-107	44877	TGCTGT:AAAAGT	P42	1975	0.0440092	d1af8bd16a72a57531fdd97ab13b63d9	1713	0.867342	AGGCCAGGAATGTATATCGGTGATACAGGTGTAAAAGGCTTGCACCACTTGGTTTACGAGGTTGTAGATAACTCGATTGATGAAGCTTTGGCTGGTCATGCGGATACAATTGACGTTAGAATTTTAGCAGGAAACTCAATCAGAGTTGAAGATAACGGACGTGGTATTCCGACAGGAATTAATACGAAAGAAAATAAATCGGCGCTTGAAATTGTAATGACGGTTTTACACGCGGGTGGTAAATTTGATAAAGATACTTATAAGGTTTCAGGTGGCTTGCACGGCGT
META-8000bact-107	44877	GCTCAT:TCGTAG	P54	244	0.00543708	99dcd74e3ab4853f63dabd3458f3dc63	199	0.815574	AGACCTGGTATGTACATTGGTGACACCGACGATGGCAGCGGTCTGCACCACATGGTGTTCGAGGTGGTCGACAACTCGATCGACGAAGCCCTCGCCGGCCACTGCGACGACATCAGCATCATCATCCACCCGGATGAGTCCATCACCGTTAAAGACAACGGCCGTGGCATCCCGGTAGACGTGCACAAAGAGGAAGGCGTTTCCGCCGCCGAGGTCATCATGACCGTCCTCCACGCTGGCGGTAAGTTCGACGACAACTCCTACAAAGTATCCGGAGGCCTACACGGAGT
META-8000bact-107	44877	AGTACA:TGGAAT	P02	3997	0.0890657	a5cbd02f0e12a15e820b541038ebe1a7	2459	0.615211	AGTCCTGCTATGTATATCGGTGATACTGACGATGGTTCAGGTTTCCATCACATGGTGTTTGAGGTTGTCGATAATGCAATTGATGAAGCCTTGGCAGGTCACTGTGATGAAATCTTAGTCATCATCCATGAAGATGAATCGGTAAGTGTTTCAGATAACGGTCGTGGTATTCCAACTGATATTCACCCAGAAGAAGGCGTATCTGCCGCTGAAGTAATTTTAACCATTCTTCATGCCGGCGGTAAGTTTGACGATAATAGCTATAAAGTATCAGGAGGTCTTCACGGAGT
META-8000bact-107	44877	GCTCAT:TGGAAT	P50	5212	0.11614	6c7d0ac3c39d9d6a29933beeddfae7f5	4873	0.934958	AGCCCAGGTATGTATATTGGTGACACCGACGATGGCAGCGGTCTGCACCACATGGTGTTCGAGGTGGTCGACAACTCGATCGACGAAGCCCTCGCCGGCCACTGCGACGACATCAGCATCATCATCCACCCGGATGAGTCCATCACCGTTAAAGACAACGGCCGTGGCATCCCGGTAGACGTGCACAAAGAGGAAGGCGTTTCCGCCGCCGAGGTCATCATGACCGTCCTCCACGCTGGCGGTAAGTTCGACGACAACTCCTACAAAGTATCTGGTGGCCTTCACGGAGT
META-8000bact-107	44877	AGTACA:ATTGCG	P06	6000	0.133699	60314fbdde4b10859d3986737c69f0e6	3472	0.578667	CGCCCTGGTATGTATATTGGCGACACTGATGACGGTAGCGGTCTGCACCACATGGTGTTCGAGGTGGTCGACAACTCCATCGACGAAGCTTTGGCCGGTCACTGCGACGACATCAGCATTATCATCCACCCGGATGAGTCGATTACCGTGCGCGACAATGGTCGGGGCATTCCGGTAGACGTGCACAAAGAAGAAGGCGTTTCGGCGGCAGAGGTCATCATGACCGTGCTCCACGCTGGCGGTAAGTTCGACGACAACTCCTATAAAGTCTCCGGCGGCTTGCATGGCGT
META-8000bact-108	47857	GCTCAT:AGCAGC	P58	238	0.00497315	1aaff0053a296d95d1f1502fcc580890	185	0.777311	CGGCCAGGGATGTATATCGGCGATACCGACGACGGATCGGGCCTCCACCACATGGTGTTCGAGGTCAGCGACAACGCGATCGACGAGGCGCTCGCCGGGCATTGCGGCCGGATCGACATCCAGCTCAACGCCGACGGATCGGTCAGCGTCACCGACAACGGTCGTGGCATTCCGACCGGCATTCACCCCGAAGAGGGCGTGTCGGCGGCGGAGGTCATCATGACCCAGCTCCACGCCGGCGGTAAGTTCGAGAACACGTCCGACGACAACGCCTACAAGGTGTCGGGAGGTCTTCACGGAGT
META-8000bact-108	47857	TCAGCC:CTCTTC	P70	101	0.00211045	4c3a83b7d0b7a7e06d606270fbce851e	91	0.90099	CGACCCGGCATGTACATAGGGTCCACCGGTCCACGTGGTCTGCACCACCTGGTGTACGAGATCGTCGACAACTCCGTGGACGAAGCCCTGGCCGGCTACTGCGACACGATCCTCGTGACCATCCTGGAGGACGGCGGCGTCCGCGTCATCGACAACGGTCGAGGCATCCCGGTCGACATCCACCCGGTTGAGAAGAAGTCGACCGTCGAGGTCGTCCTGACCATCCTGCACGCCGGCGGCAAGTTCGGTGGCGGCGGGTACGCGGTCTCGGGCGGACTCCATGGCGT
META-8000bact-108	47857	GACTTG:AAAAGT	P14	5855	0.122344	ac797c73e11a3cf11317ea87e0c89ccd	5298	0.904868	AGACCGGCGATGTATATCGGTGACACCGACGATGGCAGCGGTCTGCACCACATGGTGTTCGAGGTGGTCGACAACTCGATCGACGAAGCCCTCGCCGGCCACTGCGACGACATCAGCATCATCATCCACCCGGATGAGTCCATCACCGTTAAAGATAACGGCCGTGGCATCCCGGTAGACGTGCACAAAGAGGAGGGCGTTTCCGCCGCCGAGGTCATCATGACCGTCCTCCACGCTGGCGGTAAGTTCGACGACAACTCCTACAAAGTATCTGGCGGTCTACACGGAGT
META-8000bact-108	47857	GACTTG:TCGTAG	P22	6631	0.138559	7eeb67c7dce0d310f1b8580e1bd93dff	5777	0.871211	CGGCCCGCTATGTATATTGGCGACACCGACGATGGCAGCGGTCTGCACCACATGGTCTTCGAGGTGGTCGACAACTCGATCGACGAAGCCCTCGCCGGCCATTGTGACGACATCAGCATCATCATCCACCCGGATGAATCCATCACCGTTAAAGACAACGGCCGTGGCATTCCGGTAGACGTGCACAAAGAGGAAGGCGTTTCCGCCGCCGAGGTCATCATGACCGTCCTCCACGCTGGCGGTAAGTTCGACGACAACTCCTACAAAGTATCGGGTGGATTCCATGGAGT
META-8000bact-108	47857	AGTACA:GAACGA	P10	9082	0.189774	d3182383cdd3af531c4b583717ef7cd1	8708	0.95882	AGCCCCGGTATGTATATTGGTGACACCGACGATGGCAGCGGTCTGCACCACATGGTGTTCGAGGTGGTCGACAACTCGATCGACGAAGCCCTCGCCGGCCACTGCGACGACATCAGCATCATCATCCACCCGGACGAATCCATCACCGTTAAAGACAACGGCCGTGGCATCCCGGTAGACGTGCACAAAGAGGAAGGCGTTTCCGCCGCCGAGGTCATCATGACCGTCCTCCACGCTGGTGGTAAGTTCGACGACAACTCCTACAAAGTATCCGGCGGCCTCCATGGCGT
META-8000bact-108	47857	ATCGTC:AGCAGC	P34	657	0.0137284	d949855dd1ed1ce55f2e03b0c0df4fb7	602	0.916286	CGTCCAGCAATGTATATAGGAGATGTAGGGGTTCGAGGGCTACACCATTTGGTTTATGAGGTTGTTGATAACTCTATTGATGAGGCGATGGGAGGACATTGTGATACTATTGGTGTTGCAATCAACGAAGACGGTTCAGTAACAGTTGAAGATAATGGTCGTGGTATTCCGGTTGATTTACATAAAAAAGAAGGTGTTTCGGCACTTGAGGTAGTAATGACTAAGATTGGTGCCGGAGGTAAATTTGATAAAGATTCTTATAAAGTTTCGGGAGGCCTACACGGCGT
META-8000bact-108	47857	TCAGCC:TCGTAG	P74	950	0.0198508	8da841b12f832907508907385d885e3b	920	0.968421	AGGCCAGCCATGTATATTGGCGACACCGACGACGGTTCCGGCCTCCACCACATGGTGTTCGAGGTCAGCGACAACGCGATCGACGAGGCGCTCGCCGGGCATTGCGACCGCATCGACATCGTCCTCAACGCCGACGGCTCGGTCAGCGTCACCGACAACGGCCGCGGTATTCCCACGGGCATCCACACCGAGGAAGGCATGTCCGCAGCCGAGGTCATCATGACCCAGCTCCACGCCGGCGGTAAGTTCGAGAACACCAACGACGAGAACGCCTACAAGGTCTCAGGAGGACTACACGGAGT
META-8000bact-108	47857	GACTTG:CTCTTC	P18	2559	0.0534718	eee81a5ab93c9b2fe29a7d35ddb102be	2422	0.946463	AGGCCAGGAATGTATATTGGTGACACCGACGATGGTAGCGGTCTGCACCACATGGTGTTCGAGGTGGTCGACAACTCGATCGACGAAGCCCTCGCCGGCCATTGCGACGACATCAGCATCATCATCCACCCGGACGAATCCATCACCGTTAAAGACAACGGTCGTGGCATCCCGGTAGACGTGCATAAAGAGGAAGGCGTTTCCGCCGCCGAGGTCATCATGACCGTCCTCCACGCTGGCGGTAAGTTCGACGACAACTCCTACAAGGTATCCGGCGGATTTCATGGGGT
META-8000bact-108	47857	TGCTGT:CTCTTC	P46	22	0.000459703	64640f8040484aab3b388f8f8c07d02b	16	0.727273	CGCCCGGCCATGTATATCGGCGACACTGATGACGGTAGCGGTCTGCACCACATGGTGTTCGAGGTGGTCGACAACTCCATCGACGAAGCTTTGGCCGGTCACTGCGACGACATCAGTATCATCATTCACCCGGACGAATCCATCACCGTGCGCGACAACGGTCGCGGCATCCCGGTAGATGTGCATAAAGAAGAAGGCGTTTCTGCGGCAGAGGTCATCATGACTGTGCTCCACGCCGGCGGTAAGTTTGACGACAACTCCTATAAAGTTTCCGGCGGCTTACATGGTGT
META-8000bact-108	47857	GCTCAT:TCGTAG	P54	441	0.00921495	f4cf7a7168919534033b312d36d3c9c9	408	0.92517	AGACCCGGCATGTATATAGGGTCCACCGGTCTACGTGGTCTGCACCACCTGGTCTACGAGATCGTCGACAACTCCGTGGACGAAGCCCTGGCCGGCTACTGCGACACGATCCTCGTGACCATCCTGGAGGACGGCGGTGTCCGCGTCATCGACAACGGTCGAGGCATCCCGGTCGACATCCACCCGGTCGAGAAGAAGTCGACCGTCGAGGTCGTCCTGACCATCCTGCACGCCGGCGGCAAGTTCGGTGGCGGCGGGTACGCGGTCTCAGGTGGCCTACATGGAGT
META-8000bact-108	47857	TGCTGT:AAAAGT	P42	1017	0.0212508	c6c86c346a9232a11e158f28cdd88055	741	0.728614	AGACCTGGGATGTATATCGGCTCTACGAGCGCTAAGGGTTTACACCACCTCGTATGGGAAATTGTTGATAATAGTATCGATGAAGCGTTAGCTGGTTATTGTGATGAAATCAATGTCATAATTGAGAAAGATAATAGCATCACAGTTAAAGATAATGGGCGTGGAATTCCTGTTGGTATGCATGAAAAAATGGGACGACCTGCTGTTGAAGTTATCTTAACCGTTCTTCACGCTGGCGGTAAATTTGGCGGTGGCGGATATAAAGTTTCAGGTGGTCTACACGGAGT
META-8000bact-108	47857	TGCTGT:GAACGA	P38	648	0.0135403	03deeb52864c2ffcd789c50472fd4833	498	0.768519	AGCCCTGGTATGTATATTGGGTCCACCGGTCCACGTGGTCTGCACCACCTGGTCTACGAGATCGTCGACAACTCCGTGGACGAAGCCCTGGCCGGCTACTGCGACACGATCCTCGTGACCATCCTGGAGGGCGGCAGCGTCCGCGTCATCGACAACGGTCGAGGCATCCCGGTCGACATCCACCCGGTCGAGAAGAAGTCGACCGTCGAGGTCGTCCTGACCATCCTGCACGCCGGCGGTAAGTTCGGTGGCGGCGGGTACGCGGTCTCCGGCGGCTTCCACGGTGT
META-8000bact-108	47857	AGTACA:ATTGCG	P06	5386	0.112544	715abc1830263426ca9f09b014f06f75	4957	0.920349	AGCCCTGGGATGTATATAGGTGACACCGACGATGGCAGCGGTCTGCACCACATGGTGTTCGAGGTGGTCGATAACTCGATCGACGAAGCTTTGGCCGGCCACTGCGACGACATCAGCATCATCATTCACCCGGATGAATCCATCACCGTTCGCGACAACGGCCGTGGCATCCCGGTAGACGTGCACAAGGAAGAAGGCGTTTCCGCAGCCGAGGTCATCATGACCGTCCTGCACGCCGGCGGTAAGTTCGACGATAACTCCTACAAGGTATCCGGCGGACTACACGGGGT
META-8000bact-108	47857	GCTCAT:TGGAAT	P50	61	0.00127463	e91929e2a66ea2bbb404013ab4f8a1a3	44	0.721311	AGACCCGGCATGTACATAGGAGATGTGGGTGTTCGAGGGCTACATCATTTGGTTTATGAGGTTGTTGATAACTCTATTGATGAGGCGATGGGAGGACATTGTGACACCATTGGTGTTGCAATTAACGAAGACGGTTCAGTAACAGTTGAAGATAACGGTCGTGGTATTCCAGTTGATTTACATAAAAAAGAAGGTGTTTCGGCACTTGAAGTAGTAATGACCAAGATTGGTGCCGGAGGTAAATTTGATAAGGATTCTTATAAAGTTTCAGGAGGCCTACACGGGGT
META-8000bact-108	47857	AGTACA:TGGAAT	P02	5712	0.119356	6b0211287c770ffacba545b85dc64c79	5039	0.882178	AGCCCCGCAATGTACATTGGCGACACGGATGACGGCACCGGTCTGCACCACATGGTATTTGAGGTTGTGGATAACGCTATCGACGAAGCGCTCGCGGGTCACTGTAAAGACATCGTGGTGACCATCCACGCCGACAACTCCGTCTCCGTAACCGATGATGGCCGTGGCATCCCGACCGGTATCCACCCGGAAGAGGGCGTCTCTGCGGCGGAAGTGATCATGACCGTCCTGCACGCAGGCGGTAAGTTCGATGATAACTCCTATAAAGTCTCCGGTGGCCTACATGGAGT
META-8000bact-108	47857	ATCGTC:TGGAAT	P26	1033	0.0215851	77265b13d46420f9f25440f7f992a902	976	0.944821	CGTCCGGGTATGTATATCGGCGACACCGATGATGGTAGCGGCCTGCACCACATGGTCTTCGAAGTGGTGGACAACTCCATCGACGAAGCACTGGCTGGCCACTGTGACGAGATCACCGTCACCATTCATCCAGACGAATCCATTTCCGTAACCGACAACGGCCGCGGTATTCCCGTGGACGTGCATAAGGAAGAAGGCATATCTGCAGCCGAGGTCATCATGACCGTACTGCACGCTGGCGGTAAGTTCGATGACAACTCGTACAAGGTGTCCGGCGGCCTCCATGGCGT
META-8000bact-108	47857	ATCGTC:ATTGCG	P30	3709	0.0775017	2f920fa54481de50fd0b48de0ce0c919	3559	0.959558	CGGCCTGGCATGTATATCGGCGACACCGATGATGGTAGCGGTCTGCACCACATGGTGTTCGAGGTGGTCGATAACTCCATCGACGAAGCTCTGGCCGGTCACTGCGACGACATCAGCATTATCATCCACCCGGATGAATCCATCACCGTGCGTGACAACGGTCGTGGCATCCCGGTAGACGTGCACAAAGAAGAAGGCGTTTCGGCGGCAGAGGTCATCATGACCGTGCTCCACGCTGGCGGTAAGTTCGACGACAACTCCTACAAAGTATCAGGTGGTCTCCACGGAGT
META-8000bact-108	47857	CAGCGC:ATTGCG	P62	14	0.000292538	a60d9330c6eaf82779a2285e7d96e964	7	0.5	AGGCCCGGCATGTATATTGGCGATACCGATGACGGTACCGGTCTGCATCACATGGTATTCGAGGTCGTGGATAACGCAATCGACGAAGCGCTCGCTGGTCACTGTAGTGACATCGTGGTCACCATTCATGCGGATAGCTCCGTCTCGGTGCAGGATGATGGACGCGGTATTCCAACCGGCATTCACGAAGAAGAGGGCGTTTCCGCTGCTGAAGTGATCATGACCGTGCTGCATGCCGGCGGTAAGCTCGACGATAACTCGTATAAAGTCTCCGGAGGCCTGCATGGGGT
META-8000bact-108	47857	CAGCGC:AAAAGT	P66	205	0.00428359	5455ae2022de18a95fdb1452ac652c62	128	0.62439	AGGCCTGGTATGTATATTGGCGACGTCCATGACGGCACCGGTCTGCACCACATGGTGTTCGAAGTCGTCGACAACTCCATCGACGAAGCGCTGGCAGGCCACGCCGACCACGTGGCGGTGACGATTCACGCCGACGGCTCGGTCTCCGTGTCCGACAACGGCCGAGGCATCCCCACCGGCAAGCACGGACAGATGAGCCAGAAGCTGGGCCGCGACGTCTCTGCTGCCGAAGTGGTCATGACCGTGCTGCACGCGGGCGGCAAGTTCGACGACAACAGCTACAAGGTTTCAGGAGGCTTTCATGGGGT
META-8000bact-109	45144	CAGCGC:AAAAGT	P66	3189	0.0706406	97e1509073522950e44fdcb97d61bcf2	3022	0.947632	AGGCCAGGGATGTATATAGGCGACACCGACGACGGTTCGGGCCTTCACCACATGGTGTTCGAGGTCAGCGACAACGCGTTCGACGAGGCGCTGGCGGGGCATTGCGACCGGATCGACATCGTCCTCAACGCCGACGGCTCGGTCTCCGTCACCGACAACGGTCGCGGCATCCCGACCGGCATCCACACCGAGGAAGGCGTGTCTGCAGCTGAGGTCATCATGACCCAGCTCCACGCCGGCGGTAAGTTCGAGAACACCAGCGACGAGAACGCGTACAAGGTCTCCGGAGGTTTGCACGGTGT
META-8000bact-109	45144	CAGCGC:ATTGCG	P62	30	0.00066454	d118c1c155f54488df096ddcfa8cbbda	9	0.3	AGACCGGGTATGTATATTGGCGACACCGACGACGGTTCGGGCCTTCGCCACATGGTGTTCGAGGTCAGCGACAACGCGATCGACGAGGCGCTGGCGGGGCATTGCGACCGGATCGACATCGTCCTCAACGCCGACGGCTCGGTCTCCGTCACCGACAACGGTCGCGGCATCCCGACCGGCATCCACACCGAGGAAGGCGTGTCTGCAGCTGAGGTCATCATGACCCAGCTCCACGCCGGCGGTAAGTTCGAGAACACCAGCGACGAGAACGCGTACAAGGTCTCCGGTGGCCTCCACGGGGT
META-8000bact-109	45144	ATCGTC:ATTGCG	P30	4388	0.0972001	f9c5328a53a177489ff0e12e980de8a8	3942	0.898359	CGGCCGGCAATGTACATAGGCGATACAGACGACGGTAGCGGTCTGCATCACATGGTATTCGAGGTAGTTGATAACTCGATCGACGAAGCGCTGGCAGGCCATTGCGACGACATCAGTATCATCATCCACCCCGACGAATCGATCACCGTTCGCGACAACGGCCGCGGTATTCCGGTAGACGTGCATAAAGAAGAAGGCGTGTCGGCAGCCGAAGTCATCATGACGGTGCTCCACGCAGGCGGTAAGTTCGACGATAACTCGTACAAGGTCTCAGGTGGCTTTCACGGCGT
META-8000bact-109	45144	ATCGTC:TGGAAT	P26	36	0.000797448	989c7009d225e77e608e084f33a5e710	15	0.416667	AGTCCAGGGATGTATATAGGTGACACCGACGATGGCAGCGGTCTGCACCACATGGTGTTCGAGGTGGTCGACAACTCGATCGACGAAGCCCTCGCCGGCCACTGCGACGACATCAGCATCATCATCCACCCGGATGAGTCCATTACCGTTAAAGACAACGGCCGTGGCATCCCGGTAGACGTGCACAAAGAGGAAGGCGTTTCCGCCGCCAAGGTCATCATGACCGTCCTCCACGCTGGCGGTAAGTTCGACGACAACTCCTACAAAGTTTCAGGCGGCCTTCACGGCGT
META-8000bact-109	45144	TGCTGT:GAACGA	P38	146	0.0032341	4888f8956853e99b7c9904789f9dae71	99	0.678082	CGGCCCGGCATGTACATTGGGTCCACCGGTCCACGTGGTCTGCACCACCTGGTCTACGAGATCGTCGACAACTCCGTGGACGAAGCCCTGGCCGGCTACTGCGACACGATCCTCGTGACCATCCTGGAGGACGGCGGCGTCCGCGTCATCGACAACGGTCGAGGCATCCCGGTCGACATCCACCCGGTCGAGAAGAAGTCGACCGTCGAGGTCGTCCTGACCATCCTGCACGCCGGCGGTAAGTTCGGTGGCGGCGGGTACGCGGTCTCCGGTGGACTACATGGGGT
META-8000bact-109	45144	TGCTGT:AAAAGT	P42	44	0.000974659	a14261d36ab14366aa1ddb7b406f3e3e	16	0.363636	AGACCGGGCATGTACATTGGTGACACCGACGATGGCAGCGGTCTCCACCATATGGTGTTCGAGGTGGTTGATAACTCGATTGATGAAGCTTTGGCTGGCCATTGCGACGACATCAGCATCATCATCCACCCGGACGAGTCGATTACCGTGCGTGACAACGGCCGCGGTATTCCGGTAGACGTGCATAAAGAAGAAGGTATCTCGGCAGCAGAGGTCATCATGACCGTGCTCCATGCCGGCGGTAAATTCGACGATAACTCGTATAAAGTTTCTGGAGGACTTCATGGCGT
META-8000bact-109	45144	GCTCAT:TCGTAG	P54	1171	0.0259392	4f04566b67b4b671709afc98aca74888	1085	0.926558	AGACCGGCAATGTACATTGGCGATACCGACGACGGGTCGGGCCTCCACCACATGGTGTTCGAGGTCAGCGACAACGCGATCGACGAGGCGCTCGCCGGGCATTGCGACCGGATCGACATCGTCCTGAACGCCGACGGATCGGTCAGCGTCACCGACAATGGCCGCGGCATCCCAACCGGCATCCACACCGAGGAAGGCGTTTCCGCGGCCGAGGTCATCATGACCCAGCTCCACGCCGGCGGTAAGTTCGAGAACACCAACGACGAGAACGCGTACAAGGTCTCAGGAGGATTGCACGGCGT
META-8000bact-109	45144	AGTACA:ATTGCG	P06	4568	0.101187	e1ff5fa45b259e90feaa931aa6b0197a	4124	0.902802	AGTCCGGCGATGTATATCGGTGACACCGACGATGGCAGCGGTCTGCACCACATGGTGTTCGAGGTGGTCGACAACTCGATCGACGAAGCCCTCGCCGGCCACTGCGACGACATCGGCATCATCATCCACCCGGATGAGTCCATCACCGTTAAAGACAACGGCCGTGGCATCCCGGTAGACGTGCACAAAGAGGAAGGCGTTTCCGCCGCCGAGGTCATCATGACCGTCCTCCACGCTGGCGGTAAGTTCGACGACAACTCCTACAAAGTATCAGGCGGCTTGCACGGTGT
META-8000bact-109	45144	AGTACA:TGGAAT	P02	6139	0.135987	b44bb8152736e30b0f2d998bb2a6e71f	5842	0.951621	AGACCTGGTATGTACATAGGTGACACAGACGATGGCAGCGGTCTGCACCACATGGTGTTCGAGGTGGTCGATAACTCGATCGACGAAGCCCTGGCTGGCTACTGCGACGACATCAGCATCATCATCCACCCGGATGAGTCCATCACCGTTCGAGACAACGGTCGTGGCATCCCGGTAGACGTGCACAAAGAGGAAGGCGTTTCCGCCGCCGAGGTCATCATGACCGTCCTCCACGCTGGCGGTAAGTTCGACGACAACTCCTATAAAGTTTCAGGTGGCTTACACGGCGT
META-8000bact-109	45144	GCTCAT:TGGAAT	P50	4601	0.101918	9075989057297401fea6162aad8b36be	4460	0.969354	CGGCCGGGTATGTACATAGGTGACACCGACGATGGCAGCGGTCTGCACCACATGGTGTTCGAGGTGGTCGACAACTCGATCGACGAAGCCCTCGCCGGCCACTGCGACGACATCAGCATCATCATCCACCCGGATGAGTCCATTACCGTTAAAGACAACGGCCGTGGCATCCCGGTAGACGTGCACAAAGAGGAAGGCGTTTCCGCCGCCGAGGTCATCATGACCGTCCTCCACGCTGGCGGTAAGTTCGACGACAACTCCTACAAAGTTTCGGGAGGCTTACACGGCGT
META-8000bact-109	45144	AGTACA:GAACGA	P10	4026	0.0891813	a8af7db5810fc48cfdabf57ba2f2c066	3362	0.835072	CGGCCGGCGATGTATATCGGCGACACGGATGACGGCACCGGTCTGCACCACATGGTATTTGAGGTTGTGGATAACGCTATCGACGAAGCGCTCGCGGGTCACTGTAAAGACATCGTGGTGACCATCCACGCCGACAACTCCGTCTCCGTAACCGATGATGGCCGTGGCATCCCGACCGGTATCCACCCGGAAGAGGGTGTCTCTGCGGCGGAAGTGATCATGACCGTCCTGCACGCAGGCGGTAAGTTCGATGATAACTCCTATAAAGTTTCCGGCGGTCTGCATGGCGT
META-8000bact-109	45144	ATCGTC:AGCAGC	P34	1780	0.0394294	874f130a390bcd03cf6168cf1f96cd0c	1365	0.766854	CGTCCAGGCATGTATATAGGAGATGTTGGAGTTCGTGGACTTCATCATTTGGTTTATGAGGTTGTTGATAACTCCATTGATGAGGCAATGGGAGGTCATTGTGATACTATTGGTGTTGCAATCAATGAAGATGGTTATATTACAGTAGAAGATAATGGTCGTGGTATTCCTGTTGGGATTCACAAAAAAGAAGGCGTTTCTGCATTGGAGGTTGTAATGACTAAAATTGGTGCTGGAGGAAAATTCGATAAAGATTCGTATAAGGTTTCAGGCGGACTACATGGAGT
META-8000bact-109	45144	TGCTGT:CTCTTC	P46	3397	0.0752481	7fc56ba3b3db3397786039b7169674d5	2089	0.614954	AGGCCCGCTATGCACATAGGCGACACTGATGACGGTAGCGGTCTGCACCACATGGTGTTCGAGGTGGTCGACAACTCCATCGACGAAGCTTTGGCCGGTCACTGCGACGACATCAGTATCATCATTCACCCGGACGAATCCATCACCGTGCGCGACAACGGTCGCGGCATCCCGGTAGATGTGCATAAAGAAGAAGGCGTTTCTGCGGCAGAGGTCATCATGACTGTGCTCCACGCCGGCGGTAAGTTTGACGACAACTCCTATAAAGTTTCCGGAGGCTTGCACGTGT
META-8000bact-109	45144	GACTTG:CTCTTC	P18	723	0.0160154	520a6ad85d579f291901dbf7a5a6b33f	501	0.692946	AGCCCGCAATGTATATAGGTGACACCGACGATGGCAGCGGTCTGCACCACATGGTGTTCGAGGTGGTCGACAATTCGATCGACGAAGCCCTCGCCGGCCATTGCGACGACATCAGCATCATCATCCACCCGGACGAATCCATCACCGTTAAAGACAACGGTCGCGGCATCCCGGTAGACGTGCATAAAGAGGAAGGCGTTTCCGCCGCAGAGGTCATCATGACCGTCCTCCACGCTGGCGGTAAGTTCGACGACAACTCCTACAAGGTTTCAGGAGGCCTACATGGTGT
META-8000bact-109	45144	TCAGCC:TCGTAG	P74	601	0.013313	4204292ae64d971217435d153c926c02	573	0.953411	CGGCCCGCAATGTATATTGGCGACACGAGCGACGGCACCGGCCTGCACCACCTGGTGTTCGAGGTGGTCGACAACTCCATCGACGAGGCCCTGGCCGGCCACTGCGACGACATCGTCGTCACCATCCACTCCGACAACTCCATCAGCGTGACCGACAACGGCCGCGGCATCCCCACCGGGGTGAAGATGGACGACAAGCACGAGCCCAAGCGCAGCGCCGCCGAAATCGCGCTGACCGAGCTGCACGCCGGCGGCAAGTTCAACCAGAACAGCTACAAGGTATCCGGCGGACTACACGGTGT
META-8000bact-109	45144	GACTTG:TCGTAG	P22	4708	0.104288	d2ca3bea4d981989675a7a7bff0a15b3	3239	0.687978	AGCCCGGGGATGTATATTGGTGATACTGATGACGGCACCGGTCTGCACCACATGGTATTCGAGGTCGTGGACAACGCTATCGACGAAGCACTCGCTGGCCACTGTAGCGACATTCAGGTGACGATCCACGCCGACAACTCCGTCTCGGTGCAGGATGATGGCCGTGGTATCCCAACCGGTATCCACGAAGAGGAAGGGGTGTCTGCGGCACAGGTCATCATGACCGTACTGCACGCCGGCGGTAAGTTTGACGACAACTCCTATAAGGTCTCGGGCGGCCTCCATGGGGT
META-8000bact-109	45144	GACTTG:AAAAGT	P14	1053	0.0233254	d936f4d594ef6596421a57de4edb4c20	892	0.847104	CGTCCGGGGATGTATATAGGTGACACCGACGATGGCAGCGGTCTGCACCACATGGTGTTCGAGGTGGTCGACAACTCGATCGACGAAGCCCTCGCCGGCCACTGCGACGACATCAGCATCATCATCCACCCGGACGAATCCATCACCGTTAAAGACAACGGTCGTGGCGTTCCGGTAGACGTGCACAAAGAGGAAGGCGTTTCCGCCGCCGAGGTCATCATGACCGTCCTCCACGCTGGTGGTAAGTTCGACGACAACTCCTACAAAGTATCTGGAGGCTTACACGGCGT
META-8000bact-109	45144	TCAGCC:CTCTTC	P70	395	0.00874978	520c803fefec4328f99a8a4c14eeb716	386	0.977215	AGACCGGCGATGTACATTGGCGACACCGACGACGGGTCGGGCCTCCACCACATGGTGTTCGAGGTCAGCGACAACGCGATCGACGAGGCGCTTGCCGGGCATTGCGATCGGATCGACATCGTCCTGAACGCCGACGGCTCGGTCAGCGTCACCGACAATGGTCGCGGCATCCCGACCGGCATCCACACCGAGGAGGGCGTGTCCGCAGCCGAGGTCATCATGACCCAGCTCCACGCCGGCGGTAAGTTCGAAAACACCAGCGACGAGAACGCGTACAAGGTCTCCGGAGGTTTTCATGGGGT
META-8000bact-109	45144	GCTCAT:AGCAGC	P58	1358	0.0300815	92a4db0706bc793b29a879d0633ddb66	1315	0.968336	AGACCAGCTATGTATATTGGGGACACCGACGACGGGTCGGGTCTCCACCACATGGTATTCGAGGTCAGCGACAACGCGATCGACGAGGCGCTCGCCGGGCATTGCGACCGGATCGACATCGTCCTCAACGCCGACGGATCGGTCAGCGTCACCGACAACGGCCGCGGCATCCCGACGGGCATCCACACCGAGGAAGGCGTGTCCGCCGCCGAGGTCATCATGACCCAGCTCCACGCCGGCGGTAAGTTCGAGAACACCTCGGACGAGAACGCGTACAAGGTCTCAGGTGGTCTTCATGGGGT
META-8000bact-11	37321	TCAGCC:CTCTTC	P69	24	0.00064307	ef71a68fe8bdc4e21cf84108b06bb8f2	14	0.583333	AGTCCCGGGATGTATATTGGCGACACAGACGATGGCAGCGGCCTCCACCATATGGTGTTTGAGGTTGTGGACAACTCGATCGACGAGGCGTTGGCCGGTCACTGTGACGACATCAGTATCATCATTCACCCGGACGAATCGATCACTGTTCGTGACAACGGTCGCGGCATTCCGGTTGACGTGCATAAAGAAGAAGGCGTTTCAGCGGCCGAAGTCATCATGACTGTATTGCACGCTGGCGGTAAGTTCGACGACAACTCCTACAAGGTGTCCGGTGGACTTCACGGCGT
META-8000bact-11	37321	GACTTG:AAAAGT	P13	7658	0.205193	f74b3aac6dc8965ac11eb95cf7da8fb0	6398	0.835466	AGCCCAGCGATGTATATTGGCGACACCGATGATGGTAGCGGTCTGCACCACATGGTGTTCGAGGTGGTCGATAACTCCATCGACGAAGCGCTGGCCGGCTACTGCGACGATATCAGCATCATCATCCACCCGGATGAATCCATCACCGTGCGCGACAACGGTCGTGGCATCCCGGTCGATGTGCATAAAGAGGAAGGCGTTTCGGCGGCTGAGGTCATCATGACCGTGCTCCACGCCGGCGGTAAGTTCGATGACAACTCCTATAAAGTTTCTGGCGGTTTTCATGGCGT
META-8000bact-11	37321	GCTCAT:AGCAGC	P57	52	0.00139332	578c9ae897b67afaf95ca14eedad98b4	34	0.653846	CGGCCTGGTATGTATATTGGCGATACCGACGACGGCTCGGGCCTCCACCACATGGTGTTCGAGGTCAGCGACAACGCGATCGACGAGGCGCTGGCGGGGCATTGCGACCGGATCGACATCGTCCTCAACGCCGACGGCTCGGTCTCCGTCACCGACAACGGCCGCGGTATTCCCACGGGCATCCACACCGAGGAAGGCGTGTCCGCAGCCGAGGTCATCATGACCCAGCTCCACGCCGGCGGTAAGTTCGAGAACACCAACGACGAGAACGCGTACAAGGTCTCGGGCGGATTACATGGAGT
META-8000bact-11	37321	TCAGCC:TCGTAG	P73	445	0.0119236	a267de3632f917c8ccced3b2122c1bc5	322	0.723596	CGGCCCGCTATGTATATAGGCGATACCGATGACGGCACTGGTCTGCACCACATGGTATTCGAGGTTGTGGACAACGCTATCGACGAAGCCCTCGCTGGCCACTGTAAAGAGATTCAAGTCACTATCCACGCTGACAACTCTGTCTCCGTTCAGGATGATGGCCGTGGTATTCCGACCGGTATTCATGAAGAAGAGGGCGTTTCGGCTGCTCAGGTCATCATGACCGTTCTGCATGCCGGCGGTAAATTCGATGATAACTCGTACAAAGTCTCGGGCGGTTTCCATGGCGT
META-8000bact-11	37321	GACTTG:CTCTTC	P17	3508	0.0939953	4326fae55c383f43bca8c63a8c58d7bc	3096	0.882554	CGACCAGGCATGTACATTGGCGACACCGACGATGGCAGCGGTCTGCACCACATGGTCTTCGAGGTGGTCGACAACTCGATCGACGAAGCCCTCGCCGGCCATTGTGACGACATCAGCATCATCATCCACCCGGATGAGTCCATCACCGTTAAAGACAACGGCCGTGGCATCCCGGTAGACGTGCACAAAGAGGAAGGCGTTTCCGCCGCCGAGGTCATCATGACCGTCCTCCACGCTGGCGGTAAGTTCGACGACAACTCCTACAAAGTATCTGGCGGACTTCACGGAGT
META-8000bact-11	37321	TGCTGT:CTCTTC	P45	398	0.0106642	60e55afcb2d02b3ceddd66de09dd20dc	268	0.673367	CGACCAGCTATGTACATTGGCGATACCGACGATGGTTCCGGTCTGCACCACATGGTCTACGAAGTCGTCGATAACGCCATCGATGAAGCGCTGGCCGGTCATGCCGATCTGGTCACCGTCACGCTGAACGCCGATGGTTCGGTATCGGTAACCGACAATGGTCGTGGTATTCCGACCGATATTCACACCGGTGAAGGCGTCTCCGCTGCGGAAGTCATCATGACGCAGCTGCACGCGGGTGGTAAGTTCGACCAGAACTCCTACAAAGTATCAGGTGGTTGTCATGGCGT
META-8000bact-11	37321	ATCGTC:AGCAGC	P33	469	0.0125667	41d88e45f899c6532257e5855955c469	426	0.908316	AGTCCCGGAATGTATATCGGAGATGTAGGGGTTCGAGGGCTACATCATTTGGTTTATGAGGTTGTTGATAACTCTATTGATGAGGCGATGGGAGGACATTGTGATACCATTGGTGTTGCAATTAACGAAGACGGTTCGGTAACAGTTGAAGATAACGGTCGTGGTATTCCAGTTGATTTACATAAAAAAGAAGGAGTTTCTGCACTTGAGGTAGGAATGACTAAAATTGGTGCCGGAGGTAAATTTGATAAAGATTCTTATAAAGTTTCAGGCGGCCTGCATGGGGT
META-8000bact-11	37321	AGTACA:GAACGA	P09	2962	0.0793655	2b96df8f4017144b81784383474708c1	2758	0.931128	CGTCCTGGGATGTATATAGGCGATACCGATGACGGCACTGGTCTGCACCACATGGTATTCGAGGTTGTGGACAACGCTATCGACGAAGCCCTCGCGGGCCACTGTAAAGAGATTCAGGTCACGATCCATGCGGATAACTCTGTTTCCGTACAGGATGATGGTCGTGGCATTCCGACCGGTATTCATGAAGAAGAGGGCGTCTCTGCTGCTCAGGTCATCATGACCGTTCTTCATGCCGGCGGTAAATTTGACGATAACTCGTATAAAGTTTCAGGCGGCTTGCACGGCGT
META-8000bact-11	37321	GACTTG:TCGTAG	P21	430	0.0115217	c60560f648f00e71f091898afd74ad63	326	0.75814	AGCCCCGGCATGTATATTGGTGACACCGACGATGGCAGCGGTCTGCACCACATGGTGTTCGAAGTGGTCGACAACTCGATCGACGAAGCCCTCGCCGGCCACTGCGATGACATCAGCATCATTACCCACCCGGATGAGTCCATCACCGTTCGCGATAACGGCCGTGGCATCCCGGTAGACGTGCACAAAGAGGAAGGCGTTTCCGCCGCCGAGGTCATCATGACCGTCCTCCACGCTGGCGGTAAGTTCGACGACAACTCCTACAAGGTATCAGGAGGTCTTCATGGTGT
META-8000bact-11	37321	ATCGTC:TGGAAT	P25	25	0.000669864	8cfcf40ffbd3e5b21867c5cd7f3e85a3	9	0.36	CGTCCGGGGATGTACATTGGTGACACCGACAATGGCAGCGGTCTGCACCACATGGTGTTCGAAGTGGTCGACAACTCGATCGACGAAGCCCTCGCCGGCCGTTGCGACGACATCAGCATCATCATTCACCCGGACGAATCCATCACCGTTAAAGACAACGGTCGTGGCATCCCGGTAGACGTGCATAAAGAGGAAGGCGTTTCCGCCGCAGAGGTCATCATGACCGTCCTCCACGCTGGCGGTAAGTTCGACGACAACTCCTACAAAGTATCCGGTGGCCTCCATGGAGT
META-8000bact-11	37321	GCTCAT:TGGAAT	P49	5188	0.13901	e46697aa04943c7eeb6ff45716828bd1	5007	0.965112	CGTCCAGCCATGTATATAGGTGACACCGACGATGGCAGCGGTCTGCACCACATGGTGTTCGAAGTGGTCGACAACTCGATCGACGAAGCCCTCGCCGGCCATTGCGACGACATCAGCATCATCATTCACCCGGACGAATCCATCACCGTTAAAGACAACGGTCGTGGCATCCCGGTAGACGTGCATAAAGAGGAAGGCGTTTCCGCCGCAGAGGTCATCATGACCGTCCTCCACGCTGGCGGTAAGTTCGACGACAACTCCTACAAAGTATCAGGCGGACTTCACGGAGT
META-8000bact-11	37321	AGTACA:TGGAAT	P01	77	0.00206318	529554f0eb4e601f1c1b7254cfd8aa86	25	0.324675	AGCCCAGGCATGTATATTGGCGACACTGATGACGGTAGCGGTCTGCACCACATGGTGTTCGAGGTGGTCGACAACTCCATCGACGAAGCTTTGGCCGGTCACTGCGACGACATCAGCATTATCATCCACCCGGATGAGTCGATTACCGTGCGCGACAATGGTCGCGGCATTCCGGTAGACGTGCACAAAGAAGAAGGCGTTTCGGCGGCAGAGGTCATCATGACCGTGCTCCACGCTGGCGGTAAGTTCGACGACAATTCCTATAAAGTCTCGGGCGGCTTTCACGGAGT
META-8000bact-11	37321	AGTACA:ATTGCG	P05	1313	0.0351813	cae60f1ec8dbc16fcdab92302b46d25f	1242	0.945925	AGGCCCGCAATGTATATAGGTGATACTGACGATGGCAGCGGTCTGCACCATATGGTGTTCGAAGTAGTCGACAACTCCATCGACGAAGCGCTGGCTGGCCATTGCGACGACATCACCATCACGATCCACCCGGACGAGTCCATTACCGTGCGCGACAACGGCCGCGGTATTCCGGTGGACGTGCATAAAGAAGAAGGCGTATCTGCAGCCGAGGTCATCATGACCGTGCTGCACGCCGGCGGTAAGTTCGATGACAACTCCTACAAAGTATCAGGCGGCCTTCACGGTGT
META-8000bact-11	37321	GCTCAT:TCGTAG	P53	5906	0.158249	4ca070dc3cfbd3c5f2b4e69e25a3375a	5661	0.958517	AGTCCGGGTATGTATATTGGCGATACCGACGACGGCTCGGGCCTCCACCACATGGTGTTCGAGGTCAGCGACAACGCGATCGACGAGGCGCTGGCGGGGCATTGCGACCGGATCGACATCGTCCTCAACGCCGACGGCTCGGTCTCCGTCACCGACAACGGCCGCGGTATTCCCACGGGCATCCACACCGAGGAAGGCGTGTCCGCAGCCGAGGTCATCATGACCCAGCTCCACGCCGGCGGTAAGTTCGAGAACACCAACGACGAGAACGCGTACAAGGTCTCGGGAGGCCTTCACGGAGT
META-8000bact-11	37321	TGCTGT:AAAAGT	P41	8	0.000214357	a339b662d43fcd80737b1926b1e596c5	2	0.25	AGGCCAGGGATGTATATCGGTGACACCGACGATGGCAGCGGTCTGCACCACATGGTGTTCGAGGTGGTCGACAACTCGATCGACGAAGCCCTCGCTGGCCATTGCGACGACATCAGCATCATCATTCACCCGGACGAATCCATCACCGTTAAAGACAACGGTCGTGGCATCCCGGTAGACGTGCATAAAAAGGAAGGCGTTTCCGCCGCAGAGGTCATCATGACCGTCCTCCACGCTGGCGGTAAGTTCGACGACAACTCCTACAAAGTATCAGGAGGATTTCACGGTGT
META-8000bact-11	37321	TGCTGT:GAACGA	P37	696	0.018649	a09730c29261b0e1a6da931c904c46ed	464	0.666667	AGTCCTGCTATGTATATTGGGTCCACCGGTCCACGTGGTCTGCACCACCTGGTCTACGAGATCGTCGACAACTCCGTGGACGAAGCCCTGGCCGGCTACTGCGACACGATCCTCGTGACCATCCTGGAGGACGGGGGCGTCCGCGTCATCGACAACGGTCGAGGCATCCCGGTCGACATCCACCCGGTTGAGAAGAAGTCGACCGTCGAGGTCGTCCTGACCATCCTGCACGCCGGCGGCAAGTTCGGTGGCGGCGGGTACGCGGTCTCCGGAGGATTACATGGTGT
META-8000bact-11	37321	CAGCGC:ATTGCG	P61	18	0.000482302	835eae34c271b376f75f77c66601479b	11	0.611111	AGCCCAGGTATGTATATCGGCGACACGGATGACGGTACCGGCCTGCACCATATGGTATTTGAGGTGGTAGATAACGCTATCGACGAGGCGCTCGCGGGTCACTGTAAAGATATCGTCGTGACGATCCACGCCGATAACTCCGTGTCGGTCTCGGATGATGGCCGTGGGATCCCGACCGGTATTCACCCGGAAGAGGGCGTCTCCGCCGCTGAAGTTATCATGACCGTGCTGCACGCAGGCGGTAAATTCGATGATAACTCCTATAAAGTGTCAGGCGGCCTTCACGGTGT
META-8000bact-11	37321	CAGCGC:AAAAGT	P65	4502	0.120629	15883c5a0c00d250fef89fb78c33b992	4079	0.906042	CGCCCGGCTATGTACATTGGCGACACGGATGACGGTATCGGCCTGCACCATATGGTATTTGAGGTGGTAGATAACGCTATCGACGAGGCGCTCGCGGGTCACTGTAAAGATATCGTCGTGACGATCCACGCCGATAACTCCGTGTCGGTCTCGGATGATGGCCGTGGGATCCCGACCGGTATTCACCCGGAAGAGGGCGTCTCCGCCGCTGAAGTTATCATGACCGTGCTGCACGCAGGCGGTAAATTCGATGATAACTCCTATAAAGTGTCCGGCGGTCTTCATGGCGT
META-8000bact-11	37321	ATCGTC:ATTGCG	P29	949	0.025428	d9c07fa92c10e8c440d49d28e4a38a14	822	0.866175	CGTCCTGGTATGTATATAGGGACACAGACGATGGCAGCGGCCTCCACCATATGGTGTTTGAGGTTGTGGACAACTCGATCGACGAGGCGTTGGCCGGTCACTGTGACGACATCAGTATCATCATTCACCCGGACGAATCGATCACTGTTCGTGACAACGGTCGCGGCATTCCGGTTGACGTGCATAAAGAAGAAGGCGTTTCAGCGGCCGAAGTCATCATGACTGTATTGCACGCTGGCGGTAAGTTCGACGACAACTCCTACAAGGTGTCCGGAGGTCTCCACGGAGT
META-8000bact-110	42465	ATCGTC:TGGAAT	P26	67	0.00157777	28defaa1f8ed93b1ece5bba27eee063c	20	0.298507	CTACCTGCAATGTATATAGGAGATGTGGGGGTTCGAGGGCTACATCATTTGGTTTATGAGGTTGTTGATAACTCTATTGATGAGGCGATGGGAGGACATTGTGATACCATTGGTGTTGCAATTAATGAAGACGGTTCGGTAACAGTTGAAGATAACGGTCGTGGTATTCCAGTTAATATACATAAAAAAGAAGGTATTTCTGCACTTGAGGTAGTAATGACTAAAATTGGTGCCGGAGGAAAATTTGATAAAGATTCTTATAAAGTTTCAGGCGGATTCCACGGCGT
META-8000bact-110	42465	TGCTGT:GAACGA	P38	294	0.00692335	18ef5628d8835c21dd918c13b2222cb2	283	0.962585	AGTCCTGCAATGTACATCGGGTCCACCGGTCCACGTGGTCTGCACCACCTGGTCTACGAGATCGTCGACAACTCCGTGGACGAAGCCCTGGCCGGCTACTGCGACACGATCCTCGTGACCATCCTGGAGGACGGCGGCGTCCGCGTCATCGACAACGGTCGAGGCATCCCGGTCGACATCCACCCGGTCGAGAAGAAGTCGACCGTCGAGGTCGTCCTGACCATCCTGCACGCCGGCGGCAAGTTCGGTGGCGGCGGGTACGCGGTCTCTGGCGGCCTACACGGGGT
META-8000bact-110	42465	TGCTGT:AAAAGT	P42	2474	0.0582597	64a5bdaac787e01f4557b794e4db82c3	2128	0.860146	CGGCCTGGTATGTACATCGGTGATACAGGTGTAAAAGGCTTGCACCACTTGGTTTACGAGGTTGTAGATAACTCGATTGATGAAGCTTTGGCTGGTCATGCGGATACAATTGACGTTAGAATTTTAGCAGGAAACTCAATCAGAGTTGAAGATAACGGACGTGGTATTCCGACAGGAATTAATACGAAAGAAAATAAATCGGCGCTTGAAATTGTAATGACGGTTTTACACGCGGGTGGTAAATTTGATAAAGATACTTATAAGGTTTCCGGCGGACTCCAGGGGT
META-8000bact-110	42465	GCTCAT:TCGTAG	P54	33	0.000777111	fbec93d40a7e80983260f2e1f7d0b58f	12	0.363636	AGGCCAGGAATGTATATTGGCGACACCGACGACGGCTCGGGCCTCCACCACATGGTGTTCGAGGTCAGCGACAACGCGATCGACGAGGCGCTCGCCGGGCATTGCGACCGGATCGACATCGTCCTCAACGCCGACGGCTCAGTCTCCGTCACCGACAACGGCCGCGGTATCCCGACCGGTATCCACACCGAGGAAGGCGTGTCCGCAGCCGAGGTCATCATGACCCAGCTCCACGCCGGCGGTAAGTTCGAGAACACCAACGACGAGAACGCGTACAAGGTCTCCGGCGGACTCCATGGCGT
META-8000bact-110	42465	AGTACA:TGGAAT	P02	7728	0.181985	7c4bb609e48c1910b310cce07924e3e8	6987	0.904115	AGGCCAGCTATGTATATTGGTGACACAGACGATGGCAGCGGTCTGCACCACATGATGTTCGAGGTGGTCGATAACTCGATCGACGAAGCCCTGGCTGGCTACTGCGACGACATCAGCATCATCATCCACCCGGATGAGTCCATCACCGTTCGAGACAACGGTCGTGGCATCCCGGTAGACGTGCACAAAGAGGAAGGCGTTTCCGCCGCCGAGGTCATCATGACCGTCCTCCACGCTGGCGGTAAGTTCGACGACAACTCCTATAAAGTTTCTGGCGGTCTACACGGGGT
META-8000bact-110	42465	GCTCAT:TGGAAT	P50	179	0.00421524	6f2494a364917dbdbb684a11d0d33f54	86	0.480447	AGACCGGCTATGTATATTGGCGGCACGGATGAAAAAGCGCTGCATCACCTGTTTGCCGAAGTCATCGACAACTCCATGGACGAGGCCGTCGCCGGCCACGCCAATTTCATCGAAGTCCACCTGGACACCGAAGGCTTTCTGACCGTTAGCGACAACGGTCGCGGTATTCCCGTTGAAAACCACCCGCAGGTTCCCGGCAAGTCCACGCTTGAAGTCATCATGACCAAGCTGCATGCGGGCGGCAAGTTCGATGGTAAGGCCTATGAAACGTCTGGCGGTCTTCACGGGGT
META-8000bact-110	42465	AGTACA:ATTGCG	P06	5919	0.139385	5d519fe26abc14f9239dee9b6cef16bf	2857	0.482683	AGCCCTGCCATGTATATAGGTGACACCGACGACGGTAGCGGCCTGCACCACATGGTGTTCGAGGTGGTCGACAACTCGATCGACGAAGCTCTCGCCGGCCACTGCGACGACATCAGCATCATCATCCACCCGGATGAGTCCATCACCGTTCGCGACAACGGCCGTGGCATCCCGGTAGACGTGCACAAAGAAGAAGGCGTTTCTGCAGCCGAGGTCATCATGACCGTGCTGCACGCTGGCGGTAAGTTTGACGACAACTCCTACAAAGTATCGGGAGGATTACACGCGT
META-8000bact-110	42465	CAGCGC:AAAAGT	P66	2913	0.0685977	86cfb6045f81471cd86c6bec49ede7b2	2811	0.964985	AGACCTGGTATGTACATTGGCGACACCGACGACGGGTCCGGCCTCCACCACATGGTGTTCGAGGTCAGCGACAACGCGATCGACGAGGCGCTGGCGGGGCATTGCGACCGGATCGACATCGTCCTCAACGCCGACGGATCGGTCTCCGTCACCGACAACGGCCGCGGCATCCCGACCGGCATCCACACCGAGGAAGGCGTGTCCGCAGCGGAGGTCATCATGACCCAGCTCCACGCCGGCGGTAAGTTCGAGAACACCAACGACGAGAATGCGTACAAGGTCTCTGGTGGCTTCCATGGCGT
META-8000bact-110	42465	CAGCGC:ATTGCG	P62	22	0.000518074	f44494eb4811b6cad9f41b1c5db7b2e9	10	0.454545	AGGCCGGCTATGTACAATTGGCGACACCGACGACGGGTCCGGCCTCCACCACATGGTGTTCGAGGTCAGCGACAACGCGATCGACGAGGCGCTGGCGGGGCATTGCGACCGGATCGACATCGTCCTCAACGCCGACGGATCGGTCTCCGTCACCGACAACGGCCGCGGCATCCCGACCGGCATCCACACCGAGGAAGGCGTGTCCGCAGCGGAGGTCATCATGACCCAGCTCCACGCCGGCGGTAAGTTCGAGAACACCAACGACGAGAATGCGTACAAGGTCTCCGGAGGATTGCATGGAGT
META-8000bact-110	42465	ATCGTC:ATTGCG	P30	2867	0.0675144	283db1c5c1faebf8cb1111cee0925d86	2669	0.930938	AGTCCAGGTATGTATATTGGCGACACCGATGATGGTAGCGGTCTGCACCACATGGTGTTCGAGGTGGTCGATAACTCCATCGACGAAGCTCTGGCCGGTCACTGCGACGACATCAGCATTATCATCCACCCGGATGAATCCATCACCGTGCGTGACAACGGTCGTGGCATCCCGGTAGACGTGCACAAAGAAGAAGGCGTTTCGGCGGCAGAGGTCATCATGACCGTGCTCCACGCTGGCGGTAAGTTCGACGACAACTCCTACAAAGTATCTGGAGGACTCCATGGAGT
META-8000bact-110	42465	GACTTG:AAAAGT	P14	7403	0.174332	48d9e61abbd05aabc7595274c0e8c717	6994	0.944752	CGGCCTGCAATGTATATTGGCGACACCGACGATGGCAGCGGTCTGCACCACATGGTGTTCGAGGTGGTCGACAACTCGATCGACGAAGCCCTCGCCGGCCATTGTGACGACATCAGCATCATCATCCACCCGGATGAGTCCATCACCGTTAAAGACAACGGCCGTGGCATCCCGGTAGACGTGCACAAAGAGGAAGGCGTTTCCGCCGCCGAGGTCATCATGACCGTCCTCCACGCTGGCGGTAAGTTCGACGACAACTCCTACAAAGTATCAGGAGGATTGCATGGCGT
META-8000bact-110	42465	TCAGCC:CTCTTC	P70	312	0.00734723	28660ac7a9869763b6d503b26253d86c	199	0.637821	CGGCCTGGGATGTACATAGGGTCCACCGGTCCACGTGGTCTGCACCACCTGGTCTACGAGATCGTCGACAACTCCGTGGACGAAGCCCTCGCCGGCTACTGCGACACGACCCTCGTGACCATCCTCGAAGACGGTGGCGTCCGCGTCGTCGACAACGGTCGAGGTATCCCGGTGGACATCCACCCGGTCGAGAAGAAGTCCACCGTCGAGGTCGTCCTCACGATCCTCCACGCCGGCGGCAGGTTCGGCGGCAGCGGCTACGCGGTCTCTGGAGGATTTCATGGGGT
META-8000bact-110	42465	GCTCAT:AGCAGC	P58	774	0.0182268	a5538402f966550a80c38d43e3aece6e	746	0.963824	CGTCCTGGGATGTATATTGGCGACACCGACGACGGCTCGGGCCTCCACCACATGGTGTTCGAGGTCAGCGACAACGCGATCGACGAGGCGCTGGCGGGGCATTGCGACCGGATCGACATCGTCCTCAACGCCGACGGCTCGGTCTCGGTCACCGACAACGGTCGTGGCATCCCGACCGGCATCCACACCGAGGAAGGCGTGTCCGCAGCCGAGGTCATCATGACCCAGCTCCACGCCGGCGGTAAGTTCGAGAAGACCAACGACGAGAACGCCTACAAGGTCTCTGGTGGTCTACATGGCGT
META-8000bact-110	42465	AGTACA:GAACGA	P10	613	0.0144354	abcd1bdf8b10207c5485d2001253bd80	543	0.885808	CGACCGGGCATGTACATTGGCGATACGGATGACGGTACCGGTCTGCATCACATGGTATTTGAGGTCGTGGATAACGCCATTGACGAAGCGCTCGCCGGTCACTGTTCCGATATTCTTGTCACTATTCATGCCGATAACTCTGTTTCCGTTGTGGATGATGGCCGTGGTATTCCGACCGGTATTCACGAAGAAGAAGGCATCTCAGCCGCTGAAGTGATCATGACCGTGCTGCACGCCGGCGGTAAGTTCGACGATAACTCTTATAAAGTCTCAGGAGGACTTCACGGCGT
META-8000bact-110	42465	TGCTGT:CTCTTC	P46	20	0.000470976	625460913f0afd9d4ff35fe8467df414	8	0.4	AGTCCCGGTATGTATATTGGCGATACAGACGACGGTAGCGGTCTGCATCACATGGTATTCGAAGTGGTTGATAACTCGATCGACGAAGCATTGGCAGGCCATTGCGACGACATCAGTATCATCATCCACCCTGACGAATCGATCACCGTCCGCGACAACGGTCGCGGTATTCCGGTAGACGTGCACAAAGAAGAAGGCGTGTCGGCAGCTGAGGTCATCATGACCGTGCTCCACGCTGGCGGTAAGTTCGACGACAACTCGTACAAGGTGTCCGGTGGCTTGCATGGAGT
META-8000bact-110	42465	GACTTG:CTCTTC	P18	32	0.000753562	7a1e52c9c9326bbb95c84f120072a316	16	0.5	CGACCGGGTATGTACATTGGTGACACCGACGATGGCAGCGGTCTGCACCACATGGTGTTCGAGGTGGTCGACAACTCGATCGACGAAGCCCTCGCCGGCCATTGCGACGACATCAGCATAATCATCCACCCGGACGAATCCATCACCGTTAAAGACAACGGTCGTGGCATCCCGGTAGACGTGCATAAAGAGGAAGGCGTTTCTGCCGCTGAGGTCATCATGACCGTCCTCCACGCTGGCGGTAAGTTCGACGACAACTCCTACAAGGTATCAGGAGGCCTACACGGCGT
META-8000bact-110	42465	TCAGCC:TCGTAG	P74	13	0.000306134	9eb33b99befbad30c2562b134a6c8989	5	0.384615	CGTCCGGGGATGTACATTGGCGACACCGACGACGGGTCCGGCCTCCACCACATGGTGTTCGAGGTCAGCGACAACGCGATCGACGAGGCGCTGGCGGGGCATTGCGACCGGATCGACATCGTCCTCAACGCCGACGGATCGGTCAGCGTCACCGACAACGGCCGCGGCATCCCGACCGGCATTCACACCGAGGAAGGCGTGTCCGCAGCCGAGGTCATCATGACCCAGCTCCACGCCGGCGGTAAGTTCGAGAACACCAGCGACGAGAACGCGTACAAGGTATCAGGAGGCCTGCATGGCGT
META-8000bact-110	42465	ATCGTC:AGCAGC	P34	7	0.000164842	4450415355d082d4d37c1f9f08b7ecef	6	0.857143	AGTCCGGGAATGTATATAGGAGATGTTGGAGTTCGTGGACTTCATCATTTGGTTTATGAGGTTGTTGATAACTCCATTGATGAGGCAATGGGAGGTCATTGTGATACTATTGGTGTTGCAATCAATGAAGATGGTTCTATTACAGTAGAAGATAATGGTCGTGGTATTCCTGTTGGGATTCACAAAAAAGAAGGCGTTTCTGCATTGGAGGTTGTAATGACTAAAATTGGTGCTGGAGGTAAATTCGATAAAGATTCGTATAAGGTTTCCGGCGGTCTGCATGGTGT
META-8000bact-110	42465	GACTTG:TCGTAG	P22	7872	0.185376	19786a1e57d9870dcbc00b0acf01066a	6881	0.874111	AGTCCCGCTATGTATATAGGCGATACCGATGACGGTACCGGTCTGCATCACATGGTATTCGAGGTCGTGGATAACGCAATCGACGAAGCGCTCGCTGGTCACTGTAGTGACATTGTGGTCACCATCCATGCCGATAACTCCGTATCGGTGCAGGATGATGGGCGCGGCATTCCTACCGGTATTCACGAAGAAGAGGGCATCTCTGCCGCTGAAGTGATCATGACCGTGCTGCATGCTGGCGGTAAGTTCGATGATAACTCCTATAAAGTCTCGGGCGGCCTCCACGGGGT
META-8000bact-111	41024	GCTCAT:AGCAGC	P58	541	0.0131874	21fba4636c1a24e67848587286a55322	473	0.874307	CGACCTGCGATGTACATAGGCGATACCGACGACGGGTCGGGCCTCCACCACATGGTGTTCGAGGTCAGCGACAACGCGATCGACGAGGCGCTTGCCGGGCATTGCGACCGGATCGACATCGTCCTGAACGCCGACGGATCGGTCAGCGTCACCGACAATGGCCGCGGCATCCCGACCGGCATCCACACCGAGGAAGGCGTGTCCGCAGCCGAGGTCATCATGACCCAGCTCCACGCCGGCGGTAAGTTCGAGAACACCAGCGACGAGAACGCGTACAAGGTCTCTGGTGGACTCCATGGAGT
META-8000bact-111	41024	TCAGCC:CTCTTC	P70	76	0.00185257	dfe1441750ec74ccec60cf7cb84ae932	58	0.763158	AGGCCAGGGATGTATATTGGCGGCACGGACGAAAAAGCGCTGCATCACCTTTTTGCCGAAGTCATCGATAACTCGATGGACGAGGCTGTTGCTGGCCACGCCAATTTCATCGAGGTCCATCTCGATACCGAAGGCTTCCTGACGGTCAGCGATAATGGTCGCGGCATTCCCGTGGAAAACCACCCGCAGGTTCCGGGAAAGTCCACGCTCGAAGTCATCATGACCAAGCTGCATGCAGGCGGTAAGTTCGATGGCAAGGCTTATGAAACATCTGGTGGCCTACATGGAGT
META-8000bact-111	41024	GACTTG:AAAAGT	P14	67	0.00163319	bffd6719d64a189bcb6089ed4e7384c4	45	0.671642	AGTCCCGGCATGTACATCGGTGACACCGACGATGGCAGCGGTCTGCACCACATGGTGTTCGAGGTGGTCGACAACTCGATCGACGAAGCCCTCGCCGGCCACTGCGACGACATCAGCATCATCATCCACCCGGATGAGTCCATCACCGTTAAAGACAACGGCCGTGGCATCCCGGTAGACGTGCACAAAGAGGAAGGCGTTTCCGCCGCCGAGGTCATCATGACCGTCCTCCACGCTGGCGGTAAGTTCGACGACAACTCCTACAAAGTATCAGGTGGTCTACACGGTGT
META-8000bact-111	41024	GACTTG:TCGTAG	P22	5591	0.136286	e3ffa7c14e20eea4e702a90d32540830	5249	0.93883	CGACCAGCTATGTATATTGGTGATACTGATGACGGCACCGGTCTGCACCACATGGTATTCGAGGTCGTGGACAACGCTATCGACGAAGCACTCGCTGGCCACTGTAGCGACATTCAGGTGACGATCCACGCCGACAACTCCGTCTCGGTGCAGGATGATGGCCGTGGTATCCCAACCGGTATCCACGAAGAGGAAGGGGTGTCTGCGGCACAGGTCATCATGACCGTACTGCACGCCGGCGGTAAGTTTGACGACAACTCCTATAAGGTTTCTGGTGGCCTTCACGGAGT
META-8000bact-111	41024	AGTACA:GAACGA	P10	3873	0.0944082	01352ad015f7ef350764c2dc23916d71	3421	0.883295	CGACCTGCAATGTATATTGGCGACACGGATGACGGCACCGGTCTGCACCACATGGTATTTGAGGTTGTGGATAACGCTATCGACGAAGCGCTCGCGGGTCACTGTAAAGACATCGTGGTGACCATCCACGCCGACAACTCCGTCTCCGTAACCGATGATGGCCGTGGCATCCCGACCGGTATCCACCCGGAAGAGGGTGTCTCTGCGGCGGAAGTGATCATGACCGTCCTGCACGCAGGCGGTAAGTTCGATGATAACTCCTATAAAGTTTCGGGAGGCCTTCATGGCGT
META-8000bact-111	41024	TCAGCC:TCGTAG	P74	162	0.00394891	16e6c2480f2214758bf55eb9a436009d	78	0.481481	CGGCCCGCAATGTACATAGGCTCCACGGACTCCCGCGGACTCATGCACTGCCTCTGGGAAATCATCGACAACTCCGCCGACGAGGCCCTCGCCGGGTTCGGCCACGACATCAAGATCATCCTGCATGCGGACAATTCGGTGGAGATCCACGACGACGGCCGTGGCGTTCCGGTGGACGTCGAACCGAAGGCCGGGCTGACCGGCGTCGAGGTGGTTTTCACCAAACTGCACGCAGGCGGAAAGTTCGGCGGCGGCTCCTACACCGCTTCGGGAGGCCTACACGGAGT
META-8000bact-111	41024	GACTTG:CTCTTC	P18	3385	0.0825127	daeea98bbefff7d1406b1f5740eaba40	3301	0.975185	AGACCGGGTATGTATATCGGTGACACCGACGATGGCAGCGGTCTGCACCACATGGTGTTCGAGGTGGTCGATAACTCGATCGACGAAGCTTTGGCCGGCCACTGCGACGACATCAGCATCATCATCCACCCGGATGAATCCATCACCGTTCGCGACAACGGCCGTGGCATCCCGGTAGACGTGCACAAGGAAGAAGGCGTTTCCGCAGCCGAGGTCATCATGACCGTCCTGCACGCCGGCGGTAAGTTCGACGATAACTCCTACAAGGTATCTGGCGGTCTGCACGGTGT
META-8000bact-111	41024	TGCTGT:CTCTTC	P46	8	0.000195008	dfca24186b702de51125787e8d183336	5	0.625	AGACCGGGCATGTATATTGGCGACACCTCGGATGGCACCGGCCTGCACCACCTGGTGTTCGGAGTGCTGGACAACTCGATCGACGAATCGCTGGCCGGGCACTGCACCGAAATCCACGTCACCATCCACTCGGACAACTCGATCTCGATCACCGACAACGGCCGCGGCGTGCCGACCGGCCTGAAAATGGACGACAAGCACGAGCCGAAGCGCTCGGCCGCCGAAATCGTCATGACCGAACTGCACGCCGGCGGCAGGTTCGACCAGAACTCGTACAAGGTCTCGGGAGGTCTCCACGGTGT
META-8000bact-111	41024	ATCGTC:AGCAGC	P34	6	0.000146256	5c44a7982492d0508eaa31c5f46866a5	2	0.333333	AGTCCCGGTATGTATATTGGTTCGACGGACTCACGCGGCCTTATGCACTGCCTCTGGGAGATCATCGACAACTCAGTAGACGAGGCCCTCGCCGGGTTCGGCCACGACATCAGGATCATCCTGCACGCCAATAACTCCGTGGAAATCCACGACGACGGCCGCGGCATCCCCGTGGACAAGGAACCGAAGACGGGCCTCACCGGCGTCGAGGTCGTCTTCACCAAACTGCACGCGGGCGGTAAATTCGGCGGCGGCTCCTACACGGCGTCAGGAGGTCTACACGGTGT
META-8000bact-111	41024	GCTCAT:TCGTAG	P54	3199	0.0779787	4a10e3acf84917aab56177479b101fc0	2635	0.823695	CGTCCTGCGATGTACATTGGCGACACCGACGACGGCTCCGGCCTCCACCACATGGTGTTCGAGGTCAGCGACAACGCGATCGACGAGGCGCTGGCGGGGCATTGCGACCGGATCGACATCGTCCTCAACGCCGACGGCTCGGTCTCCGTCACCGACAATGGTCGCGGCATCCCGACCGGCATCCACACCGAGGAAGGCGTGTCCGCAGCCGAGGTCATCATGACCCAGCTCCACGCCGGCGGTAAGTTCGAGAACACTAACGACGAGAACGCGTACAAAGTCTCTGGCGGACTACATGGAGT
META-8000bact-111	41024	TGCTGT:AAAAGT	P42	29	0.000706903	05703d043e4bc13467314233342848e5	12	0.413793	CGGCCCGGAATGTATATTGGGTCCACCGGTCCACGTGGTCTGCACCACCTGGTCTACGAGATCGTCGACAACTCCGTGGACGAAGCCCTGGCCGGCTACTGCGACACGATCCTCGTGACCATCCTGGAGGACGGCGGCGTCCGCGTCATCGACAACGGTCGAGGCATCCCGGTCGACATCCACCCGGTTGAGAAGAAGTCGACCGTCGAGGTCGTCCTGACCATCCTGCACGCCGGCGGCAAGTTCGGTGGCGGCGGGTACGCGGTCTCGGGAGGTTTGCACGGAGT
META-8000bact-111	41024	TGCTGT:GAACGA	P38	1387	0.0338095	28fa9acf8b996921be22c7a738e621e5	789	0.568854	CGGCCCGCGATGTATATAGGGTCAACAGCAGCGAAAGGTCTTCACCATCTCGTTTGGGAAATTGTTGATAACAGTATTGACGAAGCGCTTGCTGGTTACTGTGACGAAATTAACATTATTGTTGAAGAAGATAACAGCATTACCGTAAAAGACAATGGCCGCGGTATTCCGGTCGGGATTCATGAAAAGATGGGGCGCCCTGCGGTTGAAGTCATCATGACCGTTCTCCATGCCGGAGGAAAGTTCGGCGGCGGAGGCTACAAAGTATCCGGTGGTCTACACGGTGT
META-8000bact-111	41024	GCTCAT:TGGAAT	P50	52	0.00126755	5d17ba12538e59d9b0008baaccb466e0	32	0.615385	AGGCCCGCCATGTATATTGGTTCAACTAGTGGAAAAGGTCTCCATCATCTTGTTTGGGAAATTGTAGATAACAGTATTGATGAGGCATTGGCAGGTTATTGTGACGAAATCAATGTCATCATTGAAGAAGATAACAGTATTACAGTTAATGATAACGGTCGTGGTATTCCGGTTGGAATTCAAGAAAAAATGGGAAGGCCAGCGGTTGAGGTAATTATGACCGTTCTTCATGCCGGCGGTAAATTTGGCGGAGGAGGATATAAGGTATCTGGTGGCTTACACGGCGT
META-8000bact-111	41024	AGTACA:TGGAAT	P02	6912	0.168487	722167c9ec1919c1cec0832fde2c6b6d	5132	0.742477	CGACCTGCAATGTACATTGGTGACACCGACGATGGCAGCGGTCTGCACCACATGGTGTTCGAAGTGGTCGATAACTCGATCGACGAAGCTCTCGCCGGCCACTGCGACGACATCAGCATCATCATTCACCCGGATGAGTCCATCACCGTTCGTGACAACGGGCGTGGCATCCCGGTAGACGTGCACAAAGAAGAAGGCGTTTCGGCAGCCGAGGTCATAATGACCGTGCTGCACGCCGGCGGTAAGTTCGATGACAACTCCTACAAAGTGTCAGGCGGTTTACACGGCGT
META-8000bact-111	41024	AGTACA:ATTGCG	P06	526	0.0128218	24425479cbe408c39651412dfb777f89	364	0.692015	CGTCCAGCAATGTATATTGGCGACACCTCGGACGGCACCGGCCTGCACCACCTGGTATTCGAAGTGCTGGACAACTCGATCGACGAATCGCTGGCCGGCTACTGCACCGAGATCCACGTGACCATTCACGCGGACAACTCGATCTCGATCACCGACAACGGCCGCGGCGTACCGACCGGCCTGAAAATGGACGACAAGCACGACCCGAAACGTTCGGCGGCCGAAATCGTCATGACCGAACTGCACGCCGGCGGCAAGTTCGACCAGAACTCGTATAAGGTTTCCGGCGGACTTCACGGCGT
META-8000bact-111	41024	ATCGTC:TGGAAT	P26	1623	0.0395622	5fc4b6e57ba4fa5dc870f403f58e10aa	1506	0.927911	CGTCCTGGTATGTATATAGGCGACACCGATGATGGTAGCGGCCTGCACCACATGGTCTTCGAAGTGGTGGACAACTCCATCGACGAAGCACTGGCTGGCCACTGTGACGAGATCACCGTCACCATTCATCCAGACGAATCCATTTCCGTAACCGACAACGGCCGCGGTATTCCCGTGGACGTGCATAAGGAAGAAGGCGTATCTGCAGCCGAGGTCATCATGACCGTACTGCACGCTGGCGGTAAGTTCGATGACAACTCGTACAAGGTGTCAGGAGGCCTACACGGGGT
META-8000bact-111	41024	ATCGTC:ATTGCG	P30	7846	0.191254	069ed023adfddfb73b3f5059f37feb87	7311	0.931812	CGTCCGGGCATGTACATCGGCGACACTGATGACGGTAGCGGTCTGCACCACATGGTGTTCGAGGTGGTCGACAACTCCATCGACGAAGCTTTGGCCGGTCACTGCGACGACATCAGCATTATCATCCACCCGGATGAGTCGATTACCGTGCGCGATAATGGTCGCGGCATTCCGGTAGACGTGCACAAAGAAGAAGGCGTTTCGGCGGCAGAGGTCAGCATGACCGTGCTCCACGCTGGCGGTAAGTTCGACGACAACTCCTATAAAGTCTCAGGCGGTCTACACGGCGT
META-8000bact-111	41024	CAGCGC:ATTGCG	P62	18	0.000438768	db9028d67c44d3d581968bf662a06265	6	0.333333	CGACCTGCAATGTATATTGGCGACACCGACGACGGGTCCGGCCTCCACCACATGGTGTTCGAGGTCAGCGACAACGCGATCGACGAGGCGCTGGCGGGGCATTGCGACCGGATCGACATCGTCCTCAATGCCGACGGATCGGTCAGCGTCACCGACAACGGCCGCGGCATCCCGACCGGCATCCACACCGAGGAAGGCGTGTCCGCAGCCGAGGTCATCATGACCCAGCTCCACGCCGGCGGTAAGTTCGAGAACACCAACGACGAGAACGCCTACAAGGTCTCGGGCGGCTTTCACGGTGT
META-8000bact-111	41024	CAGCGC:AAAAGT	P66	2821	0.0687646	10105e9a889da4c25604836cda5542c5	2153	0.763205	CGGCCTGCGATGTACATCGGCGACACCGACGACGGGTCCGGCCTCCACCACATGGTGTTCGAGGTCAGCGACAACGCGATCGACGAGGCGCTGGCGGGGCATTGCGACCGGATCGACATCGTCCTCAATGCCGACGGATCGGTCAGCGTCACCGACAACGGCCGCGGCATCCCGACCGGCATCCACACCGAGGAAGGCGTGTCCGCAGCCGAGGTCATCATGACCCAGCTCCACGCCGGCGGTAAGTTCGAGAACACCAACGACGAGAACGCCTACAAGGTCTCCGGAGGTTTTCACGGCGT
META-8000bact-112	48494	GCTCAT:AGCAGC	P58	628	0.0129501	b44acd0a05abe58e133ffb0e0ba72ccc	523	0.832803	AGTCCGGGCATGTACATAGGCGATACCGACGACGGGTCGGGCCTCCACCACATGGTGTTCGAGGTCAGCGACAACGCGATCGACGAGGCGCTTGCCGGGCATCGCGACCGGATCGACATCGTCCTGAACGCCGACGGATCGGTCAGCGTCACCGACAATGGCCGCGGCATCCCGACCGGCATCCACACCGAGGAAGGCGTGTCCGCAGCCGAGGTCATCATGACCCAGCTCCACGCCGGCGGTAGTTCGAGAACACCAGCGACGAGAACGCGTACAAGGTCTCTGGCGGTTTGCACGGCGT
META-8000bact-112	48494	TGCTGT:CTCTTC	P46	4248	0.0875985	55e0c7d687d1ca6ec28cccda8d85e2e3	3134	0.737759	AGGCCGGGTATGTATATCGGCGACACTGATGACGGTAGCGGTCTGCACCACATGGTGTTCGAGGTGGTCGACGACTCCAGCGACGAAGCTTTGGCCGGTCACTGCGACGACATCAGTATCATCATTCACCCGGACGAATCCATCACCGTGCGCGACAACGGTCGCGGCATCCCGGTAGATGTGCATAAAGAAGAAGGCGCTTCTGCGGCAGAGGTCATCATGACTGTGCTCCACGCCGGCGGTAAGTTTGACGACAACTCCTATAAAGTTTCTGGCGGTTTACATGGTGT
META-8000bact-112	48494	ATCGTC:TGGAAT	P26	45	0.00092795	41ef5808b9a4c264870f5c0b5a03e957	31	0.688889	CGACCGGCGATGTACATAGGCGGCACGGACGAAAAGGCTTTCCACCATCTGTTTGCCGAAGTCATCGACAACTCGATGGACGAAGCCGTGGCCGGCCATGCCAATTTCATCGAGGTGTATCTGGATACCGAAGGTTGCCTGACGGTTACCGACAACGGTCGTGGGATTCCTGTGGAAAACCATCCGCAGGTGCCCGGCAAGTCGACGCTCGAAGTCATCATGACCAAGCTTCACGCCGGCGGTAAGTTTGACGGAAAGGCTTACGAGACCTCAGGAGGTTTACATGGCGT
META-8000bact-112	48494	AGTACA:ATTGCG	P06	10681	0.220254	e9fa9ace28fb716d9fa835df87d8df54	10160	0.951222	CGGCCTGGTATGTATATTGGTGACACCGACGATGGCAGCGGTCTGCACCACATGGTGTTCGAAGTGGTCGACAACTCGATCGACGAAGCCCTCGCCGGCCACTGCGACGACATCAGCATCATCATCCACCCGGATGAGTCCATCACCGTTAAAGACAACGGCCGTGGCATCCCGGTAGACGTGCACAAAGAGGAAGGCGTTTCCGCCGCCGAGGTCATCATGACCGTCCTCCACGCTGGCGGTAAGTTCGACGACAATTCCTACAAAGTATCAGGCGGCCTCCACGGTGT
META-8000bact-112	48494	AGTACA:TGGAAT	P02	5933	0.122345	c1074c78fc72f3ba36bd7389a78f43cc	5494	0.926007	CGTCCAGGAATGTATATAGGCGACACGGATGACGGCACCGGTCTGCACCACATGGTATTTGAGGTTGTGGATAACGCAATCGACGAAGCGCTCGCGGGTCACTGTAAAGACATCGTGGTGACCATCCACGCCGACAACTCCGTCTCCGTAACCGATGATGGCCGTGGCATCCCGACCGGTATCCACCCGGAAGAGGGCGTCTCTGCGGCGGAAGTGATCATGACCGTCCTGCACGCAGGCGGTAAGTTCGATGATAACTCCTATAAAGTCTCAGGAGGACTGCACGGGGT
META-8000bact-112	48494	TGCTGT:GAACGA	P38	773	0.0159401	b05b2816ae356b4dcd9876e2e81dc739	679	0.878396	CGGCCAGGAATGTACATCGGGTCCACCGGTCCACGTGGTCTGCACCACCTGGTCTACGAGATCGTCGACAACTCCGTGGACGAAGCCCTGGCCGGCTACTGCGACACGATCCTCGTGACCATCCTGGAGGACGGCGGCGTCCGCGTCATCGACAACGGTCGAGGCATCCCGGTCGACATCCACCCGGTCGAGAAGAAGTCGACCGTCGAGGTCGTCCTGACCATCCTGCACGCCGGCGGCAAGTTCGGTGGCGGCGGGTACGCGGTCTCAGGAGGTCTCCACGGAGT
META-8000bact-112	48494	CAGCGC:ATTGCG	P62	9	0.00018559	3aa5d04e2e311ae3689de3e438de7c99	3	0.333333	CGCCCCGGCATGTATATTGGCGATACCGACGATGGTTCCGGTCTGCACCACATGGTCTACGAAGTCGTCGATAATGCCATCGATGAGGCGCTGGCCGGTCACGCCGATCTGGTCACCGTCACGCTGAACGCGGATGGCTCGGTATCGGTCACGGATAATGGTCGTGGTATCCCGACCGATATTCACACCGGTGCAGGCGTCTCTGCCGCTGAAGTCATCATGACGCAGCTGCACGCGGGCGGTAAGTTCGACCAGAACTCCTACAAAGTATCTGGCGGCCTGCATGGCGT
META-8000bact-112	48494	GACTTG:AAAAGT	P14	5195	0.107127	1051215e8f5894f224af21b57ef44182	5036	0.969394	CGCCCCGCGATGTACATAGGTGACACCGACGATGGCAGCGGTCTGCACCACATGGTGTTCGAGGTGGTCGACAACTCGATCGACGAAGCCCTCGCCGGCCACTGCGACGACATCAGCATCATCATCCACCCGGATGAGTCCATCACCGTTAAAGACAACGGCCGTGGCATCCCGGTAGACGTGCACAAAGAGGAAGGCGTTTCCGCCGCCGAGGTCATCATGACCGTCCTCCACGCTGGCGGTAAGTTCGACGACAACTCCTACAAAGTATCCGGAGGACTGCACGGCGT
META-8000bact-112	48494	TCAGCC:CTCTTC	P70	567	0.0116922	eabc4a426f4347486e52255caf792c36	552	0.973545	AGACCGGCCATGTATATTGGCGACACCGACGACGGTTCCGGCCTCCACCACATGGTGTTCGAGGTCAGCGACAACGCGATCGACGAGGCGCTCGCCGGGCATTGCGACCGGATCGACATCGTCCTCAACGCCGACGGCTCGGTCTCCGTCACCGACAACGGCCGCGGTATTCCCACGGGCATCCATACCGAGGAAGGCGTGTCCGCAGCCGAGGTCATCATGACCCAGCTCCACGCCGGCGGTAAGTTCGAGAATACGAACGACGAGAACGCGTACAAGGTCTCTGGTGGTCTGCACGGAGT
META-8000bact-112	48494	ATCGTC:AGCAGC	P34	195	0.00402112	ba3720ed309b7689e3d1167488e57ea3	155	0.794872	CGCCCGGCCATGTACATTGGAGATGTGGGGGTTCGAGGGCTACACCATTTGGTTTATGAGGTTGTTGATAACTCTATTGATGAGGCGATGGGAGGACATTGTGATACTATTGGTGTTGCAATTAACGAAGACGGATCGGTAACAGTTGAAGATAACGGTCGTGGTATCCCGGTTGATTTACATAAAAAAGAAGGCGTTTCTGCACTTGAGGTAGTAATGACTAAAATTGGTGCCGGAGGTAAATTTGATAAGGATTCTTATAAAGTTTCAGGCGGTCTGCATGGTGT
META-8000bact-112	48494	GACTTG:CTCTTC	P18	4782	0.0986101	d66fd5bfbe16b6901ee82b780c20fdb8	4552	0.951903	AGTCCAGGGATGTATATTGGTGACACCGACGATGGCAGCGGTCTGCACCACATGGTGTTCGAGGTGGTCGACAACTCGATCGACGAAGCCCTCGCCGGCCATTGCGACGACATCAGCATAATCATCCACCCGGACGAATCCATCACCGTTAAAGACAACGGTCGTGGCATCCCGGTAGACGTGCATAAAGAGGAAGGCGTTTCTGCCGCTGAGGTCATCATGACCGTCCTCCACGCTGGCGGTAAGTTCGACGACAACTCCTACAAGGTATCTGGCGGTCTCCACGGTGT
META-8000bact-112	48494	TCAGCC:TCGTAG	P74	168	0.00346435	1ac1004d36d92811fc7236b81bec5500	152	0.904762	CGTCCGGGGATGTACATAGGTGATACTGGTGTTAAAGGTTTACACCATTTGGTTTACGAGGTTGTAGATAACTCTATTGATGAGGCTTTGGCCGGTCATGCAGATACCATCGACGTTCGTATTTTAGAAGGTAACTCGATCAGGGTTGAAGATAACGGACGTGGTATTCCGACCGGGATCAACACAAAAGAAAATAAATCGGCGCTTGAAATCGTTATGACGGTTTTACACGCCGGTGGTAAATTTGATAAAGATACTTACAAGGTTTCGGGCGGACTCCATGGAGT
META-8000bact-112	48494	AGTACA:GAACGA	P10	4092	0.0843816	074f1517572b0159fc59cf3ae2ede64d	3627	0.886364	AGACCGGGTATGTACATTGGCGACACGGATGACGGCACCGGTCTGCACCACATGGTATTTGAGGTTGTGGATAACGCTATCGACGAAGCGCTCGCGGGTCACTGTAAAGACATCGTGGTGACCATCCACGCCGACAACTCCGTCTCCGTAACCGATGATGGCCGTGGCATCCCGACCGGTATCCACCCGGAAGAGGGTGTCTCTGCGGCGGAAGTGATCATGACCGTCCTGCACGCAGGCGGTAAGTTCGATGATAACTCCTATAAAGTCTCCGGCGGCCTGCATGGTGT
META-8000bact-112	48494	GACTTG:TCGTAG	P22	5214	0.107518	07401d7f7bc42284dff53910a4773fdc	4811	0.922708	CGGCCGGGGATGTATATTGGTGATACTGATGACGGCACCGGTCTGCACCACATGGTATTCGAGGTCGTGGACAACGCTATCGACGAAGCACTCGCTGGCCACTGTAGCGACATTCAGGTGACGATCCACGCCGACAACTCCGTCTCGGTGCAGGATGATGGCCGTGGTATCCCAACCGGTATCCACGAAGAGGAAGGGGTGTCTGCGGCACAGGTCATCATGACCGTACTGCACGCCGGCGGTAAGTTTGACGACAACTCCTATAAGGTTTCAGGCGGACTACATGGTGT
META-8000bact-112	48494	GCTCAT:TGGAAT	P50	150	0.00309317	4c0431dca6d2f70d60f2f29d4e54c44c	93	0.62	CGACCGGCCATGTACATTGGCGACACCTCGGACGGCACCGGCCTGCACCATCTGGTGTTCGAAGTGCTGGACAACTCGATCGACGAATCGCTGGCCGGCTACTGCACCGAGATCCATGTCACGATCCACTCGGACAATTCGATTTCCATCACCGACAACGGCCGCGGCGTACCGACCGGCCTGAAGATGGACGACAAGCACGATCCAAAGCGTTCGGCGGCGGAAATCGTCATGACCGAACTGCACGCCGGCGGCAAGTTCGACCAGAACTCGTATAAAGTTTCCGGCGGATTGCATGGAGT
META-8000bact-112	48494	TGCTGT:AAAAGT	P42	138	0.00284571	a59c7b9fd3d689460936b11d6a30f245	49	0.355072	AGCCCGGGAATGTATATTGGGTCCACCGGTCCACGTGGTCTGCACCACCTGGTCTACGAGATCGTCGACAACTCCGTGGACGAAGCCCTGGCCGGCTACTGCGACACGATCCTCGTGGCCATCCTGGAGGACGGCGGCGTCCGCGTCATCGACAACGGTCGAGGCATCCCGGTCGACACCCACCCGGTTGAGAAGAAGTCGACCGTCGAGGTCGTCCTGACCATCCTGCACGCCGGCGGCAAGTTCGGTGGCGGCGGGTACGCGGTCTCTGGTGGCCTACATGGCGT
META-8000bact-112	48494	GCTCAT:TCGTAG	P54	56	0.00115478	b73c341aea0bf1d60fefbeb47a14277e	29	0.517857	AGACCAGGAATGTATATTGGATCGACCGGACCCCGCGGACTGCATCACCTGGTCTACGAGATCGTCGACAACTCGGTCGACGAGTCTCTGGCAGGGTACGCAGACACCATCTCCGTGGTCATGCGACGCGACGGCGGCATCCAGGTCACCGACAACGGCCGTGGCATCCCCGTCGACATGCACCCCGTCGAGAAGAAGTCCACCGTCGAGGTCGTGCTCACGATCCTCCATGCCGGTGGCAAGTTCGGCGGCGGCGGCTATGCCGTGTCTGGCGGTTTTCATGGAGT
META-8000bact-112	48494	CAGCGC:AAAAGT	P66	277	0.00571205	437d712cffe5eac5c828cd76236b1c8b	144	0.519856	AGCCCAGGGATGTACATAGGGTCCACCGGTCCATGTGGTCTGCACCACCTGGTCTACGAGATCGTCGACAACTCCGTGGACGAAGCCCTGGCCGGCTACTGCGACACGATCCTCGTGACCATCCTGGAGGACGGCGGCGTCCGCGTCATCGACAACGGTCGAGGCATCCCGGTCGACATCCACCCGGTCGAGAAGAAGTCGACCGTCGAGGTCGTCCTGACCATCCTGCACGCCGGCGGCAAGTTCGGTGGTGGCGGGTACGCGGTCTCCGGCGGACTACATGGGGT
META-8000bact-112	48494	ATCGTC:ATTGCG	P30	1494	0.0308079	930916ed87172f1932753b029ca5ba9d	1425	0.953815	CGGCCGGCAATGTATATAGGCGACACCGATGATGGTAGCGGTCTGCACCACATGGTGTTCGAGGTGGTCGATAACTCCATCGACGAAGCTCTGGCCGGTCACTGCGACGACATCAGCATTATCATCCACCCGGATGAATCCATCACCGTGCGTGACAACGGTCGTGGCATCCCGGTAGACGTGCACAAAGAAGAAGGCGTTTCGGCGGCAGAGGTCATCATGACCGTGCTCCACGCTGGCGGTAAGTTCGACGACAACTCCTACAAAGTATCAGGCGGATTGCACGGAGT
META-8000bact-113	53149	ATCGTC:ATTGCG	P30	1768	0.033265	521f1529cc4d0e7068a30fb5e5fdf2e9	1616	0.914027	AGACCTGCGATGTATATTGGCGACACCGATGACGGCAGCGGTCTGCACCACATGGTATTCGAGGTGGTCGACAACTCCATCGACGAAGCCTTGGCCGGTCATTGCGACGACATCACCATTACTATTCACCCAGACGAATCCATTTCCGTTACCGATAACGGCCGTGGTATCCCGGTGGATGTGCACAAAGAAGAAGGCGTCTCGGCCGCAGAAGTCATCATGACCGTACTGCACGCCGGCGGTAAATTCGATGACAACTCCTACAAAGTATCAGGAGGCTTGCATGGGGT
META-8000bact-113	53149	CAGCGC:ATTGCG	P62	2545	0.0478842	5336bba048d4bc58c3add2442b3c6b17	1086	0.426719	CGGCCTGCCATGTATATTGGCGGCACGGATGAAAAAGCGCTGCATCACCTGTTTGCCGAAGTCATCGACAACTCCATGGACGAGGCCGTCGCCGGCCACGCCAACTTCATCGAAGTCCACCTGGACACCGAAGGCTTTCTGACCGTTAGCGACAACGGTCGCGGTATTCCCGTTGAAAACCACCCGCAGGTTCCCGGCAAGTCCACGCTTGAAGTCATCATGACCAAGCTGCATGCGGGCGGCAAGTTCGATGGTAAGGCCTATGAAACGTCCGGCGGCTTACATGGGGT
META-8000bact-113	53149	CAGCGC:AAAAGT	P66	3341	0.062861	fa8e16fc75c7eb3e28af7279ac2a5793	3174	0.950015	CGGCCGGGTATGTATATTGGCGACACCGACGACGGTTCGGGCCTTCACCACATGGTGTTCGAGGTCAGCGACAACGCGATCGACGAGGCGCTGGCGGGGCATTGCGACCGGATCGACATCGTCCTCAACGCCGACGGCTCGGTCTCCGTCACCGACAACGGTCGCGGCATCCCGACCGGCATCCACACCGAGGAAGGCGTGTCTGCAGCTGAGGTCATCATGACCCAGCTCCACGCCGGCGGTAAGTTCGAGAACACCAGCGACGAGAACGCGTACAAGGTCTCCGGAGGATTCCACGGTGT
META-8000bact-113	53149	AGTACA:ATTGCG	P06	8481	0.15957	2806e9a74fa8342e8c25a061be8a07e3	8256	0.97347	AGTCCTGGCATGTATATTGGTGACACCGACGATGGCAGCGGTCTGCACCACATGGTGTTCGAGGTGGTCGACAACTCGATCGACGAAGCCCTCGCCGGCCACTGCGACGACATCAGCATCATCATCCACCCGGATGAGTCCATCACCGTTAAAGACAACGGCCGTGGCATCCCGGTAGACGTGCACAAAGAGGAAGGCGTTTCCGCCGCCGAGGTCATCATGACCGTCCTCCACGCTGGCGGTAAGTTCGACGACAACTCCTACAAAGTATCCGGCGGACTACACGGCGT
META-8000bact-113	53149	GCTCAT:TGGAAT	P50	140	0.0026341	affc4ec2a5ba3b070be5c0a5887b4d0c	94	0.671429	AGGCCCGGCATGTATATCGGCGACACCTCGGACGGCACCGGCCTGCACCATCTGGTGTTCGAAGTGCTGGACAACTCGATCGACGAATCGCTGGCCGGCTACTGCACCGAGATCCATGTCACGATCCACTCGGACAATTCGATTTCCATCACCGACAACGGCCGCGGCGTACCGACCGGCCTGAAGATGGACGACAAGCACGATCCAAAGCGTTCGGCGGCGGAAATCGTCATGACCGAACTGCACGCCGGCGGCAAGTTCGACCAGAACTCGTATAAAGTTTCAGGCGGTTTTCATGGCGT
META-8000bact-113	53149	AGTACA:TGGAAT	P02	4450	0.0837269	e7d497e70a2cd81d69e4982547ef695b	3679	0.826742	CGGCCCGGCATGTATATCGGCGACACGGATGACGGCACCGGTCTGCACCACATGGTATTTGAGGTTGTGGATAACGCTATCGACGAAGCGCTCGCGGGTCACTGTAAAGACATCGTGGTGACCATCCACGCCGACAACTCCGTCTCCGTAACCGATGATGGCCGTGGCATCCCGACCGGTATCCACCCGGAAGAGGGCGTCTCTGCGGCGGAAGTGATCATGACCGTCCTGCACGCAGGCGGTAAGTTCGATGATAACTCCTATAAAGTCTCAGGAGGCCTACACGGCGT
META-8000bact-113	53149	GCTCAT:TCGTAG	P54	43	0.000809046	fffb4d447d2df9a9313c15952b66215f	25	0.581395	CGTCCTGGCATGTACATCGGCGGCACGGACGAAAAAGCGCTGCACCACCTGTTTGCCGAAGTCATCGATAACTCGATGGACGAGGCCGTTGCCGGCCACGCCAATTTCATCGAAGTCCATCTGGATGCGGAAGGCTTCCTGACGGTCAGCGATAATGGTCGCGGCATTCCGGTTGAAAATCATCCGCAGGTTCCGGGCAAATCCACGCTTGAAGTCATCATGACCAAGCTGCATGCGGGCGGCAAGTTCGATGGCAAGGCCTATGAAACATCCGGAGGATTACATGGAGT
META-8000bact-113	53149	TGCTGT:AAAAGT	P42	5119	0.0963141	9c413374d9a51a42242d15f4f1469cee	4610	0.900567	AGTCCCGGAATGTACATAGGCGACACTGATGACGGTAGCGGTCTGCACCACATGGTGTTCGAGGTGGTCGACAACTCCATCGACGAAGCTCTGGCCGGTCACTGCGACGACATCAGCATCATCATCCACCCGGATGAGTCGATTACTGTGCGCGACAACGGTCGCGGCATTCCGGTAGACGTGCACAAAGAAGAAGGCGTTTCGGCGGCAGAGGTCATCATGACCGTGCTCCACGCCGGCGGTAAGTTCGACGATAACTCCTATAAAGTTTCCGGCGGACTCCACGGGGT
META-8000bact-113	53149	TGCTGT:GAACGA	P38	101	0.00190032	5cae8e850b1c8f10b7634e0c9ca5e894	73	0.722772	CGTCCGGGTATGTATATTGGGTCCACCGGTCCACGTGGTCTGCACCACCTGGTCTACGAGATCGTCGACAACTCCGTGGACGAAGCCCTGGCCGGCTACTGCGACACGATCCTCGTGACCATCCTGGAGGACGGCGGCGTCCGCGTCATCGACAACGGTCGAGGCATCCCGGTCGACATCCACCCGGTCGAGAAGAAGTCGACCGTCGAGGTCGTCCTGACCATCCTGCACGCCGGCGGCAAGTTCGGTGGCGGCGGGTACGCGGTCTCCGGCGGCTTCCATGGCGT
META-8000bact-113	53149	ATCGTC:TGGAAT	P26	4	7.52601e-05	31cb959466abc657e85621265d327d95	1	0.25	AGTTCTGGAATGTATATTGGCGACACCGATGACGGCAGCGGTCTGCACCACATGGTATTCGAGGTGGTCGACAACTCCATCGACGAAGCCTTGGCCGGTCATTGCGACGACATCACCATTACTATTCACCCAGACGAATCCATTTCCGTTACCGATAACGGCCGTGGTATCCCGGTGGATGTGCACAAAGAAGAAGGCGTCTCGGCCGCAGAAGTCATCATGACCGTACTGCACGCCGGCGGTAAATTCGATGATAACTCCTATAAAGTCTCCGGTGGTTTCCACGGCGT
META-8000bact-113	53149	GACTTG:TCGTAG	P22	5844	0.109955	61067c13c7cf6fa8d924cb8251eff9bb	5625	0.962526	CGGCCAGGGATGTATATTGGCGACACCGACGATGGCAGCGGTCTGCACCACATGGTCTTCGAGGTGGTCGACAACTCGATCGACGAAGCCCTCGCCGGCCATTGTGACGACATCAGCATCATCATCCACCCGGATGAATCCATCACCGTTAAAGACAACGGCCGTGGCATTCCGGTAGACGTGCACAAAGAGGAAGGCGTTTCCGCCGCCGAGGTCATCATGACCGTCCTCCACGCTGGCGGTAAGTTCGACGACAACTCCTACAAAGTATCAGGCGGCCTCCACGGCGT
META-8000bact-113	53149	ATCGTC:AGCAGC	P34	23	0.000432746	59cd501b4e6791d5cf269cbc4a058459	13	0.565217	CGGCCAGCAATGTACATTGGCGACACTGATGACGGTAGCGGTATGCACCACATGGTGTTCGAGGTGGTCGACAACTCCATCGACGAAGCTTTGGCCGGTCACTGCGACGACATCAGTATCATCATTCACCCGGACGAATCCATCACCGTGCGCGACAACGGTCGCGGCATCCCGGTAGATGTGCATAAAGAAGAAGGCGTTTCGGCGGCAGAAGTCATCATGACTGTGCTCCACGCCGGCGGTAAGTTCGACGACAACCCCTATAAAGTTTCAGGCGGTTTCCACGGGGT
META-8000bact-113	53149	TCAGCC:TCGTAG	P74	13	0.000244595	dcc84f97adc4f23712356707833e3f81	8	0.615385	AGGCCTGGGATGTATATTGGCGACACGAGCGACGGCACCGGCCTGCACCACCTGGTGTTCGAGGTGGTCGACAACTCCATCGACGAGGCCCTGGCCGGCCACTGCGACGACATCGTCGTCACCATCCACTCCGACAACTCCATCAGCGTGACCGACAACGGCCGCGGCATCCCCACCGGGGTGAAGATGGACGACAAGCACGAGCCCAAGCGCAGCGCCGCCGAAATCGCGCTGACCGAGCTGCACGCCGGCGGCAAGTTCAACCAGAACAGCTACAAGGTATCTGGCGGACTACACGGAGT
META-8000bact-113	53149	GACTTG:CTCTTC	P18	1963	0.0369339	aac7e07ed3d317f856c797446a10314a	1891	0.963321	CGCCCGGGTATGTACATCGGTGACACCGACGATGGCAGCGGTCTGCACCACATGGTGTTCGAGGTGGTCGACAACTCGATCGACGAAGCCCTCGCCGGCCATTGCGACGACATCAGCATAATCATCCACCCGGACGAATCCATCACCGTTAAAGACAACGGTCGTGGCATCCCGGTAGACGTGCATAAAGAGGAAGGCGTTTCTGCCGCTGAGGTCATCATGACCGTCCTCCACGCTGGCGGTAAGTTCGACGACAACTCCTACAAGGTATCAGGCGGACTGCACGGTGT
META-8000bact-113	53149	TGCTGT:CTCTTC	P46	89	0.00167454	dd23ce3d60b9ce3aef9c950c7a91ee0d	48	0.539326	AGTCCCGCTATGTATATAGGAGATGTGGGGGTTCGAGGGCTACATCATTTGGTTTATGAAGTTGTTGATAACTCTATTGATGAGGCGATGGGAGGATATTGTGATACTATTGGTGTTGCAATTAACGAAGACGGATCGGTAACAGTTGAAGACAACGGTCGTGGTATTCCAGTTGATTTACATAAAAAAGAAGGTGTTTCGGCACTTGAGGTAGTAATGACTAAGATTGGTGCCGGTGGTAAATTCGATAAAGATTCTTATAAAGTTTCTGGAGGCTTCCACGGAGT
META-8000bact-113	53149	AGTACA:GAACGA	P10	8739	0.164425	cc0da621c7412f87231a5b673a51cec1	8394	0.960522	AGTCCCGGAATGTATATCGGCGATACGGATGACGGTACCGGTCTGCATCACATGGTATTTGAGGTCGTGGATAACGCCATTGACGAAGCGCTCGCCGGTCACTGTTCCGATATTCTTGTCACTATTCATGCCGATAACTCTGTTTCCGTTGTGGATGATGGCCGTGGTATTCCGACCGGTATTCACGAAGAAGAAGGCATCTCAGCCGCTGAAGTGATCATGACCGTGCTGCACGCCGGCGGTAAGTTCGACGATAACTCTTATAAAGTCTCAGGAGGCTTACACGGTGT
META-8000bact-113	53149	GCTCAT:AGCAGC	P58	240	0.00451561	5a115456736ed6d77480f0958316232c	189	0.7875	AGGCCAGCCATGTACATTGGCGATACCGACGACGGGTCGAGCCTCCACCACATGGTGTTCGAGGTCAGCGACAACGCGATCGACGAGGCGCTTGCCGGGCATTGCGACCGGATCGACATCGTCCTGAACGCCGACGGATCGGTCAGCGTCACCGACAATGGCCGCGGCATCCCGACCGTCATCCACACCGAGGAAGGCGTGTCCGCAGCCGAGGTCATCATGACCCAGCTCCACGCCGGCGGTAAGTTCGAGAACACCAGCGACGAGAACGCGTACAAGGTCTCTGGTGGTCTTCACGGCGT
META-8000bact-113	53149	TCAGCC:CTCTTC	P70	3	5.64451e-05	d77ed922a139129196d089ad12a962f1	1	0.333333	AGGCCTGGTATGTACATTGGAGATGTAGGGGTTCGAGGGCTACACCATTTGGTTTATGAGGTTGTTGATAACTCTATTGATGAGGCGATGGGAGGACATTGTGATACTATTGGTGTTGCAATTAACGAAGACGGTTCAGTAACAGTTGAAGATAATGGTCGTGGTATTCCGGTTGATTTACATAAAAAAGAAGGTGTTTCGACACTTGAGGTAGTAATGACTAAGATTGGTGCCGGAGGTAAATTTGATAAAGATTCTTATAAAGTTTCCGGAGGCTTCCACGGTGT
META-8000bact-113	53149	GACTTG:AAAAGT	P14	6320	0.118911	d0c553fbbb4947ce6a2b1779875f1962	4168	0.659494	AGGCCCGGGATGTATATTGGCGACACCGACGATGGCAGCGGTCTGCACCACATGGTGTTCGAGGTGGTCGACAACTCGATCGACGAAGCCCTCGCCGGCCATTGTGACGACATCAGCATCATCATCCACCCGGATGAGTCCACCACCGTTAAAGACAACGGCCGTGGCATCCCGGTAGACGTGCACAAAGAGGAAGGCGTTTCCGCCGCCGAGGTCATCATGACCGTCCTCCACGCTGGCGGTAAGTTCGACGACAACTCCTACAAAGTATCTGGTGGTCTGCATGGGGT
META-8000bact-114	41803	CAGCGC:ATTGCG	P62	206	0.00492788	a495044faa868d96819bc52c90f12467	181	0.878641	CGGCCCGGGATGTATATTGGCGATACCGACGACGGGTCGGGCCTCCACCACATGGTGTTCGAGGTCAGCGACAACGCGATCGACGAGGCGCTCGCCGGGCATTGCGACCGGATCGACATCGTCCTGAACGCCGACGGATCGGTCAGCGTCACCGACAATGGCCGCGGCATCCCGACCGGCATCCACACCGAGGAAGGCGTGTCCGCAGCCGAGGTCATCATGACCCAGCTCCACGCCGGCGGTAAGTTCGAGAACACCAACGACGAGAACGCGTACAAGGTCTCCGGAGGCCTGCACGGGGT
META-8000bact-114	41803	CAGCGC:AAAAGT	P66	2805	0.0671004	5dcfa1cddd72f388d1aa97e3298c70dd	1289	0.459537	CGCCCAGCTATGTATATTGGCGACACCGACGACGGCTCCGGCCTCCATCACATGGTGTTCGAGGTCAGCGACAACGCGATCGACGAGGCGCTGGCGGGGCATTGCGACCGGATCGACATCGTCCTCAACGCCGACGGATCGGTCAGCGTCACCGACAACGGCCGCGGTATTCCCACGGGCATCCATACCGAGGAAGGCGTGTCCGCAGCCGAGGTCATCGTGACCCAGCTCCACGCCGGCGGTAAGTTCGAGAACACCAACGACGAGAACGCGTACAAGGTCTCCGGAGGCCTCCACGGCGT
META-8000bact-114	41803	ATCGTC:ATTGCG	P30	2127	0.0508815	aeb1bce904e5c4aa962d35d088fd344a	2014	0.946874	AGCCCCGCTATGTATATCGGCGACACCGATGATGGTAGCGGTCTGCACCACATGGTGTTCGAGGTGGTCGATAACTCCATCGACGAAGCTCTGGCCGGTCACTGCGACGACATCAGCATTATCATCCACCCGGATGAATCCATCACCGTGCGTGACAACGGTCGTGGCATCCCGGTAGACGTGCACAAAGAAGAAGGCGTTTCGGCGGCAGAGGTCATCATGACCGTGCTCCACGCTGGCGGTAAGTTCGACGACAACTCCTACAAAGTATCTGGCGGATTACACGGAGT
META-8000bact-114	41803	ATCGTC:TGGAAT	P26	50	0.00119609	eec97b2ca090504d36a00380803e8198	18	0.36	AGCCCAGGCATGTACATCGGTGACACCGACGATGGCAGCGGTCTGCACCACATGGTGTTCGAGGTGGTCGACAACTCGATCGACGAAGCCCTCGCCGGCCACTGCGACGACATCAGCATCATCATCCACCCGGATGAGTCCATTACCGTTAAAGACAACGGCCGTGGCATCCCGGTAGACGTGCACAAAGAGGAAGGCGTTTCCGCCGCCGAGGTCATCATGACCGTCCTCCACGCTGGCGGTAAGTTCGACGACAACTCCTACAAAGTTTCCGGAGGTCTTCATGGCGT
META-8000bact-114	41803	GCTCAT:TCGTAG	P54	142	0.00339689	3609b84d78b5e8d9e65dd02d866d8201	113	0.795775	CGTCAGCTATGTCTATTGGCGACACCGACGACGGCTCGGGCCTCCACCACATGGTGTTTGAGGTCAGCGACAACGCGATCGACGAGGCGCTGGCGGGGCACTGCGACCGGATTGACATCGTCCTCAACGCCGACGGATCGGTCAGCGTCACCGACAACGGCCGCGGTATTCCGACCGGCATCCACACCGAGGAAGGCGTGTCCGCAGCCGAGGTCATCATGACCCAGCTCCACGCCGGCGGTAAGTTCGAGAACACCAACGACGAGAATGCGTACAAGGTCTCTGGCGGTTTGCATGGCGT
META-8000bact-114	41803	TGCTGT:AAAAGT	P42	4126	0.0987011	c5fd32663f3e3d75b741a21602ba4e5b	2056	0.498303	AGACCCGGAATGTATATTGGCGACACTGATGACGGTAGCGGTCTGCACCACATGGTGTTCGAGGTGGTCGACAACCCCATCGACGAAGCTCTTGACGGTCACTGCGACGACATCAGCATCATCATCCACCCGGATGAGTCGATTACTGTGCGCGACAACGGTCGCGGCATTCCGGTAGACGTGCACAAAGAAGAAGGCGTTTCGGCGGCAGAGGTCATCATGACCGTGCTCCACGCCGGCGGTAAGTTTGACGATAACTCCTATAAAGTTTCTGGAGGACTGCACGGTGT
META-8000bact-114	41803	TGCTGT:GAACGA	P38	927	0.0221754	6058900be97332d00c56efc96150689f	761	0.820928	AGGCCTGGTATGTACATTGGGTCCACCGGTCCACGTGGTCTGCACCACCTGGTCTACGAGATCGTCGACAACTCCGTGGACGAAGCCCTGGCCGGCTACTGCGACACGATCCTCGTGACCATCCTGGAGGACGGCGGCGTCCGCGTCATCGACAACGGTCGAGGCATCCCGGTCGACATCCACCCGGTCGAGAAGAAGTCGACCGTCGAGGTCGTCCTGACCATCCTGCACGCCGGCGGCAAGTTCGGTGGCGGCGGGTACGCGGTCTCGGGCAGATTGCATGGTGT
META-8000bact-114	41803	AGTACA:ATTGCG	P06	2502	0.0598522	fc97671743ac83c3722d6ffb8fd45ea0	2392	0.956035	AGTCCCGGTATGTATATAGGTGATACTGATGACGGCACCGGTCTGCACCACATGGTATTCGAGGTCGTGGACAACGCTATCGACGAAGCACTCGCTGGCCACTGTAGCGACATTCAGGTGACGATCCACGCCGACAACTCCGTCTCGGTGCAGGATGATGGCCGTGGTATCCCAACCGGTATCCACGAAGAGGAAGGGGTGTCTGCGGCACAGGTCATCATGACCGTACTGCACGCCGGCGGTAAGTTTGACGACAACTCCTATAAGGTTTCAGGCGGCCTGCATGGGGT
META-8000bact-114	41803	GCTCAT:TGGAAT	P50	5429	0.129871	1ab4c2afab275e3be3eba31b73ae62e7	3572	0.657948	AGGCCCGCTATGTATATTGGTGACACCGACAATGGCAGCGGTCTGCACCACATGGTGTTCGAGGTGGTCGACAACTCGATCGACGAAGCCCTCGCCGGCCACTGCGACGACATCAGCATCATCATCCACCCGGATGAGTCCATTACCGTTAAAGACAACGGCCGTGGCATCCCGGTAGACGTGCACAAAGAGGAAGGCGTTTCCGCCGCCGAGGTCATCATGACCGTCCTCCACGCTGGCGGTAAGCTCGACGACAACTCCTACAAAGTTTCAGGCGGCCTCCACGGAGT
META-8000bact-114	41803	AGTACA:TGGAAT	P02	4732	0.113198	d0a867a2122c1bd6b8850b5223c57c98	4250	0.89814	AGACCGGCCATGTATATAGGCGACACGGATGACGGCACCGGTCTGCACCACATGGTATTTGAGGTTGTGGATAACGCTATCGACGAAGCGCTCGCGGGTCACTGTAAAGACATCGTGGTGACCATCCACGCCGACAACTCCGTCTCCGTAACCGATGATGGCCGTGGCATCCCGACCGGTATCCACCCGGAAGAGGGCGTCTCTGCGGCGGAAGTGATCATGACCGTCCTGCACGCAGGCGGTAAGTTCGATGATAACTCCTATAAAGTCTCAGGCGGACTTCATGGCGT
META-8000bact-114	41803	AGTACA:GAACGA	P10	4098	0.0980312	8976a489778f70755f5a5927fdd7d801	3841	0.937286	CGACCGGCAATGTATATAGGCGACACGGATGACGGCACCGGTCTGCACCACATGGTATTTGAGGTTGTGGATAACGCTATCGACGAAGCGCTCGCGGGTCACTGTAAAGACATCGTGGTGACCATCCACGCCGACAACTCCGTCTCCGTAACCGATGATGGCCGTGGCATCCCGACCGGTATCCACCCGGAAGAGGGTGTCTCTGCGGCGGAAGTGATCATGACCGTCCTGCACGCAGGCGGTAAGTTCGATGATAACTCCTATAAAGTTTCAGGTGGCTTACACGGCGT
META-8000bact-114	41803	ATCGTC:AGCAGC	P34	2160	0.0516709	f77e31cf204669382aa6de6b5a4f03ff	2093	0.968981	CGTCCTGCAATGTATATCGGAGATGTTGGAGTTCGTGGACTTCATCATTTGGTTTATGAGGTTGTTGATAACTCCATTGATGAGGCAATGGGAGGTCATTGTGATACTATTGGTGTTGCAATCAATGAAGATGGTTCTATTACAGTAGAAGATAATGGTCGTGGTATTCCTGTTGGGATTCACAAAAAAGAAGGCGTTTCTGCATTGGAGGTTGTAATGACTAAAATTGGTGCTGGAGGTAAATTCGATAAAGATTCGTATAAGGTTTCAGGCGGTCTACATGGTGT
META-8000bact-114	41803	TCAGCC:TCGTAG	P74	3	7.17652e-05	ccc3da9b878825a9c425035edf92b327	1	0.333333	CGGCCTGGTATGTACATCGGCGACACCGACGACGGCTCGGGCCTCCACCACATGGTGTTCGAGGTCAGCGACAACGCGATCGACGAGGCGCTGGCGGGGCACTGCGACCGGATTGACATCGTCCTCAACGCCGACGGATCGGTCAGCGTCACCGACAACGGCCGCGGTATTCCGACCGGCATCCACACCGAGGAAGGTGTGTCCGCAGCCGAGGTCATCATGACCCAGCTCCACGCCGGCGGTAAGTTCGAGAACACCAACGACGAGAATGCGTACAAGGTCTCTGGAGGCCTTCACGGGGT
META-8000bact-114	41803	GACTTG:CTCTTC	P18	1971	0.0471497	e6f4ca9c6542cc5fcaf05bbd4470f069	1919	0.973617	AGTCCCGCTATGTATATAGGTGACACCGACGATGGCAGCGGTCTGCACCACATGGTGTTCGAGGTGGTCGACAACTCGATCGACGAAGCCCTCGCCGGCCATTGCGACGACATCAGCATAATCATCCACCCGGACGAATCCATCACCGTTAAAGACAACGGTCGTGGCATCCCGGTAGACGTGCATAAAGAGGAAGGCGTTTCTGCCGCTGAGGTCATCATGACCGTCCTCCACGCTGGCGGTAAGTTCGACGACAACTCCTACAAGGTATCGGGCGGCTTCCATGGTGT
META-8000bact-114	41803	TGCTGT:CTCTTC	P46	31	0.000741574	c726347f2b0b9e93930b676b8c3c1b17	13	0.419355	AGGCCCGGCATGTACATCGGAGATGTGGGGGTTCGAGGGCTACATCATTTGGTTTATGAAGTTGTTGATAACTCTATTGATGAGGCGATGGGAGGATATTGTGATACTATTGGTGTTGCAATTAACGAAGACGGATCGGTAACAGTTGAAGACAACGGTCGTGGTATTCCAGTTGATTTACATAAAAAAGAAGGTGTTTCGGCACTTGAGGTAGTAATGACTAAGATTGGTGCCGGTGGTAAATTCGATAAAGATTCTTATAAAGTTTCTGGCGGTTTACATGGTGT
META-8000bact-114	41803	GACTTG:TCGTAG	P22	3396	0.0812382	12d32463885ac378a93aaea6c5db75b4	3267	0.962014	AGTCCAGCTATGTATATTGGTGATACTGATGACGGCACCGGTCTGCACCACATGGTATTCGAGGTCGTGGACAACGCTATCGACGAAGCACTCGCTGGCCACTGTAGCGACATTCAGGTGACGATCCACGCCGACAACTCCGTCTCGGTGCAGGATGATGGCCGTGGTATCCCAACCGGTATCCACGAAGAGGAAGGGGTGTCTGCGGCACAGGTCATCATGACCGTACTGCACGCCGGCGGTAAGTTTGACGACAACTCCTATAAGGTTTCAGGTGGATTACACGGCGT
META-8000bact-114	41803	TCAGCC:CTCTTC	P70	1134	0.0271272	f736a799e137c5d1ac95441e118b893b	692	0.610229	AGGCCAGGAATGTACATTGGCGACACCGACGACGGCTCGGGCCTCCACCACATGGTGTTCGAGGTCAGCGACAAAGCGATCGACGAGGCGCTGGCGGGGCATTGCGACCGGATCGACATCGTCCTCAACGCCGACGGCTCAGTCTCGGTCACCGACAACGGTCGTGGCATCCCGACCGGCATCCACACCGAGGAAGGCGTGTCCGCAGCCGAGGTCATCATGACCCAGCTCCACGCCGGCGGTAAGTTCGAGAACACCAACGACGAGAACGCCTACAAGGTCTCGGGCGGCCTGCACGGTGT
META-8000bact-114	41803	GACTTG:AAAAGT	P14	124	0.00296629	a74742a7417606af41fad47f82441da3	42	0.33871	AGGCCAGGGATGTATATCGGTGACACCGACGATGGCAGCGGTCTGCACCACATGGTGTTCGAGGTGGTCGACAACTCGATCGACGAAGCCCTCGCCGGCCACTGCGACGACATCAGCATCATCATCCACCCGGATGAGTCCATCACCGTTAAAGACAACGGCCGTGGCATCCCGGTAGACGTGCACAAAGAGGAAGGCGTTTCCGCCGCCGAGGTCATCATGACCGTCCTCCACGCTGGCGGTAAGTTCGACGACAACTCCTACAAAGTATCTGGTGGACTCCATGGTGT
META-8000bact-114	41803	GCTCAT:AGCAGC	P58	2872	0.0687032	3d985374e53d93672a074b105081f873	2131	0.741992	AGACCTGCTATGTATATTGGCGACACCGACGACGGCTCGGGCCTCCACCACATGGTGTTCGAGGTCAGCGACAACGCGATCGACGAGGCGCTCGCCGGGCGTTGCGACCGGATCGACATCGTCCTCAACGCCGACGGCTCAGTCTCCGTCACCGACAACGGCCGCGGTATCCCGACCGGTATCCACACCGAGGAAGGCGTGTCCGCAGCCGAGGTCATCATGACCCAGCTCCACGCCGGCGGTAGGTTCGAGAACACCAACGACGAGAACGCGTACAAGGTCTCAGGCGGCCTTCACGGTGT
META-8000bact-115	58267	TGCTGT:AAAAGT	P42	59	0.00101258	96204daa9d6899ea42bed83c58b3a85f	36	0.610169	AGGCCGGCAATGTACATTGGGTCCACCGGTCCACGTGGTCTGCACCACCTGGTGTACGAGATCGTCGACAACTCCGTGGACGAAGCCCTGGCCGGCTACTGCGACACGATCCTCGTGACCATCCTGGAGGACGGCGGCGTCCGCGTCATCGACAACGGTCGAGGCATCCCGGTCGACATCCACCCGGTCGAGAAGAAGTCGACCGTCGAGGTCGTCCTGACCATCCTGCACGCCGGCGGCAAGTTCGGTGGCGGCGGGTACGCGGTCTCCGGCGGCCTGCACGGTGT
META-8000bact-115	58267	GCTCAT:TCGTAG	P54	50	0.000858119	67e0518b50ea053cc47dea47c2199921	15	0.3	CGTCCAGCAATGTACATTGGGTAGACCGACTCGCGCGGACTCATGCACTGCGTGTGGGAGATCATCGACAACTCGGTCGATGAGGCGCTCGGCGGCCACGGTTCCGAGATCGAGATCCAGCTGCACGCCGACTCCAGTGTCGAGGTCCGAGACCGGGCTCGAGGCATCCCCGTCGACATCGAACCGAAGACCGGATTGTCGGGTGTCGAGGTCGTCTTCACCAAGCTTCACGCCGGCGGAAAGTTCGGTTCCGGGTCGTATGCGGCATCAGGTGGCCTACATGGGGT
META-8000bact-115	58267	GCTCAT:TGGAAT	P50	12	0.000205948	7274ad8fcd533c6bd265aae20b32c30f	10	0.833333	AGTCCAGGTATGTATATTGGTGACACCGACGATGGCAGCGGTCTGCACCACATGGTGTTCGAGGTGGTCGACAACTCGATCGACGAAGCCCTCGCTGGCCACTGCGACGACATCAGCATCATCATCCACCCGGATGAGTCCATCACCGTTAAAGACAACGGCCGTGGCATCCCGGTAGACGTGCACAAAGAGGAAGGCGTTTCCGCCGCCGAGGTCATCATGACCGTCCTCCACGCTGGCGGTAAGTTCGACGACAACTCCTACAAAGTATCCGGCGGCCTCCATGGCGT
META-8000bact-115	58267	ATCGTC:ATTGCG	P30	5415	0.0929343	b0879aba66c70923d3ad266c1054f3ff	5187	0.957895	AGTCCAGCTATGTATATTGGCGACACCGATGATGGTAGCGGTCTGCACCACATGGTGTTCGAGGTGGTCGATAACTCCATCGACGAAGCTCTGGCCGGTCACTGCGACGACATCAGCATTATCATCCACCCGGATGAATCCATCACCGTGCGTGACAACGGTCGTGGCATCCCGGTAGACGTGCACAAAGAAGAAGGCGTTTCGGCGGCAGAGGTCATCATGACCGTGCTCCACGCTGGCGGTAAGTTCGACGACAACTCCTACAAAGTATCTGGCGGACTACATGGAGT
META-8000bact-115	58267	CAGCGC:AAAAGT	P66	6514	0.111796	387bb8178b5d8fedc03685d60dc01bcd	4268	0.655204	AGACCAGGTATGTATATAGGCGACACCGACGACGGCTCGGGCCTCCACCACATGGTGTTCGAGGTCAGCGACAACGCGATCGACGAGGCGCTCGCCGGGCATTGCGACCGGATCGACATCGTCCTCAACGCCGACGGCTCAGTCTCCGTCACCGACAACGGCCGCGGTATCCCGACCGGTATCCACACCGAGGAAGGCGTGTCCGCAGCCGAGGTCATCATGACCCAGCTCCACGCCGGCGGTAAGTTCGAGAATACCAACGACGAGAACGCGTACAAGGTCTCGGGCGGTTTTCACGGAGT
META-8000bact-115	58267	GACTTG:AAAAGT	P14	11765	0.201915	9f789b780cbc64372ad7f6553b715d43	11284	0.959116	AGACCAGGTATGTATATAGGCGACACCGACGATGGCAGCGGTCTGCACCACATGGTGTTCGAGGTGGTCGACAACTCGATCGACGAAGCCCTCGCCGGCCATTGTGACGACATCAGCATCATCATCCACCCGGATGAGTCCATCACCGTTAAAGACAACGGCCGTGGCATCCCGGTAGACGTGCACAAAGAGGAAGGCGTTTCCGCCGCCGAGGTCATCATGACCGTCCTCCACGCTGGCGGTAAGTTCGACGACAACTCCTACAAAGTATCTGGTGGCTTTCATGGCGT
META-8000bact-115	58267	TCAGCC:CTCTTC	P70	10	0.000171624	9bbf848fef930ae2e86e68f9c60763c7	4	0.4	AGCCCTGGAATGTACATTGGCGACACCGACGACGGCTCGGGCCTCCACCACATGGTGTTCGAGGTCAGCGACAACGCGATCGACGAGGCGCTCGCCGGGCATTGCGACCGGATCGACATCGTCCTCAACGCCGACGGCTCAGTCTCCGTCACCGACAACGGCCGCGGTATCCCGACCGGTATCCACACCGAGGAAGGCGTGTCCGCAGCCGAGGTCATCATGACCCAGCTCCACGCCGGCGGTAAGTTCGAGAACACCAACGACGAGAACGCGTACAAGGTCTCAGGAGGCCTGCACGGTGT
META-8000bact-115	58267	GACTTG:TCGTAG	P22	12309	0.211252	e1b121b54d62e24a0ddaf7966e2c3843	11322	0.919815	AGTCCTGCAATGTATATTGGCGACACTGATGACGGTAGCGGTCTGCACCACATGGTGTTCGAGGTGGTCGACAACTCCATCGACGAAGCTCTGACCGGTCACTGCGACGACATCAGCATTATTATCCACCCGGATGAGTCGATAACCGTACGCGACAACGGTCGCGGCATTCCGGTAGACGTGCACAAAGAAGAAGGCGTTTCGGCGGCAGAGGTCATCATGACCGTGCTCCACGCTGGCGGTAAGTTCGACGACAACTCCTATAAGGTCTCCGGCGGACTGCATGGTGT
META-8000bact-115	58267	AGTACA:GAACGA	P10	6463	0.11092	5a56b7916d7dc5632516a038b85de081	5964	0.922791	AGTCCTGGTATGTATATTGGCGACACGGATGACGGCACCGGTCTGCACCACATGGTATTTGAGGTTGTGGATAACGCTATCGACGAAGCGCTCGCGGGTCACTGTAAAGACATCGTGGTGACCATCCACGCCGACAACTCCGTCTCCGTAACCGATGATGGCCGTGGCATCCCGACCGGTATCCACCCGGAAGAGGGTGTCTCTGCGGCGGAAGTGATCATGACCGTCCTGCACGCAGGCGGTAAGTTCGATGATAACTCCTATAAAGTTTCCGGCGGCCTTCACGGTGT
META-8000bact-115	58267	ATCGTC:AGCAGC	P34	16	0.000274598	8d6cb809d8cda11d6192afcacbe21745	8	0.5	AGCCCAGCGATGTATATCGGCAGTACCAGTTCTTCAGGTCTTCATCATCTGATCTGGGAAATCGTAGATAATGCAGTCGATGAGCATCTGGCGAAGCATTGTTCCAAAATTAATGTCACGATACATAAAGATCAATCGGTTACCGTCCATGATAATGGCCGCGGTATTCCGACTGGCATGCATAAGACAGGAGTTCCTACGCCTCAAGTCGTATTTACCATCCTCCACGCAGGAGGTAAATTCGGCGGTTCGGGCTATAAGAAATCTGGAGGCCTACACGGAGT
META-8000bact-115	58267	GACTTG:CTCTTC	P18	2628	0.0451027	4159478616e91e4998207cb543be5d6b	956	0.363775	CGTCCCGCTATGTACATTGGTGACACCGACGATGGCAGCGGTCTGCACCACATGGTGTTCGAGGTGGTCGACAACTCGATCGACGAAGCCCTCGCCGGCCACTGCGACGACATCAGCATCATCATCCACCCGGACGAATCCATCACCGTTAAAGACAACGGTCGCGGCATCCCGGTAGACGTGCATAAAGAGGAAGGCGTTTCCGCCGCCGAGGTCATCATGACCGTCCTGCACGCTGGCGGTAAGTTCGATGACAACTCCTACAAGGTTTCAGGCGGCCTCCATGGAGT
META-8000bact-115	58267	TCAGCC:TCGTAG	P74	1745	0.0299483	9d06b6a5ca21ef77f3f99725b083c465	1694	0.970774	CGGCCGGGGATGTACATAGGTGATACTGGTGTTAAAGGTTTGCACCATTTGGTTTATGAGGTTGTAGATAACTCAATTGATGAGGCTTTAGCCGGTCATGCAGATACAATTATCGTAAATATCTTAGCAGATAATTCAATCAGGGTTGAGGATAACGGTCGTGGTATCCCGACAGGTATAAATAAAAAGGAAAATAAATCGGCGTTAGAGATTGTAATGACGGTTTTACACGCCGGTGGTAAATTCGATAAAGATACCTATAAGGTTTCGGGAGGACTTCACGGAGT
META-8000bact-115	58267	TGCTGT:GAACGA	P38	1122	0.0192562	6a2b7b055e44efebd96977080e826bd9	953	0.849376	CGCCCGGGTATGTACATAGGGTCCACCGGTCCACGTGGTCTGCACCACCTGTCTACGAGATCGTCGACAACTCCGTGGACGAAGCCCTGGCCAGCTACTGCGACACGATCCTCGTGACCATCCTGGAGGACGGCGGCGTCCGCGTCATCGACAACGGTCGAGGCATCCCGGTCGACATCCACCCGGTCGAGAAGAAGTCGACCGTCGAGGTCGTCCTGACCATCCTGCACGCCGGCGGCAAGTTCGGTGGCGGCGGGTACGCGGTCTCGGGCGGACTACACGGGGT
META-8000bact-115	58267	AGTACA:ATTGCG	P06	6070	0.104176	9fe401d41b23a5a2cd18015ec20d55d6	5601	0.922735	AGTCCTGGCATGTACATTGGCGATACGGACGACGGCACCGGTCTGCACCACATGGTATTTGAGGTCGTAGATAACGCTATCGACGAAGCACTTGCCGGTCACTGTAAAGACATCGTTGTCACCATTCATGCTGATAACTCTGTTTCTGTTACCGATGATGGTCGTGGTATTCCTACCGGCATTCACCCTGAAGAAGGTGTGTCTGCTGCCGAAGTTATCATGACCGTGCTTCATGCCGGCGGTAAGTTCGATGACAACTCCTACAAAGTTTCGGGCGGACTCCACGGCGT
META-8000bact-115	58267	AGTACA:TGGAAT	P02	194	0.0033295	e26c795f296b7822e85bbf5d8be28d3e	79	0.407216	AGACCCGCTATGTATATTGGTTCCACCGACTCCCGCGGCCTCATGCACTGCCCCTGGGAAATCATCGACAACTCCGTTGACGAGGCATTGGCCGGATTCGGCCACGACATCAAAATCATCCTCCACGCCGACAACTCCGTGGAGATCCACGACGACGGCCGCGGCATCCCCATCGACAAGGAACCAAAAACCGGGCTGACCGGCGTCGAAGTGGTCTTCACCAAGCTCCACGCCGGCGGCAAGTTCGGCGGCGGCTCCTACACGGCCTCCGGAGGCCTACACGGTGT
META-8000bact-115	58267	ATCGTC:TGGAAT	P26	13	0.000223111	543127b1495e3e5312debd0c32aa1e1f	5	0.384615	AGCCCAGGGATGTAATAGGCGACACCGATGATGGTAGCGGCCTGCACCACATGGTCTTCGAAGTGGTGGACAACTCCATCGACGAAGCACTGGCTGGCCACTGTGACGAGATCACCGTCACCATTCATCCAGACGAATCCATTTCCGTAACCGACAACGGCCGCGGTATTCCCGTGGACGTGCATAAGGAAGAAGGCGTATCTGCAGCCGAGGTCATCATGACCGTACTGCACGCTGGCGGTAAGTTCGATGACAACTCGTACAAGGTGTCTGGCGGCCTCCACGGAGT
META-8000bact-115	58267	CAGCGC:ATTGCG	P62	38	0.00065217	056233a601f296dd40f6c2666021a714	27	0.710526	AGACCCGCCATGTACATTGGCGACACCGACGACGGCTTGGGCCTCCACCACATGGTGTTCGAGGTCAGCGACAACGCGATCGACGAGGCGCTCGCCGGGCATTGCGACCGGATCGACATCGTCCTCAACGCCGACGGCTCAGTCTCCGTCACCGACAACGGCCGCGGTATCCCGACCGGTATCCACACCGAGGAAGGCGTGTCCGCAGCCGAGGTCATCATGACCCAGCTCCACGCCGGCGGTAAGTTCGAGAACACCAACGACGAGAACGCGTACAAGGTCTCAGGCGGACTACACGGGGT
META-8000bact-115	58267	GCTCAT:AGCAGC	P58	24	0.000411897	0509488980170950442973daa6afe7ef	15	0.625	AGACCTGGGATGTATATAGGCGACACCGACGACGGCTCCGGCCTCCACCACATGGTGTTCGAAGTCAGCGACAATGCGATCGACGAGGCGCTGGCCGGGCATTGCGACCGCATCCTCATCACGCTCAACCCCGACGGGTCGGTCTCGTGCGAGGATAATGGGCGCGGCATCCCGACCGGCATCCACACCGAGGAAGGCGTATCCGCCGCCGAAGTCATCATGACGCAGCTCCATGCTGGCGGCAAATTCGACAACACCAATGATTCGAACGCCTACAAGGTGTCAGGCGGATTTCATGGCGT
META-8000bact-115	58267	TGCTGT:CTCTTC	P46	69	0.0011842	63f86ff3f3186831f1fac6161c7617b5	55	0.797101	AGCCCTGCAATGTATATCGGATCAACCGGTCCCCGCGGCCTGCACCACTTGGTCTATGAAGTTGTGGACAACTCTGTTGATGAAGCCCTGGCCGGCTACTGCAGCCACATCGAGATCACTCTCCGCGCCGATGGAGGCGTCCGCGTTGTTGATGATGGCCGCGGCATTCCCGTGGACATTCACCCAACCGAAGGCAAGCCGACGGTTGAAGTGGTCATGACCATCCTTCACGCCGGCGGTAAATTCGGCGGCGGCGGCTACGCCGTGTCAGGTGGATTACACGGCGT
META-8000bact-116	47525	ATCGTC:ATTGCG	P30	4338	0.0912783	98c3f2ef513bf48b990164788e09284d	4022	0.927155	CGCCCTGCTATGTATATAGGCGATACAGACGACGGTAGCGGTCTGCATCACATGGTATTCGAGGTGGTTGATAACTCGATCGACGAAGCATTGGCAGGCCATTGCGACGACATCAGTATCATCATCCATCCTGATGAATCGATCACCGTCCGCGACAACGGTCGCGGTATTCCGGTAGACGTGCACAAAGAAGAAGGCGTGTCGGCAGCCGAGGTCATCATGACCGTGCTCCACGCTGGCGGTAAGTTCGACGACAACTCGTACAAGGTGTCTGGTGGACTCCATGGAGT
META-8000bact-116	47525	CAGCGC:ATTGCG	P62	60	0.00126249	f08d1e89ac739c9f2b7a943cfa751d32	15	0.25	AGCCCGGCAATGTATATTGGCGACACCGACGACGGCTCGGGCCTCCACCACATGGTGTTCGAGGTCAGCGACAACGCGATCGACGAGGCGCTCGCCGGGCATTGCGACCGGATCGACATCGTCCTCAACGCCGACGGCTCGGTCTCCGTCACCGACAACGGCCGCGGTATCCCGACCGGTATCCACACCGAGGAAGGCGTGTCCGCAGCCGAGGTCATCATGACCCAGCTCCACGCCGGCGGTAAGTTCGACGACAACTCGTACAAGGTGTCCGGCGGACTTCATGGCGT
META-8000bact-116	47525	CAGCGC:AAAAGT	P66	5469	0.115076	a2f70e9c2c8ed2415b7360c8101e3df1	4365	0.798135	AGCCCTGCAATGTATATCGGCGACACCGACGACGGCTCGGGCCTCCACCACATGGTGTTCGAGGTCAGCGACAACGCGATCGACGAGGCGCTCGCCGGGCATTGCGACCGGATCGACATCGTCCTCAACGCCGACGGCTCGGTCTCCGTCACCGACAACGGCCGCGGTATCCCGACCGGTATCCACACCGAGGAAGGCGTGTCCGCAGCCGAGGTCATCATGACCCAGCTCCACGCCGGCGGTAAGTTCGAGAACACCAACGACGAGAACGCCTACAAGGTCTCAGGAGGTTTTCACGGTGT
META-8000bact-116	47525	TGCTGT:GAACGA	P38	409	0.008606	eb09edef683d628d6ea6e1c71d7379c1	332	0.811736	AGGCCCGGGATGTATATAGGGTCCACCGGTCCCCGTGGTATGCACCACCTGGTCTACGAGATCGTCGACAACTCCGTGGACGAAGCCCTGGCCGGCTACTGCGACACGATCCTCGTGACCATCCTGGAGGACGGCGGCGTCCGCGTCATCGACAACGGTCGAGGCATCCCGGTCGACATCCACCCGGTCGAGAAGAAGTCGACCGTCGAGGTCGTCCTGACCATCCTGCACGCCGGCGGGAAGTTCGGTGGCGGCGGGTACGCGGTCTCGGGCGGCCTGCATGGTGT
META-8000bact-116	47525	GCTCAT:TCGTAG	P54	3174	0.0667859	3913554313e7f42fff7b8a79413457eb	1838	0.57908	AGGCCCGGTATGTACATTGGCGACACCGACGACGGCTCGGGCCTCCACCACATGGTGTTCGAGGTCAGCGACAACGCGATCGACGAGGCGCTCGCCGGGCATTGCGACCGGATCGACATCGTCCTCAACGCCGACGGCTCGGTCTCCGTCACCCACAACGGCCGCGGTATCCCGACCGGTATCCACACCGAGGAAGGCGTGTCCGCAGCCGAGGTCATCATGACCCAGCTCCACGCCGGCGGTAAGTTCGAGAACACTAACGACGAGAACGCCTACAAGGTCTCTGGCGGTCTTCACGGAGT
META-8000bact-116	47525	TGCTGT:AAAAGT	P42	378	0.00795371	55e07ba1d008b7656f92cd1e08a340ed	239	0.632275	CGTCCAGCTATGTACATAGGGTCCACCGGTCCACGTGGTCTGCACCACCTGGTCTACGAGATCGTCGACAACTCCGTGGACGAGGCCCTCGCCGGCTACTGCGACACGATCCTCATGACCATCCTGGAGGACGGCGGCGTCCGCGTCATCGACAACGGTCGAGGCATCCCGGTCGACATCCACCCGGTCGAGAAGAAGTCGACCGTCGAGGTCGTCCTGACCGTCCTGCACGCCGGCGGCAAGTTCGGTGGCGGCGGGTACGCGGTCTCCGGAGGACTTCACGGAGT
META-8000bact-116	47525	AGTACA:TGGAAT	P02	9094	0.191352	d76e24f34b89ff0e31b9c9e6dbc3579b	3775	0.415109	AGTCCTGCTATGTACATTGGCGACACGGATGACGGCACCGGTCTGCACCACATGGTATTCAAGGTGGTAGATAACGCTATCGACGAAGCGCTCGCGGGTCACTGTAAAGACATCGTGATCACGATCCATGCGGACAACTCCGTCTCCGTCACCGATGACGGTCGTGGCATCCCAACCGGTATTCACCCGGAAGAGGGCGTATCGGCTGCGGAAGTTATCATGACCGTTCTGCACGCAGGCGGTAAGTTCGATGATAACTCCTATAAGGTTTCGGGTGGTTTCCATGGTGT
META-8000bact-116	47525	GCTCAT:TGGAAT	P50	352	0.00740663	7dd79f294b5bdd24480fa3388642e584	317	0.900568	AGTCCCGCCATGTACATTGGAGATGTGGGGGTTCGAGGGCTACATCATTTGGTTTATGAGGTTGTTGATAACTCTATTGATGAGGCGATGGGAGGACATTGTGATACCATTGGTGTTGCAATTAACGAAGACGGTTCGGTAACAGTTGAAGATAACGGTCGTGGTATTCCAGTTGATTTACATAAAAAAGAAGGAGTTTCAGCACTTGAGGTTGTAATGACTAAAATTGGTGCCGGAGGTAAATTCGATAAAGATTCTTATAAAGTTTCAGGTGGTTTTCACGGTGT
META-8000bact-116	47525	AGTACA:ATTGCG	P06	3989	0.0839348	aa1eddc83f27808528069d85f3649504	2679	0.671597	AGACCAGGAATGTACATCGGTGATACTGATGACGGCACCGGTCTGCACCACATGGTATTCGAGGTCGTGGACAACGCTATCGACGAAGCACTCGCTGGCCACTGTAGCGACATTCAGGTGACGATCCACGCCGACAACTCCGTCTCGGTGCAGGATGATGGCCGTGGTATCCCAACCGGTATCCACGAAGAGGAAGGGGTGTCTGCGGCACAGGTCATCATGACCGTGCTGCACGCCGGCGGTAAGTTTGACGACAACTCCTATAAGGTTTCAGGCGGTCTACATGGCGT
META-8000bact-116	47525	ATCGTC:TGGAAT	P26	30	0.000631247	2de200406baa9ab9ff9f8a6b399bda93	9	0.3	AGGCCGGCGATGTATATTGGCGATACAGACGACGGTAGCGGTCTGCATCACATGGTATTCGAGGTGGTTGATAACTCTATCGACGAAGCATTGGCAGGCCATTGCGACGACATCAGTATCATCATCCATCCTGACGAATCGATCACCGTCCGCGACAACGGTCGCGGTATTCCGGTAGACGTGCACAAAGAAGAAGGCGTGTCGGCAGCCGAGGTCATCATGACCGTGCTCCACGCTGGCGGTAAGTTCGACGACAACTCGTACAAGGTGTCCGGCGGCTTTCACGGCGT
META-8000bact-116	47525	GACTTG:TCGTAG	P22	5588	0.11758	b2deb27421496324abc9cc220250b3bc	5197	0.930029	AGTCCTGGTATGTACATCGGTGATACTGATGACGGCACCGGTCTGCACCACATGGTATTCGAGGTCGTGGACAACGCTATCGACGAAGCACTCGCTGGCCACTGTAGCGACATTCAGGTGACGATCCACGCCGACAACTCCGTCTCGGTGCAGGATGATGGCCGTGGTATCCCAACCGGTATCCACGAAGAGGAAGGGGTGTCTGCGGCACAGGTCATCATGACCGTACTGCACGCCGGCGGTAAGTTTGACGACAACTCCTATAAGGTTTCCGGCGGCCTCCACGGTGT
META-8000bact-116	47525	AGTACA:GAACGA	P10	7992	0.168164	90fa89572163a7ffd7f3aa57e2a8ada2	7749	0.969595	CGTCCGGGCATGTATATTGGTGACACCGACGATGGCAGCGGTCTGCACCACATGGTGTTCGAGGTGGTCGACAACTCGATCGACGAAGCCCTCGCCGGCCACTGCGACGACATCAGCATCATCATCCACCCGGACGAATCCATCACCGTTAAAGACAACGGCCGTGGCATCCCGGTAGACGTGCACAAAGAGGAAGGCGTTTCCGCCGCCGAGGTCATCATGACCGTCCTCCACGCTGGTGGTAAGTTCGACGACAACTCCTACAAAGTATCAGGTGGACTTCATGGGGT
META-8000bact-116	47525	TGCTGT:CTCTTC	P46	42	0.000883745	2e0d62831e52ff4e905a23ee93d4c5de	30	0.714286	CGTCCTGCAATGTATATTGGGTCCACCGGTCCACGTGGTCTGCACCACCTGGTCTACGAGATCGTCGACAACTCCGTGGACGAAGCCCTGGCCGGCTACTGCGACACGATCCTCGTGACCATCCTGGAGGACGGCGGCGTCCGCGTCATCGACAACGGTCGAGGCATCCCGGTCGACATCCACCCGGTCGAGAAGAAGTCGACCGTCGAGGTCGACCTGACCATCTTGCACGCCGGCGGCAAGTTCGGTGGCGGCGGGTACGCGGTCTCTGGCGGCCTACACGGAGT
META-8000bact-116	47525	TCAGCC:TCGTAG	P74	120	0.00252499	b770c4235eda979b22e3b16aad451703	64	0.533333	CGTCCTGCGATGTACATTGGATCCACGGACTCCCGCGGCCTTATGCACTGCCTCTGGGAAATCATCGACAACTCCGTCGACGAGGCGCTGGCTGGCTTTGGCCACGACATCAAGATCATCCTGCACGCGGACAACTCCGTGGAGATCCACGACGACGGCCGCGGCATTCCCGTCGACGTGGAACCAAAGACTGGACTCACCGGCGTCGAGGTGGTCTTCACCAAGCTGCACGCGGGCGGCAAGTTTGGCGGCGGCTCCTACACCGCCTCAGGCGGTTTACATGGCGT
META-8000bact-116	47525	GACTTG:CTCTTC	P18	1262	0.0265544	13b09fe6bbb2740d0cbd5f7ec9636b8a	1166	0.92393	AGCCCGGGTATGTACATTGGTGACACCGACGATGGCAGCGGTCTGCACCACATGGTGTTCGAGGTGGTCGACAATTCGATCGACGAAGCCCTCGCCGGCCATTGCGACGACATCAGCATCATCATCCACCCGGACGAACCCATCACCGTTAAAGACAACGGTCGCGGCATCCCGGTAGACGTGCATAAAGAGGAAGGCGTTTCCGCCGCAGAGGTCATCATGACCGTCCTCCACGCTGGCGGTAAGTTCGACGACAACTCCTACAAGGTTTCAGGTGGTTTTCATGGTGT
META-8000bact-116	47525	ATCGTC:AGCAGC	P34	316	0.00664913	5a6e78de1f21685a9d420aa04cc033b2	171	0.541139	CGTCCAGCCATGTACATCGGCGATACCGACGATGGTTCCGGTCTGCACCACATGGTCTACGAAGTCGTCGACAACGCCATCGATGAGGCGCTGGCCGGCCACGCCGATCTGGTCACCGTCACGCTGAATGCCGATGGTTCGGTATCGGTCACGGATAATGGTCGTGGCATTCCGACCGATATTCACACCGGTGAAGGCGTCTCCGCAGCTGAAGTCATCATGACGCAGCTTCACGCGGGTGGTAAGTTCGACCAGAACTCCTACAAGGTATCTGGTGGTCTACATGGAGT
META-8000bact-116	47525	GCTCAT:AGCAGC	P58	119	0.00250395	459e25b8fa53189944c8e22b1bb358f7	74	0.621849	CGACCTGCTATGTACATAGGCGACACCGACGACGGCTCTGGCCTGCACCACATGGTCTACGAGGTGGTCGACAACGCCATCGATGAGGCGCTGGCGGGCCATGCGACGTTGGTCACCGTGACGCTCAATCCCGACGGTTCGTGCAGCGTGACCGGCAACGGCCGCGGCATCCCGACCGATATCCACACCGGCGAGGGCGTCTCGGCGGCCGAGGTCATCATGACCCAGCTGCACGCCGGCGGTAAGTTCGACCAGAATTCCTACAAGGTGTCAGGCGGTTTACATGGTGT
META-8000bact-116	47525	GACTTG:AAAAGT	P14	164	0.00345082	6bd92bb7763dfb61235f60ff169a53e6	69	0.420732	CGACCAGGGATGTATATTGGCTCCACCGGCCCCCGCGGACTCCACCACCTGGTGTACGAAGTGGTGGACAACTCCGTCGATGAAGCCTTGGCAGGCTACTGCACGCATATTGAGGTTGTGCTCCAGGCCGACGGCGGCGTGAAGGTTGTTGACGACGGCCGCGGCATCCCCGTGGACATGCACCCCACCGAGCACAAGCCAACGGTGGAAGAGGTCATGACCATCCTCCATGCGGGCGGCAAGTTCGGCGGCGGCGGCTACGCCGTGTCAGGCGGCCTCCATGGCGT
META-8000bact-116	47525	TCAGCC:CTCTTC	P70	455	0.00957391	5767818d7e93b99fdb7f094d67e56b58	347	0.762637	AGTCCTGGGATGTACATTGGCGGCACGGACGAAAAAGCGCTGCATCACCTTTTTGCCGAAGTCATCGATAACTCGATGGACGAGGCTGTTGCTGGCCACGCCAATTTCATCGAGGTCCATCTCGATACCGAAGGCTTCCTGACGGTCAGCGATAATGGTCGCGGCATTCCCGTGGAAAACCACCCGCAGGTTCCGGGAAAGTCCACGCTCGAAGTCAACATGACCAAGCTGCATGCAGGCGGCAAGTTCGATGGCAAGGCTTATGAAACATCAGGCGGACTCCATGGAGT
META-8000bact-117	52763	GACTTG:CTCTTC	P18	3647	0.0691204	c94c52a4d85da9b71caa42a5193e75d8	1784	0.489169	AGGCCCGGGATGTATATTGGTGACACCGACGATGGCGGCGGTCTGCACCACATGGTGTTCGAGGTGGTCGACAACTCGATCGACGAAGCCCTCGCCGGCCATTGCGACGACATCAGCATAGTCATCCACCCGGACGAATCCATCACCGTTAAAGACAACGGTCGTGGCATCCCGGTAGACGTGCATAAAGAGGAAGGCGTTTCTGCCGCTGAGGTCATCATGACCGTCCTCCACGCTGGCGGTAAGTTCGACGACAACTCCTACAAGGTATCAGGAGGCCTACACGGGGT
META-8000bact-117	52763	TCAGCC:TCGTAG	P74	875	0.0165836	5b94ffc26f31832eedf0f6a19b17da9d	832	0.950857	CGCCCTGGAATGTACATAGGCGACACGAGCGACGGCACCGGCCTGCACCACCTGGTGTTCGAGGTGGTCGACAACTCCATCGACGAGGCCCTGGCCGGCCACTGCGACGACATCGTCGTCACCATCCACTCCGACAACTCCATCAGCGTGACCGACAACGGCCGCGGCATCCCCACCGGGGTGAAGATGGACGACAAGCACGAGCCCAAGCGCAGCGCCGCCGAAATCGCGCTGACCGAGCTGCACGCCGGCGGCAAGTTCAACCAGAACAGCTACAAGGTATCGGGCGGATTACACGGTGT
META-8000bact-117	52763	TGCTGT:CTCTTC	P46	5432	0.102951	d6eeca9aa26f44f009cccae458af2e0b	5178	0.95324	AGACCCGCAATGTACATTGGCGACACTGATGACGGTAGCGGTCTGCACCACATGGTGTTCGAGGTGGTCGACAACTCCACCGACGAAGCTTTGGCCGGTCACTGCGACGACATCAGTATCATCATTCACCCGGACGAATCCATCACCGTGCGCGACAACGGTCGCGGCATCCCGGTAGATGTGCATAAAGAAGAAGGCGTTTCTGCGGCAGAGGTCATCATGACTGTGCTCCACGCCGGCGGTAAGTTTGACGACAACTCCTATAAAGTTTCAGGCGGTTTGCACGGAGT
META-8000bact-117	52763	ATCGTC:AGCAGC	P34	4593	0.0870496	fdaa9f9091f14f403136c78ae232e488	4357	0.948617	AGCCCTGCTATGTATATTGGCGACACTGATGACGGTAGCGGTCTGCACCACATGGTGTTCGAGGTGGTCGACAACTCCATCGACGAAGCTTTGGCCGGTCACTGCGACGACATCAGTATCATCATTCACCCGGACGAATCCATCACCGTGCGCGACAACGGTCGCGGCATCCCGGTAGATGTGCATAAAGAAGAAGGCGTTTCGGCGGCAGAGGTCATCATGACTGTGCTCCACGCCGGCGGTAAGTTCGACGACAACTCCTATAAAGTTTCAGGCGGACTTCATGGAGT
META-8000bact-117	52763	AGTACA:GAACGA	P10	4819	0.0913329	18a38846936cb50d1dba6678b249c40f	4448	0.923013	AGGCCTGCGATGTACATAGGTGATACTGATGACGGCACCGGTCTGCACCACATGGTATTCGAGGTCGTGGACAACGCTATCGACGAAGCACTCGCTGGCCACTGTAGCGACATCCAGGTGACGATCCACGCCGACAACTCCGTCTCGGTGCAGGATGATGGCCGTGGTATCCCAACCGGTATCCACGAAGAGGAAGGGGTGTCTGCGGCACAGGTCATCATGACCGTACTGCACGCGGGCGGTAAGTTTGACGACAACTCCTATAAGGTTTCGGGAGGCCTGCACGGCGT
META-8000bact-117	52763	GACTTG:TCGTAG	P22	6709	0.127153	b80fd4e5cf88c7e68444974573551c46	6366	0.948875	AGGCCTGGTATGTATATTGGCGATACGGATGACGGTACCGGTCTGCATCACATGGTATTTGAGGTCGTGGATAACGCCATTGACGAAGCGCTCGCCGGTCACTGTTCCGATATTCTTGTCACTATTCATGCCGATAACTCTGTTTCCGTTGTGGATGATGGCCGTGGTATTCCGACCGGTATTCACGAAGAAGAAGGCATCTCAGCCGCTGAAGTGATCATGACCGTGCTGCACGCCGGCGGTAAGTTCGACGATAACTCTTATAAAGTCTCAGGCGGCCTACATGGTGT
META-8000bact-117	52763	TCAGCC:CTCTTC	P70	448	0.0084908	7ad2c651bcc4cbf502a9508b70d8a2c0	334	0.745536	AGGCCAGCGATGTACATTGGCGGCACGGACGAAAAAGCGCTGCATCACCTTTTTGCCGAAGTCATCGATAACTCGATGGACGAGGCTGTTGCTGGCCACGCCAATTTCATCGAGGTCCATCTCGATACCGAAGGCTTCCTGACGGTCAGCGATAATGGTCGCGGCATTCCCGTGGAAAACCACCCGCAGGTTCCGGGAAAGTCCACGCTCGAAGTCATCATGACCAAGCTGCATGCAGGCGGCAAGTTCGATGGCAAGGCTTATGAAACATCTGGCGGATTACACGGCGT
META-8000bact-117	52763	GACTTG:AAAAGT	P14	8875	0.168205	bf4b0c097ba8cd80c22d5743f47fa616	8510	0.958873	CGGCCGGCTATGTACATTGGTGACACCGACGATGGCAGCGGTCTGCACCACATGGTGTTCGAGGTGGTCGACAACTCGATCGACGAAGCCCTCGCCGGCCACTGCGACGACATCAGCATCATCATCCACCCGGATGAGTCCATCACCGTTAAAGACAACGGCCGTGGCATCCCGGTAGACGTGCACAAAGAGGAAGGCGTTTCCGCCGCCGAGGTCATCATGACCGTCCTCCACGCTGGCGGTAAGTTCGACGACAACTCCTACAAAGTATCCGGCGGACTTCACGGTGT
META-8000bact-117	52763	GCTCAT:AGCAGC	P58	2546	0.0482535	93b97607a59b20f8eb35334429c8c3e5	2283	0.896701	AGACCAGGCATGTATATTGGCGACACCGACGACGGCTCGGGCCTCCACCACATGGTGTTCGAGGTCAGCGACAACGCGATCGACGAGGCGCTCGCCGGGCATTGCGACCGGATCGACATCGTCCTCAACGCCGACGGCTCAGTCTCCGTCACCGACAACGGCCGCGGTATCCCGACCGGTATCCACACCGAGGAAGGCGTGTCCGCAGCCGAGGTCATCATGACCCAGCTCCACGCCGGCGGTAAGGTCGAGAATACCAACGACGAGAACGCGTACAAGGTCTCAGGAGGCCTCCACGGGGT
META-8000bact-117	52763	CAGCGC:AAAAGT	P66	1716	0.0325228	cfdf75f72a076b120dfe65367471b315	1221	0.711538	CGTCCCGCTATGTACATTGGCGACACCGACGACGGCTCGGGCCTCCACCACATGGTGTTCGAGGTCAGCGACAACGCGATCGACGAGGCGCTCGCCGGGCATTGCGACCGGATCGACATCGTCCTCAACGCCGACGGCTCAGTCTCCGTCACCGACAACGGCCGCGGTATCCCGACCGGTATCCACACCGAGGAAGGCGTGTCCGCAGCCGAGGTCATCATGACCCAGCTCCACGCCGGCGGTAAGTTCGAGAACACCAACGACGAGAACGCGTACAAGGTCTCAGGAGGCTTACATGGTGT
META-8000bact-117	52763	CAGCGC:ATTGCG	P62	48	0.000909728	f9e685911c973e82f9543ee9b22a1f22	21	0.4375	AGTCCGGGCATGTATATAGGCGATACCGACGACGGGTCGGGCCTCCACCACATGGTGTTCGAGGTCAGCGACAACGCGATCGACGAGGCGCTCGCCGGGCATTGCGACCGGATCGACATCGTCCTGAACGCCGACGGATCGGTCAGCGTCACCGACAATGGCCGCGGCATCCCGACCAGCATCCACACCGAGGAAGGCGTGTCCGCAGCCGAGGTCATCATGACCCAGCTCCACGCCGGCGGTAAGTTCGAGAACACCAACGACGAGAACGCGTACAAGGTCTCTGGCGGTCTGCACGGCGT
META-8000bact-117	52763	ATCGTC:ATTGCG	P30	5239	0.0992931	7b6bf36150a1a3424260e14033d6d310	4822	0.920405	CGGCCAGGAATGTACATTGGTGACACCGACGATGGCAGCGGTCTGCACCACATGGTGTTCGAAGTGGTCGACAACTCGATCGACGAAGCCCTCGCCGGCCATTGCGATGACATCAGCATCATCATCCACCCGGATGAGTCCATCACCGTTCGCGATAACGGCCGTGGCATCCCGGTAGACGTGCACAAAGAGGAAGGCGTTTCCGCCGCCGAGGTCATCATGACCGTCCTCCACGCTGGCGGTAAGTTCGACGACAACTCCTACAAGGTATCAGGCGGTTTCCACGGAGT
META-8000bact-117	52763	ATCGTC:TGGAAT	P26	49	0.000928681	203e11eaf08a9dab2a5a3f319237b937	35	0.714286	AGACCCGCTATGTATATAGGCGGCACGGACGAAAAGGCTCTCCACCATCTGTTTGCCGAAGTCATCGACAACTCGATGGACGAAGCCGTGGCCGGCCATGCCAATTTCATCGAGGTGTATCTGGATACCGAAGGTTGCCTGACGGTTACCGACAACGGTCGTGGGATTCCTGTGGAAAACCATCCGCAGGTGCCCGGCAAGTCGACGCTCGTAGTCCTCATGACCAAGCTTCACGCCGGCGGTAAGTTTGACGGAAAGGCTTACGAGACCTCGGGCGGTCTACACGGCGT
META-8000bact-117	52763	GCTCAT:TGGAAT	P50	688	0.0130394	e4bbf385249606e3c885e9c6acb6762c	568	0.825581	AGGCCAGCCATGTATATAGGCGACACCTCGGACGGCACCGGCCTGCACCATCTGGTGTTCGAAGTGCTGGACAACTCGATCGACGAATCGCTGGCCGGCTACTGCACCGAGATCCATGTCACGATCCACTCGGACAATTCGATTTCCATCACCGACAACGGCCGCGGCGTACCGACCGGCCTGAAGATGGACGACAAGCACGATCCAAAGCGTTCGGCGGCCGAAATCGTCATGACCGAACTGCACGCCGGCGGCAAGTTCGACCAGAACTCGTATAAAGTTTCAGGAGGATTACATGGCGT
META-8000bact-117	52763	AGTACA:TGGAAT	P02	60	0.00113716	78c0c1e34d6e77dd1ac1e8de426f63d4	25	0.416667	CGGCCGGGTATGTACATCGGTGACACAGACGATGGCAGCGGTCTGCACCACATGGTGTTCGAGGTGGTCGATAACTCGATCGACGAAGCCCTGGCTGGCTACTGCGACGACATCAGCATCATCATCCACCCGGATGAGTCCATCACCGTTCGAGACAACGGTCGTGGCATCCCGGTAGACGTGCACAAAGAGGAAGGCGTTTCCGCCGCCGAGGTCATCATGACCGTCCTCCACGCTGGCGGTAAGTTCGACGACAACTCCTATAAAGTTTCAGGCGGTCTACACGGGGT
META-8000bact-117	52763	AGTACA:ATTGCG	P06	87	0.00164888	57979463b9b849e99c5c9feb76db436d	69	0.793103	CGTCCTGCAATGTACATTGGTGACACCGACGATGGCAGCGGTCTGCACCACATGGTGTTCGAGGTGGTCGACAACTCGATCGACGAAGCCCTCGCCGGCCACTGCGACGACATCAGCATCATCATCCACCCGGATGAGTCCATCACCGTTAAAGACAACGGCCGTGGCATCCCGGTAGACGTGCACAAAGAGGAAGGCGTTTCCGCCGCCGAGGTCATCATGACCGTCCTCCACGCTGGCGGTAAGTTCGACGACAACTCCTACAAAGTATCAGGCGGACTCCATGGAGT
META-8000bact-117	52763	TGCTGT:AAAAGT	P42	2239	0.042435	fb21f774536e4ce9d3bfe9ec48303b9e	1827	0.815989	AGACCCGGTATGTATATTGGTGATACAGGTGTAAAAGGCTTGCACCTCTTGGTTTACGAGGTTGTAGATAACTCGATTGATGAAGCATTGGCTGGCCATGCGGATACAATCGACGTTAGAATTTTAGCAGGAAACTCAATCAGAGTTGAAGATAACGGACGTGGTATTCCGACAGGAATTAATACGAAAGAAAATAAATCGGCGCTTGAAATTGTAATGACGGTTTTACACGCGGGTGGTAAATTTGATAAAGATACTTATAAGGTTTCCGGAGGTCTACACGGTGT
META-8000bact-117	52763	GCTCAT:TCGTAG	P54	1228	0.0232739	d87a32bca99711d33eecb50dd93244a4	811	0.660423	AGCCCAGCCATGTACATCGGATCCACCGGGCCTCGAGGGCTCCATCACCTCGTCTACGAGATCGTCGACAACTCCGCCGATGAGGCACTCGCCGGTTACTGCGACACCATCGATGTGGCGATCCTCCCTGACGGCGCCGTGCGCGTGGTCGACAACGGCCGTGGGATCCCGGTCGACATGCACCGCGAGGGAAAGTCGACCGTCGAGGTGGTTCTCACCGTCCTGCACGCCGGGGGAAAGTTCGGCGGCGGCGGCTACGCGGTGTCAGGAGGTCTCCATGGCGT
META-8000bact-117	52763	TGCTGT:GAACGA	P38	167	0.0031651	c25654bcca0d436f12707dd067661af3	95	0.568862	AGGCCAGCTATGTATATCGGGTCCACCGGTCCACGTGGTCTGCACCACCTGGTCTACGAGATCGTCGACAACTCCGTGGACGAAGCCCTGGCCGGCTACTGCGACACGATCCTCGTGACCATCCTGGAGGACGGCGGCGTCCGCGTCATCGACAACGGTCGAGGCATCCCGGTCGACATCCACCCGGTCGAGAAGAAGTCGACCGTCGAGGTCGTCCTGACCATCCTGCACGCCGGCGGCAAGTTCGGTGGCGGCGGGTACGCGGTCTCGGGCGGCCTTCACGGCGT
META-8000bact-118	42834	GCTCAT:AGCAGC	P58	1313	0.0306532	3f5c2df6f4269eda163a45ea2d855b34	1234	0.939832	CGCCCTGCAATGTATATAGGGACACCGACGACGGGTCGGGTCTCCACCACATGGTATTCGAGGTCAGCGACAACGCGATCGACGAGGCGCTCGCCGGGCATTGCGACCGGATCGACATCGTCCTCAACGCCGACGGATCGGTCAGCGTCACCGACAACGGCCGCGGCATCCCGACGGGCATCCACACCGAGGAAGGCGTGTCCGCCGCCGAGGTCATCATGACCCAGCTCCACGCCGGCGGTAAGTTCGAGAACACCTCGGACGAGAACGCGTACAAGGTCTCGGGAGGTTTCCACGGT
META-8000bact-118	42834	TCAGCC:CTCTTC	P70	5	0.00011673	7ca2229304f3770da1df89b4075f10d9	2	0.4	AGTCCAGGTATGTATATAGGCGACACCGACGACGGCTCGGGCCTCCACCACATGGTGTTCGAGGTCAGCGACAACGCGATCGTCGAGGCGCTGGCGGGGCATTGCGACCGGATCGACATCGTCCTCAACGCCGACGGCTCGGTCTCAGTCACCGACAACGGTCGTGGCATCCCGACCGGCATCCACACCGAGGAAGGCGTGTCCGCAGCCGAGGTCATCATGACCCAGCTCCACGCCGGCGGTAAGTTCGAGAACACCAACGACGAGAACGCCTACAAGGTCTCCGGTGGACTTCACGGTGT
META-8000bact-118	42834	GACTTG:AAAAGT	P14	5683	0.132675	aa0c05579328f6e4b27016d4a76c4e2d	5451	0.959176	AGTCCCGGGATGTATATTGGTGACACCGACGATGGCAGCGGTCTGCACCACATGGTGTTCGAGGTGGTCGACAACTCGATCGACGAAGCCCTCGCCGGCCACTGCGACGACATCAGCATCATCATCCACCCGGATGAGTCCATCACCGTTAAAGACAACGGCCGTGGCATCCCGGTAGACGTGCACAAAGAGGAAGGCGCTTCCGCCGCCGAGGTCATCATGACCGTCCTCCACGCTGGCGGTAAGTTCGACGACAACTCCTACAAAGTATCGGGTGGCCTGCATGGAGT
META-8000bact-118	42834	GACTTG:TCGTAG	P22	4214	0.0983798	e5614455bb3fb03bbb1c0b95e6641ba7	4009	0.951353	AGGCCGGGGATGTATATTGGTGATACTGATGACGGCACCGGTCTGCACCACATGGTATTCGAGGTCGTGGACAACGCTATCGACGAAGCACTCGCTGGCCACTGTAGCGACATTCAGGTGACGATCCACGCCGACAACTCCGTCTCGGTGCAGGATGATGGCCGTGGTATCCCAACCGGTATCCACGAAGAGGAAGGGGTGTCTGCGGCACAGGTCATCATGACCGTACTGCACGCCGGCGGTAAGTTTGACGACAACTCCTATAAGGTTTCAGGAGGACTACACGGAGT
META-8000bact-118	42834	ATCGTC:AGCAGC	P34	16	0.000373535	206e9383c6d1cc83004debbcc7b444c1	7	0.4375	CGACCTGGAATGTACATTGGCGACACCGACGACGGATCGGGCCTCCACCACATGGTGTTCGAGGTCAGCGACAACGCGATCGACGAGGCGCTTGCCGGGCATTGCGACCGGATCGACATCGTGCTGAACGCCGACGGCTCGGTCAGCGTCACCGACAATGGCCGCGGCATCCCGACCGGCATCCACACCGAGGAAGGCGTGGCCGCAGCCGAGGTCATCATGACCGAGCTCCACGCCGGCGGTAAGTTCGAGAACACCAGCGACGAGAACGCGTACAAGGTCTCCGGTGGTCTACATGGAGT
META-8000bact-118	42834	GACTTG:CTCTTC	P18	2294	0.0535556	eb8fed29ab5f3e4513b6a25dee21dfbc	2149	0.936792	AGACCGGGCATGTATATTGGTGACACCGACGATGGCAGCGGTCTGCACCACATGGTGTTCGAGGTGGTCGATAACTCGATCGACGAAGCTTTGGCCGGCCACTGCGACGACATCAGCATCATCATCCACCCGGATGAATCCATCACCGTTCGCGACAACGGCCGTGGCATCCCGGTAGACGTGCACAAGGAAGAAGGCGTTTCCGCAGCCGAGGTCATCATGACCGTCCTGCACGCCGGCGGTAAGTTCGACGATAACTCCTACAAGGTATCCGGAGGTCTCCATGGTGT
META-8000bact-118	42834	TCAGCC:TCGTAG	P74	167	0.00389877	7c92dbbd8dc07a2415c062b86783fd90	136	0.814371	AGGCCGGGTATGTATATAGGTTCCACCGACTCCCGCGGGTTGATGCACTGCCCCTGGGAAATCATCGACAACTCCGTTGACGAGGCATTGGCCGGGTTCGGCCACGACATCAAGATCATCCTCCACGCAGACAACTCCGTGGAGATCCACGACGACGGCCGCGGCATCCCCATCGACAAGGAACCAAAAACCGGGTTGACCGGTGTCGAAGTGGTCTTCACCAAGCTCCACGCCGGTGGCAAGTTCGGCGGCGGCTCCTACACGGCCTCAGGCGGTCTCCATGGTGT
META-8000bact-118	42834	TGCTGT:CTCTTC	P46	3515	0.082061	6ad98fe922994b3446fc9cb0260abda7	3064	0.871693	AGCCCAGCAATGTACATTGGCGACACTGATGACGGTAGCGGTCTGCACCACATGGTGTTCGAGGTGGTCGACAACTCCATCGACGAAGCTTTGGCCGGTCACTGCGACGACATCAGTATCATCATTCACCCGGACGAATCCATCACCGTGCGCGACAACGGTCGCGGCATCCCGGTAGATGTGCATAAAGAAGAAGGCGTTTCTGCGGCAGAGGTCATCATGGCTGTGCTCCACGCCGGCGGTAAGTTTGACGACAACTCCTATAAAGTTTCTGGTGGCCTACACGGTGT
META-8000bact-118	42834	AGTACA:GAACGA	P10	3614	0.0843722	ad343c3c6308c6e0179ca6ba9b9f2949	2696	0.745988	CGACCGGGCATGTACATCGGCGACACGGATGACGGCGCCGGTCTGCACCACATGGTATTTGAGGTTGTGGATAACGCTATCGACGAAGCGCTCGCGGGTCACTGTAAAGACATCGTGGTGACCATCCACGCCGACAACTCCGTCTCCGTAACCGATGATGGCCGCGGCATCCCGACCGGTATCCACCCGGAAGAGGGTGTCTCTGCGGCGGAAGTGATCATGACCGTCCTGCACGCAGGCGGTAAGTTCGATGATAACTCCTATAAAGTTTCAGGAGGTCTTCACGGAGT
META-8000bact-118	42834	AGTACA:ATTGCG	P06	6080	0.141943	2b01ba1bdc914e500f841ce028e19e8a	5930	0.975329	CGACCCGGTATGTACATAGGCGACACTGATGACGGTAGCGGTCTGCACCACATGGTGTTCGAGGTGGTCGACAACTCCATCGACGAAGCTTTGGCCGGTCACTGCGACGACATCAGCATTATCATCCACCCGGATGAGTCGATTACCGTGCGCGACAATGGTCGCGGCATTCCGGTAGACGTGCACAAAGAAGAAGGCGTTTCGGCGGCAGAGGTCATCATGACCGTGCTCCACGCTGGCGGTAAGTTCGACGACAATTCCTATAAAGTCTCCGGCGGCCTACATGGTGT
META-8000bact-118	42834	GCTCAT:TGGAAT	P50	1234	0.0288089	f6da5a960f096976db9fd25a337401af	436	0.353323	AGGCCGGCCATGTATATTGGCGATGTGCATGACGGCACCGGCCTGCACCACATGGTGTTCGAGGTGGTCGACAACTCGGTCGACGAGGCCCTGGCAGGCCACGCCGATGACATCGTGGTCAAGATCCACGTGGATGGTTCGGTAGCGGTGTCCGATAACGGCCGCGGCGTTCCGGTGGACATCCACATGGAAGAAGGCGTCTCCGCAGCCGAGGTGATCCTCACCGTGTTGCTCGCCGGCGGCAAGTTCGACGACAACAGCTACAAAGTGTCCGGCGGTTTTCATGGAGT
META-8000bact-118	42834	AGTACA:TGGAAT	P02	6523	0.152286	a650ed2654e34fc9bcb42e97466fcd47	5254	0.805458	AGACCAGCCATGTATATAGGTGACACAGACGATGGCGGCGGTCTGCACCACATGGTGTTCGAGGTGGTCGATAACTCGATCGACGAAGCCCTGGCTGGCTACTGCGACGACATCAGCATCATCATCCACCCGGATGAGTCCATCACCGTTCGCGACAACGGCCGTGGCATCCCGGTAGACGTGCATAAAGAGGAAGGCGTTTCCGCCGCCGAGGTCATCATGACCGTCCTCCACGCTGGCGGTAAGTTCGACGACAACTCCTACAAAGTATCTGGTGGATTGCATGGTGT
META-8000bact-118	42834	TGCTGT:AAAAGT	P42	51	0.00119064	48872120072afb2b6a7fb142d72350f9	12	0.235294	AGTCCCGGAATGTATATCGGCGACACTGATGACGGTAGCGGTCTGCACCACATGGTGTTCGAGGTGGTCGACAACTCCATCGACGAAGCTCTGGCCGGTCACTGCGACGACATCAGCATCATCATCCACCCGGATGAGTCGATTACTGTGCGCGACAACGGTCGCGGCATTCCGGTAGACGTGCACAAAGAAGAAGGCGTTTCGGCGGCAGAGGTCATCATGACCGTGCTCCACGCCGGCGGTAAGTTCGACGATAACTCCTATAAAGTCTCCGGTGGACTACATGGAGT
META-8000bact-118	42834	GCTCAT:TCGTAG	P54	44	0.00102722	78dbe53f745551b32fe34892beb68cd7	26	0.590909	CGCCCCGCTATGTATATTGGGTCGACCGACTCGCGCGGACTCATGCACTGCGTGTGGGAGATCATCGACAACTCGGTCGATGAGGCGCTCGGCGGCCACGGTTCCGAGATCGAGATCCAGCTGCACGCCGACTCCAGTGTCGAGGTCCGAGACCGGGCTCGAGGCATCCCCGTCGACATCGAACCGAAGACCGGATTGTCGGGTGTCGAGGTCGTCTTCACCAAGCTTCACGCCGGCGGAGAGTTCGGTTCCGGGTCGTATGCGGCATCAGGTGGTTTTCATGGCGT
META-8000bact-118	42834	TGCTGT:GAACGA	P38	812	0.0189569	9d628869001029c4fdd0fabb19020ebe	733	0.902709	CGACCTGGATGTATATTGGGTCCACCGGTCCACGTGGTCTGCACCACCTGGTCTACGAGATCGTCGACAACTCCGTGGACGAAGCCCTGGCCGGCTACTGCGACACGATCCTCGTGACCATCCTGGAGGACGGCGGCGTCCGCGTCATCGACAACGGTCGAGGCATCCCGGTCGACATCCACCCGGTCGAGAAGAAGTCGACCGTCGAGGTCGTCCTGACCATCCTGCACGCCGGCGGCAAGTTCGGTGGCGGCGGGTACGCGGTCTCGGGAGGCTTACATGGTGT
META-8000bact-118	42834	ATCGTC:TGGAAT	P26	13	0.000303497	958623cf2b69aed1a5a368c5a259a856	5	0.384615	CGCCCAGGTATGTATATAGGCGATACAGACGACGGTAGCGGTCTGCATCACATGGTATTCGAGGTGGTTGATAACTCGATCGACGAAGCATTGGCAGGCCATTGCGACGACATCAGTATCATCATCCATCCTGATGAATCGATCACCGTCCGCGACAACGGTCGCGGTATTCCGGTAGACGTGCACAAAGAAGAAGGCGTGTCGGCAGCCGAGGTCATCATGACCGTGCTCCACGCTGGCGGTAAGTTCGACGACAACTCCTACAAAGTATCAGGAGGTCTCCATGGTGT
META-8000bact-118	42834	ATCGTC:ATTGCG	P30	2737	0.0638978	79c46112eb42d5aba24f8222974862de	2531	0.924735	CGGCCAGGGATGTATATAGGCGATACAGACGACGGTAGCGGTCTGCATCACATGGTATTCGAGGTGGTTGATAACTCGATCGACGAAGCATTGGCAGGCCATTGCGACGACATCAGTATCATCATCCATCCTGATGAATCGATCACCGTCCGCGACAACGGTCGCGGTATTCCGGTAGGCGTGCACAAAGAAGAAGGCGTGTCGGCAGCCGAGGTCATCATGACCGTGCTCCACGCTGGCGGTAAGTTCGACGACAACTCGTACAAGGTGTCAGGCGGCCTTCACGGAGT
META-8000bact-118	42834	CAGCGC:AAAAGT	P66	1542	0.0359994	1e0891655d3f398b1071b4e54623fe1b	1423	0.922827	AGTCCAGGGATGTACATAGGCGATACCGACGACGGGTCGGGCCTCCACCACATGGTGTTCGAGGTCAGCGACAACGCGATCGATGAGGCGCTCGCCGGGCATTGCGACCGGATCGACATCGTTCTGAACGCCGACGGGTCGGTCAGCGTCACCGACAATGGTCGCGGCATCCCGACTGGCATCCACACCGAGGAAGGCGTCTCCGCGGCCGAGGTCATCATGACCCAGCTCCACGCCGGCGGTAAGTTCGAGAACACCAACGACGAGAACGCGTACAAGGTCTCTGGCGGACTCCATGGGGT
META-8000bact-118	42834	CAGCGC:ATTGCG	P62	17	0.000396881	4287b0e1268c992d0da203822dbe2035	7	0.411765	CGTCCAGGGATGTATATTGGCGATACCGACGACGGATCGGGCCTCCACCACATGGTGTTCGAGGTCAGCGACAACGCGATCGATGAGGCGCTCGCCGGGCATTGCGACCGGATCGACATCGTTCTGAACGCCGACGGGTCGGTCAGCGTCACCGACAATGGTCGCGGCATCCCGACTGGCATCCACACCGAGGAAGGCGTCTCCGCGGCCGAGGTCATCATGACCCAGCTCCACGCCGGCGGTAAGTTCGAGAACACCAACGACGAGAACGCGTACAAGGTCTCCGGAGGCCTACACGGTGT
META-8000bact-119	45065	ATCGTC:ATTGCG	P30	3695	0.0819927	6b1d29b1bb457f0a7676584c95bcea92	3567	0.965359	CGTCCGGGTATGTATATTGGCGATACAGACGACGGTAGCGGTCTGCATCACATGGTATTCGAGGTAGTTGATAACTCGATCGACGAAGCGCTGGCAGGACATTGCGACGACATCAGTATCATCATCCACCCCGACGAATCGATCACCGTTCGCGACAACGGCCGCGGTATTCCGGTAGACGTGCATAAAGAAGAAGGCGTGTCGGCAGCCGAAGTCATCATGACGGTGCTCCACGCAGGCGGTAAGTTCGACGATAACTCGTACAAGGTCTCGGGAGGTCTCCACGGAGT
META-8000bact-119	45065	CAGCGC:AAAAGT	P66	3464	0.0768667	7905d1ca0d70395e85dc2417ee11e24e	3149	0.909065	AGCCCTGGGATGTATATTGGCGACACCGACGACGGGTCCGGCCTCCACCACATGGTGTTCGAGGTCAGCGACAACGCGATCGACGAGGCGCTGGCGGGGCATTGCGACCGCATCGACATCGTCCTCAATGCCGACGGATCGGTCTCCGTCACCGACAACGGCCGCGGCATCCCGACCGGCATCCACACCGAGGAAGGCGTGTCCGCAGCCGAGGTCATCATGACCCAGCTCCACGCCGGCGGTAAGTTCGAGAACACCAACGACGAGAACGCGTACAAGGTCTCTGGAGGTTTTCACGGGGT
META-8000bact-119	45065	CAGCGC:ATTGCG	P62	371	0.00823255	9534819bcef6abed6de5a6cd89d03dd4	311	0.838275	AGTCCGGGAATGTACATTGGCGATACCGACGACGGGTCGGGCCTCCACCACACGGTGTTCGAGGTCAGCGACAACGCGATCGACGAGGCGCTCGCCGGGCATTGCGACCGGATCGACATCGTCCTGAACGCCGACGGATCGGTCAGCGTCACCGACAATGGCCGCGGCATCCCGACCGGCATCCACACCGAGGAAGGCGTGTCCGCGGCCGAGGTCATCATGACCCAGCTCCACGCCGGCGGTAAGTTCGAGAACACCAACGACGAGAACGCGTACAAGGTCTCCGGTGGCCTCCATGGGGT
META-8000bact-119	45065	AGTACA:ATTGCG	P06	2862	0.0635083	eabeaf721ef39f05d362e0c7cfed4e5f	2261	0.790007	AGGCCAGCGATGTACATCGGTGATACTGATGACGGCACCGGTCTGCACCACATGGTATTCGAGGTCGTGGACAACGCTATCGACGAAGCACTCGTTGGCCACTGTAGCGACATTCAGGTGACGATCCACGCCGACAACTCCGTCTCGGTGCAGGATGATGGCCGTGGTATCCCAACCGGTATCCACGAAGAGGAAGGGGTGTCTGCGGCACAGGTCATCATGACCGTACTGCACGCCGGCGGTAAGTTTGACGACAACTCCTATAAGGTTTCAGGCGGTTTCCATGGTGT
META-8000bact-119	45065	AGTACA:TGGAAT	P02	5996	0.133052	ecef9755d0a04e9dbec9f5e054f24b4b	5678	0.946965	AGGCCCGGTATGTATATAGGTGATACGGATGACGGCACCGGTCTGCACCACATGGTATTTGAGGTCGTAGATAACGCTATCGACGAAGCACTTGCCGGTCACTGTAAAGACATCGTTGTCACCATTCATGCTGATAACTCTGTCTCAGTAACCGATGATGGTCGTGGTATTCCTACTGGTATTCACCCGGAAGAAGGTGTGTCTGCTGCCGAAGTTATTATGACCGTGCTTCATGCCGGCGGTAAGTTCGATGACAACTCCTACAAAGTTTCTGGCGGCCTACACGGTGT
META-8000bact-119	45065	GCTCAT:TGGAAT	P50	103	0.00228559	2ac65af2460ceec18acf566d07df2934	81	0.786408	CGACCCGCAATGTACATTGGCTCCACGGACTCCCGCGGTCTCATGCACTGCCTGTGGGAAATCATCGACAACGCCGTGGATGAGGCCTTGGCCGGCTTTGGACATGACATCAAGGTCATTCTGCATGCGGACAACTCGGTGGAGATTCACGACGACGGTCGAGGCATCCCCGTGGACGTCGAACCCAAGACCGGTCTCTCCGGCGTCGAGGTGGTCTTCACCAAACTGCACGCAGGCGGTAAATTCGGCGGCGGTTCCTACACTGCCTCGGGTGGCCTGCACGGGGT
META-8000bact-119	45065	TGCTGT:GAACGA	P38	499	0.0110729	e1ba40551b28c89b2331821cd4357edf	438	0.877756	CGTCCAGCAATGTATATAGGGTCCACCGGTCCACGTGGTCTGCACCACCTGGTCTACGAGATCGTCGACAACTCCGTGGACGTAGCCCTGGCCGGCTACTGCGACACGATCCTCGTGACCATCCTGGAGGACGGCGGCGTCCGCGTCATCGACAACGGTCGAGGCATCCCGGTCGACATCCACCCGGTCGAGAAGAAGTCGACCGTCGAGGTCGTCCTGACCATCCTGCACGCCGGCGGCAAGTTCGGTGGCGGCGGGTACGCGGTCTCGGGAGGCTTTCACGGCGT
META-8000bact-119	45065	TGCTGT:AAAAGT	P42	1273	0.0282481	3158647c4009aaaddd0b88528145e855	1074	0.843676	CGACCCGGCATGTATATAGGTGATACAGGTGTAAAAGGCTTGCACCACTTGGTTTACGAGGTTGTAGATAACTCGATTGATGAAGCTTTGGCTGGTCATGCGGATACAATTGACGTTAGAATTTTAGCAGGAAACTCAATCAGAGTTGAAGATAACGGACGTGGTATTCCGACAGGAATTAATACGAAAGAAAATAAATCGGCGCTTGAAATTGTAATGACGGTTTTACACGCGGGTGGTAAATTTGATAAAGATACTTATAAGGTTTCTGGTGGCCTTCATGGCGT
META-8000bact-119	45065	GCTCAT:TCGTAG	P54	241	0.00534783	b10534666c7ef0f57a2f5d16fd39ee8c	149	0.618257	CGGCCGGCCATGTACATTGGTTCCACCGGTCCGCGCGGCCTCCACCACCTGGTGTACGAAGTGGTGGACAACTCGGTCGATGAAGCGCTGGCCGGCTACTGCACCCACATCGAGATAGTCCTGCAGGCCGACGGCGGCGTCAAGGTAGTGGATGACGGCCGCGGCATTCCCGTGGACATGCACCCCACTGAGCACAAACCCACGGTTGAAGTGGTCATGACCATCCTGCACGCCGGCGGCAAGTTCGGCGGCGGCGGTTATGCAGTGTCCGGCGGATTCCACGGCGT
META-8000bact-119	45065	ATCGTC:TGGAAT	P26	23	0.000510374	44171ce501ad4a3719dab3a33ea5824f	18	0.782609	AGGCCAGCGATGTATATCGGAGATGTGGGGGTTCGAGGGCTACATCATTTGGTTTATGAGGTTGTTGATAACTCTATTGATGAGGCGATGGGAGGACATTGTGATACCATTGGTGTTGCAATTAATGAAGACGGTTCGGTAACAGTTGAAGATAACGGTCGTGGTATTCCAGTTGATATACATAAAAAAGAAGGTATTTCTGCACTTGAGGTAGTAATGACTAAAATTGGTGCCGGAGGTAAATTTGATAAAGATTCTTATAAAGTTTCCGGCGGACTTCACGGTGT
META-8000bact-119	45065	GACTTG:TCGTAG	P22	4121	0.0914457	9b13d6c9451d31d219114c7ccb8fbeb0	3779	0.91701	AGACCGGCAATGTACATCGGTGATACTGATGACGGCACCGGTCTGCACCACATGGTATTCGAGGTCGTGGACAACGCTATCGACGAAGCACTCGCTGGCCACTGTAGCGACATTCAGGTGACGATCCACGCCGACAACTCCGTCTCGGTGCAGGATGATGGCCGTGGTATCCCAACCGGTATCCACGAAGAGGAAGGGGTGTCTGCGGCACAGGTCATCATGACCGTACTGCACGCCGGCGGTAAGTTTGACGACAACTCCTATAAGGTTTCTGGCGGACTGCACGGTGT
META-8000bact-119	45065	ATCGTC:AGCAGC	P34	3822	0.0848108	14cfd7fdc7ead0f1a0a650b1af8fa65b	1386	0.362637	CGTCCGGGGATGTACATTGGTTCAACCAGTGCCCGAGGACTGCACCATCTCGTTTGGGAAGCTGTAGATAATAGTATCGATGAGGCTTTGGCCGGATTTTGTACAAAGATCGATGTGATTGTCCATAAAAATAACAGCATATCCGTTATCGATAACGGACGTGGGATTCCTGTTGGTGAGAATGCCAAACTGAAAAGACCGACACTCGAAGTTGTTCTTACCGTGCTTCATGCTGGTGGGAAATGCGGTGGGGACGATTCTGGTTATAAAGTTTCGGGTGGCCTACACGGGGT
META-8000bact-119	45065	TGCTGT:CTCTTC	P46	4	8.87607e-05	6e61e72b2d1dfd6f4f36530df786799d	1	0.25	AGACCGGGTATGTATATTGGTGACACCGACGATGGCAGCGGTCTGCACCACATGGTGTTCGAGGTGGTCGACAACTCGATCGACGAAGCCCTCGCCGGCCATTGCGACGACATCAGCATAATCATCCACCCGGACGAATCCATCACCGTTAAAGACAACGGTCGTGGCATCCCGGTAGACGTGCATAAAGAGGAAGGCGTTTCTGCCGCTGAGGTCATCATGACCGTCCTCCACGCTGGCGGTAAGTTCGACGACAACTCCTACAAGGTATCCGGAGGTTTACACGGCGT
META-8000bact-119	45065	GACTTG:CTCTTC	P18	2402	0.0533008	136841f981f3e1c5ccb1ae34fe4d096c	1748	0.727727	AGTCCCGGTATGTACATTGGTGACACCGACGATGGCAGCGGTCTGCACCACATGGTGTTCGAGGTGGTCGACAACTCGATCGACGAAGCCCTCGCCGGCCATTGCGACGACATCAGCATAATCATCCACCCGGACGAATCCATCACCGTTAAAGACAACGGTCGTGGCATCCCGGTAGACGTGCATAAAGAGGAAGGCGTTTCTGCTGCTGAGGTCATCATGACCGTCCTCCACGCTGGCGGTAAGTTCGACGACAACTCCTACAAGGTATCAGGTGGCTTACACGGGGT
META-8000bact-119	45065	TCAGCC:TCGTAG	P74	65	0.00144236	db92df109b3370da1c2e46c7f64c1152	32	0.492308	CGCCCTGCTATGTATATTGGCGACACCGACGACGGATCGGGCCTCCACCACATGGTGTTCGAGGTTAGCGACAACGCGATCGACGAGGCGCTTGCCGGGCATTGCGACCGGATCGACATCCAGCTCAACGCCGACGGATCGGTCAGCGTCACCGACAACGGCCGCGGCATCCCGACCGGCATCCACCCCGAAGAAGGCGTGTCGGCGGCGGAGGTCATCATGACCCAGCTCCACGCCGGCGGTAAGTTCGACAACACCAACGACGAGAACGCGTACAAGGTGTCAGGTGGACTTCACGGCGT
META-8000bact-119	45065	AGTACA:GAACGA	P10	5414	0.120138	8efff9db02e157e4368d34735a4a56b5	5023	0.92778	AGACCGGGAATGTATATCGGCGACACGGATGACGGTACCGGCCTGCACCATATGGTATTTGAGGTGGTAGATAACGCTATCGACGAGGCGCTCGCGGGTCACTGTAAAGATATCGTCGTGACGATCCACGCCGATAACTCCGTGTCGGTCTCGGATGATGGCCGTGGGATCCCGACCGGTATTCACCCGGAAGAGGGCGTCTCCGCCGCTGAAGTTATCATGACCGTGCTGCACGCAGGCGGTAAATTCGATGATAACTCCTATAAAGTGTCGGGTGGATTGCACGGTGT
META-8000bact-119	45065	GCTCAT:AGCAGC	P58	1173	0.0260291	a972f759fbfbeed1d37d703670154fb9	899	0.766411	AGCCCAGGGATGTATATTGGCGATACCGACGACGGGTCGGGCCTCCACCACATGGTGTTCGAGGTCAGCGACAACGCGATCGACGAGGCGCTTGCCGGGCATTGCGACCGGATCGACATCGTCCTCAACGCCGACGGTTCGGTCAGCGTCACCGACAATGGCCGCGGCATCCCGACCGGCATCCACACCGAGGAAGGCGTCTCGGCGGCCGAGGTCATCATGACCCAGCTCCACGCCGGCGGTAAGTTCGAAAACACCAACGACGAGAACGCGTACAAGGCCTCAGGAGGATTCCATGGAGT
META-8000bact-119	45065	GACTTG:AAAAGT	P14	5180	0.114945	99c3729d8ca9fb3156bc9941875e1742	4592	0.886486	CGACCGGGCATGTACATCGGCGACACCGACGATGGCAGCGGTCTGCACCACATGGTGTTCGAGGTGGTCGACAACTCGATCGACGAAGCCCTCGCCGGCCATTGTGACGACATCAGCATCATCATCCACCCGGATGAGTCCATCACCGTTAAAGACAACGGCCGTGGCATCCCGGTAGACGTGCACAAAGAGGAAGGCGTTTCCGCCGCCGAGGTCATCATGACCGTCCTCCACGCTGGCGGTAAGTTCGACGACAACTCCTACAAAGTATCTGGAGGATTACATGGGGT
META-8000bact-119	45065	TCAGCC:CTCTTC	P70	1208	0.0268057	4df82bba57df2fc22c0cdf5748aa15a2	1180	0.976821	CGTCCGGCTATGTATATTGGCGACACCGACGACGGCTCGGGCCTCCACCACATGGTGTTCGAGGTCAGCGACAACGCGATCGACGAGGCGCTCGCCGGGCATTGCGACCGGATCGACATCGTCCTCAACGCCGACGGCTCAGTCTCCGTCACCGACAACGGCCGCGGTATCCCGACCGGTATCCACACCGAGGAAGGCGTGTCCGCAGCCGAGGTCATCATGACCCAGCTCCACGCCGGCGGTAAGTTCGAGAACACCAACGACGAGAACGCGTACAAGGTCTCAGGCGGCCTCCACGGCGT
META-8000bact-12	27211	TCAGCC:CTCTTC	P69	11	0.000404248	9b258f33b96c976923077ebfe4b6b2a9	4	0.363636	CGTCCTGCAATGTATATTGGCGATACCGATGACGGCACTGGTCTGCACCACATGGTATTCGAGGTTGTGGACAACGCTATCGACGAAGCCCTCGCTGGCCACTGTAAAGAGATTCAAGTCACTATCCACGCTGACAACTCTGTCTCCGTTCAGGATGATGGCCGTGGTATTCCGACCGGTATTCATGAAGAAGAGGGCGTTTCTGCTGCTCAGGTCATCATGACCGTTCTGCATGCCGGCGGTAAGTTCGATGACAACTCCTATAAGGTTTCCGGTGGCTTGCACGGGGT
META-8000bact-12	27211	GACTTG:AAAAGT	P13	7149	0.262725	bdc542729bd83609a63c99fa15007881	5833	0.815918	AGGCCTGGTATGTACATCGGCGACACCGATGATGGTAGCGGTCTGCACCACATGGTGTTCGAGGTGGTCGATAACTCCATCGACGAAGCGCTGGCCGGCTACTGCGACGATATCAGCATCATCATCCACCCGGATGAATCCATCACCGTGCGCGACAACGGTCGTGGCATCCCGGTCGATGTGCATAAAGAGGAAGGCGTTTCGGCGGCTGAGGTCATCATGACCGTGCTCCACGCCGGCGGTAAGTTCGATGACAACTCCTATAAAGTTTCTGGCGGTTTACATGGTGT
META-8000bact-12	27211	GCTCAT:AGCAGC	P57	11	0.000404248	9f29783498dafb6f7eeb46697fe42cd2	6	0.545455	CGGCCCGCTATGTACATCGGATCAACAGCAGCGAAAGGTCTTCACCATCTCGTTTGGGAAATTGTTGATAACAGTATTGACGAAGCGCTTGCTGGTTACTGTGACGAAATTAACATTATTGTTGAAGAAGATAACAGCATTACCGTAAAAGACAATGGCCGCGGTATTCCGGTCGGGATTCATGAAAAGATGGGACGCCCTGCGGTTGAAGTCATCATGACCGTTCTCCATGCCGGAGGAAAGTTCGGCGGCGGAGGCTACAAAGTATCAGGCGGCTTCCACGGCGT
META-8000bact-12	27211	ATCGTC:AGCAGC	P33	216	0.00793797	aaf1783f8272c5a1412452aebe0fab53	195	0.902778	CGACCTGCTATGTATATCGGAGATGTAGGGGTTCGAGGGCTACATCATTTGGTTTATGAGGTTGTTGATAACTCTATTGATGAGGCGATGGGAGGACATTGTGATACCATTGGTGTTGCAGTTAACGAAGACGGTTCGGTAACAGTTGAAGATAACGGTCGTGGTATTCCAGTTGATTTACATAAAAAAGAAGGAGTTTCTGCACTTGAGGTAGTAATGACTAAAATTGGTGCCGGAGGTAAATTTGATAAAGATTCTTATAAAGTTTCAGGTGGACTTCATGGAGT
META-8000bact-12	27211	TCAGCC:TCGTAG	P73	2704	0.0993716	f0186bb0a9f6528cd2e158bd597f2183	2365	0.87463	CGTCCAGCGATGTATATTGGCGATACCGATGACGGCACTGGTCTGCACCACATGGTATTCGAGGTTGTGGACAACGCTATCGACGAAGCCCTCGCTGGCCACTGTAAAGAGATTCAAGTCACTATCCACGCTGACAACTCTGTCTCCGTTCAGGATGATGGCCGTGGTATTCCGACCGGTATTCATGAAGAAGAGGGCGTTTCTGCTGCTCAGGTCATCATGACCGTTCTGCATGCCGGCGGTAAATTCGATGATAACTCGTACAAAGTCTCTGGTGGACTTCATGGCGT
META-8000bact-12	27211	GACTTG:CTCTTC	P17	5012	0.18419	2f693f524f2dc0f2de6ab88dc0d46924	4426	0.883081	CGGCCTGGAATGTATATCGGTGATACTGACGATGGCAGCGGTCTGCACCATATGGTGTTTGAAGTAGTCGATAACTCCATCGATGAAGCGCTGGCTGGCCATTGCGACGACATCACCATCACTATTCACCCGGATGAATCCATTACCGTGCGCGATAACGGCCGCGGCATTCCGGTGGATGTGCATAAAGAAGAAGGCGTTTCCGCGGCAGAGGTCATCATGACCGTACTGCACGCCGGCGGTAAGTTCGATGACAACTCCTATAAGGTTTCAGGAGGCCTACATGGTGT
META-8000bact-12	27211	TGCTGT:CTCTTC	P45	3	0.00011025	93cacd886fde4af896b95def2fdb1a16	1	0.333333	CGTCCTGGGATGTATATCGGCGACACTGATGACGGTAGCGGTCTGCACCACATGGTGTTCGAGGTGGTCGACAACTCCATCGACGAAGCTTTGGCCGGTCACTGCGACGACATCAGTATCATCATTCACCCGGACGAATCCATCACCGTGCGCGACAACGGTCGCGGCATCCCGGTAGATGTGCATAAAGAAGAAGGCGTTTCTGCGGCAGAGGTCATCATGACTGTGCTCCACGCCGGCGGTAAGTTTGACGACAACTCCTATAAAGTTTCGGGCGGCCTACACGGCGT
META-8000bact-12	27211	AGTACA:GAACGA	P09	3809	0.13998	71158753b90770bc35dfd1b0eefacb89	3683	0.96692	CGTCCGGGAATGTATATTGGCGATACCGATGACGGTACCGGTCTGCATCACATGGTATTCGAGGTCGTGGATAACGCAATCGACGAAGCGCTCGCTGGTCACTGTAGTGACATTGTGGTCACCATCCATGCCGATAACTCCGTATCGGTGCAGGATGATGGACGCGGCATTCCTACCGGTATTCACGAAGAAGAGGGCATCTCTGCCGCTGAAGTGATCATGACCGTGCTGCATGCTGGCGGTAAGTTCGATGATAACTCCTATAAAGTCTCCGGCGGACTCCACGGGGT
META-8000bact-12	27211	GACTTG:TCGTAG	P21	401	0.0147367	faa129859b294363afd1fa846edb01be	349	0.870324	AGGCCCGGCATGTATATCGGTGACACCGACGATGGCAGCGGTCTGCACCACATGGTGTTCGAAGTGGTCGACAACTCGATCGACGAAGCCCTCGCCGGCCACTGCGATGACATCAGCATCATTATCCACCCGGATGAGTCCATCACCGTTCGCGATAACGGCCGTGGCATCCCGGTAGACGTGCACAAAGAGGAAGGCGTTTCCGCCGCCGAGGTCATCATGACCGTCCTCCACGCTGGCGGTAAGTTCGACGACAACTCCTACAAGGTATCAGGAGGTCTACACGGTGT
META-8000bact-12	27211	ATCGTC:TGGAAT	P25	18	0.000661497	aae9716c194b6079c594420ae697575e	10	0.555556	CGTCCGGGCATGTATATTGGCGATACAGACGACGGTAGCGGTCTGCATCACATGGTATTCGAGGTGGTTGATAACTCGATCGACGAAGCATTGGCAGGCCATTGCGACGACATCAGTATCATCATCCATCCTGATGAATCGATCACCGTCCGCGACAACGGTCGCGGTATTCCGGTAGACGTGCACAAAGAAGAAGGCGTGTCGGCAGCCGAGGTCATCATGACCGTGCTCCACGCTGGCGGTAAGTTCGACGACAACTCGTACAAGGTGTCAGGCGGTCTACACGGTGT
META-8000bact-12	27211	AGTACA:ATTGCG	P05	958	0.0352064	ff868ad6e166763335641720186c0707	518	0.54071	CGACCGGCGATGTATATCGGTGACACCGACGATGGCAGCGGTCTGCACCACATGGTCTTCGAGGTAGTCGACAACTCCATCGATGAAGCGCTCGCTGGCCACTGCGACGACATCAGCATCATCATCCACCCGGACGAATCCATCACCGTTCGCGACAACGGTCGTGGTATCCCGGTAGACGTGCACAAAGAAGAAGGCGTCTCAGCAGCCGAGGTCATCATGACCGTGCTGCACGCGGGCGGTAAATTCGACGACAACTCCTAAAAAGTATCCGGAGGCTTCCACGGGT
META-8000bact-12	27211	GCTCAT:TGGAAT	P49	343	0.0126052	24f52888a30f6f3fc99e4aaee5a3eb33	303	0.883382	AGACCTGGGATGTATATTGGCGATGTGCACGAAGGCACCGGCCTGCACCACATGGTGTTCGAGGTGGTCGACAACCCGGTCGACGAGGCCCTGGCGGGCCACGCCGATGACATCGTGGTCAAGATCCACGTGGATGGCTCGGTAGCGGTGTCGGACAACGGCCGCGGCGTTCCGGTGGACATCCACAAGGAAGAAGGCGTTTCCGCAGCCGAGGTGATCCTCACCGTGCTGCACGCCGGCGGCAAGTTCGACGACAACAGCTACAAAGTGTCTGGCGGCCTGCATGGGGT
META-8000bact-12	27211	AGTACA:TGGAAT	P01	47	0.00172724	bbcc25d8b1939f6218a5cbd81d628bb3	34	0.723404	AGACCCGCGATGTACATTGGCGACACTGATGACGGTAGCGGTCTGCACCACATGGTGTTCGAGGTGGTCGACAACTCCATCGACGAAGCTTTGGCCGGTCACTGCGACGACATCAGCATTATCATCCACCCGGATGAGTCGATTACCGTGCGCGACAATGGTCGCGGCATTCCGGTAGACGTGCACAAAGAAGAAGGCGTTTCGGCGGCAGAGGTCATCATGACCGTGCTCCACGCTGGCGGTAAGTTCGACGACAATTCCTATAAAGTCTCCGGCGGACTCCACGGCGT
META-8000bact-12	27211	GCTCAT:TCGTAG	P53	627	0.0230422	aaf690dc444f581f893bb2afbc5a436a	505	0.805423	AGTCCGGGTATGTATATTGGGTCGACCGACTCGCGCGGCCTCATGCACTGCCTCTGGGAGATCATCGACAACTCGGTCGACGAGGCGCTCGGGGGGCACGGAGACACGATCGACGTCGTGCTGCACTCCGACGACAGCGTCGAGGTCCGCGACAGCGGTCGTGGCGTGCCGGTCGACATCGAACCCAAGACGGGCCTCAGCGGTGTCGAGGTCGTGTTCACGAAGCTCCACGCCGGGGGCAAGTTCGGTGGTGGCTCGTACACGTCGTCAGGCGGACTTCATGGAGT
META-8000bact-12	27211	TGCTGT:AAAAGT	P41	967	0.0355371	b920e21e6b0a3d6f18769a4f754e3bea	555	0.57394	CGCCCGGCGATGTATATTGGCGACACCGACGACGGCTCGGGTCTGCACCACATGGTCTACGAGGTCGTCGACAACGCGATCGACGAGGCGCTCGGCGGCTATGCCGACCTCGTGACGGTGACGTTGAACGCCGACGGCTCTGTGACGGTGACCGACAATGGTCGCGGCATTCCGACCGACATCCACAAGGAAGAGGGCGTTTCGGCGGCCGAGGTCATCATGACCCAGCTGCATGCCGGCGGCAAGTTCGACCAGAATTCCTACAAGGTCTCGGGCGGATTGCATGGCGT
META-8000bact-12	27211	TGCTGT:GAACGA	P37	959	0.0352431	07818cbcef41f075385cf86b5f1b9561	650	0.677789	AGCCCGGGGATGTATATTGGGTCCACCGGTCCACGTGGTCTGCACCACCTGGTCTACGAGATCGTCGACAACTCCGTGGACGAGGCCCTCGCCGGCTACTGCGACACGATCCTCGTGACCATCCTGGAGGACGGCGGCGTCCGCGTCATCGACAACGGTCGAGGCATCCCGGTCGACATCCACCCGGTGGAGAAGAAGTCGACCGTCGAGGTCGTCCTGACCATCCTGCACGCCGGCGGTAAGTTCGGCGGCGGCGGGTACGCGGTCTCCGGAGGCTTTCATGGGGT
META-8000bact-12	27211	CAGCGC:ATTGCG	P61	2	7.34997e-05	505b91571cc24a07c3e4ad780a64c0f5	2	1	CGGCCCGCAATGTATATTGGCGACACGGATGACGGTACCGGCCTGCACCATATGGTATTTGAGGTGGTAGATAACGCTATCGACGAGGCGCTCGCGGGTCACTGTAAAGATATCGTCGTGACGATCCACGCCGATAACTCCGTGTCGGTCTCGGATGATGGCCGTGGGATCCCGACCGGTATTCACCCGGAAGAGGGCGTCTCCGCCGCTGAAGTTATCATGACCGTGCTGCACGCAGGCGGTAAATTCGATGATAACTCCTATAAAGTGTCAGGTGGCTTGCACGGAGT
META-8000bact-12	27211	CAGCGC:AAAAGT	P65	1144	0.0420418	5a39a40f4947b7b419f64ca2d04b954c	1065	0.930944	CGACCGGGTATGTATATTGGCGACACGGATGACGGTACCGGCCTGCACCATATGGTATTTGAGGTGGTAGATAACGCTATCGACGAGGCGCTCGCGGGTCACTGTAAAGATATCGTCGTGACGATCCACGCCGATAACTCCGTGTCGGTCTCGGATGATGGCCGTGGGATCCCGACCGGTATTCACCCGGAAGAGGGCGTCTCCGCCGCTGAAGTTATCACGACCGTGCTGCACGCAGGCGGTAAATTCGATGATAACTCCTATAAAGTGTCAGGTGGTCTGCACGGCGT
META-8000bact-12	27211	ATCGTC:ATTGCG	P29	790	0.0290324	ffaed7dfc1d0c4031767c509ed2d88c5	735	0.93038	AGTCCGGCGATGTATATTGGCGACACAGACGATGGCAGCGGCCTCCACCATATGGTGTTTGAGGTTGTGGACAACTCGATCGACGAGGCGTTGGCCGGTCACTGTGACGACATCAGTATCATCATTCACCCGGACGAATCGATCACTGTTCGTGACAACGGTCGCGGCATTCCGGTTGACGTGCATAAAGAAGAAGGCGTTTCAGCGGCCGAAGTCATCATGACTGTATTGCACGCTGGCGGTAAGTTCGACGACAACTCCTACAAGGTGTCCGGCGGATTTCACGGTGT
META-8000bact-120	43181	AGTACA:TGGAAT	P02	4882	0.113059	3db8c5f1bd574ac97525d843e162b50e	4451	0.911717	AGACCCGCTATGTATATCGGTGACACAGACGATGGCAGCGGTCTGCACCACATGGTGTTCGAGGTGGTCGATAACTCGATCGACGAAGCCCTGGCTGGCTACTGCGACGACATCAGCATCATCATCCACCCGGATGAGTCCATCACCGTTCGAGACAACGGTCGTGGCATCCCGGTAGACGTGCACAAAGAGGAAGGCGTTTCCGCCGCCGAGGTCATCATGACCGTCCTCCACGCTGGCGGTAAGTTCGACGACAACTCCTATAAAGTTTCCGGAGGCCTACACGGCGT
META-8000bact-120	43181	GCTCAT:TGGAAT	P50	3457	0.0800584	4814ece206e47ebc49b326128a15629b	3265	0.944461	AGGCCTGGTATGTATATTGGTGACACCGACGATGGCAGCGGTCTGCACCACATGGTGTTCGAGGTGGTCGACAACTCGATCGACGAAGCCCTCGCCGGCCACTGCGACGACATCAGCATCATCATCCACCCGGATGAGTCCATTACCGTTAAAGACAACGGCCGTGGCATCCCGGTAGACGTGCACAAAGAGGAAGGCGTTTCCGCCGCCGAGGTCATCATGACCGTCCTCCACGCTGGCGGTAAGTTCGACGACAACTCCTACAAAGTTTCTGGCGGCTTTCATGGAGT
META-8000bact-120	43181	AGTACA:ATTGCG	P06	116	0.00268637	8eb13acdd18af0869a0bf80c120a4e14	17	0.146552	AGGCCAGGTATGTATATCGGTGACACAGACGATGGCAGCGGTCTGCACCACATGGTGTTCGAGGTGGTCGATAACTCGATCGACGAAGCCCTGGCTGGCTACTGCGACGACATCAGCATCATCATCCACCCGGATGAGTCCATCACCGTTCGAGACAACGGTCGTGGCATCCCGGTAGACGTGCACAAAGAGGAAGGCGTTTCGGCAGCCGAGGTCATCATGACCGTGCTCCACGCTGGCGGTAAGTTCGACGACAACTCGTACAAGGTGTCGGGCGGCTTGCACGGAGT
META-8000bact-120	43181	TGCTGT:GAACGA	P38	788	0.0182488	1a3311a8a373e0a7826d6bb181f3fc67	601	0.76269	AGTCCGGGAATGTACATTGGGTCCACCGGTCCACGTGGTTTGCACCACCTGGTCTACGGGATCGTCGACAACTCCGTGGACGAAGCCCTGGCCGGCTACTGCGACACGATCCTCGTGACCATCCTGGAGGACGGCGGCGTCCGCGTCATCGACAACGGTCGAGGCATCCCGGTCGACATCCACCCGGTCGAGAAGAAGTCGACCGTCGAGGTCGTCCTGACCATCCTGCACGCCGGCGGTAAGTTCGGTGGCGGCGGGTACGCGGTCTCAGGAGGCTTTCACGGGGT
META-8000bact-120	43181	TGCTGT:AAAAGT	P42	118	0.00273268	c46f6944abc513a5a27e88bb8e8c402d	43	0.364407	AGACCTGCAATGTATATTGGGTCCACCGGTCCACGTGGTCTGCACCACCTGGTCTACGAGATCGTCGACAACTCCGTGGACGAGGCCCTCGCCGGCTACTGCGACACGATCCTCGTGACCATCCTGGAGGACGGCGGCGTCCGCGTCATCGACAACGGTCGAGGCATCCCGGTCGACATCCACCCGGTCGAGAAGAAGTCGACCGTCGAGGTCGTCCTGACCATCCTGCACGCCGGCGGCGAGTTCGGTGGCGGCGGGTACGCGGTCTCGGGCGGTTTTCATGGAGT
META-8000bact-120	43181	GCTCAT:TCGTAG	P54	2405	0.0556958	006dfe4d466782dc1a30f439dc38ee2d	1236	0.513929	AGTCCTGGAATGTACATTGGCGGCACCGACGAGCGCGCCCTGCATCACCTGTTCGCCGAAGTCCTGGACAACGCCATGGACGAGGCGGTGGCTAAGCACGCCAAGCTGATCACCGTGGATCTGGACGCCGAGGGCTATCTGTCGGTCCGCGACGACGGGCGCGGCATCCCGGTCGATCCGCACCCGAAACACCCCGGCAAGTCGGCGCTGGAAGTCGTCATGACCGTCCTACACTCAGGCGGCAAGTTCTCCGGCAAAGCCTATGAGACTTCGGGAGGATTACATGGGGT
META-8000bact-120	43181	ATCGTC:TGGAAT	P26	106	0.00245478	3c862dd16dbeecf1f2046356218e7293	39	0.367925	CGTCCTGCAATGTACATTGGCGATACAGACGACGGTAGCGGTCTGCATCACATGGTATTCGAGGTGGTTGATAACTCGATCGACGAAGCATTGGCAGGCCATTGCGACGACATCAGTATCATCATCCATCCTGATGAATCGATCACCGTCCGCGACAACGGTCGCGGTATTCCGGTAGACGTGCACAAAGAAGAAGGCGTGTCGGCAGCCGAGGTCATCATGACCGTCCTCCACGCTGGCGGTAAGTTCGACGACAACTCCTACAAAGTTTCCGGCGGCCTACATGGCGT
META-8000bact-120	43181	ATCGTC:ATTGCG	P30	3068	0.0710498	4583f85038967094dd4467ead2373ba3	2706	0.882008	CGTCCGGGGATGTACATCGGCGATACAGACGACGGTAGCGGTCTGCATCACATGGTATTCGAGGTGGTTGATAACTCGATCGACGAAGCATTGGCAGGCCATTGCGACGACATCAGTATCATCATCCATCCTGATGAATCGATCACCGTCCGCGACAACGGTCGCGGTATTCCGGTAGACGTGCACAAAGAAGAAGGCGTGTCGGCAGCCGAGGTCATCATGACCGTGCTCCACGCTGGCGGTAAGTTCGACGACAACTCGTACAAAGTGTCTGGCGGCTTTCATGGTGT
META-8000bact-120	43181	CAGCGC:AAAAGT	P66	2861	0.066256	6b892a0579e4af4a9badbb6f2606b060	2601	0.909123	AGACCCGGGATGTATATTGGCGACACCGACGACGGCTCGGGCCTCCACCACATGGTGTTCGAGGTCAGCGACAACGCGATCGACGAGGCGCTCGCCGGGCATTGCGACCGGATCGACATCGTCCTCAACGCCGACGGCTCGGTCTCCGTCACCGACAACGGCCGCGGTATCCCGACCGGTATCCACACCGAGGAAGGCGTGTCCGCAGCCGAGGTCATCATGACCCAGCTCCACGCCGGCGGTAAGTTCGAGAACACCAACGACGAGAACGCCTACAAGGTCTCGGGAGGTCTTCACGGCGT
META-8000bact-120	43181	CAGCGC:ATTGCG	P62	4054	0.0938839	d28a5e78b142a8c8dcaef5fc9dec09c1	2303	0.568081	AGCCCTGCTATGTATATTGGCGATACCGACGATGGTTCCGGTCTGCACCACATGGTCTACGAAGTCGTCGATAATGCCATCGATGAGGCGCTGGCCGGTCACGCCGATCTGGTCACCGTCACGCTGAACGCGGATGGCTCGGTATCGGTCACGGATAATGGTCGTGGTATCCCGACCGATATTCACACCGGTGAAGGCGTCTCTGCCGCTGAAGTCATCACGACGCAGCTCCACGCGGGCAGTAAGTTCGACCAGAACTCCTACAAAGTATCTGGAGGCCTACATGGGGT
META-8000bact-120	43181	GCTCAT:AGCAGC	P58	38	0.000880017	a7398115e6dc36e338eba1ae89d51111	16	0.421053	CGCCCTGGAATGTACATTGGCGATACCGACGACGGGTCGGGCCTCCACCACATGGTGTTCGAGGTCAGCGACAACGCGATCGACGAGGCGCTTGCCGGGCATTGCGACCGGATCGACATCGTCCTGAATGCCGACGGTTCGGTCAGCGTCACCGACAATGGCCGCGGCATCCCGACAGGCATCCACACCGAGGAAGGCGTCTCGGCGGCCGAGGTCATCATGACCCAGCTCCACGCCGGCGGTAAGTTCGAGAACACCAACGACGAGAACGCCTACAAGGTCTCTGGAGGTCTACATGGTGT
META-8000bact-120	43181	GACTTG:AAAAGT	P14	3368	0.0779973	36a8502585265e3ce099ece58c93c8ad	2915	0.865499	CGACCTGGAATGTACATTGGTGACACCGACGATGGCAGCGGTCTGCACCACATGGTGTTCGAGGTGGTCGACAACTCGATCGACGAAGCCCTCGCCGGCCACTGCGACGACGTCAGCATCATCATCCACCCGGACGAATCCATCACCGTTAGAGACAACGGTCGTGGCATTCCGGTAGACGTGCACAAAGAGGAAGGCGTTTCCGCCGCCGAGGTCATCATGACCGTCCTCCACGCTGGTGGTAAGTTCGACGACAACTCCTACAAAGTATCAGGAGGATTCCATGGAGT
META-8000bact-120	43181	TCAGCC:CTCTTC	P70	12	0.0002779	8bc5236e203e3826fef98b3436e3ae42	4	0.333333	AGGCCCGGGATGTACATAGGCGACACCGACGACGGATCGGGCCTCCACCACATGGTGTTCGAGGTCAGCGACAACGCGATCGACGAGGCGCTTGCCGGGCATTGCGACCGGATCGACATCGTGCTGAACGCCGACGGCTCGGTCAGCGTCACCGACAATGGCCGCGGCATCCCGACCGGCATCCACACCGAGGAAGGCGTGTCCGCAGCCGAGGTCATCATGACCCAGCTCCACGCCGGCGGTAAGTTCGAGAACACCAGCGACGAGAACGCGTACAAGGTCTCTGGCGGCCTACACGGAGT
META-8000bact-120	43181	GACTTG:TCGTAG	P22	4063	0.0940923	8bed8886f960233dce2ac72d117e9ea8	3722	0.916072	AGTCCAGGAATGTACATAGGCGATACGGATGACGGTACCGGTCTGCATCACATGGTATTTGAGGTCGTGGATAACGCCATTGACGAAGCGCTCGCCGGTCACTGTTCCGATATTCTTGTCACTATTCATGCCGATAACTCTGTTTCCGTTGTGGATGATGGCCGTGGTATTCCGACCGGTATTCACGAAGAAGAAGGCATCTCAGCCGCTGAAGTGATCATGACCGTGCTGCACGCCGGCGGTAAGTTCGACGATAACTCTTATAAAGTCTCTGGCGGACTTCATGGCGT
META-8000bact-120	43181	TGCTGT:CTCTTC	P46	525	0.0121581	a53bf4abfd5f33584fd0798528124aaa	284	0.540952	AGGCCTGCCATGTACATCGGTGATACAGGTGTAAAAGGCTTGCACCACTTGGTTTACGAGGTTGTAGATAACTCGATTGATGAAGCATTGGCTGGCCATGCGGATACAATCGACGTTAGAATTTTAGCAGGAAACTCAATCAGAGTTGAAGATAACGGACGTGGTATTCCGACAGGAATTAATACGAAAGAAAATAGATCGGCGCTTGAAATTGTAATGACGGTTTTACACGCGGGTGGTAAATTTGAGAAAGATACCTATAAGGTTTCCGGGCGGTCTTCACGGAGT
META-8000bact-120	43181	GACTTG:CTCTTC	P18	3308	0.0766078	4a07806c8459b584b350c18381771c09	2422	0.732164	CGGCCTGGGATGTATATTGGTGACACCGACGATGGCAGCGGTCTGCACCACATGGTGTTCGAGGTGGTCGATAACTCGATCGACGAAGCTTTGGCCGGCCACTGCGACGACATCAGCATCATCATCCACCCGGATGAATCCATCACCGTTCGCGACAACGGCCGTGGCATCCCGGTAGACGTGCACAAGGAAGAAGGCGTTTCCGCAGCCGAGGTCATCATGACCGTCCTGCACGCCGGCGGTAAGTTCGACGATAACTCCTACAAGGTGTCTGGCGGCCTACATGGAGT
META-8000bact-120	43181	TCAGCC:TCGTAG	P74	194	0.00449272	fe3664c5b28c6344f06399be5001dd3f	92	0.474227	CGTCCAGGTATGTACATTGGCTCGACGGGGCCCCGTGGTCTGCACCACCTGGTCTACGAGATCGTCGACAACTCGGTCGACGAGGCCCTGGCCGGCCACTGCGACCACATCGAGATCACCATGCGCGAAGACGGCGGCGTGCGCGTCGTCGACAACGGCCGTGGCATCCCGGTCGACGTGCACCCGATCGAGGGCCGGTCGACCGTCGAGGTCGTACTCACCGTCCTGCACGCGGGCGGCAAGTTCGGCGGCGGCGGCTACGCCGTCTCTGGAGGCTTCCATGGAGT
META-8000bact-120	43181	ATCGTC:AGCAGC	P34	9	0.000208425	cfcd9611fb336c268afda8a94746ce95	3	0.333333	CGTCCCGGGATGTATATTGGTGATACTGATGACGGCACCGGTCTGCACCACATGGTATTCGAGGTCGTGGACAACGCTATCGACGAAGCACTCGCTGGCCACTGTAGCGACATTCAGGTGACGATCCACGCCGACAACTCCGTCTCGGTGCAGGATGATGGCCGTGGTATCCCAACCGGTATCCACGAAGAGGAAGGGGTGTCTGCGGCACAGGTCATCATGACCGTACTGCACGCTGGCGGTAAGTTTGACGACAACTCCTATAAGGTTTCAGGCGGATTGCATGGAGT
META-8000bact-120	43181	AGTACA:GAACGA	P10	5509	0.127579	05a2612fe5f766fba69bcae3eff5f717	4841	0.878744	AGTCCTGGCGTGTATATAGGCGACACGGATGACGGCACCGGTCTGCACCACATGGTATTTGAGGTTGTGGATAACGCTATCGACGAAGCGCTCGCGGGTCACTGTAAAGACATCGTGGTGACCATCCACGCCGACAACTCCGTCTCCGTAACCGATGATGGCCGTGGCATCCCGACCGGTATCCACCCGGAAGAGGGTGTCTCTGCGGCGGAAGTGATCATGACCGTCCTGCACGCAGGCGGTAAGTTCGATGATAACTCCTATAAAGTTTCAGGAGGACTCCACGGAGT
META-8000bact-121	47721	ATCGTC:TGGAAT	P26	5	0.000104776	2311a6aaab3a18dcc29190dba01e4953	2	0.4	CGCCCAGGAATGTATATTGGCGACACCTCGGACGGCACCGGCCTGCACCATCTGGTGTTCGAAGTGCTGGACAACTTGATCGACGAATCGCTGGCCGGCTACTGCACCGAGATCCATGTCACGATCCACTCGGACAATTCGATTTCCATCACCGACAACGGCCGCGGCGTACCGACCGGCCTGAAGATGGACGACAAGCACGATCCAAAGCGTTCAGCGGCGGAAATCGTCATGACCGAACTGCACGCCGGCGGCAAGTTCGACCAGAACTCGTATAAAGTTTCAGGTGGTCTGCACGGTGT
META-8000bact-121	47721	AGTACA:TGGAAT	P02	56	0.00117349	9d50b33e69b67e3635ba27e5d248dbcd	32	0.571429	AGCCCTGGTATGTACATTGGTGACACCGACGATGGCAGCGGTCTGCACCACATGGTGTTCGAGGTGGTCGACAACTCGATCGACGAAGCCCTCGCCGGCCACTGCGATGACATCAGCATCATCATCCACCCGGATGAGTCCATCACCGTTAAAGACAACGGCCGTGGCATCCCGGTAGACGTGCACAAGGAGGAAGGCGTTTCCGCCGCCGAGGTCATCATGACCGTCCTCCACGCTGGCGGTAAGTTCGACGACAACTCCTACAAAGTATCAGGCGGACTACACGGCGT
META-8000bact-121	47721	AGTACA:ATTGCG	P06	2595	0.0543786	e16fab07be87d824dac52b018bd43531	2117	0.8158	AGTCCTGCCATGTATATAGGCGATACGGATGACGGCACCGGTCTGCATCACATGGTATTCGAGGTCGTGGATAACGCTATCGACGAAGCACTCGCCGGTCACTGTAAAGATATTCTGGTGACTATTCATGCGGATAACTCCGTATCCGTCCAGGATGATGGCCGTGGTATCCCTACCGGCATCCATGAAGAAGAAGGCATATCTGCGGCAGAAGTGATCATGACCGTGCTGCACGCAGGCGGCAAATTCGATGACAACTCCTATAAAGTTTCCGGTGGCTTCCATGGCGT
META-8000bact-121	47721	TGCTGT:GAACGA	P38	2332	0.0488674	ad81a0a11873f7573e6dc9be7d523f5d	1872	0.802744	CGACCTGGAATGTACATAGGCGATACCGACGACGGGTCGGGCCTCCACCACATGGTGTTCGAGGTTAGCGACAACGCGATCGACGAGGCGCTTGCCGGGCATTGCGACCGGATCGACATCGTTCTGAACGCCGACGGATCGGTCAGCGTCACCGACAATGGCCGCGGCATCCCGACCGGGATCCACACCGAGGAAGGCGTCTCGGCGGCCGAGGTCATCATGACCCAGCTCCACGCCGGCGGTAAGTTCGAGAACACCAACGACGAGAACGCGTACAAGGTCTCAGGCGGTCTCCATGGTGT
META-8000bact-121	47721	CAGCGC:ATTGCG	P62	445	0.00932504	0b0f4878c578a74fa8a897395dd9ee2c	314	0.705618	AGTCCTGGTATGTATATAGGCGACGTCCACGACGGCACCGGCCTGCACCACATGGTCTTCGAGGTCGTCGATAACTCGGTCGACGAAGCGCTGGCCGGCCACGCCGACGACATCGTGGTGAAGATCCACGTCGATGGCTCGGTGTCCGTGCACGACAACGGGCGCGGCATCCCGGTCGACATCCACAAGGAAGAAGGCATTTCGGCGGCCGAGGTGATCCTCACCGTGCTGCACGCCGGCGGCAAGTTCGACGACAACAGCTACAAGGTTTCTGGTGGATTCCATGGAGT
META-8000bact-121	47721	GCTCAT:AGCAGC	P58	3124	0.0654638	2d3f2a24a9f9744de691c0a157a0f73d	2883	0.922855	CGCCCGGCTATGTATATTGGCGATACCGACGACGGTTCCGGCCTCCACCACATGGTGTTCGAGGTCAGCGACAACGCGATCGACGAGGCGCTGGCGGGGCATTGCGACCGGATCGACATCGTCCTCAACGCCGACGGATCGGTCAGCGTCACCGACAACGGCCGCGGTATCCCGACCGGCATCCATACTGAGGAAGGCGTGTCCGCAGCCGAGGTCATCATGACCCAGCTCCACGCCGGCGGTAAGTTCGAGAACACTTCGGACGAGAACGCGTACAAGGTCTCAGGAGGCTTTCATGGCGT
META-8000bact-121	47721	TGCTGT:CTCTTC	P46	7050	0.147734	a6bc34e1d65227e3436ce04d9fb4dc7d	6185	0.877305	AGGCCGGCGATGTATATCGGCGACACAGATGACGGCAGCGGCCTCCATCACATGGTGTTTGAGGTAGTGGACAACTCGATCGACGAGGCGTTGGCAGGTCACTGCGACGACATCAGCATCGTCATTCACCCGGATGAATCGATCACTGTTCGCGACAACGGACGTGGCATCCCTGTCGATGTGCATAAAGAAGAAGGCGTCTCCGCAGCCGAAGTCATCATGACCGTATTGCACGCTGGCGGTAAGTTTGACGATAACTCGTACAAGGTATCTGGAGGTTTACATGGCGT
META-8000bact-121	47721	GCTCAT:TGGAAT	P50	490	0.010268	0509566ec3795b78fbf048451f3e4446	452	0.922449	AGTCCTGCCATGTATATAGGCGACACCTCGGACGGCACCGGCCTGCACCATCTGGTGTTCGAAGTGCTGGACAACTCGATCGACGAATCGCTGGCCGGCTACTGCACCGAGATCCATGTCACGATCCACTCGGACAATTCGATTTCCATCACCGACAACGGCCGCGGCGTACCGACCGGCCTGAAGATGGACGACAAGCACGATCCAAAGCGTTCGGCGGCGGAAATCGTCATGACCGAACTGCACGCCGGCGGCAAGTTCGACCAGAACTCGTATAAAGTTTCAGGTGGACTTCACGGAGT
META-8000bact-121	47721	TGCTGT:AAAAGT	P42	2299	0.0481759	eac468bb930037ff53175055591241c1	1635	0.711179	AGGCCGGCTATGTACATCGGCGACACCTCTGACGGCACCGGCCTGCACCACCTCGTGTTCGAAGTCCTGGATAACTCCATCGACGAATCGCTCGCCGGCCACTGCACCGAAATCCACGTCACCATCCACTCCGACAACTCGATCTCCGTCACCGACAACGGTCGCGGCATCCCGACCGGACTCAAGATGGACGACAAGCACGAGCCGAAGCGCTCCGCTGCCGAAATCGTCATGACCGAGCTCCACGCCGGCGGTAAGTTCGATCAGAACTCCTACAAGGTTTCGGGCGGTCTTCACAGCGT
META-8000bact-121	47721	GCTCAT:TCGTAG	P54	57	0.00119444	598cc769546f83b81559fd9ea5aca4e7	17	0.298246	AGTCCGGGTATGTACATAGGTTCGACCGACTCCCGTGGACTCATGCACTGCCTGTGGGAGATCATCGACAACTCCGTCGACGAAGCCCTGGCGGGGCACGGCGACGAGATCGGCGTCGTGCTGCACGCCGACGGTTCGGTCGAGGTCCGCGACACCGCCCGGGGCATCCCGGTGGACGTCGAACCGAAGACCGGACTGACCGGCGTCGAGGTCGTGTTCACCAAGCTGCACGCCGGTGGCAAGTTCGGCTCCGGCTCCTACGCGGCCTCGGGCGGTCTACATGGTGT
META-8000bact-121	47721	CAGCGC:AAAAGT	P66	58	0.0012154	65364f3bc22ec4face52ce20985f44f2	18	0.310345	AGGCCTGGTATGTATATAGGTGATACTGATAACGGCACCGGTCTGCACCACATGGTATTCGAGGTCGTGGACAACGCTATCGACGAAGCACTCGCTGGCCACTGTAGCGACATTCAGGTGACGATCCACGCCGACAACTCCGTCTCGGTGCAGGATGATGGCCGTGGTATCCCAACCGGTATCCACGAAGAGGAAGGGGTGTCTGCGGCACAGGTCATCATGACCGTACTGCACGCCGGCGGTAAGTTTGACGACAACTCCTATAAGGTTTCAGGTGGCTTACATGGTGT
META-8000bact-121	47721	ATCGTC:ATTGCG	P30	5189	0.108736	62ddcea53b49619202e17e40575ebdab	4944	0.952785	AGGCCAGGTATGTATATAGGTGACACCGACGATGGCAGCGGTCTGCACCACATGGTGTTCGAAGTGGTCGACAACTCGATCGACGAAGCCCTCGCCGGCCACTGCGATGACATCAGCATCATTATCCACCCGGATGAGTCCATCACCGTTCGCGATAACGGCCGTGGCATCCCGGTAGACGTGCACAAAGAGGAAGGCGTTTCCGCCGCCGAGGTCATCATGACCGTCCTCCACGCTGGCGGTAAGTTCGACGACAACTCCTACAAGGTATCGGGCGGTCTCCACGGAGT
META-8000bact-121	47721	TCAGCC:CTCTTC	P70	224	0.00469395	31f2b657fe8088fc8a72aabc1f7f72d5	202	0.901786	CGACCTGCTATGTACATAGGCGACACTGGCATCAAAGGTCTGCACCATCTGGTGTGGGAAGTCGTTGATAACTCCATCGATGAAGCCTTGGCCGGTCATTGCGACACGATTCACGTCACCATCAACGAGAACAACTCCATTACCGTCCGCGACAACGGGCGGGGTATCCCCGTCGATTTCCACCAGAAGGAAGGCCGTTCGGCCCTGGAAGTGGTTATGACTGGGCTGCACGCTGGCGGCAAGTTCGATAAGGACAGCTATAAGGTGTCAGGTGGCCTACACGGAGT
META-8000bact-121	47721	GACTTG:AAAAGT	P14	6294	0.131892	7028ef16557d841a462abb227250dc1b	4764	0.756911	AGGCCTGCCATGTATATAGGCGACACAGACGAAGGCAGCGGCCTGCACCATATGGTGGTCGAGGTTGTGGACAACTCGATCGACGAGGCGTTGGCCGGTCACTGTGACGACATCAGCATCATCATACATCCGGATGAGTCGATCACTGTTCGCGACAACGGTCGTGGCATTCCGGTTGATGTGCACAAAGAAGAAGGCGTGTCCGCTGCCGAAGTCATCATGACTGTGTTGCACGCAGGCGGTAAGTTTGACGATAACTCCTACAAGGTATCCGGAGGTCTGCATGGGGT
META-8000bact-121	47721	GACTTG:CTCTTC	P18	4721	0.0989292	14923b56be331f9a29346ee49e05e916	4189	0.887312	AGTCCGGGTATGTACATAGGCGATACAGACGACGGTAGCGGTCTGCATCACATGGTATTCGAGGTGGTTGATTACTCGATCGACGAAGCATTGGCAGGCCATTGCGACGACATCAGTATCATCATCCATCCTGATGAATCGATCACCGTCCGCGACAACGGTCGCGGTATTCCGGTAGACGTGCACAAAGAAGAAGGCGTGTCGGCAGCCGAGGTCATCATGACCGTGCTCCACGCTGGCGGTAAGTTCGACGACAACTCGTACAAGGTGTCCGGCGGACTACATGGGGT
META-8000bact-121	47721	TCAGCC:TCGTAG	P74	3341	0.0700111	25fccbf0d2f04836504bb995c8981dcc	3073	0.919784	AGGCCAGCTATGTACATTGGTGACACTGACGATGGCAGCGGTCTCCACCATATGGTGTTTGAGGTCGTTGACAACTCGATTGACGAAGCGCTGGCTGGCCACTGCGACGACATCACCATCACGATCCACCCTGACGAATCCATCACTGTCCGAGATAACGGGCGTGGCATTCCTGTGGATGTGCATAAAGAAGAAGGCGTTTCCGCTGCCGAGGTCATCATGACCGTGCTGCACGCTGGCGGTAAGTTCGATGACAACTCCTACAAGGTGTCCGGCGGATTCCATGGGGT
META-8000bact-121	47721	ATCGTC:AGCAGC	P34	24	0.000502923	5844824a949db012c160f9aa151446ee	12	0.5	AGTCCTGCGATGTACATTGGCGACACTGATGACGGTAGCGGTCTGCACCACATGGTGTTCGAGGTGGTCGACAACTCCATCGACGAAGCTTTGGCCGGTCACTGCGACGACATCAGTATCATCATTCACCCGGACGAATCCATCACCGTGCGCGACAACGGTCGCGGCATCCCGGTAGATGTGCATAAAGAAGAAGGCGTTTCGGCGGCAGAGGTCATCATGACTGTGCTCCACGCCGGCGGTAAGTTCGACGACAACTCCTATAAAGTTTCCGGCGGTCTTCACGGCGT
META-8000bact-121	47721	AGTACA:GAACGA	P10	63	0.00132017	e36cae13a0b5fed4051dfa1498dfef0f	22	0.349206	AGTCCTGGGATGTATATAGGCGATACGGATGACGGTACCGGTCTGCATCACATGGTATTTGAGGTCGTGGATAACGCCATTGACGAAGCGCTCGCCGGTCACTGTTCCGATATTCTTGTCACTATTCATGCCGATAACTCTGTTTCCGTTGTGGATGATGGCCGTGGTATTCCGACCGGTATTCACGAAGAAGAAGGCATCTCAGCCGCTGAAGTGATCATGACCGTGCTGCACGCCGGCGGTAAGTTCGACGATAACTCTTATAAATTCTCAGGCGGACTGCACGGCGT
META-8000bact-121	47721	GACTTG:TCGTAG	P22	5233	0.109658	4cb009d0cdedfc850340b12b121a2842	2930	0.559908	AGACCGGCTATGTACATCGGTGACACCGATGATGGCAGCGGTCTGCACCACATGGTGTTCGAGGTGGTCGACAACTCGATCGACGAAGCCCTCGCCGGCCACTGCGACGACATCAGCATCATCATCCACCCGGATGAGTCCATCACCGTTAAAGACAACGGCCGTGGCATCCCGGTAGACGTGCACAAAGAGGAAGGCGTTTCCGCCGCCGAGGTCATCATGACCGTCCTCCATGCTGGCAGTAAGTTCGACGACAACTCCTACAAAGTATCTGGCGGACTCCATGGTGT
META-8000bact-122	42071	ATCGTC:TGGAAT	P26	6	0.000142616	857763fed0d433a5769745762f22f2ba	4	0.666667	AGTCCCGCAATGTATATTGGCGACACGGATGACGGCACCGGTCTGCACCACATGGTATTTGAGGTTGTGGATAACGCTATCGACGAAGCGCTCGCGGGTCACTGTAAAGACATCGTGGTGACCATCCACGCCGACAACTCCGTCTCCGTAACCGATGATGGCCGTGGCATCCCGACCGGTATCCACCCGGAAGAGGGCGTCTCTGCGGCGGAAGTGATCATGACCGTCCTGCACGCAGGCGGTAAGTTCGATGATAACTCCTATAAAGTCTCGGGAGGCCTCCATGGGGT
META-8000bact-122	42071	AGTACA:TGGAAT	P02	46	0.00109339	ce4b21b1242333a5efbd54b130f4ff67	20	0.434783	AGTCCAGGCATGTACATCGGTGACACAGACGATGGCAGCGGTCTGCACCACATGGTGTTCGAGGTGGTCGATAACTCGATCGACGAAGCCCTGGCTGGCTACTGCGACGACATCAGCATCATCATCCACCCGGATGAGTCCATCACCGTTCGCGACAACGGCCGTGGCATCCCGGTAGACGTGCATAAAGAGGAAGGCGTTTCCGCCGCCGAGGTCATCATGACCGTCCTCCACGCTGGCGGTAAGTTCGACGACAACTCCTACAAAGTATCGGGCGGTCTCCACGGAGT
META-8000bact-122	42071	GCTCAT:TGGAAT	P50	1951	0.046374	e9a4d8ac3fff3205ed0fa82a36cf331e	1812	0.928754	CGCCCGGGTATGTATATAGGCGATGTGCACGACGGCACCGGCCTGCACCACATGGTGTTCGAGGTGGTCGACAACTCGGTCGACGAGGCACTGGCAGGCCACGCCGATGACATCGTGGTCAAGATCCACGTGGATGGCTCGGTAGCGGTGTCGGACAACGGCCGCGGCGTTCCGGTGGACATCCACAAGGAAGAAGGCGTCTCCGCAGCCGAGGTGATCCTCACCGTGCTGCACGCCGGCGGCAAGTTCGGTGACAATAGCTACAAAGTGTCAGGAGGTCTACACGGTGT
META-8000bact-122	42071	AGTACA:ATTGCG	P06	6326	0.150365	fb385554078ac4fc8dbf0991728abbde	5481	0.866424	CGGCCGGCCATGTACATAGGCGATACCGATGACGGTACCGGTCTGCATCACATGGTATTCGAGGTCGTGGATAACGCAATCGACGAAGCGCTCGCTGGTCACTCTAGTGACATTGTGGTCACCATCCATGCCGATAACTCCGTATCGGTGCAGGATGATGGACGCGGCATTCCTACCGGTATTCACGAAGAAGAGGGCATCTCTGCCGCTGAAGTGATCATGACCGTGCTGCATGCTGGCGGTAAGTTCGATGATAACTCCTATAAAGTCTCTGGCGGCCTCCATGGTGT
META-8000bact-122	42071	TGCTGT:GAACGA	P38	2969	0.0705712	ad1191b88d33817d223e505d63db5e56	2797	0.942068	AGTCCTGGAATGTATATTGGCGACACCGACGACGGCTCGGGCCTCCACCACATGGTGTTCGAGGTCAGCGACAACGCGATCGACGAGGCGCTCGCCGGGCATTGCGACCGGATCGACATCGTCCTCGACGCCGACGGCTCGGTCTCCGTCACCGACAACGGCCGCGGTATCCCGACCGGTATCCACACCGAGGAAGGCGTGTCCGCAGCCGAGGTCATCATGACCCAGCTCCACGCCGGCGGTAAGTTCGAGAACACTAACGACGAGAACGCCTACAAGGTCTCAGGCGGATTTCACGGTGT
META-8000bact-122	42071	GCTCAT:TCGTAG	P54	27	0.000641772	9fe2e11d6a790e112353dcf1dc159fdc	9	0.333333	AGCCCTGCGATGTATATTGGTTCCACCGGTCCCCGCGGTCTCCACCACCTGGTCTACGAGGTCGTCGACAACTCCGTCGACGAGGCACTCGCCGGCCACTGCGATCTGATCACCGTCACGATGCTCAAGGACGGCGGAATCCGTACGCGCGACAACGGCCGCGGCATCCCGGTCGACATCAACAAGCAGGAGCAGAAGTCCACCGTCGAGGTCGTAATGACGATCCTCCACGCGGGCGGAAAGTTCGGCGGCGGCGGCTACTCCGTCTCAGGAGGACTTCACGGAGT
META-8000bact-122	42071	TGCTGT:AAAAGT	P42	25	0.000594234	d06b125e970feea2c7b00d7dc7c03e2c	12	0.48	CGACCTGGGATGTACATAGGAGATGTGGGAGTTAGAGGACTTCATCATCTTGTTTATGAGGTTGTTGATAACTCTATTGATGAGGCGATGGGCGGACATTGTGATACTATTGGTGTTGCAATAAACGAAGATGGTTCTGTAACAGTTGAAGACAACGGCCGTGGTATTCTGGTCGATTTACATAAAAAAGAAGGCGTTTCTGCACTTGAGGTAGTAATGACTAAAATTGGTGCCGGAGGTAAATTTGATAAAGATTCTTATAAAGTTTCCGGCGGCCTCCATGGAGT
META-8000bact-122	42071	CAGCGC:ATTGCG	P62	2	4.75387e-05	0b8040c2d294126b82f0b07de16d3ec3	1	0.5	AGCCCCGGCATGTACATTGGCGATACCGACGACGGGTCGGGCCTCCACCACATGGTGTTCGAGGTCAGCGACAACGCGATCGATGAGGCGCTCGCCGGGCATTGCGACCGGATCGACATCGTTCTGAACGCCGACGGGTCGGTCAGCGTCACCGACAATGGCCGCGGCATCCCGACTGGCATCCACACCGAGGAAGGCGTCTCCGCGGCCGAGGTCATCATGACCCAGCTCCACGCCGGCGGTAAGTTCGAGAACACCAACGACGAGAACGCGTACAAGGTCTCCGGTGGCTTACATGGAGT
META-8000bact-122	42071	CAGCGC:AAAAGT	P66	106	0.00251955	e136081dc68baac253ba622bdbf976b0	82	0.773585	CGACCAGGTATGTATATTGGATCGACGGGTCCTGAGGGCCTGCATCACCTGGTGTACGAAATTGTGGATAACTCTGTGGATGAATCGCTCGCGGGATACTGCGACGACATCCAGGTGGTCCTGCAGGACGACGGCGCCGTGCGCGTGAGCGACAACGGTCGAGGAATTCCGGTCGAGCTGCACCCCGTCGAGGGAATCTCGACACTTGAAGTTGTTCTCACGAAGCTGCACGCAGGTGGAAAATTCGGTGGCGGCGGCTACGCCGTCTCTGGCGGACTCCATGGCGT
META-8000bact-122	42071	ATCGTC:ATTGCG	P30	6104	0.145088	e63e3fefafe882efd3b5567de24c542e	5789	0.948394	CGACCCGGCATGTATATAGGTGACACCGACGATGGCAGCGGTCTGCACCACATGGTGTTCGAAGTGGTCGACAACTCGATCGACGAAGCCCTCGCCGGCCACTGCGATGACATCAGCATCATTATCCACCCGGATGAGTCCATCACCGTTCGCGATAACGGCCGTGGCATCCCGGTAGACGTGCACAAAGAGGAAGGCGTTTCCGCCGCCGAGGTCATCATGACCGTCCTCCACGCTGGCGGTAAGTTCGACGACAACTCCTACAAGGTATCAGGAGGCTTCCATGGAGT
META-8000bact-122	42071	GACTTG:AAAAGT	P14	8577	0.20387	eac5d9dc00f69a802f4fd1235ee3b3f1	8101	0.944503	CGTCCGGCTATGTATATAGGCGACACAGACGACGGCAGCGGCCTGCACCATATGGTGTTCGAGGTTGTGGACAACTCGATCGACGAGGCGTTGGCCGGTCACTGTGACGACATCAGCATCATCATACATCCGGATGAGTCGATCACTGTTCGCGACAACGGTCGTGGCATTCCGGTTGATGTGCACAAAGAAGAAGGCGTGTCCGCTGCCGAAGTCATCATGACTGTGTTGCACGCAGGCGGTAAGTTTGACGATAACTCCTACAAGGTATCCGGTGGCCTTCACGGCGT
META-8000bact-122	42071	TCAGCC:CTCTTC	P70	793	0.0188491	6561ce1bf6fbb6847f19492c5eb777e4	525	0.662043	AGTCCTGGTATGTATATAGGTGATACTGGTGTAAAAGGTTTGCACCACTTGGTTTACGAAGTTGTAGATAACTCGATTGATGAGGCTTTGGCCGGTCATGCAGATACTATTGACGTTAGAATTTTAGAAGGAAATTCGATTAGAGTAGAAGATAATGGTCGTGGTATTCCGACTGGTATTAATACGAAAGAAAATAAATCGGCGCTTGAAATTGTAATGACAGTTTTACACGCAGGTGGTAAATTTGACAAGGATACTTACAAAGTTTCTGGCGGTCTGCATGGTGT
META-8000bact-122	42071	GCTCAT:AGCAGC	P58	2018	0.0479665	b850fdba682954f84240cecb325bfade	1878	0.930624	AGGCCTGGGATGTATATTGGCGATACCGACGACGGGTCGGGCCTCCACCACATGGTGTTCGAGGTCAGCGACAACGCGATCGACGAAGCGCTCGCCGGGCATTGCGACCGGATCGACATCGTCCTGAACGCCGACGGTTCGGTCAGCGTCACCGACAATGGCCGTGGCATCCCGACCGGCATCCACACCGAGGAAGGCGTCTCGGCCGCCGAGGTCATCATGACCCAGCTCCACGCCGGCGGTAAGTTCGAGAACACCAACGACGAGAACGCATACAAGGTCTCCGGCGGACTCCACGGGGT
META-8000bact-122	42071	TGCTGT:CTCTTC	P46	241	0.00572841	8cf9e6dec7c3c2d4616a3d14ec82826a	194	0.804979	AGGCCTGGAATGTACATTGGCTCCACGGACTCCCGCGGTCTCATGCACTGCCTGTGGGAAATCATCGATAACGCCGTGGATGAGGCACTGGCCGGCTTTGGACATGACATCAAAGTCATCCTGCACGCGGACAACTCAGTGGAAATCCATGATGATGGGCGCGGTATTCCCGTGGACCTTGAACCTAAGACCGGCCTCTCCGGCGTCGAGGTTGTGTTCACCAAGCTGCACGCAGGAGGTAAGTTCGGCGGTGGTTCCTACACTGCCTCAGGCGGATTTCATGGCGT
META-8000bact-122	42071	TCAGCC:TCGTAG	P74	9	0.000213924	30dfd95113b86b4b357663774fd21bce	4	0.444444	AGACCAGGCATGTACATTGGCGACACCGACGACGGGTCCGGCCTCCACCACATGGTGTTCGAGGTCAGCGACAACGCGATCGACGAGGCGCTGGCGGGGCATTGCGACCGGATCGACATCGTCCTCAATGCCGACGGATCGGTCAGCGTCACCGACAACGGCCGCGGCATCCCGACCGGCATCCACACCGAGGAAGGCGTGTCCGCAGCCGAGGTCATCATGACCCAGCTCCACGCCGGCGGTAAGTTCGAGAACACCAACGACGAGAACGCCTACAAGGTCTCTGGTGGTCTCCACGGTGT
META-8000bact-122	42071	GACTTG:CTCTTC	P18	4956	0.117801	adb664619e70b48c8921d3715e5df829	4545	0.91707	AGGCCGGGAATGTATATTGGCGATACAGACGACGGTAGCGGTCTGCATCACATGGTATTCGAGGTGGTTGATAACTCGATCGACGAAGCATTGGCAGGCCATTGCGACGACATCAGTATCATCATCCATCCTGATGAATCGATCACCGTCCGCGACAACGGTCGCGGTATTCCGGTAGACGTGCACAAAGAAGAAGGCGTGTCGGCAGCCGAGGTCATCATGACCGTGCTCCACGCTGGCGGTAAGTTCGACGACAACTCGTACAAGGTGTCAGGTGGATTCCACGGGGT
META-8000bact-122	42071	ATCGTC:AGCAGC	P34	30	0.00071308	f8714cd9fa210dc404c133993ca35ece	20	0.666667	CGACCTGGTATGTATATCGGAGATGTGGGGGTTCGAGGGCTACACCATTTGGTTTATGAGGTTGTTGATAACTCTATTGATGAGGCGATGGGAGGACATTGTGATACTATTGGTGTTGCAATTAACGAAGACGGATCGGTAACAGTTGAAGATAACGGTCGTGGTATCCCGGTTGATTTACATAAAAAAGAAGGCGTTTCTGCACTTGAGGTAGTAATGACTAAAATTGGTGCCGGAGGTAAATTTGATAAGGATTCTTATAAAGTTTCTGGAGGACTCCACGGTGT
META-8000bact-122	42071	AGTACA:GAACGA	P10	34	0.000808158	7e5bf8a543b4c435b6d58b01970a7092	27	0.794118	AGTCCTGCAATGTACATAGGCGACACGGATGACGGCACCGGTCTGCACCACATGGTATTTGAGGTTGTGGATAACGCTATCGACGAAGCGCTCGCGGGTCACTGTAAAGACATCGTGGTGACCATCCACGCCGACAACTCCGTCTCCGTAACCGATGATGGCCGTGGCATCCCGACCGGTATCCACCCGGAAGAGGGTGTCTCTGCGGCGGAAGTGATCATGACCGTCCTGCACGCAGGCGGTAAGTTCGATGATAACTCCTATAAAGTTTCGGGCGGTCTGCACGGCGT
META-8000bact-122	42071	GACTTG:TCGTAG	P22	4813	0.114402	f4e6b06817e9e64e0844c8a6bfa75ac6	4556	0.946603	CGCCCAGGAATGTATATTGGTGACACCGATGATGGCAGCGGTCTGCACCACATGGTGTTCGAGGTGGTCGACAACTCGATCGACGAAGCCCTCGCCGGCCACTGCGACGACATCAGCATCATCATCCACCCGGATGAGTCCATCACCGTTAAAGACAACGGCCGTGGCATCCCGGTAGACGTGCACAAAGAGGAAGGCGTTTCCGCCGCCGAGGTCATCATGACCGTCCTCCATGCTGGCGGTAAGTTCGACGACAACTCCTACAAAGTATCAGGCGGATTACATGGAGT
META-8000bact-123	38816	GACTTG:AAAAGT	P14	8474	0.218312	c6e5bf895de96f1877bc9e8f6ecd9be3	7399	0.873141	CGACCCGCGATGTATATTGGTGACACCGACGATGGCAGCGGTCTGCACCACATGGTGTTCGAGGTGGTCGACAACTCGATCGACGAAGCCCTCGCCGGCCACTGCGACGACATCAGCATCATCATCCACCCGGATGAGTCCATCACCGTTAAAGACAACGGCCGTGGCATCCCGGTAGACGTGCACAAAGAGGAAGGCGTTTCCGCCGCCGAGGTCATCATGACCGTCCTCCACGCCGGCGGTAAGTTCGACGACAACTCCTACAAGGTATCTGGCGGTTTACATGGTGT
META-8000bact-123	38816	TCAGCC:CTCTTC	P70	8	0.000206101	4ccd59c317c49f6a4113cd821f438b95	4	0.5	AGACCCGGGATGTATATAGGCGACACCGACGACGGCTCGGGCCTCCACCACATGGCGTTCGAGGTCAGCGACAACGCGATCGACGAGGCGCTCGCCGGGCATTGCGACCGGATCGACATCGTCCTCAACGCCGACGGCTCAGTCTCCGTCACCGACAACGGCCGCGGTATCCCGACCGGTATCCACACCGAGGAAGGCGTGTCCGCAGCCGAGGTCATCATGACCCAGCTCCACGCCGGCGGTAAGTTCGAGAACACCAACGACGAGAACGCGTACAAGGTCTCAGGTGGCTTTCATGGCGT
META-8000bact-123	38816	GCTCAT:AGCAGC	P58	91	0.00234439	e39cf5e8eeca3a4aec125ec57d0d5e50	61	0.67033	CGGCCCGGAATGTATATTGGCGATACCGACAACGGATCGGGCCTCCACCACATGGTGTTCGAGGTCAGCGACAACGCGATCGACGAGGCGCTCGCCGGGCATTGCGACCGGATCGACATCCAGCTCAACGCCGACGGATCGGTCAGCGTCACCGACAACGGTCGTGGCATTCCGACCGGCATTCACCCCGAAGAGGGCGTGTCGGCGGCGGAGGTCATCATGACCCAGCTGCACGCCGGCGGTAAGTTCGAGAACACGTCCGACGACAACGCCTACAAGGTGTCCGGCGGTTTACACGGGGT
META-8000bact-123	38816	ATCGTC:AGCAGC	P34	46	0.00118508	6f8e16e7f0ef255d23bdceb659bf96d7	13	0.282609	AGTCCTGCCATGTATATCGGCGACACCGATGATGGTAGCGGCCTGCACCACATGGTCTTCGAGGTGGTGGACAATTCCATCGACGAAGCACTGGCCGGCCACTGTGATGAAATCACCATCACCATTCATCCAGACGAATCCATTTCCGTAACCGACAACGGTCGCGGCATTCCAGTGGATGTGCACAAGGAAGAAGGCGTATCTGCGGCCGAGGTCATCATGACCGTGCTGCACGCTGGTGGTAAGTTCGACGATAACTCGTACAAGGTTTCTGGTGGTCTGCACGGGGT
META-8000bact-123	38816	TGCTGT:CTCTTC	P46	59	0.00151999	abf6176e72311b84cc7fd5d254bc4d4d	32	0.542373	CGACCAGGTATGTATATTGGATCCACCGGACCCCGCGGCTTGCACCACTTGGTTTACGAAGTGGTGGATAACTCTGTTGACGAGGCATTGGCCGGTTACTGCAGCTACATCGAGGTCGCCCTCCGCGCCGACGGCGGTGTCCGCGTTGTTGACGACGGTCGCGGCATCCCCGTGGACATCCACCCCACCGAGGGCAAACCTACGGTTGAAGTGGTCATGACCATCCTCCACGCCGGCGGTAAGTTCGGCGGCGGCGGTTACGCTGTTTCAGGAGGCCTTCACGGTGT
META-8000bact-123	38816	TCAGCC:TCGTAG	P74	2307	0.0594343	782ef6ec1bf5909548dd56c71f89917a	2241	0.971391	CGACCGGCTATGTATATAGGCGACACCGACGACGGGTCCGGCCTCCACCACATGGTGTTCGAGGTCAGCGACAACGCGATCGACGAGGCGCTGGCGGGGCATTGCGACCGGATCGACATCGTCCTCAACGCCGACGGCTCAGTCTCCGTCACCGACAACGGTCGCGGCATCCCGACCGGCATCCACACCGAGGAAGGCGTGTCCGCAGCCGAGGTCATCATGACCCAGCTCCACGCCGGCGGTAAGTTCGAGAATACGAACGACGAGAACGCCTACAAGGTCTCCGGCGGCTTACACGGTGT
META-8000bact-123	38816	GACTTG:CTCTTC	P18	1218	0.0313788	0c3fe059723e51d40c5773fa44f8d2c2	1086	0.891626	AGACCGGCCATGTACATTGGCGATACAGACGACGGTAGCGGTCTGCATCACATGGTATTCGAGGTGGTTGATAACTCGATCGACGAAGCATTGGCAGGCCATTGCGACGACATCAGTATCATCATCCATCCTGACGAATCGATCACCGTCCGCGACAACGGTCGCGGTATTCCGGTAGACGTGCACAAAGAAGAAGGCGTGTCGGCAGCCGAGGTCATCATGACCGTGCTCCACGCCGGCGGTAAGTTCGACGACAACTCGTACAAGGTGTCCGGAGGCCTTCACGGGGT
META-8000bact-123	38816	AGTACA:GAACGA	P10	80	0.00206101	36b35caf634c96c309f2d04126095ef9	37	0.4625	AGCCCAGGTATGTATATTGGCGACACTGATGACGGTAGCGGTCTGCACCACATGGTGTTCGAGGTGGTCGACAACTCCATCGACGAAGCTCTGGCCGGTCACTGCGACGACATCAGCATCATCATCCACCCGGATGAGTCCATCACCGTGCGCGACAACGGTCGCGGCATCCCGGTAGACGTGCATAAAGAAGAAGGCGTTTCGGCGGCAGAGGTCATCATGACCGTGCTCCACGCTGGCGGTAAGTTCGACGACAACTCCTACAAAGTCTCTGGTGGTTTTCATGGCGT
META-8000bact-123	38816	GACTTG:TCGTAG	P22	6139	0.158156	4d52040292a949356fb9dca2a64ab3c5	5858	0.954227	CGCCCTGCGATGTATATTGGTGACACCGATGATGGCAGCGGTCTGCACCACATGGTGTTCGAGGTGGTCGACAACTCGATCGACGAAGCCCTCGCCGGCCACTGCGACGACATCAGCATCATCATCCACCCGGATGAGTCCATCACCGTTAAAGACAACGGCCGTGGCATCCCGGTAGACGTGCACAAAGAGGAAGGCGTTTCCGCCGCCGAGGTCATCATGACCGTCCTCCATGCTGGCGGTAAGTTCGACGACAACTCCTACAAAGTATCTGGAGGCCTACATGGTGT
META-8000bact-123	38816	ATCGTC:TGGAAT	P26	25	0.000644064	e9b8a33e55071f0e706c6f40b2edd788	11	0.44	AGCCCGGGTATGTATATAGGCGATACCGACGATGGTTCCGGTCTTCACCACATGGTCTACGAAGTCGTCGATAACGCCATCGATGAAGCGCTGGCCGGTCACGCCGATCTGGTCACCGTCACGCTGAACGCCGATGGTTCGGTATCGGTGACGGGTAATGGTCGTGGTATCCCGACCGATATTCACACCGGTGAAGGCGTCTCCGCAGCTGAAGTCATCATGACGCAGCTTCACGCGGGCGGTAAGTTCGACCAGAATTCCTACAAGGTTTCAGGCGGTCTCCATGGCGT
META-8000bact-123	38816	AGTACA:ATTGCG	P06	5485	0.141308	fb698342ad3c7414e7392b67d3bfa5c0	5218	0.951322	CGTCCGGGTATGTATATAGGCGACACCGACGATGGCAGCGGTCTGCACCACATGGTGTTCGAGGTGGTCGACAACTCGATCGACGAAGCGCTCGCCGGCTACTGCGACGACATCAGCATCATCATCCACCCGGATGAGTCCATCACCGTTCGCGACAACGGCCGTGGCATCCCGGTAGACGTACACAAAGAAGAAGGCGTTTCGGCAGCCGAGGTCATCATGACCGTGCTGCACGCCGGCGGTAAATTCGACGACAACTCCTACAAGGTTTCGGGAGGTTTACATGGCGT
META-8000bact-123	38816	AGTACA:TGGAAT	P02	42	0.00108203	914faa9ecefc220b246637ee95282c52	27	0.642857	CGCCCTGCCATGTATATTGGTGATACGGATGACGGCACCGGTCTGCACCACATGGTATTTGAGGTCGTAGATAACGCTATCGACGAAGCACTTGCCGGTCACTGTAAAGACATCGTTGTCACCATTCATGCTGATAACTCTGTCTCAGTAACCGATGATGGTCGTGGTATTCCTACTGGTATTCACCCGGAAGAAGGTGTGTCTGCTGCCGAAGTTATTATGACCGTGCTTCATGCCGGCGGTAAGTTCGATGACAACTCCTACAAAGTTTCAGGAGGACTGCACGGGGT
META-8000bact-123	38816	GCTCAT:TGGAAT	P50	9	0.000231863	dacb33baa6bdb830a2ad3bbaf68dfa0d	2	0.222222	AGGCCTGCGATGTACATAGGCGACACATCCGACGGCACCGGCCTGCACCACCTGGTGTTCGAGGTGGTCGACAACTCCATTGACGAAGCGCTCGCCGGCCATTGCGACGACATCGTCGTGACCATCCACAGCGACAACTCGATCAGCGTGACCGACAACGGCCGCGGCATTCCGACCGGCGTGAAGATGGACGACAAGCACGAGCCCAAGCGCTCGGCCGCCGAAATCGCGCTGACCGAACTGCATGCGGGCGGCAAGTTCAACCAGAACAGCTACAAGGTCTCGGGCGGCTTTCACGGAGT
META-8000bact-123	38816	TGCTGT:GAACGA	P38	540	0.0139118	b96ea8f5395c0f39c8494cabf8aa4dfa	422	0.781481	CGTCCCGCTATGTACATTGGGTCCACCGGTCCACGTGGCCTGCACCACCTGGTCTACGAGATCGTCGACAACTCCGTGGACGAAGCCCTGGCCGGCTACTGCGACACGATCCTCGTGACCATCCTGGAGGACGGCGGCGTCCGCGTCATCGACAACGGTCGAGGCATCCCGGTCGACATCCACCCGGTCGAGAAGAAGTCGACCGTCGAGGGCGTCCTGACCATCCTGCACGCCGGCGGCAAGTTCGGTGGCGGCGGGTACGCGGTCTCCGGTGGTTTACATGGCGT
META-8000bact-123	38816	GCTCAT:TCGTAG	P54	28	0.000721352	b440f71ca2390454884f6b502e461102	10	0.357143	CGGCCCGGGATGTATATTGGTTCGACCGACTCCCGTGGACTCATGCACTGCCTGTGGGAGATCATCGACAACTCCGTCGACGAAGCCCTGGCGGGGCACGGCGACGAGATCGGCGTCGTGCTGCACGCCGACGGTTCGGTCGAGGTCCGCGACACCGCCCGGGGCATCCCGGTGGACGTCGAACCGAGGACCGGACTGACCGGCGTCGAGGTCGTGTTCACCAAGCTGCACGCCGGTGGCAAGTTCGGCTCCGGCTCCTACGCGGCCTCTGGAGGACTTCATGGTGT
META-8000bact-123	38816	TGCTGT:AAAAGT	P42	7879	0.202983	045a44db5b45cfc6d0d2f0e8694a9a63	3073	0.390024	AGTCCAGCGATGTATATTGGCGACACATCTGATGGCACCGGTTTGCACCACCTGGTGTTCGAAGTTGTGGACAACTCCATCGACGAAGCACTCGCCGGCCATTGCGACGACATCCTGGTCACCATCCACTCCGACAACTCGGTCAGCGTGGTCGACAACGGGCGGGGCATTCCCACCGGCGTCAAGATGGACGACAAACACGAGCCCAAGCGCAGCGCCGCAGAAATTGCACTGACCGAATTGCACGCTGGCGGCAAGTTCAACCAGAACAGCTACGAGGTCTCGGGCGGACTACATGGTGT
META-8000bact-123	38816	CAGCGC:ATTGCG	P62	476	0.012263	7ac3149af326b2f2a4668292a0a2d649	445	0.934874	AGCCCGGCCATGTATATAGGCGATACCGACGACGGGTCGGGCCTCCACCACATGGTGTTCGAGGTCAGCGACAACGCGATCGACGAGGCGCTCGCCGGGCATTGCGACCGGATCGACATCGTCCTGAACGCCGACGGATCGGTCAGCGTCACCGACAATGGCCGCGGCATCCCGACCGGCATCCACACCGAGGAAGGCGTGTCCGCAGCCGAGGTCATCATGACCCAGCTCCACGCCGGCGGTAAGTTCGAGAACACCAACGACGAGAACGCGTACAAGGTCTCGGGCGGACTACACGGAGT
META-8000bact-123	38816	CAGCGC:AAAAGT	P66	128	0.00329761	751982e7acfc90b0291f84638def9b1e	45	0.351562	CGACCTGCAATGTACATAGGGGACACATCTGATGGCACCGGTTTGCACCACCTGGTGTTCGAAGTTGTGGACAACTCCATCGACGAAGCACTCGCCGGCCATTGCGACGACATCCTGGTCACCATCCACTCCGACAACTCGGTCAGCGTGGTCGACAACGGGCGGGGCATTCCCACCGGCGTCAAGATGGACGACAAACACGAGCCCAAGCGCAGCGCCGCAGAAATTGCACTGACCGAATTGCACGCTGGCGGCAAGTTCAACCAGAACAGCTACAAGGTCTCAGGCGGACTACATGGCGT
META-8000bact-123	38816	ATCGTC:ATTGCG	P30	3098	0.0798124	1956d71f95ae48084f27c2f35b2b81f2	1487	0.479987	AGTCCTGCAATGTATATCGGCGGCACGGATGAAAAAGCGCTGCACCATCTGTTTGCCGAAGTCATCGACAACTCCATGGACGAGGCCGTTGCTGGCCACGCCAATTTCATCGAAGTTCACTTGGACGCGGAAGGCTTTCTGACCGTCAGCGACAATGGTCGCGGTATTCCCGTGGAAAACCATCCGCAGGTGCCCGGCAAATCCACGCTCGAAGTCATCATGACCAAGCTGCATGCGGGCGGCAAGTTCGACGGCAAGGCCTATGAAACATCTGGTGGACTCCATGGCGT
META-8000bact-124	42387	AGTACA:GAACGA	P10	5048	0.119093	14436b74ae6351af7eaa999d62714bfa	4772	0.945325	AGGCCTGGCATGTACATAGGCGACACGGATGACGGCACCGGTCTGCACCACATGGTATTTGAGGTTGTGGATAACGCTATCGACGAAGCGCTCGCGGGTCACTGTAAAGACATCGTGGTGACCATCCACGCCGACAACTCCGTCTCCGTAACCGATGATGGCCGTGGCATCCCGACCGGTATCCACCCGGAAGAGGGCGTCTCTGCGGCGGAAGTGATCATGACCGTCCTGCACGCAGGCGGTAAGTTCGATGATAACTCCTATAAAGTCTCGGGAGGACTACACGGCGT
META-8000bact-124	42387	TCAGCC:TCGTAG	P74	10	0.000235921	9ff4a298d4b2fa3a4669af67f14e03be	3	0.3	CGTCCTGCCATGTACATAGGTGATACCGATGGCGGCACCGGTCTGCACCATATGGTATTCGAGGTTGTGGATAACGCCATCGACGAAGCACTCGCCGGACACTGTAGTGAAATTCAGGTCACCATTCATGCTGATAATTCCGTATCGGTACAGGATGATGGTCGCGGAATTCCAACCGGTATTCACGAAGAAGAGGGTGTTTCTGCGGCGGAAGTGATCATGACCGTGCTGCATGCCGGCGGCAAGTTTGATGACAACTCCTATAAAGTTTCAGGAGGTCTACACGGAGT
META-8000bact-124	42387	GACTTG:CTCTTC	P18	3799	0.0896265	b4ce1ab7223683485ae4ebd24eea4647	3411	0.897868	CGGCCCGCAATGTATATAGGCGATACAGACGACGGTAGCGGTCTGCATCACATGGTATTCGAGGTGGTTGATAACTCGATCGACGAAGCATTGGCAGGCCATTGCGACGACATCAGTATCATCATCCATCCTGACGAATCGATCACCGTCCGCGACAACGGTCGCGGTATTCCGGTAGACGTGCACAAAGAAGAAGGCGTGTCGGCAGCCGAGGTCATCATGACCGTGCTCCACGCCGGCGGTAAGTTCGACGACAACTCGTACAAGGTGTCTGGCGGATTGCATGGCGT
META-8000bact-124	42387	TGCTGT:CTCTTC	P46	508	0.0119848	b71fb66bc240b6168722370de4720464	444	0.874016	CGGCCAGGGATTACATTGGAGATGTAGGAGTAAGAGGTCTTCATCATTTGGTTTATGAGGTAGTAGATAACTCTATTGACGAAGCTCTTGCGGGTCATTGCGATACGATATTAGTTACAATACATAAGGGAGAAGGTATCTCTGTAAAAGATAATGGTAGAGGTATTCCTGTAGATCTTCACGAAAAAGAACAAAAGTCTGCTCTAGAAGTGGTTATGACCAAAATTGGCGCAGGGGGAAAATTTGACAAAGATTCTTACAAGGTTTCCGGCGGCCTACATGGGGT
META-8000bact-124	42387	ATCGTC:AGCAGC	P34	9	0.000212329	47bd7a0b82c0cfacb5b05176c7354cd7	5	0.555556	CGGCCTGAGATGTATATTGGCGATACAGACGACGGTAGCGGTCTGCATCACATGGTATTCGAGGTGGTTGATAACTCGATCGACGAAGCATTGGCAGGCCATTGCGACGACATCAGTATCATCATCCATCCTGATGAATCGATCACCGTCCGCGACAACGGTCGCGGTATTCCGGTAGACGTGCACAAAGAAGAAGGCGTGTCGGCAGCCGAGGTCATCATGACCGTGCTCCACGCTGGCGGTAAGTTCGACGACAACTCGTACAAGGTGTCAGGTGGCCTTCACGGGGT
META-8000bact-124	42387	GACTTG:TCGTAG	P22	6920	0.163258	1c3e09053cec5b479f011aaa802739e5	6556	0.947399	AGTCCCGGAATGTATATAGGTGACACCGATGATGGCAGCGGTCTGCACCACATGGTGTTCGAGGTGGTCGACAACTCGATCGACGAAGCCCTCGCCGGCCACTGCGACGACATCAGCATCATCATCCACCCGGATGAGTCCATCACCGTTAAAGACAACGGCCGTGGCATCCCGGTAGACGTGCACAAAGAGGAAGGCGTTTCCGCCGCCGAGGTCATCATGACCGTCCTCCATGCTGGCGGTAAGTTCGACGACAACTCCTACAAAGTATCGGGTGGCTTCCACGGAGT
META-8000bact-124	42387	TCAGCC:CTCTTC	P70	5	0.000117961	b291eb8fe4279cfde8f1fc58d9080e5c	3	0.6	AGCCCGGCCATGTACATTGGTGACGTACACGATGGCACCGGCCTGCACCACATGGTGTTCGAAGTCGTCGACAACTCCATCGATGAGGCGCTCGCGGGCCATGCCGACCACGTTTCGGTCACGATCCACGCAGACGGGTCTGTGGGCGTGACGGATAACGGCCGTGGCATCCCGACCGGCAAGCACGAGCAGATGAGCAGGAAGCCGGATCGCGAGGTCTCGGCAGCCGAGGTCGTGATGACGGTCCTGCACGCAGGCGGTAAGTTCGACGACAACAGCTACAAAGTCTCTGGCGGATTGCACGGCGT
META-8000bact-124	42387	GACTTG:AAAAGT	P14	7042	0.166136	23f1f35ffa2581a27f04c541d341c7f1	6762	0.960239	CGTCCGGGCATGTATATTGGTGACACCGACGATGGCAGCGGTCTGCACCACATGGTGTTCGAGGTGGTCGACAACTCGATCGACGAAGCCCTCGCCGGCCACTGCGACGACATCAGCATCATCATCCACCCGGATGAGTCCATCACCGTTAAAGACAACGGCCGTGGCATCCCGGTAGACGTGCACAAAGAGGAAGGCGTTTCCGCCGCCGAGGTCATCATGACCGTCCTCCACGCTGGCGGTAAGTTCGACGACAACTCCTACAAGGTATCCGGCGGATTACACGGAGT
META-8000bact-124	42387	GCTCAT:AGCAGC	P58	419	0.00988511	976f37d0f3d812c17d5b13a70fafab64	376	0.897375	CGTCCAGCTATGTACATCGGCGACACCGACGACGGGTCGGGCCTTCACCACATGGTGTTCGAGGTCAGCGACAACGCGATCGACGAGGCGCTTGCCGGGCATTGCGACCGGATCGACATCGTCCTGAACGCCGACGGATCGGTCAGCGTCACCGACAATGGCCGCGGCATCCCGACCGGCATCCACACCGAGGAAGGCGTGTCCGCAGCCGAGGTCATCATGACCCAGCTCCACGCCGGCGGTAAGTTCGAGAACACCAGCGACGAGGACGCCTACAAGGTCTCGGGCGGCCTCCATGGTGT
META-8000bact-124	42387	CAGCGC:ATTGCG	P62	689	0.016255	3a456071166b4f6472312a3dbbf819d7	538	0.780842	AGCCCCGCAATGTACATTGGCGATACCGACGACGGGTCGGGCCTCCACCACATGGTGTTCGAGGTCAGCGACAACGCGATCGACGAGGCGCTCGCCGGGCATTGCGACCGGATCGACATCGTCCTGAACGCCGACGGATCGGTCAACGTCACCGACAATGGCCGCGGCATCCCGACCGGCATCCACACCGAGGAAGGCGTGTCCGCAGCCGAGGTCATCATGACCCAGCTCCACGCCGGCGGTAAGTTCGAGAATACCAACGACGAGAACGCGTACAAGGTCTCTGGAGGACTTCATGGCGT
META-8000bact-124	42387	CAGCGC:AAAAGT	P66	235	0.00554415	c4d10ba9e350a924739a0eb53615b02b	95	0.404255	AGTCCAGCGATGTATATTGGCTCAACCGACTCGCGCGGCCTGATGCACTGCCTCTGGGAAATCATCGACAACTCCGTGGGTGAGGCCCTGGCCGGCTTTGGCCACGACATCCGCATCATCCTGCATGCGGACAACTCCGTGGAGATCCACGACGACGGCCGCGGCATCCCCATCGACAAGGAACCCAAGACGGGACTCACCGGCGTCGAAGTGGTCTTTACCAAGCTGCACGCCGGCGGCAAGTTCGGCGGTGGCTCCTACACGGCCTCCGGTGGACTTCATGGCGT
META-8000bact-124	42387	ATCGTC:ATTGCG	P30	6616	0.156086	feb82c431064912a1a64d4fcb7b793f9	6181	0.93425	CGCCCAGGGATGTATATAGGCGATACCGATGACGGTACCGGTCTGCATCACATGGTATTCGAGGTCGTGGATAACGCAATCGACGAAGCGCTCGCTGGTCACTGTAGTGACATTGTGGTCACCATCCATGCCGATAACTCCGTATCGGTGCAGGATGATGGACGCGGCATTCCTACCGGTATTCACGAAGAAGAGGGCATCTCTGCCGCTGAAGTGATCATGACCGTGCTGCATGCTGGCGGTAAGTTCGATGATAACTCCTATAAAGTCTCAGGAGGCCTACACGGCGT
META-8000bact-124	42387	ATCGTC:TGGAAT	P26	17	0.000401066	93849bbdb5fffc1c6b2b38349a4c9174	13	0.764706	CGTCCTGCGATGTACATTGGCGACACGGATGACGGCACCGGTCTGCACCACATGGTATTTGAGGTTGTGGATAACGCTATCGACGAAGCGCTCGCGGGTCACTGTAAAGACATCGTGGTGACCATCCACGCCGACAACTCCGTCTCCGTAACCGATGATGGCCGTGGCATCCCGACCGGTATCCACCCGGAAGAGGGCGTCTCTGCGGCGGAAGTGATCATGACCGTCCTGCACGCAGGCGGTAAGTTCGATGATAACTCCTATAAAGTCTCGGGCGGTTTCCACGGGGT
META-8000bact-124	42387	GCTCAT:TCGTAG	P54	174	0.00410503	c07a7f48c6d4371d0624926a0afcf399	145	0.833333	AGGCCGGGTATGTACATTGGATCGACGGGCCCTCGAGGGCTGCACCACCTTGTGTACGAGATCGTCGACAATTCCGTCGACGAGGCTCTCGCCGGCTACGCGACGCACATCGAGGTCGTCATGCGCAAAGACGGGGGGATCACCGTCACCGACGACGGTCGAGGCATCCCCGTCGACATCCACCCCGTCGAGAAGAAGTCGACCGTCGAGGTCGTCCTGACGATCCTGCACGCCGGCGGCAAGTTCGGCGGTGGCGGCTACGCCGTCTCGGGCGGCCTGCACGGAGT
META-8000bact-124	42387	TGCTGT:AAAAGT	P42	6554	0.154623	13b583740931708fa52f36f77b8efd98	6067	0.925694	CGTCCGGCGATGTATATTGGGGACACTGATGACGGTAGCGGTCTGCACCACATGGTGTTCGAGGTGGTCGACAACTCCATCGACGAAGCTCTGGCCGGTCACTGCGACGACATCAGCATCATCATCCATCCGGATGAGTCGATTACCGTACGCGACAACGGTCGCGGCATTCCGGTAGACGTGCACAAAGAAGAAGGCGTTTCGGCGGCAGAGGTCATCATGACCGTGCTCCACGCCGGCGGTAAGTTCGACGATAACTCCTATAAAGTTTCCGGTGGTCTTCATGGAGT
META-8000bact-124	42387	TGCTGT:GAACGA	P38	635	0.014981	2d6c6b27b3faa535e1a9a5c17e2eb770	577	0.908661	CGTCCGGGTATGTATATCGGGTCCACCGGTCCACGTGGTCTGCACCACCCGGTCTACGAGATCGTCGACAACTCCGTGGACGAAGCCCTGGCCGGCTACTGCGACACGATCCTCGTGACCATCCTGGAGGACGGCGGCGTCCGCGTCATCGACAACGGTCGAGGCATCCCGGTCGACATCCACCCGGTCGAGAAGAAGTCGACCGTCGAGGTCGTCCTGACCATCCTGCACGCCGGCGGCAAGTTCGGTGGCGGCGGGTACGCGGTCTCCGGAGGCCTGCATGGAGT
META-8000bact-124	42387	GCTCAT:TGGAAT	P50	1103	0.0260221	4446720041f1111988e22b3f0f91fa28	1047	0.949229	AGGCCGGGGATGTATATTGGCGATGTGCACGACGGCACCGGCCTGCACCACATGGTGTTCGAGGTGGTCGACAACTCGGTCGACGAGGCCCTGGCAGGCCACGCCGATGACATCGTGGTCAAGATCCACGTGGATGGTTCGGTAGCGGTGTCCGATAACGGCCGCGGCGTTCCGGTGGACATCCACAAGGAAGAAGGCGTCTCCGCAGCCGAGGTGATCCTCACCGTGTTGCACGCCGGCGGCAAGTTCGACGACAACAGCTACAAAGTGTCCGGAGGACTACATGGCGT
META-8000bact-124	42387	AGTACA:TGGAAT	P02	87	0.00205252	83669bfb4ed1497d7b675617289edbf6	26	0.298851	AGGCCAGGGATGTATATAGGCGACACGGATGACGGCACCGGTCTGCACCACATGGTATTCGAGGTGGTAGATAACGCTATCGACGAAGCGCTCGCGGGTCACTGTAAAGACATCGTGGTCACGATCCATGCGGACAACTCCGTCTCCGTCACCGATGACGGTCGTGGCATCCCAACCGGTATTCACCCGGAAGAGGGCGTATCGGCTGCGGAAGTTATCATGACCGTTCTGCACGCAGGCGGTAAGTTCGATGATAACTCCTATAAAGTTTCCGGAGGCCTTCACGGGGT
META-8000bact-124	42387	AGTACA:ATTGCG	P06	93	0.00219407	7ef23a835f9d4eb23b998e11c1a07f6e	30	0.322581	AGACCAGGTATGTATATTGGCGACACCGATGATGGTAGCGGTCTGCACCACATGGTGTTCGAGGTGGTCGATAACTCCATCGACGAAGCTCTGGCCGGTCACTGCGACGACATCAGCATTATCATCCACCCGGATGAATCCATCACCGTTCGTGACAACGGTCGTGGCATCCCGGTAGACGTGCACAAAGAAGAAGGCGTTTCGGCGGCAGAGGTCATCATGACCGTGCTCCACGCTGGCGGTAAATTCGACGACAACTCCTATAAAGTATCCGGAGGATTTCACGGCGT
META-8000bact-125	51397	CAGCGC:ATTGCG	P62	5553	0.108041	e93873a32a6dcd363414c2addd7feb59	3602	0.648658	AGCCCGGGCATGTACATCGGCGACACAGACGATGGCTCGGGTCTGCATTACATGGTCTACGAAGTCGTCGACAACGCGATCGACGAAGCCTTGGCCGGCCATGCCGATATCGTCACGGTCACGCTCAATGCGGATGGCTCGGTCAGCGTCACCGACAACGGTCGCGGCATTCCGACGGATACCCATACCGGCGAAGGCGTCTCGGCAGCCGAGGTCATCATGACCCAGCTCCACGCCGGCGGTAAGTTCGACCAGAATTCCTACAAGGTCTCAGGCAGCCTTCACGGTGT
META-8000bact-125	51397	ATCGTC:TGGAAT	P26	3	5.83692e-05	9350fd2676c45cf8a47a0a856baff3a7	2	0.666667	AGACCCGGGATGTATATTGGTGACACCGACGATGGCAGCGGTCTGCACCACATGGTGTTCGAGGTGGTCGACAACTCGATCGACGAAGCCCTCGCCGGCCACTGCGACGACATCAGCATCATCATCCACCCGGATGAGTCCATCACCGTTAAAGACAACGGCCGTGGCATCCCGGTAGACGTGCATAAAGAGGAAGGCGTTTCCGCCGCCGAGGTCATCATGACCGTCCTCCACGCTGGCGGTAAGTTCGACGACAACTCCTACAAAGTATCCGGAGGCTTACACGGCGT
META-8000bact-125	51397	TGCTGT:GAACGA	P38	831	0.0161683	ac610aaceb39cee5253383a672b64f1c	788	0.948255	CGGCCGGGCATGTATATCGGGTCCACCGGTCCACGTGGTCTGCACCACCTGGTCTACGAGATCGTCGACAACTCCGTGGACGAAGCCCTGGCCGGCTACTGCGACACGATCCTCGTGACCATCCTGGAGGACGGCGGCGTCCGCGTCATCGACAACGGTCGAGGCATCCCGGTCGACATCCACCCGGTCGAGAAGAAGTCGACCGTCGAGGTCGTCCTGACCATCCTGCACGCCGGCGGCAAGTTCGGTGGCGGCGGGTACGCGGTCTCAGGCGGACTTCATGGAGT
META-8000bact-125	51397	AGTACA:ATTGCG	P06	5156	0.100317	fc0fb976b1e522e530ddfca95b110664	4611	0.894298	CGACCCGCTATGTATATAGGCGATACCGATGACGGTACCGGTCTGCATCACATGGTATTCGAGGTCGTGGATAACGCAATCGACGAAGCGCTCGCTGGTCACTGTAGTGACATTGTGGTCACCATCCATGCCGATAACTCCGTATCGGTGCAGGATGATGGACGCGGCATTCCTACCGGTATTCACGCAGAAGAGGGCATCTCTGCCGCTGAAGTGATCATGACCGTGCTGCATGCTGGCGGTAAGTTCGATGATAACTCCTATAAAGTCTCTGGCGGACTACACGGAGT
META-8000bact-125	51397	AGTACA:TGGAAT	P02	3172	0.0617157	0eac40c7834d89d237b39563a8d83b80	1785	0.562736	AGGCCAGGGATGTACATTGGATCCACTGACAGCCGAGGCTTGCATCATTTAGTCTATGAAATCGTCGATAATGCAGTTGACGAAGCATTATCAGGTTATGGCAGTGAGATTGATGTGACCATCCATGAAGACAATAGTATAACTGTTGCAGATAGCGGACGTGGGATGCCTGTAGGAATGCATGCTTCCGGAATACCAACAGTTGAAGTGATTTTTACTGTGCTGCATGCTGGCGGTAAGTTTGGTCAAGGAGGGTACAAAACTTCGGGCGGATTGCACGGGGT
META-8000bact-125	51397	TGCTGT:CTCTTC	P46	250	0.0048641	330f3140f89277bf6ca9b54f6993931a	194	0.776	CGGCCGGGTATGTACATTGGCTCCACGGACTCCCGCGGTCTCATGCACTGCCTGTGGGAAATCATCGATAACGCCGTGGATGAGGCACTGGCCGGCTTTGGACATGACATCAAAGTCATCCTGCACGCGGACAACTCAGTGGAAATCCATGATGATGGGCGCGGTATTCCCGTGGACCTTGAACCTAAGACCGGCCTCTCCGGCGTCGAGGTTGTGTTCACCAAGCTGCACGCAGGAGGTAAGTTCGGCGGTGGTTCCTACACTGCCTCAGGAGGCCTTCACGGAGT
META-8000bact-125	51397	GCTCAT:AGCAGC	P58	50	0.000972819	0e7852460099f92a1d7739ed2ac51933	17	0.34	CGTCCGGCCATGTACATCGGCGATACCGACGACGGTTCCGGCCTCCACCACATGGTGTTCGAGGTCAGCGACAACGCGATCGACGAGGCGCTGGCGGGGCATTGCGACCGGATCGACATCGTCCTCAACGCCGACGGATCGGTCAGCGTCACCGACAACGGCCGCGGTATCCCGACCGGCATCCATACTGAGGAAGGCGTGTCCGCAGCCGAGGTCATCATGACCCAGCTCCACGCCGGCGGTAAGTTCGAGAACACTTCGGACGAGAACGCGTACAAGGTCTCCGGTGGTTTACATGGTGT
META-8000bact-125	51397	CAGCGC:AAAAGT	P66	22	0.000428041	98f00962ad15f45e79d00b69f63d3974	7	0.318182	AGACCTGCGATGTACATAGGCGACACCGACGACGGCTCGGGCCTCCACCACATGGTGTTCGAGGTCAGCGACAACGCGATCGACGAGGCGCTCGCCGGGCATTGCGACCGGATCGACATCGTCCTCAACGCCGACGGCTCAGTCTCTGTCACCGACAACGGCCGCGGTATCCCGACCGGTATCCACACCGAGGAAGGCGTGTCCGCAGCCGAGGTCATCATGACCCAGCTCCACGCCGGCGGTAAGTTCGAGAACACCAACGACGAGAACGCGTACAAGGTCTCAGGCGGACTACACGGAGT
META-8000bact-125	51397	ATCGTC:ATTGCG	P30	5887	0.11454	50306479326eae8b1dc039ffc4d6504b	5606	0.952268	CGTCCGGGGATGTATATTGGCGACACCGATGATGGTAGCGGTCTGCACCACATGGTGTTCGAGGTGGTCGATAACTCCATCGACGAAGCGCTCGCCGGCCATTGCGACGACATCAGCATCATCATCCACCCGGATGAGTCCATCACCGTTCGCGATAACGGCCGTGGCATCCCGGTAGACGTGCACAAAGAAGAAGGCGTTTCGGCAGCCGAGGTCATCATGACCGTGCTGCACGCCGGCGGTAAGTTCGACGACAACTCCTACAAAGTATCAGGAGGATTTCACGGAGT
META-8000bact-125	51397	GCTCAT:TCGTAG	P54	7179	0.139677	089114d458ace2fd69cb7220b46b71cb	6477	0.902215	AGTCCGGGGATGTACATTGGTTCAACCGGACCGCGTGGCCTGCACCACCTGGTCTACGAAGTTGTTGATAACTCCGTCGATGAGGCTCTAGCCGGATACTGCGACACTATCGACATCACCTTGCAGAATGACGGTGCTGTCCGAGTACAGGACAACGGCCGTGGCATCCCCACAGATATGCACCCGACAGAGGGCAAGCCTGCGGTAGAGGTCGTAATGACTATCCTGCATGCTGGCGGTAAGTTCGGTGGCGGCGGCTATGCGGTCTCAGGTGGCCTCCACGGCGT
META-8000bact-125	51397	TGCTGT:AAAAGT	P42	116	0.00225694	0ee8efc7923de4dd1249eae4bfa19965	58	0.5	AGGCCAGGGATGTATATTGGAGATGTGGGAGTTAGAGGACTTCATCATCTTGTTTATGAGGTTGTTGATAACTCTATTGATGAGGCGATGGGCGGACATTGTGATACTATTGGTGTTGCAATAAACGAAGATGGTTCTGTAACAGTTGAAGACAACGGCCGTGGTATTCCGGTCGATTTACATAAAAAAGAAGGCGTTTCTGCACTTGAGGTAGTAATGACTAAAATTGGTGCCGGAGGTAAATTTGATAAAGATTCTTATAAAGTTTCAGGTGGTCTACACGGTGT
META-8000bact-125	51397	GCTCAT:TGGAAT	P50	9	0.000175107	ae89c9d5ecbe630a278454a43ab9f2b6	4	0.444444	AGCCCAGCAATGTACATTGGCGACACAGACGATGGCAGCGGCCTCCACCATATGGTGTTTGAGGTTGTGGACAACTCGATCGACGAGGCGTTAGCCGGTCACTGTGACGACATCAGCATCATCATTCACCCGGATGAATCGATCACCGTCCGCGACAACGGTCGCGGCATCCCAGTCGATGTGCATAAAGAAGAAGGCGTGTCCGCTGCCGAAGTCATTATGACTGTGTTGCACGCCGGCGGTAAGTTTGACGATAACTCCTATAAGGTATCCGGCGGCCTACATGGTGT
META-8000bact-125	51397	AGTACA:GAACGA	P10	59	0.00114793	8c39c7238d7acba22a673163b9244561	31	0.525424	AGTCCCGGTATGTATATTGGTGATACTGATGACGGCACCGGTCTGCACCACATGGTATTCGAGGTCGTGGACAACGCTATCGACGAAGCACTCGCTGGCCACTGTAGCGACATCCAGGTGACGATCCACGCCGACAACTCCGTCTCGGTGCAGGATGATGGCCGTGGTATCCCAACCGGTATCCACGAAGAGGAAGGGGTGTCTGCGGCACAGGTCATCATGACCGTACTACACGCCGGCGGTAAGTTTGACGTCAACTCCTATAAGGTTTCCGGCGGCCTGCATGGAGT
META-8000bact-125	51397	ATCGTC:AGCAGC	P34	71	0.0013814	2bf905a82a10a28a0661cab7621ee07d	30	0.422535	CGGCCCGCGATGTATATAGGCGACACTGATGACGGTAGCGGTCTGCACCACATGGTGTTCGAGGTGGTCGACAACTCCATCGACGAAGCTTTGGCCGGTCACTGCGACGACATCAGTATCATCATTCACCCGGACGAATCCATCACCGTGCGCGACAACGGTCGCGGCATCCCGGTAGATGTGCATAAAGAAGAAGGCGTTTCGGCGGCAGAGGTCATCATGACTGTGCTCCACGCCGGCGGTAAGTTCGACGACAACTCCTATAAAGTTTCGGGAGGATTGCACGGCGT
META-8000bact-125	51397	TCAGCC:TCGTAG	P74	1484	0.0288733	7216cc68495c459a8436de18abc33ba4	591	0.398248	AGCCCTGGTATGTATATTGGCGGCACCGACGAAAAGGCGCTGCATCACCTGTTTGCCGAAGTCATCGACAATTCGATGGACGAAGCGGTTGCCGGACACGCCAACTTCATCGACGTCCATCTCGATGCCGAAGGCTGCCTGTCCGTCACCGATAACGGCCGCGGCATCCCGGTCGAGAACCATCCGAAATTTCCGGGCAAGTCGACGCTCGAAGTGATCATGACCATCCTGCATGCGGGCGGCAAGTTCGACAGCAAGGTCTATGAGACCTCAGGTGGACTACATGGCGT
META-8000bact-125	51397	GACTTG:CTCTTC	P18	3638	0.0707823	5b3059cf7292804c00a980372acb86ed	3488	0.958769	AGGCCTGGCATGTATATTGGCGATACAGACGACGGTAGCGGTCTGCATCACATGGTATTCGAGGTGGTTGATAACTCGATCGACGAAGCATTGGCAGGCCATTGCGACGACATCAGCATCATCATCCATCCTGATGAATCGATCACCGTCCGCGACAACGGTCGCGGTATTCCGGTAGACGTGCACAAAGAAGAAGGCGTGTCGGCAGCCGAGGTCATCATGACCGTGCTCCACGCTGGCGGTAAGTTCGACGACAACTCGTACAAGGTGTCAGGAGGACTCCACGGGGT
META-8000bact-125	51397	GACTTG:TCGTAG	P22	6341	0.123373	a42cdc0f90288f834d5bd7b09f89a533	5404	0.852232	AGGCCTGGCATGTACATTGGCGATACCGATGACGGCACTGGTCTGCACCACATGGTATTCGAGGTTGTGGACAACGCTATCGACGAAGCCCTCGCGGGCCACTGTAAAGAGATTCAGGTCACGGTCCATGCGGATAACTCTGTTTCCGTACAGGATGATGGTCGTGGCATTCCGACCGGTATTCATGAAGAAGAGGGCGTTTCTGCTGCTCAGGTCATCATGACCGTTCTTCATGCCGGCGGTAAATTTGACGATAACTCGTATAAAGTTTCGGGCGGACTACATGGAGT
META-8000bact-125	51397	TCAGCC:CTCTTC	P70	1791	0.0348464	fce4db85910f13242becbc2e46472681	1730	0.965941	AGACCTGGGATGTATATAGGCGACACCGACGACGGCTCGGGCCTCCACCACATGGTGTTCGAGGTCAGCGACAACGCGATCGACGAGGCGCTCGCCGGGCATTGCGACCGGATCGACATCGTCCACAACGCCGACGGCTCGGTCTCCGTCACCGACAACGGCCGCGGTATCCCGACCGGTATCCACACCGAGGAAGGCGTGTCCGCAGCCGAGGTCATCATGACCCAGCTCCACGCCGGCGGTAAGTTCGAGAACACCAACGACGAGAACGCCTACAAGGTCTCAGGAGGATTACACGGCGT
META-8000bact-125	51397	GACTTG:AAAAGT	P14	6340	0.123354	b2f79fdb20a3242645dfe781c8f4f5af	6141	0.968612	CGGCCGGGAATGTATATCGGCGACACAGACGACGGCAGCGGCCTGCACCATATGGTGTTCGAGGTTGTGGACAACTCGATCGACGAGGCGTTGGCCGGTCACTGTGACGACATCAGCATCATCATACATCCGGATGAGTCGATCACTGTTCGCGACAACGGTCGTGGCATTCCGGTTGATGTGCACAAAGAAGAAGGCGTGTCCGCTGCCGAAGTCATCATGACTGTGTTGCACGCAGGCGGTAAGTTTGACGATAACTCCTACAAGGTATCGGGCGGCCTTCATGGCGT
META-8000bact-126	34325	TGCTGT:GAACGA	P38	461	0.0134304	aee7e831cbf96eabbbc5c1b17fb5796c	422	0.915401	AGACCGGCAATGTACATTGGGTCCACCGGTCCACGTGGTCTGCACCACCTGGTCTACGAGATCGTCGACAACTCCGTGGACGAAGCCCTGGCCGGCTACTGCGACACGATCCTCGTGACCATCCTGGAGGACGGCGGCGTCCGCGTCATCGACAACGGTCGAGGCATCCCGGTCGACATCCACCCGGTCGAGAAGAAGTCGACCGTCGAGGTCGTCCTGACCATCCTGCACGCCGGCGGCAAGTTCGGTGGCGGCGGGTACGCGGTCTCTGGCGGATTCCATGGTGT
META-8000bact-126	34325	GCTCAT:TCGTAG	P54	165	0.00480699	ba27257088e05c4bfc45efd1f32fa70b	122	0.739394	CGGCCTGCTATGTATATTGGTTCCACCGGCCCGCGCGGCCTGCACCACCTCGTCTACGAGGTGGTCGACAACTCGGTCGACGAAGCCCTCGCCGGATACTGCGACCTGATCCTGGTCACGATGCGCGAAGACGGCTCGATCCGCGTGCGCGACAACGGCCGTGGCATCCCCGTCGACATCAACAAGCAGGAACAGAAGTCGACCGTCGAGGTCGTCATGACCATCCTGCACGCCGGCGGAAAGTTCGGCGGCGGCGGGTACTCGGTCTCTGGCGGCTTGCACGGCGT
META-8000bact-126	34325	TGCTGT:AAAAGT	P42	346	0.0100801	fb6fc60387290f5d9e40ced63e5f251e	293	0.846821	CGGCCCGGTATGTATATTGGCGATGTCCACGACGGCACCGGCCTGCATCACATGGTGTTCGAGGTGGTCGACAACTCGGTCGACGAAGCCCTGGCCGGCCATGCCGACGACATCGTGGTGAAGATCCTGGTCGATGGCTCGGTGGCGGTGTCGGACAACGGCCGCGGCGTGCCGGTCGACATCCACAAGGAAGAAGGCGTCTCTGCGGCCGAGGTCATCCTCACCGTGCTGCATGCCGGCGGCAAGTTCGACGACAACAGCTATAAAGTCTCGGGCGGATTGCACGGAGT
META-8000bact-126	34325	AGTACA:TGGAAT	P02	39	0.0011362	12bad352f0746117cb7c7f1ff239b379	20	0.512821	AGTCCAGGTATGTATATAGGTGATACGGATGACGGCACCGGTCTGCACCACATGGTATTTGAGGTCGTAGATAACGCTATCGACGAAGCACTTGCCGGTCACTGTAAAGACATCGTTGTCACCATTCATGCTGATAACTCTGTCTCAGTAACCGATGATGGTCGTGGTATTCCTACTGGTATTCACCCGGAAGAAGGTGTGTCTGCTGCCGAAGTTATTATGACCGTGCTTCATGCCGGCGGTAAGTTCGATGACAACTCCTATAAAGTTTCAGGCGGACTTCATGGTGT
META-8000bact-126	34325	GCTCAT:TGGAAT	P50	845	0.0246176	07a16668129043338eb2e91c12f40719	460	0.544379	CGCCCGGGAATGTATATAGGCGGCACGGATGAAAAAGCGCTGCACCATCTGTTTGCCGAAGTCATCGACAACTCCATGGACGAGGCCGTCGCCGGCCACGCCAATTTCATCGAAGTCCACTTGGACACCGAAGGCTTTTTGACGGTCAGCGACAACGGCCGCGGTATTCCCGTGGAAAACCACCCGCAGGTCCCCGGCAAGTCGACGCTCGAAGTCATCATGACCAAGCTGCATGCGGGCGGCAAGTTCGATGGCAAGGCCTATGAAACGTCCGGAGGACTCCATGGCGT
META-8000bact-126	34325	AGTACA:ATTGCG	P06	3125	0.0910415	24cd3e5a79620f51c4f825224479fb22	2162	0.69184	AGGCCCGGGATGTACATTGGCGATACGGATGACGGCCGGTCTGCACCACATGGTATTTGAGGTCGTAGATAACGCTATCGACGAAGCACTTGCCGGTCACTGTAAAGACATCGTTGTCACCATTCATGCTGATAACTCTGTTTCTGTTACCGATGATGGCCGTGGTATTCCTACCGGTATTCACCCGGAAGAAGGCGTGTCTGCTGCTGAAGTTATCATGACCGTGCTTCACGCCGGCGGTAAGTTCGATGACAACTCCTACAAAGTTTCCGGTGGCTTACATGGCGT
META-8000bact-126	34325	ATCGTC:TGGAAT	P26	6	0.0001748	de04b3960e97a41c6db1126a4c1d1f7f	3	0.5	CGCCCCGCTATGTATATTGGCGATACCGATGACGGTACCGGTCTGCATCACATGGTATTCGAGGTCGTGGATAACGCAATCGACAAAGCGCTCGCTGGTCACTGTAGTGACATTGTGGTCACCATCCATGCCGATAACTCCGTATCGGTGCAGGATGATGGACGCGGCATTCCTACCGGTATTCACGAAGAAGAGGGCATCTCTGCCGCTGAAGTGATCATGACCGTGCTGCATGCTGGCGGTAAGTTCGATGATAACTCCTATAAAGTCTCCGGAGGCCTGCATGGGGT
META-8000bact-126	34325	ATCGTC:ATTGCG	P30	6347	0.184909	8e9bed9a13f6af00cd1e1557f5279c1b	5979	0.94202	AGTCCCGCGATGTACATAGGTGACACCGACGATGGCAGCGGTCTGCACCACATGGTGTTCGAAGTGGTCGACAACTCGATCGACGAAGCCCTCGCCGGCCATTGCGATGACATCAGCATCATCATCCACCCGGATGAGTCCATCACCGTTCGCGATAACGGCCGTGGCATCCCGGTAGACGTGCACAAAGAGGAAGGCGTTTCCGCCGCCGAGGTCATCATGACCGTCCTCCACGCTGGCGGTAAGTTCGACGACAACTCCTACAAGGTATCAGGCGGATTACATGGGGT
META-8000bact-126	34325	CAGCGC:AAAAGT	P66	56	0.00163146	416e345279875495483a22cbd7249ace	23	0.410714	AGTCCAGCTATGTATATAGGCTCGACCGACTCGCGTGGCCTCATGCACTGCCTCTGGGAGATCATCGACAACTCGGTCGACGAGGCGCTCGGGGGGCACGGAGACACGATCGACGTCGTGCTGCACTCCGACGACAGCGTCGAGGTCCGCGACAGCGGTCGTGGCGTGCCGGTCGACATCGAACCCAAGACGGACCTCAGCGGTGTCGAGGTCGTGTTCACGAAGCTCCACGCCGGGGGCAAGTTCGGTGGTGGCTCGTACACGTCGTCGGGTGGCTTCCACGGCGT
META-8000bact-126	34325	GCTCAT:AGCAGC	P58	1793	0.052236	86e4c1ea831ea9a4356e777db0ee8d14	1702	0.949247	AGTCCCGGAATGTATATAGGCGATACCGACGACGGGTCGGGTCTCCACCACATGGTGTTCGAGGTCAGCGACAACGCGATCGACGAGGCGCTCGCCGGGCATTGCGACCGGATCGACATCGTCCTCAACGCCGACGGCTCGGTCAGCGTCACCGACAACGGCCGCGGTATCCCGACTGGCATCCACACCGAGGAGGGCGTGTCCGCAGCCGAGGTCATCATGACCTAGCTCCACGCTGGCGGCAAATTCGAGAACACTAGTGACGAGAACGCGTACAAGGTCTCAGGCGGTCTCCATGGCGT
META-8000bact-126	34325	GACTTG:AAAAGT	P14	6878	0.200379	5b02bed18140fb605efaf61aae1db432	6255	0.909421	CGCCCAGCCATGTACATAGGTGACACCGACGATGGCAGCGGTCTGCACCACATGGTGTTCGAGGTGGTCGACAACTCGATCGACGAAGCGCTCGCCGGCCATTGCGACGACATCAGCATCATCATCCACCCGGACGAGTCCATCACCGTTCGCGACAACGGTCGTGGCATCCCGGTAGACGTGCACAAAGAAGAAGGCGTCTCGGCAGCCGAGGTCATCATGACCGTGCTGCACGCCGGCGGTAAGTTCGACGACAACTCCTACAAAGTATCCGGTGGTTTTCATGGAGT
META-8000bact-126	34325	TCAGCC:CTCTTC	P70	9	0.0002622	85cbcfb231e6b0d910168d34a3f6e816	3	0.333333	AGCCCAGCCATGTACATAGGTGATACTGGTGCAAAAGGTTTGCACCACTTGGTTTACGAAGTTGTAGATAACTCGATTGATGAGGCTTTGGCCGGTCATGCAGATACTATTGACGTTAGAATTTTAGAAGGAAATTCGATTAGAGTAGAAGATAATGGTCGTGGTATTCCGACTGGTATTAATACGAAAGAAAATAAATCGGCGCTTGAAATTGTAATGACAGTTTTACACGCAGGTGGTAAATTTGACAAGGATACTTACAAAGTTTCAGGCGGCCTACATGGTGT
META-8000bact-126	34325	GACTTG:TCGTAG	P22	5846	0.170313	338842c407ef71c599f5e3cd028fb503	3467	0.593055	AGTCCAGGTATGTACATAGGTGACACCGATGATGGCAGCGGTCTACACCACATGGTGTTCGAGGTGGTCGACAACTCGATCGACGAAGCCCTCGCCGGCCACTGCGACGACATCAGCATCATCATCCACCCGGATGAGTCCATCACCGTTAAAGACAACGGCCGTGGCATCCCGGTAGACGTGCACAAAGAGGAAGGCGTTTCCGCCGCCGAGGTCATCATGACCGTCCTCCATGCTGGCGGTAAGTTCGACGACAACTCCTACAAAGTATCTGGCGGCCTGCATGGAGT
META-8000bact-126	34325	AGTACA:GAACGA	P10	45	0.001311	359401805396398dd4b3e1214144702a	13	0.288889	AGTCCAGGTATGTACATAGGTGATACTGATGACGGCACCGGTCTGCACCACATGGTATTCGAGGTCGTGGACAACGCTATCGACGAAGCACTCGCTGGCCACTGTAGCGACATTCAGGTGACGATCCACGCCGACAACTCCGTCTCGGTGCAGGATGATGGCCGTGGTATCCCAACCGGTATCCACGAAGAGGAAGGGGTGTCTGCGGCACAGGTCATCATGACCGTACTGCACGCCGGCGGTAAGTTTGACGACAACTCCTATAAGGTTTCCGGAGGCCTACATGGTGT
META-8000bact-126	34325	TGCTGT:CTCTTC	P46	95	0.00276766	7a6301e32a43368d1340d61a3689db5f	74	0.778947	AGTCCGGGCATGTACATCGGAGATGTAGGAGTAAGAGGTCTTCATCATTTGGTTTATGAGGTAGTAGATAACTCTATTGACGAAGCTCTTGCGGGTCATTGCGATACGATATTAGTTACAATACATAAGGGAGAAGGTATCTCTGTAAAAGATAATGGTAGAGGTATTCCTGTAGATCTTCACGAAAAAGAACAAAAGTCTGCTCTAGAAGTGGTTATGACCAAAATTGGCGCAGGGGGAAAATTTGACAAAGATTCTTACAAGGTTTCGGGTGGATTCCACGGGGT
META-8000bact-126	34325	TCAGCC:TCGTAG	P74	2346	0.0683467	524388c01628cb533594a68f743e82b7	1664	0.709292	AGTCCTGCTATGTACATTGGCGACACCGACGACGGGTCCGGCCTCCACCACATGGTGTTCGAGGTCAGCGACAACGCGATCGACGAGGCGCTGGCGGGGCATTGCGACCGGATCGACATCGTCCTCAATGCCGACGGATCGGTCAGCGTCACCGACAACGGCCGCGGCATCCCGACCGGCATCCACACCGAGGAAGGCGTGTCCGCAGCCGAGGTCATCATGACCCAGCTCCACGCCGGCGGTAAGTTCGAGAATACCAACGACGAGAACGCCTACAAGGTCTCAGGCGGTCTACATGGTGT
META-8000bact-126	34325	GACTTG:CTCTTC	P18	3743	0.109046	f39440d10875b37514363874db11a7f8	3604	0.962864	CGGCCGGGTATGTATATAGGCGATACAGACGACGGTAGCGGTCTGCATCACATGGTATTCGAGGTGGTTGATAACTCGATCGACGAAGCATTGGCAGGCCATTGCGACGACATCAGTATCATCATCCATCCTGATGAATCGATCACCGTCCGCGACAACGGTCGCGGTATTCCGGTAGACGTGCACAAAGAAGAAGGCGTGTCGGCAGCCGAGGTCATCATGACCGTGCTCCACGCTGGCGGTAAGTTCGACGACAACTCGTACAAGGTGTCAGGTGGCCTACATGGGGT
META-8000bact-126	34325	ATCGTC:AGCAGC	P34	10	0.000291333	c531bfc6d712d11d9511f76ef9d0999a	3	0.3	CGACCAGGCATGTATATTGGCGACACCTCGGACGGCACCGGCCTGCACCATCTGGTGTTCGAAGTGCTGGACAACTCGATCGACGAATCGCTGGCCGGCTACTGCACCGAGATCCATGTCACGATCCACTCGGACAATTCGATTTCCATCACCGACAACGGCCGCGGCGTACCGACCGGCCTGAAGATGGACGACAAGCACGATCCAAAGCGTTCGGCGGCCGAAATCGTCATGACCGAACTGCACGCCGGCGGCAAGTTCGACCAGAACTCGTATAAAGTTTCAGGTGGATTACACGGAGT
META-8000bact-127	29411	CAGCGC:ATTGCG	P62	5	0.000170004	7e24297d7fcc79a468082c22bbabdb52	2	0.4	AGACCGGGCATGTACATTGGCGATACCGACGACGGGTCGGGCCTCCACCACATGGTGTTCGAGGTCAGCGACAACGCGATCGACGAGGCGCTCGCCGGGCATTGCGACCGGATCGACATCGTCCTGAACGCCGACGGATCGGTCAGCGTCACCGACAGTGGCCGCGGCATCCCGACCGGCATCCACACCGAGGAAGGCGTGTCCGCAGCCGAGGTCATCATGACCCAGCTCCACGCCGGCGGTAAGTACGAGAACACCAACGACGAGAACGCGTACAAGGTCTCAGGAGGCCTGCATGGAGT
META-8000bact-127	29411	CAGCGC:AAAAGT	P66	34	0.00115603	a677b3698f95fd595f966c14b66bfc0b	12	0.352941	AGCCCTGGAATGTATATCGGGTCGACCGACTCCCGCGGGCTGATGCACTGCCTGTGGGAGATCATCGACAACTCCGTCGACGAGGCGCTCGGCGGCCACGGCGACGCCATCGACGTCGTCCTGCACGCCGACGACAGCGTCACCGTCCGCGACACCGCGCGCGGCATCCCCGTCGACATCGAGCCCAAGACCGGCCTCACGGGGGTCGAGGTCGTCTTCACCAAGCTGCACGCCGGCGGCAAGTTCGGCGGTGGCTCGTACGCCTCCTCGGGTGGCCTTCATGGAGT
META-8000bact-127	29411	ATCGTC:ATTGCG	P30	4288	0.145796	eaeb19eb5fd9b24a87473a96df2d6d90	4013	0.935868	CGGCCTGGGATGTATATAGGCGATACAGACGACGGTAGCGGTCTGCATCACATGGTATTCGAGGTAGTTGATAACTCGATCGACGAAGCGCTGGCAGGACATTGCGACGACATCAGTATCATCATCCACCCCGACGAATCGATCACCGTTCGCGACAACGGCCGCGGTATTCCGGTAGACGTGCATAAAGAAGAAGGCGTGTCGGCAGCCGAAGTCATCATGACGGTGCTCCACGCAGGCGGTAAGTTCGACGATAACTCGTACAAGGTCTCAGGAGGTTTGCATGGCGT
META-8000bact-127	29411	ATCGTC:TGGAAT	P26	1	3.40009e-05	08edf0733ec0bcf56fcea1fe8c58336a	1	1	AGACCAGGGATGTATATAGGCGACACGGATGACGGCACCGGTCTGCACCACATGGTATTTGAGGTTGTGGATAACGCTATCGACGAAGCGCTCGCGGGTCACTGTAAAGACATCGTGGTGACCATCCACGCCGACAACTCCGTCTCCGTAACCGATGATGGCCGTGGCATCCCGACCGGTATCCACCCGGAAGAGGGCGTCTCTGCGGCGGAAATGATCATGACCGTCCTGCACGCAGGCGGTAAGTTCGATGATAACTCCTATAAAGTCTCTGGCGGCTTGCACGGTGT
META-8000bact-127	29411	AGTACA:ATTGCG	P06	3450	0.117303	1c49bdf186a499ea96daecf7c840ec4a	3166	0.917681	AGTCCTGGTATGTATATAGGCGATACCGATGACGGCACTGGTCTGCACCACATGGTATTCGAGGTTGTGGACAACGCTATCGACGAAGCCCTCGCTGGCCACTGTAAAGAGATTCAAGTCACTATCCACGCTGACAACTCTGTCTCCGTTCAGGATGATGGCCGTGGTATTCCGACCGGTATTCATGAAGAAGAGGGCGTTTCTGCTGCTCAGGTCATCATGACCGTTCTGCATGCCGGCGGTAAATTCGATGATAACTCGTACAAAGTCTCAGGAGGCCTACATGGAGT
META-8000bact-127	29411	AGTACA:TGGAAT	P02	26	0.000884023	57e766f0139ab2de465c31527e1af8df	20	0.769231	CGGCCAGGGATGTATATTGGTGATACGGATGACGGCACCGGTCTGCACCACATGGTATTTGAGGTCGTAGATAACGCTATCGACGAAGCACTTGCCGGTCACTGTAAAGACATCGTTGTCACCATTCATGCTGATAACTCTGTCTCAGTAACCGATGATGGTCGTGGTATTCCTACTGGTATTCACCCGGAAGAAGGTGTGTCTGCTGCCGAAGTTAATATGACCGTGCTTCATGCCGGCGGTAAGTTCGATGACAACTCCTATAAAGTTTCCGGCGGCCTCCACGGTGT
META-8000bact-127	29411	GCTCAT:TGGAAT	P50	7	0.000238006	670d755a2663d53f43851fa26001b8eb	3	0.428571	AGGCCCGCTATGTATATCGGCGACACCGATGATGGTAGCGGTCTGCACCACATGGTGTTCGAGGTGGTCGATAACTCCATCGACGAAGCTCTGGCCGGTCACTGCGACGACATCGGCATTATCATCCACCCGGATGAATCCATCACCGTGCGTGACAACGGTCGTGGCATCCCGGTAGACGTGCACAAAGAAGCAGGCGTTTCGGCGGCAGAGGTCATCATGACCGTGCTCAACGCTGGCGGTAAGTTCGACGACAACTCCTATAAAGTATCTGGCGGACTCCACGGAGT
META-8000bact-127	29411	TGCTGT:GAACGA	P38	566	0.0192445	e455a6d875ca05cf92f896b3e76d781d	273	0.482332	AGGCCAGGTATGTATATAGGGTCCACCGGTCCACGTGGTCTGCACCACCTGGTCTACGAGATCGTCGACAACTCCGTGGACGAAGCCCTAGCCGGCTACTGCGACACGATCCTCGTGACCATCCTGGAGGACGGCGGCGTCCGCGTCATCGACAACGGTCGAGGCATCCCGGTCGACATCCACCCGGTCGAGAGGAAGTCGACCGTCGAGGTCGTCCTGACCATTCTGCACGCCGGCGGCAAGTTCGGTGGCGGCGGGTACGCGGTCTCAGGAGGCTTGCATGGTGT
META-8000bact-127	29411	GCTCAT:TCGTAG	P54	151	0.00513413	ca8fc321890fdcbd32c625019d54a21a	49	0.324503	AGACCCGGTATGTATATTGGTTCCACCGGCCCGCGCGGCCTGCACCACCTCGTCTACGAGGTGGTCGACAACTCGGTCGACGAAGCCCTCGCCGGATACTGCGACCTGATCCTGGTCACGATGCGCGAAGACGGCTCGATCCGCGTGCGCGGCAACGGCCGTGGCATCCCCGTCGACATTAACAAGCAGGAACAGAAGTCGACCGTCGAGGTCGTCATGACCATCCTGCACGCCGGCGGTAAGTTCGGCGGCGGCGAGTACTCGGTCTCGGGTGGACTCCATGGTGT
META-8000bact-127	29411	TGCTGT:AAAAGT	P42	118	0.0040121	65c16b8c824df3bcd2e5cc8fcdadde42	31	0.262712	AGGCCAGGCATGTATATTGGGTCGAACGGATCGCCCGGGCTCATGCACTGCCTCTGGGAGATCATCGACAACGCCGTCGACGAAGCCGTCGACGGCAACGGCTCGAAGATCTCCATCATCCTGCACGCCGATGGCAGCGTCGAAGTGCATGACCGCGGTCGCGGCATCCCGGTGGACGTCGAACCACGGACGGGTCTCACCGGCGTCGAAGTCGTCTTCACGAAGCTGCACGCCGGCGGAAAGTTCGGTGGGGGGTCGTACGCGGCATCTGGCGGACTGCATGGAGT
META-8000bact-127	29411	ATCGTC:AGCAGC	P34	393	0.0133623	4be8031e155d85672f1528597f4ec423	204	0.519084	CGTCCTGGTATGTACATCGGAGATGTAGGGGTTCGAGGGCTACACCATTTGGTTTTTGAGGTTGTTGATAACTCTATTGATGAGGCGATGGGAGGACATTGTGATACTATTGGTGTTGCAATCAACGAAGACGGTTCAGTAACAGTTGAAGATAATGGTCGTGGTATTCCGGTTGATTCACATAAAAAAGAAGGTGTTTCGGCACTTGAGGCAGTAATGACTAAGATTGGTGCCGGAGGTAAATTTGATAACGATTCTTATAAAGTTTCCGGAGGCCTACACGGTGT
META-8000bact-127	29411	TGCTGT:CTCTTC	P46	15	0.000510013	c181d03feff3fda2780d9cb5e4cd6c88	10	0.666667	CGACCGGCAATGTATATCGGCTCGACGGACTCCCGGGGCCTCATGCACTGCCTGTGGGAGATCATCGACAACTCGGTCGACGAAGCCCTCGCGGGACACGGTGACGAGATCGGCGTCGTGCTGCACGCCGACGGCTCGGTCGAGGTCCGGGACACCGCGCGGGGCATCCCCGTCGACGTCGAACCGAAGACCGGCCTGACCGGCGTCGAGGTTGTTTTCACCAAGCTGCACGCCGGCGGAAAGTTCGGCTCGGGGTCGTACGCGGCCTCAGGCGGACTACACGGCGT
META-8000bact-127	29411	TCAGCC:TCGTAG	P74	9	0.000306008	df8699466c24a5d5181e0b60e191fa55	5	0.555556	CGGCCCGCTATGTACATTGGCGACACCGACGACGGGTCCGGCCTCCACCACATGGTGTTCGAGGTCAGCGACAACGCGATCGACGAGGCGCTGGCGGGGCATTGCGACCGGATCGACATCGTCCTCAACGCCGACGGCTCAGTCTCCGTCACCGACAACGGTCGCGGCATCCCGACCGGCATCCACACCGAGGAAGGCGTGTCCGCAGCCGAGGTCATCATGACCCAGCTCCACGCCGGCGGTAAGTTCGAGAATACGAACGACGAGAACGCCTACAAGGTCTCGGGCGGCTTACACGGAGT
META-8000bact-127	29411	GACTTG:CTCTTC	P18	2153	0.0732039	b155f6ea6d07d1ada7c0036b9a171fe1	2103	0.976777	AGTCCAGGCATGTATATAGGCGATACAGACGACGGTAGCGGTCTGCATCACATGGTATTCGAGGTGGTTGATAACTCGATCGACGAAGCATTGGCAGGCCATTGCGACGACATCAGTATCATCATCCATCCTGACGAATCGATCACCGTCCGCGACAACGGTCGCGGTATTCCGGTAGACGTGCACAAAGAAGAAGGCGTGTCGGCAGCCGAGGTCATCATGACCGTGCTCCACGCCGGCGGTAAGTTCGACGACAACTCGTACAAGGTGTCAGGAGGCCTGCACGGCGT
META-8000bact-127	29411	AGTACA:GAACGA	P10	5253	0.178607	3d6a6e5fd265f2c2c0948f375187a263	4735	0.90139	CGTCCTGGAATGTACATTGGCGACACTGATGACGGTAGCGGTCTGCACCACATGGTGTTCGAGGTGGTCGACAACTCCATCGACGAAGCTCTGGCCGGTCACTGCGACGACATCAGCATCATCATCCACCCGGATGAGTCCATCACCGTGCGCGACAACGGTCGCGGCATCCCGGTAGACGTGCATAAAGAAGAAGGCGTTTCGGCGGCAGAGGTCATCATGACCGTGCTCCACGCTGGCGGTAAGTTCGACGACAACACCTACAAAGTCTCAGGCGGCCTTCATGGTGT
META-8000bact-127	29411	GACTTG:TCGTAG	P22	5114	0.173881	517b81e7a5e96e03ca427bff9f73d134	2284	0.446617	AGGCCGGGTATGACATCGGTGACACCGATGATGGCAGCGGTCTGCACCACGTGGTGTTCGAGGTGGTCGACAACTCGATCGACGAAGCCCTCGCCGGCCACTGCGACGACATCAGCATCATCATCCACCCGGATGAGTCCATCACCGTTAAAGACAACGGCCGTGGCATCCTGGTAGACGTGCACAAAGAGGAAGGCGTTTCCGCCGCTGAGGTCATCATGACCGTCCTCCATGCTGGCGGTAAGTTCGACGACAACTCCTACAAAGTATCCGGAGGTTTTCATGGGGT
META-8000bact-127	29411	GACTTG:AAAAGT	P14	5903	0.200707	a51946f305b09cecc1ed2fe4394a0de4	5418	0.917838	AGACCTGGTATGTATATTGGCGACACAGACGACGGCAGCGGCCTGCACCATATGGTGTTCGAGGTTGTGGACAACTCGATCGACGAGGCGTTGGCCGGTCACTGTGACGACATCAGCATCATCATACATCCGGATGAGTCGATCACTGTTCGCGACAACGGTCGTGGCATTCCGGTTGATGTGCACAAAGAAGAAGGCGTGTCCGCTGCCGAAGTCATCATGACTGTGTTGCACGCAGGCGGTAAGTTTGACGATAACTCCTACAAGGTATCAGGAGGTTTCCATGGAGT
META-8000bact-127	29411	TCAGCC:CTCTTC	P70	4	0.000136004	2b07430f540926a9a12777e8a8b36322	4	1	AGGCCAGCCATGTACATAGGCGACACCGACGACGGCTCGGGCCTCCACCACATGGTGTTCGAGGTCAGCGACAACGCGATCGACGAGGCGCTCGCCGGGCATTGCGACCGGATCGACATCGTCCTCAACGCCGACGGCTCAGTCTCCGTCACCGACAACGGCCGCGGTATCCCGACCGGTATCCACACCGAGGAAGGCGTGTCCGCAGCCGAGGTCATCATGACCCAGCTCCACGCCGGCGGTAAGTTCGAGAACACCAACGACGAGAACGCGTACAAGGTCTCAGGAGGCTTGCACGGAGT
META-8000bact-127	29411	GCTCAT:AGCAGC	P58	139	0.00472612	bb4c0cf53d6a55738858d89013f67f9e	131	0.942446	CGGCCGGGAATGTATATTGGCGATACCGACGACGGGTCGGGCCTCCACCACATGGTGTTCGAGGTCAGCGACAACGCGATCGACGAGGCGCTTGCCGGGCATTGCGACCGGATCGACATCGTCCTCAACGCCGACGGTTCGGTCAGCGTCACCGACAATGGCCGTGGTATCCCGACCGGCATCCACACCGAGGAAGGCGTCTCGGCGGCCGAGGTCATCATGACCCAGCTCCACGCCGGCGGTAAGTTCGAGAACACCAACGACGAGAACGCGTACAAGGTCTCGGGAGGTTTCCATGGAGT
META-8000bact-128	46639	ATCGTC:TGGAAT	P26	10	0.000214413	a564bf76e2f41237e18b118e8de9feb9	4	0.4	CGTCCTGGTATGTATATTGGCGATGTGCACGACGGCACCGGCCTGCACCATATGGTGTTCGAGGTGGTCGATAACTCGGTCGACGAGGCCCTGGCGGGCCACGCCGATGACATCGTGGTCAAGATCCACGTGGATGGCTCGGTAGCGGTGTCGGACAACGGCCGCGGCGTTCCGGTGGACATCCACAAGGAAGAAGGCGTCTCCGCAGCCGAGGTGATCCTCACCGTGCTGCACGCCGGCGGTAAGTTCGACGACAACTCCTACAAGGTTTCTGGTGGACTACACGGGGT
META-8000bact-128	46639	TGCTGT:AAAAGT	P42	919	0.0197045	aa6e1a4a34bda83f9a69b2d3842b01b5	681	0.741023	CGACCTGGTATGTATATTGGAGATGTGGGAGTTAGAGGACTTCATCATCTTGTTTATGAGGTTGTTGATAACTCTATTGATGAGGCGATGGGCGGACATTGTGATACTATTGGTGTTGCAATAAACGAAGATGGTTCTGTAACAGTTGAAGACAACGGCCGTGGTATTCCGGTCGATTTACATAAAAAAGAAGGCGTTTCTGCACTTGAGGTAGTAATGACTAAAATTGGTGCCGGAGGTAAATTTGATAAAGATTCTTATAAAGTTTCTGGCGGTCTCCACGGAGT
META-8000bact-128	46639	GCTCAT:TCGTAG	P54	185	0.00396664	35aff3f835b65ec76b9d663ad6f67b65	115	0.621622	CGTCCAGGAATGTATATTGGCTCCACGGGGCCCCGCGGACTCCACCACCTGGTCTATGAAGTAGTTGACAACTCCGTGGACGAGGCCCTGGCCGGCTACTGCACGCACATTGAGGTTGTCCTTCAGGCCGACGGCGGCGTGAAGGTTGTGGACGACGGCCGCGGTATCCCCGTGGACATGCACCCCACAGAACACAAACCCACGGTTGAAGTGGTCATGACCATCCTGCACGCCGGCGGGAAGTTCGGCGGCGGCGGATACGCCGTCTCTGGCGGCTTACATGGTGT
META-8000bact-128	46639	TGCTGT:GAACGA	P38	112	0.00240142	dd44d629513a61409a055c218a4bec5c	89	0.794643	AGACCGGCCATGTATATCGGCGACACAGATGACGGCAGCGGCCTCCATCACATGGTGTTTGAGGTAGTGGACAACTCGATCGACGAGGCGTTGGCAGGTCACTGCGACGACATCAGCATCATCATTCACCCGGATGAATCGATCACTGTTCGCGACAACGGACGTGGCATCCCTGTCGATGTGCATAAAGAAGAAGGCGTCTCCGCAGCCGAAGTCATCATGACCGTATTGCACGCTGGCGGTAAGTTTGACGATAACTCGTACAAGGTATCAGGAGGTTTCCACGGTGT
META-8000bact-128	46639	AGTACA:ATTGCG	P06	7869	0.168721	229c94437821af9fd218678f78e70e45	6533	0.83022	AGTCCAGGGATGTATATAGGCGATACCGATGACGGTACCGGTCTGCATCACATGGTATTCGAGGTCGTGGATAACGCAATCGACGAAGCGCTCGCTGGTCACTGTAGTGACATTGTGGTCACCATCCATGCCGATAACTCCATATCGGTGCAGGATGACGGACGCGGCATTCCTACCGGTATTCACGAAGAAGAGGGCATCTCTGCCGCTGAAGTGATCATGACCGTGCTGCATGCTGGCGGTAAGTTCGATGATAACTCCTATAAAGTCTCGGGAGGCTTCCATGGAGT
META-8000bact-128	46639	GCTCAT:TGGAAT	P50	53	0.00113639	0fd76c67864d890cd510c232ea5326a3	24	0.45283	CGGCCGGCGATGTATATTGGTGACACCGACGATGGCAGCGGTCTGCACCACATGGTGTTCGAGGTGGTCGACAACTCGATCGACGAAGCCCTCGCCGGCCACTGCGACGACATCAGCATCATCATCCACCCGGATGAGTCCATTACCGTTAAAGACAACGGCCGTGGCATCCCGGTAGACGTGCACAAAGAGGAAGGCGTTTCCGCCGCCGAGGTCATCATGACCGTCCTCCACGCTGGCGGTAAGTTCGACGACAACTCCTACAAAGTTTCTGGCGGCTTCCATGGGGT
META-8000bact-128	46639	AGTACA:TGGAAT	P02	10706	0.22955	6da42ad09a0e537aed1bf93aa9210f51	9674	0.903605	AGTCCCGCTATGTACATTGGCGACACCGACGATGGCAGCGGTCTGCACCACATGGTGTTCGAGGTGGTCGACAACTCGATCGACGAAGCGCTCGCCGGCTACTGCGACGACATCAGCATCATCATCCACCCGGATGAGTCCATCACCGTTCGCGACAACGGCCGTGGCATCCCGGTAGACGTACACAAGGAAGAAGGCGTTTCGGCAGCCGAGGTCATCATGACCGTACTGCACGCCGGCGGTAAGTTCGACGACAACTCCTACAAGGTTTCAGGCGGCTTACACGGAGT
META-8000bact-128	46639	CAGCGC:AAAAGT	P66	733	0.0157165	01d16f134b9489de607aae1e16877b68	407	0.555252	AGCCCGGGTATGTATATTGGGTCGAACGGTTCGCCGGGCCTCATGCACTGCCTCTGGGAGATCATCGACAACTCCGTCGACGAGGCAGTGGCCGGCAACGGCACGAAGATCGACATCATCCTGCACGCCGACGGCAGCGTCGAGGTCCATGACCGCGGCCGGGGCATCCCCGTCGACGTCGAGCCGCGCACCGGCCTCACGGGCGTCGAGGTCGTCTATACCAAGCTGCACGCGGGCGGAAAGTTCGGCGGTGGCTCCTATGCCGCATCAGGCGGCTTTCACAGCGT
META-8000bact-128	46639	CAGCGC:ATTGCG	P62	20	0.000428826	a88b532b5d9a1726bc64e112f48060e5	7	0.35	AGGCCTGGAATGTACATTGGCGATACCGACGACGGGTCGGGCCTCCACCACATGGTGTTCGAGGTCAGCGACAACGCGATCGACGAGGCGCTTGCCGGGCATTGCGACCGGATCGACATCGTCCTTAACGCCGACGGTTCGGTCAGCGTCACCGACAATGGCCGCGGCATCCCGACCGGCATCCACACCGAGGAAGGCGTCTCGGCGGCCGAGGTCATCATGACCCAGCTCCACGCCGGCGGTAAGTTCGAGAACACCAACGACGAGAACGCGTACAAGGTCTCCGGTGGTCTACACGGAGT
META-8000bact-128	46639	ATCGTC:ATTGCG	P30	1796	0.0385085	984982dacc2252ebd9355b701510910b	1585	0.882517	CGCCCCGGAATGTATATAGGCGATGTGCACGACGGCACCGGCCTGCACCATATGGTGTTCGAGGTGGTCGATAACTCGGTCGACGAGGCCCTGGCGGGCCACGCCGATGACATCGTGGTCAAGATCCACGTGGATGGCTCGGTAGCGGTGTCGGACAACGGCCGCGGCGTTCCGGTGGACATCCACAAGGAAGAAGGCGTCTCCGCTGCCGAGGTGATCCTCACCGTGCTGCACGCCGGCGGCAAGTTCGACGACAACAGCTACAAAGTGTCAGGAGGCCTGCACGGAGT
META-8000bact-128	46639	TCAGCC:CTCTTC	P70	5	0.000107206	78f9efa0c9dd9e32d6b4b81f43bff6e6	2	0.4	CGGCCAGCTATGTATATTGGCGACACCGACGACGGGTCGGGCCTCCACCACATGGTGTTCGAGGTCAGCGACAACGCGATCGACGAGGCGCTTGCCGGGCATTGAGATCGGATCGACATCGTCCTGAACGCCGACGGCTCGGTCAGCGTCACCGACAATGGTCGCGGCATCCCGACCGGCATCCACACCGAGGAGGGCGTGTCCGCAGCCGAGGTCATCATGACCCAGCTCCACGCCGGCGGTAAGTTCGAAAACACCAGCGACGAGAACGCGTACAAGGTCTCGGGAGGACTTCATGGTGT
META-8000bact-128	46639	GACTTG:AAAAGT	P14	63	0.0013508	ebc5eb40fd934028be4ac7adf4d3f45b	19	0.301587	AGTCCCGGTATGTACATTGGTGACACCGACGATGGCAGCGGTCTGCACCACATGGTGTTCGAGGTGGTCGACAACTCGATCGACGAAGCGCTCGCCGGCCATTGCGACGACATCAGCATCATCATCCACCCGGACGAGTCCATCACCGTTCGCGACAACGGTCGTGGCATCCCGGTAGACGTGCACAAAGAAGAAGGCGTCTCGGCAGCCGAGGTCATCATGACCGTGCTGCACGCCGGCGGTAAGTTCGACGACAACTCCTACAAAGTATCCGGCGGACTCCATGGCGT
META-8000bact-128	46639	GCTCAT:AGCAGC	P58	3744	0.0802762	60becf28caa20d5a3bf16577bf602576	1686	0.450321	AGGCCCGGCATGTATATTGGCGACACCGACGACGGTTCCGGCCTACACCACATGGTGTTCGAGGTCAGCGACAACGCGATCGACGAGGCGCTGGCGGGGCATTGCGACCGGATCGACATCGTCCTCAACGCCGACGGCTCGGTCTCGGTCACCGACAACGGTCGCGGCATCCCGACCGGCATCCACACAGAGGAAGGCGTGTCCGCAGCCGAGGTCATCATGACCCAGCTCCACGCTGGCGGTAAGTTCGAGAACACCAACGACGAGAACGCGTACAAGGTCTCCGGAGGATTGCACGGAGT
META-8000bact-128	46639	AGTACA:GAACGA	P10	68	0.00145801	5cfa79efe7aa28c1864fbcbe281174eb	41	0.602941	CGCCCCGGCATGTATATTGGCGACACGGATGACGGCACCGGTCTGCACCACATGGTATTTGAGGTTGTGGATAACGCTATCGACGAAGCGCTCGCGGGTCACTGTAAAGACATCGTGGTGACCATCCACGCCGACAACTCCGTCTCCGTAACCGATGATGGCCGTGGCATCCCGACCGGTATCCACCCGGAAGAGGGCGTCTCTGCGGCGGAAGTGATCATGACCGTCCTGCACGCAGGCGGTAAGTTCGATGATAACTCCTATAAAGTCTCAGGCGGCTTACACGGGGT
META-8000bact-128	46639	ATCGTC:AGCAGC	P34	27	0.000578915	ad3eb2a44f9c52abbd9a4e9643bc087e	12	0.444444	AGGCCTGGTATGTATATTGGCGATACAGACGACGGTAGCGGTCTGCATCACATGGTATTCGAGGTGGTTGATAACTCGATCGACGAAGCATTGGCAGGCCATTGCGACGACATCAGTATCATCATCCATCCTGACGAATCGATCACCGTCCGCGACAACGGTCGCGGTATTCCGGTAGACGTGCACAAAGAAGAAGGCGTGTCGGCAGCCGAGGTCATCATGACCGTGCTCCACGCTGGCGGTAAGTTCGACGACAACTCGTACAAGGTGTCCGGCGGCCTACACGGGGT
META-8000bact-128	46639	GACTTG:CTCTTC	P18	1033	0.0221488	6bd701dac9d161477dd28081cf5fa42e	937	0.907067	AGTCCAGGCATGTACATTGGCGATACAGACGACGGTAGCGGTCTGCATCACATGGTATTCGAGGTGGTTGATAACTCGATCGACGAAGCATTGGCAGGCCATTGCGACGACATCAGTATCATCATCCATCCTGACGAATCGATCACCGTCCGCGACAACGGTCGCGGTATTCCGGTAGACGTGCACAAAGAAGAAGGCGTGTCGGCAGCCGAGGTCATCATGACCGTGCTCCACGCCGGCGGTAAGTTCGACGACAACTCGTACAAGGTGTCTGGTGGACTGCATGGTGT
META-8000bact-128	46639	TCAGCC:TCGTAG	P74	105	0.00225133	73d35246c9474dea817bb5443e9860e0	86	0.819048	AGTCCTGGTATGTATATTGGCGACACGGGTGCCAAAGGCCTGCACCACCTGGTGTGGGAAGTGGTCGATAACTCCATTGATGAAGCCCTGGCTGGCCAGTGCGACCGGATCGAGGTGAGTATTCACCCCGGCAACTCCATCTCCGTACAAGATAATGGCCGCGGAATTCCCGTCGGCATCAATCGGAAGTTCGGCAAATCAGCCCTCGAAATTGCCCTGACCGTGCTGCACGCCGGCGGCAAGTTTGATAAAAACAGCTACAAGACCTCAGGAGGCTTACACGGCGT
META-8000bact-128	46639	TGCTGT:CTCTTC	P46	8558	0.183495	9806cdaaf3489fa305d0c82a0e615ad5	6911	0.807548	AGTCCTGCAATGTACATAGGCGACACAGATGACGGCAGCGGCCTCCATCACATGGTGTTTGAGGTAGTGGACAACTCGATCGACGAGGCGTTGGCAGGTCACTGCGACGACATCAGCATCATCATACACCCGGATGAATCGATCACTGTTCGCGACAACGGACGTGGCATCCCTGTCGATGTGCATAAAGAAGAAGGCGTCTCCGCAGCCGAAGTCATCATGACCGTATTGCACGCTGGCGGTAAGTTTGACGATAACTCGTACAAGGTATCAGGCGGTTTCCACGGGGT
META-8000bact-128	46639	GACTTG:TCGTAG	P22	7632	0.16364	d07031f041380e37cfec9489da9cfb43	7321	0.959251	CGCCCAGCCATGTATATTGGCGATACCGATGACGGCACTGGTCTGCACCACATGGTATTCGAGGTTGTGGACAACGCTATCGACGAAGCCCTCGCGGGCCACTGTAAAGAGATTCAGGTCACGATCCATGCGGATAACTCTGTTTCCGTACAGGATGATGGTCGTGGCATTCCGACCGGTATTCATGAAGAAGAGGGCGTTTCTGCTGCTCAGGTCATCATGACCGTTCTTCATGCCGGCGGTAAATTTGACGATAACTCGTATAAAGTTTCAGGCGGCCTACATGGCGT
META-8000bact-129	54712	ATCGTC:TGGAAT	P26	12	0.00021933	0a57bc8e36598073a0a1e056d1c7ff98	5	0.416667	CGGCCGGGTATGTATATTGGCGATGTGCACGACGGCACCGGCCTGCACCACATGGTGTTCGAGGTGGTCGACAACTCGGTCGACGAGGCCCTGGCAGGCCACGCCGATGACATCGTGGTCAAGATCCACGTGGATGGTTCGGTAGCGGTGTCCGATAACGGCCGCGGCGTTCCGGTGGACATCCACAAGGAAGAAGGCGTCTCCGCAGCCGAGGTGATCCTCACCGTGTTGCACGCCGGCGGCAAGTTCGACGACAACAGCTACAAAGTGTCTGGCGGTCTCCACGGCGT
META-8000bact-129	54712	GCTCAT:TCGTAG	P54	7542	0.137849	889f6fbb57632b5be01b4fcf9decb91f	4971	0.659109	CGCCCGGGTATGTATATCGGCGGCACCGACGAGCGCGCCCTGCACCACCTGTTCGCCGAAGTCCTGGACAACGCCATGGACGAGGCTGTGGCCAAACACGCCAAGCTGATCACCGTGGACCTGGACGCCGAGGGCTATCTGTCGGTCCGCGACGACGGGCGCGGCATCCCGGTCGATCCGCACCCGAAACACCCCGGCAAGTCGGCGCTGGAAGTCGTCATGACCGTCCTACACTCAGGCGGAAAGTTTTCCGGCAAAGCCTATGAAACTTCAGGCGGCCTCCACGGCGT
META-8000bact-129	54712	TGCTGT:AAAAGT	P42	5286	0.096615	5712f0397f779919226ca1537f9539c3	5073	0.959705	CGACCTGGCATGTACATCGGTGACACCGACGATGGCAGCGGTCTGCACCACATGGTGTTCGAGGTGGTCGACAACTCGATCGACGAAGCCCTCGCCGGCCACTGCGACGACATCAGCATCATCATCCACCCGGATGAGTCCATCACCGTTAAAGACAACGGCCGTGGCATCCCGGTAGACGTGCACAAAGAGGAAGGCGTTTCCGCCGCCGAGGTCATCATGACCGTCCTCCACGCTGGCGGTAAGTTCGACGACAACTCCTACAAAGTTTCCGGCGGATTGCACGGTGT
META-8000bact-129	54712	TGCTGT:GAACGA	P38	1381	0.0252413	07ef866bd4d737aded8a96e29715b3d7	1334	0.965967	CGGCCTGCTATGTATATTGGGTCCACCGGTCCACGTGGTCTGCACCACCTGGTCTACGAGATCGTCGACAACTCCGTGGACGAAGCCCTGGCCGGCTACTGCGACACGATCCTCGTGACCATCCTGGAGGACGGCGGCGTCCGCGTCATCGACAACGGTCGAGGCATCCCGGTCGACATCCACCCGGTCGAGAAGAAGTCGACCGTCGAGGTCGTCCTGACCATCCTGCACGCCGGCGGCAAGTTCGGTGGCGGCGGGTACGCGGTCTCCGGAGGCTTACACGGGGT
META-8000bact-129	54712	GCTCAT:TGGAAT	P50	1781	0.0325523	cd732a11b3d2770ce48feda50bf2327c	1617	0.907917	CGGCCTGGTATGTATATCGGCGATGTGCACGACGGCACCGGCCTGCACCACATGGTGTTCGAGGTGGTCGACAACTCGGTCGACGAGGCCCTGGCAGGCCACGCCGATGACATCGTGGTCAAGATCCACGTGGATGGTTCGGTAGCGGTGTCCGATAACGGCCGCGGCGTTCCGGTGGACATCCACAAGGAAGAAGGCGTCTCCGCAGCCGAGGTGATCCTCACCGTGTTGCACGCCGGCGGTAAGTTCGACGACAACAGCTACAAAGTGTCAGGCGGCCTACACGGTGT
META-8000bact-129	54712	AGTACA:TGGAAT	P02	17	0.000310718	809050a2dead1cd88b572fbbd342a2c5	9	0.529412	AGTCCTGGTATGTATATAGGATCCACTGACAGCCGAGGCTTGCATCATTTAGTCTATGAAATCGTCGATAATGCAGTTGACGAAGCATTATCAGGTTATGGCAGTGAGATTGATGTGACCATCCATGAAGACAATAGTATAACTGTTGCAGATAGCGGACGTGGGATGCCTGTAGGAATGCATGCTTCCGGAATACCAACAGTTGAAGTGATTTTTACTGTGCTGCACGCTGGCGGAAAGTTTGGTCAAGGAGGGTACAAAACTTCCGGAGGATTTCACGGGGT
META-8000bact-129	54712	AGTACA:ATTGCG	P06	6633	0.121235	b927a7366e8028c3c0fb0b9e946b6665	5685	0.857078	CGACCAGGCATGTACATCGGCGATACCGATGACGGTACCGGTCTGCATCACATGGTATTCGAGGTCGTGGATAACGCAATCGACGAAGCGCTCGCTGGTCACTGTAGTGACATTGTGGTCACCATCCATGCCGATAACTCCGTATCGGTGCAGGATGATGGACGCGGCATTCCTACCGGTATTCACGAAGAAGAGGGCATCTCTGCAGCTGAAGTGATCATGACCGTGCTGCATGCTGGCGGTAAGTTCGATGATAACTCCTATAAAGTCTCCGGAGGCCTCCACGGTGT
META-8000bact-129	54712	CAGCGC:ATTGCG	P62	706	0.0129039	bfc445d0a45f0f36ec17115bdbff9912	473	0.669972	CGCCCAGCTATGTATATTGGCGATACCGACGACGGGTCGGGCCTCCACCACATGGTGTTCGAGGTCAGCGACAACGCGATCGACGAGGCGCTCGCCGGGCATTGCGACCGGATCGACATCGTCCTGAACGCCGACGGATCGGTCAGCGTCACCGACAATGGCCGCGGCATCCCGACCGGCATCCACACCGAGGAAGGCGTGTCCGCAGCCGAGGTCATCATGACCCAGCTCCACGCCGGCGGTAAGTTCGAGAACACCAACGACGAGAACGCGTACAAGGTCTCAGGTGGTTTCCACGGTGT
META-8000bact-129	54712	CAGCGC:AAAAGT	P66	54	0.000986986	4eda81148d991d9e1c235b90a6cfd208	29	0.537037	CGACCCGCGATGTACATAGGTGACACCGACGATGGCAGCGGTCTGCACCACATGGTGTTCGAGGTGGTCGACAACTCGATCGACGAAGCCCTCGCCGGCCACTGCGACGACATCAGCATCATCATCCACCCGGATGAGTCCATCACCGTTAAAGACAACGGCCGTGGCATCCCGGTAGACGTGCACAAAGAGGAAGGCGTTTCCGCCGCCGAGGTCATCATGACCGTCCTCCACGCTGGCGGTAAGTTCGACGACAACTCCTACAAAGTTTCGGGAGGCTTCCATGGCGT
META-8000bact-129	54712	ATCGTC:ATTGCG	P30	206	0.00376517	5ea73b77beac3471f1d80386c6d4f98c	121	0.587379	CGGCCTGCGATGTATAATGGCGATGTGCACGACGGCACCGGCCTGCACCATATGGTGTTCGAGGTGGTCGATAACTCGGTCGACGAGGCCCTGGCGGGCCACGCCGATGACATCGTGGTCAAGATCCACGTGGATGGCTCGGTAGCGGTGTCGGACAACGGCCGCGGCGTTCCGGTGGACATCCACAAGGAAGAAGGCGTCTCCGCAGCCGAGGTGATCCTCACCGTGCTGCACGCCGGCGGCAAGTTCGACGACAACAGCTACAAAGTGTCTGGAGGATTGCACGGAGT
META-8000bact-129	54712	TCAGCC:CTCTTC	P70	345	0.00630575	d06346b4f268afc2b7343b6cde733587	320	0.927536	AGGCCAGCGATGTATATAGGGTCCACCGGTCCACGTGGTCTGCACCACTTGGTGTACGAGATCGTCGACAACTCCGTGGACGAAGCCCTCGCCGGCTACTGCGACACGATCCTCGTGACCATCCTCGAAGACGGTGGCGTCCGCGTCGTCGACAACGGTCGAGGCATCCCGGTGGACATCCACCCGGTCGAGAAGAAGTCCACGGTCGAGGTCGTCCTCACGATCCTCCACGCCGGCGGTAAGTTCGGCGGCAGCGGCTACGCGGTCTCCGGCGGATTACATGGGGT
META-8000bact-129	54712	GACTTG:AAAAGT	P14	10042	0.183543	0dd5be2434667ab360e11fc3f62e4d32	7984	0.795061	AGCCCTGGGATGTATATCGGCGACACAGACGACGGCAGCGGCCTGCACCATATGGTGTTCGAGGTTGTGGACAACTCGATCGACGAGGCGTTGGCCGGTCACTGTGACGACATCAGCATCATCATACATCCGGATGAGTCGATCACTGTTCGCGACAACGGTCGTGGCATTCCGGTTGATGTGCACAAAGAAGAAGGCGTGTCCGCTGCCGAAGTCATCATGACTGTGTTGCACGCAGGCGGTAAGTTTGACGATAACTCCTACAAGGTATCGGGTGGATTGCATGGGGT
META-8000bact-129	54712	GCTCAT:AGCAGC	P58	1266	0.0231393	7e7f9a49f21594bb4a2a712c6575e288	1039	0.820695	CGACCGGGCATGTACATAGGCGACACCGACGACGGTTCCGGCCTCCACCACATGGTGTTCGAGGTCAGCGACAACGCGATCGACGAGGCGCTGGCGGGGCATTGCGACCGGATCGACATCGTCCTCAACGCCGACGGCTCGGTCAGCGTCACCGACAACGGCCGCGGCATCCCGACCGGCATCCACACCGAGGAAGGCGTGTCCGCAGCCGAGGTCATCATGACCCAGCTCCACGCCGGCGGTAAGTTCGAGAACACCAGCGACGAGAACGCGTACAAGGTCTCTGGTGGACTACACGGAGT
META-8000bact-129	54712	AGTACA:GAACGA	P10	19	0.000347273	bfb64d7f80e0faa7c33a27f7a98b2a5f	9	0.473684	AGTCCTGGAATGTATATTGGCGATACCGATGACGGTACCGGTCTGCATCACATGGTATTCGAGGTCGTGGATAACGCAATCGACGAAGCGCTCGCTGGTCACTGTAGTGACATTGTGGTCACCATCCATGCCGATAACTCCGTATCGGTGCAGGATGATGGGCGCGGCATTCCTACCGGTATTCACGAAGAAGAGGGCATTTCTGCCGCTGAAGTGATCATGACCGTGCTGCATGCTGGCGGTAAGTTCGATGATAACTCCTATAAAGTCTCGGGCGGTCTACACGGAGT
META-8000bact-129	54712	TCAGCC:TCGTAG	P74	1163	0.0212568	0e8b08c458f3bcb1945499852fe2c10a	331	0.284609	AGGCCTGCTATGTATATTGGCGATACCGACGACGGTTCGGGTCTGCATCACATGGTCTACGAAGTCGTGGACAATGCGATCGATGAGGCGCTGGCCGGCCATGCCGATATCGTCACCGTGACGCTGAATGCTGATGGCTCGGTCACCGTGACTGACAACGGCCGCGGTATCCCGGCGGATATCCACACGGGCGAGGGCATTTCGGCGGCCGAAGTAATCATGACCCAGCTGCATGCCGGCGGTAAGTTCGACCAGAATTCCTACAAGGTTTCAGGCGGACTACACGGGGT
META-8000bact-129	54712	GACTTG:CTCTTC	P18	3193	0.0583601	fe12e0a7e27f743eeebee28df0b3cf13	3018	0.945193	CGTCCAGCGATGTATATCGGCGATACAGACGACGGTAGCGGTCTGCATCACATGGTATTCGAGGTGGTTGATAACTCGATCGACGAAGCATTGGCAGGCCATTGCGACGACATCAGTATCATCATCCATCCTGATGAATCGATCACCGTCCGCGACAACGGTCGCGGTATTCCGGTAGACGTGCACAAAGAAGAAGGCGTGTCGGCAGCCGAGGTCATCATGACCGTGCTCCACGCTGGCGGTAAGTTCGACGACAACTCGTACAAGGTGTCAGGAGGCTTACACGGTGT
META-8000bact-129	54712	TGCTGT:CTCTTC	P46	81	0.00148048	6ad615b73be22310d1937fdad107f86e	38	0.469136	CGGCCGGGTATGTATATAGGGTCCACCGGACCCCGCGGCTTGCACCACTTGGTTTACGAAGTGGTGGATAACTCTGTTGACGAGGCATTGGCCGGTTACTGCAGCCACATCGAGGTCACCCTCCGCGCCGACGGCGGTGTCCGCGTTGTTGACGACGGTCGCGGCATCCCCGTGGACATCCACCCCACCGAGGGCAAACCTACGGTTGAAGTGGTCATGACCATCCTCCACGCCGGCGGTAAGTTCGGCGGCGGCGGTTACGCTGTTTCCGGCGGCTTTCACGGGGT
META-8000bact-129	54712	ATCGTC:AGCAGC	P34	4979	0.0910038	5f47f56440383040873fe6c904d071d2	2116	0.424985	CGGCCCGCCATGTATATCGGCGATACAGACGACGGTAGCAGTCTGCATCACATGGTATTCGAGGTGGTTGATAACTCGATCGACGAAGCATTGGCAGGCCATTGCGACGACATCAGTATCATCATCCATCCTGATGAATCGATCACCGTCCGCGACAACGGTCGCGGTATTCCGGTAGACATGCACAAAGAAGAAGGCGTGTCGGCAGCCGAGGTCATCAAGACCGTGCTCCACGCTGGCGGTAAGTTCGACGACAACTCGTACAAGGTGTCGGGCGGTTTACACGGAGT
META-8000bact-129	54712	GACTTG:TCGTAG	P22	6596	0.120559	69e92ef528d729a23d5f77487476ff93	6224	0.943602	AGTCCGGGTATGTACATCGGTGACACCGATGATGGCAGCGGTCTGCACCACATGGTGTTCGAGGTGGTCGACAACTCGATCGACGAAGCCCTCGCCGGCCACTGCGACGACATCAGCATCATCATCCACCCGGATGAGTCCATCACCGTTAAAGACAACGGCCGTGGCATCCCGGTAGACGTGCACAAAGAGGAAGGCGTTTCCGCCGCCGAGGTCATCATGACCGTCCTCCATGCTGGCGGTAAGTTCGACGACAACTCCTACAAAGTATCGGGTGGACTCCATGGAGT
META-8000bact-13	38462	GACTTG:TCGTAG	P21	544	0.0141438	280656b8e1526ff96ba728eb67ca2ab8	460	0.845588	CGACCTGGTATGTATATAGGCGATACAGACGATGGCAGCGGTCTGCACCACATGGTGTTCGAGGTGGTTGATAACTCGATCGACGAAGCACTGGCCGGCCATTGCGACGACATCAGTATCATCATCCACCCAGACGAATCGATTACCGTGCGCGACAACGGCCGCGGTATTCCGGTAGACGTCCATAAAGAAGAAGGCGTTTCGGCAGCCGAGGTCATCATGACCGTGCTGCACGCCGGCGGTAAATTCGACGACAACTCCTACAAGGTTTCCGGTGGTCTACACGGCGT
META-8000bact-13	38462	TGCTGT:CTCTTC	P45	13	0.000337996	752618753acec5b5a29121ee173334b5	8	0.615385	CGTCCCGGGATGTATATCGGCTCGAACGGATCCCCGGGCCTGATGCACTGCCTCTGGGAGATCATCGACAACGCCGTCGACGAGGCCGTCGCGGGCAACGGCTCGAAGATCGACATCATCCTGCATGAGGACGGCAGTGTCGAGGTCCACGACCGCGGTCGCGGCATCCCCGTCGACGTCGAACCGCGCACCGGTCTCACCGGCGTCGAGGTCGTCTTCACGAAGCTGCATGCCGGCGGCAAGTTTGGTGGAGGCTCGTACGCGGCATCGGGCGGTCTGCATGGCGT
META-8000bact-13	38462	GACTTG:CTCTTC	P17	4827	0.1255	b284d10bab7a4957e66fa1bd65cfcbe7	4560	0.944686	CGACCAGCGATGTATATAGGTGACACCGACGATGGCAGCGGTCTGCACCACATGGTGTTCGAAGTGGTCGACAACTCGATCGACGAAGCCCTCGCCGGCCACTGCGACGACATCAGCATCATCATCCACCCGGATGAGTCCATCACCGTTAAAGACAACGGCCGTGGCATCCCGGTAGACGTGCACAAAGAGGAAGGCGTTTCCGCCGCCGAGGTCATCATGACCGTCCTCCACGCTGGCGGTAAGTTCGACGACAATTCCTACAAAGTATCAGGCGGCTTCCATGGGGT
META-8000bact-13	38462	TCAGCC:TCGTAG	P73	8571	0.222843	cdcfb9ad000d867c7fcaef482cf4c63f	7958	0.92848	AGTCCTGCAATGTACATTGGTGACACCGACGATGGCAGCGGTCTGCACCACATGGTGTTCGAGGTGGTCGATAACTCGATCGACGAAGCTCTAGCCGGCCACTGCGACGACATCAGCATTATTATTCACCCGGATGAATCCATCACCGTTCGCGACAACGGCCGTGGCATCCCGGTTGGCGTGCACAAGGAAGAAGGCGTTTCTGCAGCCGAGGTCATCATGACCGTGCTGCACGCCGGCGGTAAGTTCGACGATAACTCCTACAAGGTATCGGGCGGACTACACGGCGT
META-8000bact-13	38462	ATCGTC:AGCAGC	P33	164	0.00426395	395cd55b267384f03de314b5a762ef8c	102	0.621951	AGACCTGGTATGTATATAGGCGACGTCCATGACGGCACCGGTCTGCACCACATGGTGTTCGAAGTCGTCGACAACTCCATCGACGAAGCGCTGGCAGGCCACGCCGACCACGTTGCGGTGACGATCCACGCCGACGGCTCGGTCTCCGTGTCCGACAACGGCCGTGGCATCCCCACCGGCAAGCACGGTCAGATGAGCCAGAAGCTCGGCCGCGACGTGTCTGCTGCCGAAGTGGTCATGACCGTGCTGCACGCGGGCGGCAAGTTCGACGACAACAGCTACAAGGTTTCAGGTGGCCTGCACGGCGT
META-8000bact-13	38462	AGTACA:GAACGA	P09	4812	0.12511	ca2d99e815be508485ef11f6ce3e295c	4119	0.855985	AGTCCTGGTATGTACATAGGCGATACCGATGACGGCACCGGTCTGCACCACATGGTATTCGAGGTTGTGGATAACGCTATCGACGAAGCACTCGCGGGTCACTGTAAAGATATTATCGTCACCATTCACGGCGATAACTCCGTTTCCGTACAGGATGATGGCCGTGGTATCCCGACCGGTATTCACCCGGAAGAGGGCGTGTCTGCTGCAGAAGTCATCATGACCGTTCTGCACGCGGGCGGTAAGTTTGATGATAACTCGTACAAAGTGTCAGGAGGTTTGCATGGCGT
META-8000bact-13	38462	GCTCAT:AGCAGC	P57	7	0.000181998	c4be0d62fd9b45a21d7d7f79eb677bdf	4	0.571429	AGACCTGCTATGTATATTGGGTCGACCGACTCCCGGGGCCTGATGCACTGTCTGTGGGAGATCATCGACAACTCGGTCGACGAGGCGCTGGGCGGGCACGGCGACACCATCGACGTCGTGTTGCACTCCGACGACAGCGTCGAGGTCCGCGACAGCGGACGCGGGGTGCCCGTCGACATCGAACCCAAGACGGGTCTGAGCGGTGTCGAGGTCGTGTTCACGAAGCTGCACGCCGGCGGGAAGTTCGGCGGCGGGTCCTACACGTCGTCTGGAGGATTACACGGTGT
META-8000bact-13	38462	GACTTG:AAAAGT	P13	1075	0.0279497	c26e34ab3622e2432caf7647beb6198e	691	0.642791	CGGCCGGCGATGTACATCGGAGATGTGGGGGTTCGAGGGCTACATCATTTGGTTTATGAGGTTGTTGATAACTCTATTGATGAGGCGATGGGAGGACATTGTGATACTATTGGTGTTGCAATTAACGAAGGTGGTTCAGTAACAGTTGAAGATAACGGTCGTGGTATTCCAGTTGATTTACATAAAAAAGAAGGTGTTTCGGCACTTGAAGTAGTAATGACCAAGATTGGTGCCGGAGGTAAATTCGATAAGGATTCTTATAAAGTTTCGGGTGGATTCCATGGGGT
META-8000bact-13	38462	TCAGCC:CTCTTC	P69	42	0.00109199	26f204978427423d5b4e92d5ef8e33a6	8	0.190476	AGACCCGGAATGTATATTGGTGACACCGATGATGGCAGCGGTCTGCACCACATGGTGTTCGAAGTGGTCGACAACTCGATCGACGAAGCCCTCGCCGGCCACTGCGACGACATCAGCATCATCATCCACCCGGATGAGTCCATCACCGTTAAAGACAACGGCCGTGGCATCCCGGTAGACGTGCACAAAGAGGGAGGCGTTTCCGCCGCCGAGGTCATCATGACCGTCCTCCATGCTGGCGGTAAGTTCGACGACAATTCCTACAAAGTATCAGGCGGCCTGCACGGCGT
META-8000bact-13	38462	ATCGTC:ATTGCG	P29	1104	0.0287037	7e20b3a8465bf250896010646aa79fe6	1057	0.957428	AGTCCAGGTATGTATATTGGCGACACAGACGATGGCAGCGGCCTCCACCATATGGTGTTTGAGGTTGTGGACAACTCGATCGACGAGGCGTTGGCCGGTCACTGTGACGACATCAGTATCATCATTCACCCGGACGAATCGATCACTGTTCGTGACAACGGTCGCGGCATTCCGGTTGACGTGCATAAAGAAGAAGGCGTTTCAGCGGCCGAAGTCATCATGACTGTATTGCACGCTGGCGGTAAGTTCGACGACAACTCCTACAAGGTGTCAGGCGGACTGCACGGCGT
META-8000bact-13	38462	CAGCGC:AAAAGT	P65	4289	0.111513	8af5f247114b981b02c0d3058c25cb10	3680	0.858009	CGGCCGGCAATGTATATAGGCGACACGGATGACGGTACCGGCCTGCACCATATGGTATTTGAGGTGGTAGATAACGCTATCGACGAGGCGCTCGCGGGTCACTGTAAAGATATCGTCGTGACGATCCACGCCGATAACTCCGTGTCGGTCTCGGATGATGGCCGTGGGATCCCGACCGGTATTCACCCGGAAGAGGGCGTCTCCGCCGCTGAAGTTATCATGACCGTGCTGCACGCAGGCGGTAAATTCGATGATAACTCCTATAAAGTGTCTGGTGGTTTTCATGGGGT
META-8000bact-13	38462	CAGCGC:ATTGCG	P61	18	0.000467994	d3b23691a9c37e3ca6aa3f739ddb511f	16	0.888889	AGCCCTGGTATGTATATTGGCGACACGGATGACGGTACCGGCCTGCACCATATGGTATTTGAGGTGGTAGATAACGCTATCGACGAGGCGCTCGCGGGTCACTGTAAAGATATCGTCGTGACGATCCACGCCGATAACTCCGTGTCGGTCTCGGATGATGGCCGTGGGATCCCGACCGGTATTCACCCGGAAGAGGGCGTCTCCGCCGCTGAAGTTATCATGACCGTGCTGCACGCAGGCGGTAAATTCGATGATAACTCCTATAAAGTGTCCGGAGGTCTTCATGGTGT
META-8000bact-13	38462	AGTACA:TGGAAT	P01	146	0.00379595	165154f4a4b4932e7b2163586ed67677	100	0.684932	CGTCCGGCTATGTACATTGGCGACACTGATGACGGTAGCGGTCTGCACCACATGGTGTTCGAGGTGGTCGACAACTCCATCGACGAAGCTTTGGCCGGTCACTGCGACGACATCAGCATTATCATCCACCCGGATGAGTCGATTACCGTGCGCGACAATGGTCGCGGCATTCCGGTAGACGTGCACAAAGAAGAAGGCGTTTCGGCGGCAGAGGTCATCATGACCGTGCTCCACGCTGGCGGTAAGTTCGACGACAATTCCTATAAAGTCTCAGGAGGACCTCACGGCGT
META-8000bact-13	38462	GCTCAT:TGGAAT	P49	6316	0.164214	91c6a9613214a4b4d28e991d84153c80	6126	0.969918	AGGCCCGCGATGTACATTGGTGACACCGACGATGGCAGCGGTCTGCACCACATGGTGTTCGAAGTGGTCGACAACTCGATCGACGAAGCCCTCGCCGGCCATTGCGACGACATCAGCATCATCATTCACCCGGACGAATCCATCACCGTTAAAGACAACGGTCGTGGCATCCCGGTAGACGTGCATAAAGAGGAAGGCGTTTCCGCCGCAGAGGTCATCATGACCGTCCTCCACGCTGGCGGTAAGTTCGACGACAACTCCTACAAAGTATCAGGCGGCTTACACGGTGT
META-8000bact-13	38462	AGTACA:ATTGCG	P05	1401	0.0364256	ac3ae53849dd0fe3b1fc61341e234569	1078	0.76945	CGTCCGGGAATGTACATTGGTGACACCGACGATGGCAGCGGTCTGCACCACATGGTCTTCGAGGTAGTCGACAACTCCATCGATGAAGCGCTCGCTGGCCACTGCGACGGCATCAGCATCATCATCCACCCGGACGAATCCATCACCGCTCGCGACAACGGTCGTGGTATCCCGGTAGACGTGCACGAAGAAGAAGGCGTCTCAGCAGCCGAGGTCATCATGACCGTGCTGCACGCCGGCGGTAAATTCGACGACAACTCCTACAAAGTATCCGGAGGCCTTCATGGAGT
META-8000bact-13	38462	TGCTGT:GAACGA	P37	567	0.0147418	d2ea13c24ff7a0faad77bdaf0d20cda2	408	0.719577	CGCCCGGGTATGTACATTGGGTCCACCGGTCCACGTGGTCTGCACCACCTGGTCTACGAGATCGTCGACAACTCCGTGGACGAAGCCCTCGCCGGCTACTGCGACACGATCCTCGTGACCATCCTCGAGGACGGTGGCGTCCGCGTCGTCGACAACGGTCGAGGCATCCCGGTGGACATCCACCCGGTCGAGAAGAAGTCCACGGTCGAGGTCGTCCTCACGATCCTCCACGCCGGCGGCAAGTTCGGCGGCAGCGGCTACGCGGTCTCTGGAGGCTTGCATGGGGT
META-8000bact-13	38462	TGCTGT:AAAAGT	P41	1409	0.0366336	3afcb0e68748598a5cd818620d1cb53b	831	0.58978	AGTCCGGCTATGTATATTGGCGACACCGACGACGGCTCGGGTCTGCACCACATGGTCTACGAGGTCGTCGACAACGCGATCGACGAGGCGCTCGGCGGCTATGCCGACCTCGTGACGGTGACGTTGAACGCCGACGGCTCTGTGACGGTGACCGACAATGGTCGCGGCATTCCGACCGACATCCACAAGGAAGAGGGCGTTTCGGCGGCCGAGGTCATCATGACCCAGCTGCATGCCGGCGGCAAGTTCGACCAGAATTCCTACAAGGTCTCTGGCGGCTTACACGGAGT
META-8000bact-13	38462	GCTCAT:TCGTAG	P53	98	0.00254797	1c2f7a495610ac55555c8c525cc05082	30	0.306122	AGCCCTGGCATGTACATTGGATCCACGGGTCCGCGTGGTCTGCACCACCTGGTCTACGAGATCGTCGACAACTCCGTCGACGAGGCCCTCGCCGGGTACGCCGACACCATCTTCGTGACGATGCTCGCCGACGGCGGCGTCCGGGTCATCGACAACGGTCGCGGCATTCCCGTCGACCCGCACTCTTCCGACCCGACCAAGTCGACGGTCGAGGTCGTGCTGACGATCCTGCACGCGGGCGGAAAGTTCGGCGGCGGCGCGTATGCCGTCTCAGGTGGCCTCCACGGGGT
META-8000bact-13	38462	ATCGTC:TGGAAT	P25	332	0.0086319	b0c3d32b4cf2dd431cf8577a98fd4c64	195	0.587349	AGACCTGGTATGTACATAGGCGATACCGACGATGGTTCCGGTCTGCACCACATGGTCTACGAAGTCGTGGATAACGCCATCGATGAAGCGCTGGCCGGTCACGCCGATCTGGTTACCGTCACGCTGAATGCAGATGGTTCGGTATCGGTAACCGACAATGGTCGCGGTATTCCGACCGATATCCACACCGGTGAAGGCGTCTCCGCCGCTGAAGTCATCATGACGCAGCTCCACGCGGGCGGTAAGTTCGACCAGATCTCCTACAAGGTTTCGGGCGGACTTCATGGGGT
META-8000bact-130	55385	GCTCAT:TCGTAG	P54	71	0.00128194	4de98471d257303b1af9f44e694889fa	39	0.549296	CGTCCGGGTATGTACATTGGTTCCACCGGCCCGCGCGGCCTGCACCACCTCGTCTACGAGGTGGTCGACAACTCGGTCGACGAAGCCCTCGCCGGATACTGCGACCTGATCCTGGTCACGATGCGCGAAGACGGCTCGATCCGCGTGCGCGACAACGGCCGTGGCATCCCCGTCGACATCAACAAGCAGGAACAGAAGTCGACCGTCGAGGTCGTCATGACCATCCTGCACGCCGGCGGAAAGTTCGGCGGCGGCGGGTACTCGGTCTCAGGCGGTCTACACGGTGT
META-8000bact-130	55385	TGCTGT:AAAAGT	P42	583	0.0105263	e26ccc52cc15eb03df03b5b9de9691a7	441	0.756432	CGGCCCGCTATGTATATTGGAGATGTGGGAGTTAGAGGACTTCATCATCTTGTTTATGAGGTTGTTGATAACTCTATTGATGAGGCGATGGGCGGACATTGTGATACTATTGGTGTTGCAATAAACGAAGATGGTTCTGTAACAGTTGAAGACAACGGCCGTGGTATTCCGGTCGATTTACATAAAAAAGAAGGCGTTTCTGCACTTGAGGTAGTAATGACTAAAATTGGTGCCGGAGGTAAATTTGATAAAGATTCTTATAAAGTTTCCGGAGGCTTCCACGGCGT
META-8000bact-130	55385	GCTCAT:TGGAAT	P50	1605	0.028979	8b81f4045237ac79c7af035fb40719ee	1547	0.963863	CGGCCAGGGATGTATATTGGAGATGTGGGGGTTCGAGGGCTACATCATTTGGTTTATGAGGTTGTTGATAACTCTATTGATGAGGCGATGGGAGGACATTGTGATACTATTGGTGTTGCAATTAACGAAGATGGTTCAGTAACAGTTGAAGATAACGGTCGTGGTATTCCAGTTGATTTACATAAAAAAGAAGGTGTTTCGGCACTTGAAGTAGTAATGACCAAGATTGGTGCCGGAGGTAAATTCGATAAGGATTCTTATAAAGTTTCGGGCGGCCTCCACGGAGT
META-8000bact-130	55385	CAGCGC:AAAAGT	P66	31	0.000559718	c6c7ecf4762b3aab09b76d7fdf8362aa	12	0.387097	CGACCAGCGATGTACATTGGATCGACCGACTCGCGCGGACTCATGCACTGCGTGTGGGAGATCATCGACAACTCGGTCGATGAGGCGCTCGGCGGCCACGGTTCCGAGATCGAGATCCAGCTGCACGCCGACTCCAGTGTCGAGGTCCGGGACCGGGCTCGAGGCATCCCCGTCGACATCGAACCGAAGACCGGGCTGTCGGGTGTCGAGGTCGTCTTCACCAAGCTTCACGCCGGCGGAAAGTTCGGTTCCGGGCCGTATGCGGCATCCGGCGGCCTTCATGGAGT
META-8000bact-130	55385	ATCGTC:ATTGCG	P30	6974	0.125919	795e0c7207b51590b4d96bf94145dbdd	6160	0.883281	AGTCCAGGCATGTACATTGGCGATACCGATGACGGTACCGGTCTGCATCATATGGTATTCGAGGTCGTGGATAACGCAATCGACGAAGCGCTCGCTGGTCACTGTAGTGACATTGTGGTCACCATCCATGCCGATAACTCCGTATCGGTGCAGGATGATGGACGCGGCATTCCTACCGGTATTCACGAAGAAGAGGGCATTTCTGCCGCTGAAGTGATCGTGACCGTGCTGCATGCTGGCGGTAAGTTCGATGATAACTCCTATAAAGTCTCCGGAGGCCTACACGGTGT
META-8000bact-130	55385	TCAGCC:CTCTTC	P70	41	0.000740273	fecc14b294ce173a0146ecc2d0474eba	31	0.756098	AGCCCAGCTATGTATATAGGGTCCACCGGTCCACGTGGTCTGCACCACTTGGTCTACGAGATCGTCGACAACTCCGTGGACGAAGCCCTCGCCGGCTACTGCGACACGATCCTCGTGACCATCCTCGAAGACGGTGGCGTCCGCGTCGTCGACAACGGTCGAGGCATCCCGATGGACATCCACCCGGTCGAGAAGAAGTCCACGGTCGAGGTCGTCCTCACGATCCTCCACGCCGGCGGTAAGTTCGGCGGCAGCGGCTACGCGGTCTCAGGCGGTCTCCACGGGGT
META-8000bact-130	55385	GACTTG:AAAAGT	P14	11421	0.206211	ec09806319d1af4a12a049e53d71f915	7175	0.628229	AGGCCCGGTATGTACATCGGTGACACCGACGATGGCAGCGGTCTGCACCACATGGTGTTCGAGGTGGTCGACAACTCGATCGACGAAGCCCTCGCCGGCCATTGCGACGACATCAGCATCATCATCCACCCGGACGAGTCCATCACCGTTAAAGACAACGGTCGTGGCATCCCGGTAGACGTGCACAAAGAAGAAGGCGTCTCGGCAGCCGAGGTCATCATGACCGTGCTGCACGCCGGCGGTAAGTTCGACGACAACTCCTACAAAGTATCTGGTGGCTTACACGGTGT
META-8000bact-130	55385	AGTACA:GAACGA	P10	6333	0.114345	29e46e9dc788dca09630b3b63e8a23d0	5994	0.946471	AGACCTGGCATGTATATTGGTGATACTGATGACGGCACCGGTCTGCACCACATGGTATTCGAGGTCGTGGACAACGCTATCGACGAAGCACTCGCTGGCCACTGTAGCGACATTCAGGTGACGATCCACGCCGACAACTCCGTCTCGGTGCAGGATGATGGCCGTGGTATCCCAACCGGTATCCACGAAGAGGAAGGGGTGTCTGCGGCACAGGTCATCATGACCGTACTGCACGCCGGCGGTAAGTTTGACGACAACTCCTATAAGGTTTCCGGCGGATTCCACGGAGT
META-8000bact-130	55385	TCAGCC:TCGTAG	P74	1073	0.0193735	15040d70696d099ae8fc28665c035c15	400	0.372787	CGGCCAGCTATGTATATTGGCGGCACCGACGAAAAGGCGCTGCATCACCTGTTTGCCGAAGTCATCGACAATTCGATGGACGAAGCGGTTGCCGGACACGCCAACTTCATCGACGTCCATCTCGATGCCGAAGGCTGCCTGTCCGTCACCGATAACGGCCGCGGCATCCCGGTCGAGAACCATCCGAAATTTCCGGGCAAGTCGACGCTCGAAGTGATCATGACCATCCTGCATGCGGGCGGTAAGTTCGACAGCAAGGTCTATGAGACCTCAGGTGGATGTCACGGGGT
META-8000bact-130	55385	GACTTG:CTCTTC	P18	3526	0.0636634	720610fc3b1e0ecbdda95ccf41ed549d	3232	0.916619	AGACCCGCGATGTACATTGGTGACACCGACGATGGCAGCGGTCTGCACCACATGGTGTTCGAGGTGGTCGACAACTCGATCGACGAAGCCCTCGCCGGCCATTGCGACGACATCAGCATCATCATCCACCCGGACGAGTCCATCACCGTTAAAGACAACGGTCGTGGCATCCCGGTAGACGTGCATAAAGAGGAAGGCGTTTCCGCCGCCGAGGTCATCATGACCGTCCTCCACGCTGGCGGTAAGTTCGACGACAACTCCTACAAGGTTTCAGGTGGCCTGCATGGAGT
META-8000bact-130	55385	ATCGTC:AGCAGC	P34	132	0.00238332	bb9c689acce8ef2d10f0d55f3304323d	120	0.909091	AGGCCTGCTATGTATATTGGTGATACTGGTGTAAAGGGTTTGCATCATTTGGTTTATGAGGTTGTGGATAACTCTATTGATGAGGCTTTAGCCGGTCATGCAGATACAATCGACGTCAGGATTTTAGAAGGAAACTCCATCCGGGTTGAAGATAACGGTCGTGGTATTCCAACCGGAATTAATACAAAAGAAAATAAATCGGCACTAGAAATCGTAATGACGGTTCTACACGCGGGTGGTAAATTTGATAAGGATACTTATAAAGTTTCGGGAGGATTTCACGGCGT
META-8000bact-130	55385	GACTTG:TCGTAG	P22	6667	0.120376	38c34c73b102096b8c10cf8c123e03f3	6238	0.935653	AGTCCAGGCATGTACATTGGTGACACCGATGATGGCAGCGGTCTGCACCACATGGTGTTCGAGGTGGTCGACAACTCGATCGACGAAGCCCTCGCCGGCCACTGCGACGACATCAGCATCATCATCCACCCGGATGAGTCCATCACCGTTAAAGACAACGGCCGTGGCATCCCGGTAGACGTGCACAAAGAGGAAGGCGTTTCCGCCGCCGAGGTCATCATGACCGTCCTCCATGCTGGCGGTAAGTTCGACGACAACTCCTACAAAGTATCCGGAGGATTGCATGGGGT
META-8000bact-130	55385	ATCGTC:TGGAAT	P26	27	0.000487497	f966e89511e800238df01cb4e9be219c	14	0.518519	AGCCCTGCTATGTATATCGGCGATACCGATGACGGTACCGGTCTGCATCACATGGTATTCGAGGTCGTGGATAACGCAATCGACGAAGCGCTCGCTGGTCACTGTAGTGACATTGTGGTCACCATCCATGCCGATAACTCCGTATCGGTGCAGGATGATGGACGCGGCATTCCTACCGGTATTCACGAAGAAGAGGGCATTTCTGCCGCTGAAGTGATCATGACCGTGCTGCATGCTGGCGGTAAGTTCGATGATAACTCCTATAAAGTTTCCGGCGGATTTCATGGTGT
META-8000bact-130	55385	TGCTGT:GAACGA	P38	29	0.000523607	bc379bcb7dfc8bd7a4edd6beec5392db	15	0.517241	AGACCGGGAATGTATATTGGCGACACCGACGACGGCTCGGGCCTCCACCACATGGTGTTCGAGGTCAGCGACAACGCGATCGACGAGGCGCTCGCCGGGCATTGCGACCGGATCGACATCGTCCTCAACGCCGACGGCTCGGTCTCCGTCACCGACAACGGCCGCGGTATCCCGACCGGTATCCACACCGAGGAAGGCGTGTCCGCAGCCGAGGTCATCATGACCCAGCTCCACGCCGGCGGTAAGTTCGAGAACACTAACGACGAGAACGCCTACAAGGTCTCGGGCGGTTTACATGGGGT
META-8000bact-130	55385	AGTACA:TGGAAT	P02	8640	0.155999	02eef4fb406174cf8150f825e48cd9b2	7738	0.895602	AGGCCAGGTATGTACATCGGTGATACGGATGACGGCACCGGTCTGCACCACATGGTATTTGAGGTCGTAGATAACGCTATCGACGAAGCACTTGCCGGTCACTGTAAAGACATCGTTGTCACCATTCATGCTGATAACTCTGTCTCAGTAACCGATGATGGTCGTGGTATTCCTACTGGTATTCACCCGGAAGAAGGTGTGTCTGCTGCCGAAGTTATTATGACCGTGCTTCATGCCGGCGGTAAGTTCGATGACAACTCCTATAAAGTTTCAGGCGGCTTACATGGCGT
META-8000bact-130	55385	AGTACA:ATTGCG	P06	1341	0.0242123	246fab133f82c59a11e4860b6c834ae5	1131	0.8434	AGCCCCGCAATGTATATAGGCGACACCGATGATGGTAGCGGTCTGCACCACATGGTGTTCGAGGTGGTCGATAACTCCATCGACGAAGCTCTGGCCGGTCACTGCGACGACATCAGCATTATCATCCACCCGGATGAATCCATCACCGTGCGTGACAACGGTCGTGGCATCCCGGTAGACGTGCACAAAGAAGAAGGCGTTTCGGCGGCAGAGGTCATCATGACCGTGCTCCACGCTGGCGGTAAGTTCGACGACAACTCCTATAAAGTATCTGGTGGTTTGCACGGAGT
META-8000bact-130	55385	CAGCGC:ATTGCG	P62	3	5.41663e-05	57aef765a08d1f17d73bf164172804bd	1	0.333333	CGACCTGGAATGTACATTGGCGATACCGATGACGGTACCGGTCTGCATCACATGGTATTCGAGGTCGTGGATAACGCAATCGACGAAGCGCTCGCTGGTCACTGTAGTGACATTGTGGTCACCATCCATGCCGATAACTCCGTATCGGTGCAGGATGATGGACGCGGCATTCCTACCGGTATTCACGAAGAAGAGGGCATTTCTGCCGCTGAAGTGATCATGACCGTGCTGCATGCTGGCGGTAAGTTCGATGATAACTCCTATAAAGTCTCCGGTGGCTTTCACGGGGT
META-8000bact-130	55385	GCTCAT:AGCAGC	P58	2201	0.03974	90a3d4b073dac24bf5dbbc41c904570f	1631	0.741027	CGCCCTGCTATGTACATTGGCGATACCGACGACGGGTCGGGCCTCCACCACATGGTGTTCGAGGTCAGCGACAACGCGATCGACGAAGCGCTCGCCGGGCATTGCGACCGGATCGACATCGTCCTGAACGCCGACGGTTCGGTCAGCGTCACCGACAATGGCCGTGGCATCCCGACCGGCATCTACACCGAGGAAGGCGTCTCGGCCGCCGAGGTCATCATGACCCAGCTCCACGCCGGCGGTAAGTTCGAGAACACCAACGACGAGAACGCATACAAGGTCTCCGGCGGTTTCCATGGCGT
META-8000bact-130	55385	TGCTGT:CTCTTC	P46	403	0.00727634	f9f28139d125ee35c8f50cf7f569d66b	368	0.913151	AGACCCGGGATGTATATCGGCTCCACGGACTCCCGCGGTCTCATGCACTGCCTGTGGAAATCATCGATAACGCCGTGGATGAGGCACTGGCCGGCTTTGGACATGACATCAAAGTCATCCTGCACGCGGACAACTCAGTGGAAATCCATGATGATGGGCGCGGTATTCCCGTGGACCTTGAACCTAAGACCGGCCTCTCCGGCGTCGAGGTTGTGTTCACCAAGCTGCACGCAGGAGGTAAGTTCGGCGGTGGTTCCTACACTGCCTCTGGCGGATTTCACGGAGT
META-8000bact-131	45355	GACTTG:TCGTAG	P22	5636	0.124264	1f252a75b136f2070c54f40860a6d262	2392	0.424414	CGTCCTGCGATGTATATTGGTGACACCGATGATGGCAGCGGTCTGCACCACATGGTGTTCGAGGTGGTCGACAACTCGATCGACGAAGCCCTCGCCGGCCACTGCGACGACATCAGCATCATCATCCACCCGGATGAGTCCATCACCATTAAAGACAACGGCCGTGGCATCCCGGTAGACGTGCACAAAGAGGAAGGCGTTTCCGCCGCCGAGGTCATCATGACCGTCCTCCATGCTGGCGGTAAGTTCGACGACAACTCCTACAAAGTATCTGGTGGTTTTCATGGCGT
META-8000bact-131	45355	AGTACA:GAACGA	P10	65	0.00143314	236b779175fdf7e5f21b9c3ac9fe7472	31	0.476923	AGGCCTGCAATGTATATTGGCGACACTGATGACGGTAGCGGTCTGCACCACATGGTGTTCGAGGTGGTCGACAACTCCATCGACGAAGCTCTGGCCGGTCACTGCGACGACATCAGCATCATCATCCACCCGGATGAGTCCATCACCGTGCGCGACAACGGTCGCGGCATCCCGGTAGACGTGCATAAAGAAGAAGGCGTTTCGGCGGCAGAGGTCATCATGACCGTGCTCCACGCTGGCGGTAAGTTCGACGACAACTCCTACAAAGTCTCGGGAGGATTCCATGGAGT
META-8000bact-131	45355	TGCTGT:CTCTTC	P46	41	0.00090398	27b3ea4e04995e9233f98671b1bc86a8	33	0.804878	AGGCCTGGTATGTATATCGGAGATGTAGGAGTAAGAGGTCTTCATCATTTGGTTTATGAGGTAGTAGATAACTCTATTGACGAAGCTCTTGCGGGTCATTGCGATACGATATTAGTTACAATACATAAGGGAGAAGGTATCTCTGTAAAAGATAATGGTAGAGGTATTCCTGTAGATCTTCACGAAAAAGAACAAAAGTCTGCTCTAGAAGTGGTTATGACCAAAATTGGCGCAGGGGGAAAATTTGACAAAGATTCTTACAAGGTTTCTGGTGGCCTTCATGGAGT
META-8000bact-131	45355	GACTTG:CTCTTC	P18	2208	0.0486826	bdefb62851b9b771acd4b809a02cb33d	2149	0.973279	AGTCCGGGTATGTACATTGGCGATACAGACGACGGTAGCGGTCTGCATCACATGGTATTCGAGGTGGTTGATAACTCGATCGACGAAGCATTGGCAGGCCATTGCGACGACATCAGTATCATCATCCATCCTGATGAATCGATCACCGTCCGCGACAACGGTCGCGGTATTCCGGTAGACGTGCACAAAGAAGAAGGCGTGTCGGCAGCCGAGGTCATCATGACCGTGCTCCACGCTGGCGGTAAGTTCGACGACAACTCGTACAAGGTGTCAGGAGGTCTGCACGGCGT
META-8000bact-131	45355	TCAGCC:TCGTAG	P74	2391	0.0527175	3e0af91088ac018163ea184798617d69	2233	0.933919	CGGCCTGCTATGTACATCGGCGATACCTCCGACGGTTCGGGCCTGCACCACCTGGTGTTCGAGGTGGTCGACAACTCGATCGACGAGGCCCTGGCCGGCCACTGCGACGACATCGTCGTCACCATCCACTCCGACAACAGCATCTCCGTCACCGACAACGGCCGCGGCATCCCCACCGGCGTCAAGATGGACGACAAGCACGAGCCCAAGCGCAGTGCCGCCGAGATCGCGCTGACAGAGCTGCACGCCGGCGGCAAGTTCAACCAGAACAGCTACAAGGTCTCCGGCGGATTTCATGGTGT
META-8000bact-131	45355	ATCGTC:AGCAGC	P34	43	0.000948076	30d01b4ae6dc6e75994bc423f3c558fd	17	0.395349	CGGCCTGCTATGTATATCGGCTCCACCGGCCCCCGCGGTTTGCACCACCTGGTCTATGAAGTGGTGGACAACTCGGTGGACGAGGCCCTGGCCGGCTACTGCACGCACATCGAAATCGTGCTGCAGGCCGACGGCGGGGTCAAGGTGGTCGACAACGGCCGCGGCATCCCCGTGGACATGCACCCCACCGAGCACAAGCCCGCCGTGGAAGTCGTCATGACGATCCTGCACGCCGGCGGCAAGTTCGGCGGCGGCGGATATGCCGTCTCAGGAGGACTACACGGTGT
META-8000bact-131	45355	GCTCAT:AGCAGC	P58	4501	0.0992393	809a55750fe73be24f285148433b6ffb	4103	0.911575	AGACCGGGGATGTATATCGGCGATACCGACGACGGGTCGGGTCTCCACCACATGGTGTTCGAGGTCAGCGACGACGCGATCGACGAGGCGCTCGCCGGGCATTGCGACCGGATCGACATCGTCCTCAACGCCGACGGCTCGGTCAGCGTCACCGACAACGGCCGCGGTATCCCGACTGGCATCCACACCGAGGAGGGCGTGTCCGCAGCCGAGGTCATCATGACCCAGCTCCACGCTGGCGGCAAATTCGAGAACACTAGTGACGAGAACGCGTACAAGGTCTCGGGTGGTCTACACGGAGT
META-8000bact-131	45355	GACTTG:AAAAGT	P14	7274	0.160379	98b79c1fb8f221098abf37aa630d8fea	6822	0.937861	AGTCCGGCCATGTATATTGGTGACACCGACGATGGCAGCGGTCTGCACCACATGGTGTTCGAGGTGGTCGACAACTCGATCGACGAAGCCCTCGCCGGCCACTGCGACGACATCAGCATCATCATCCACCCGGATGAGTCCATCACCGTTAAAGACAACGGCCGTGGCATCCCGGTAGACGTGCACAAAGAGGAAGGCGTTTCCGCCGCCGAGGTCATCATGACCGTCCTCCACGCTGGCGGTAAGTTCGACGACAACTCCTACAAGGTATCAGGTGGCTTACATGGAGT
META-8000bact-131	45355	TCAGCC:CTCTTC	P70	2	4.40966e-05	16a68b34674909a87be9b0376d96c3d2	1	0.5	AGCCCTGGTATGTACATTGGCGACACCGACGACGGCTCGGGCCTGCACCACATGGTCTACGAGGTGGTCGATAACGCCATCGACGAAGCCCTGGCCGGCCACGCCACCAAGGTCCAGGTGATCCTCAACGCCGACGGCTCGGTGACGGTCACCGACGACGGGCGCGGCATCCCCACCGACATCCACGAGGGCGAAGGCGTCTCGGCGGCCGAGGTCATCATGACCCAGCTGCACGCCGGCGGTAAGTTCGACCAGAACAGCTACAAGGTCTCTGGTGGCCTCCATGGGGT
META-8000bact-131	45355	ATCGTC:ATTGCG	P30	3071	0.0677103	ace9591663bea2842689e8e88510d045	2928	0.953435	CGACCTGCCATGTATATTGGCGATACAGACGACGGTAGCGGTCTGCATCACATGGTATTCGAGGTGGTTGATAACTCGATCGACGAAGCATTGGCAGGCCATTGCGACGACATCAGTATCATCATCCATCCTGATGAATCGATCACCGTCCGCGACAACGGTCGCGGTATTCCGGTAGACGTGCACAAAGAAGAAGGCGTGTCGGCAGCCGAGGTCATCATGACCGTGCTCCACGCTGGCGGTAAGTTCGACGACAACTCGTACAAGGTGTCGGGAGGATTCCACGGCGT
META-8000bact-131	45355	CAGCGC:AAAAGT	P66	482	0.0106273	31129d2275469be03d4d33ae41a541c7	383	0.794606	AGTCCGGGTATGTACATTGGCTCCACGGGTCCGCGTGGTCTGCATCACCTCGTCTACGAGATCGTCGACAACTCGGTCGATGAGGCACTCGCCGGCTACGCCGACACCATCTTCGTGACGCTGCTAGAAGACGGCGGCGTGCGCGTGATCGACAACGGCCGTGGCATCCCCGTCGATCCCCACTCCTCCGACCCGACGAAGTCGACCGTCGAGGTCGTGCTCACGATCCTGCACGCCGGTGGGAAGTTCGGCGGCGGCGCATACGCCGTCTCAGGCGGATTCCATGGAGT
META-8000bact-131	45355	CAGCGC:ATTGCG	P62	9	0.000198435	cfaad72e88c2d451a8d2fc8bccbfc011	3	0.333333	AGTCCGGGGATGTACATTGGGTCGACCGACTCGCGTGGCCTCATGCACTGCCTCTGGGAGATCATCGACAACTCGGTCGACGAGGCGCTCGGGGGGCACGGAGACACGATCGACGTCGTGCTGCACTCCGACGACAGCGTCGAGGTCCGCGACAGCGGTCGTGGCGTGCCGGTCGACATCGAACCCAAGACGGGCCTCAGCGGTGTCGAGGTCGTGTTCACGAAGCTCCACGCCGGGGGCAAGTTCGGTGGTGGCTCGTACACGTCGTCTGGAGGCCTCCACGGTGT
META-8000bact-131	45355	TGCTGT:GAACGA	P38	2100	0.0463014	3f33d9da10e0a2aff885f02f18f8af00	1983	0.944286	CGCCCCGGCATGTACATTGGCGATACCGACGACGGTTCCGGCCTCCACCACATGGTGTTCGAGGTCAGCGACAACGCGATCGACGAGGCGCTGGCGGGGCATTGCGACCGGATCGACATAGTCCTCAACGCCGATGGCTCGGTCAGCGTCACCGACAACGGCCGCGGCATCCCGACCGGCATCCACACCGAGGAAGGCGTGTCCGCAGCCGAGGTCATCATGACCCAGCTCCACGCCGGCGGTAAGTTCGAGAACACTAGCGACGAGAACGCATACAAGGTCTCGGGTGGCCTTCATGGTGT
META-8000bact-131	45355	TGCTGT:AAAAGT	P42	396	0.00873112	461129cd10b6a78915ff9440690caca5	266	0.671717	CGTCCTGCAATGTACATTGGAGATGTGGGAGTTAGAGGACTTCATCATCTTGTTTATGAGGTTGTTGATAACTCTATTGATGAGGCGATGGGCGGACATTGTGATACTATTGGTGTTGCAATAAACGAAGATGGTTCTGTAACAGTTGAAGACAACGGCCGTGGTATTCCGGTCGATTTACATAAAAAAGAAGGCGTTTCTGCACTTGAGGTAGTAATGACTAAAATTGGTGCCGGAGGTAAATTTGATAAAGATTCTTATAAAGTTTCTGGAGGCCTACACGGCGT
META-8000bact-131	45355	GCTCAT:TCGTAG	P54	705	0.015544	fa4445dc1bbe471b9a3c934d3cac7752	620	0.879433	CGGCCGGGCATGTATATTGGGTCGACCGACTCCCGCGGGCTGATGCACTGCCTGTGGGAGATCATCGACAACTCCGTCGACGAGGCGCTCGGCGGGCACGGCGACGCCATCGACGTCGTCCTGCACGCCGACGACAGCGTCACCGTCCGCGACACCGCGCGCGGCATCCCCGTCGACATCGAGCCCAAGACCGGCCTCACGGGGGTCGAGGTGGTCGTCACCAAGCTGCACGCCGGCGGCAAGTTCGGCGGTGGCTCGTACGCCTCCTCGGGCGGACTGCACGGAGT
META-8000bact-131	45355	AGTACA:TGGAAT	P02	5865	0.129313	548bc4166abc8911e5357b13ddfb1f03	4030	0.687127	ATACCAGCTATGTACATTGGTGATACGGATGACGGCACCGGTCTGCACCACATGGTATTTGAGGTCGTAGATAACGCTATCGACGAAGCACTTGCCGGTCACTGTAAAGACATCGTTGTCACTATTCATGCTGATAACTCTGTCTCAGTAACCGATGATGGTCGTGGTATTCCTACTGGTATTCACCCGGAAGAAGGTGTGTCTGCTGCCGAAGTTATTATGACCGTGCTTCATGCCGGCGGAAAGTTCGATGACAACTCCTATAAAGTTTCAGGAGGTCTTCATGGCGT
META-8000bact-131	45355	GCTCAT:TGGAAT	P50	1085	0.0239224	59618a0b0af7a2e34e3d4c8c889263af	860	0.792627	AGCCCCGGCATGTATATAGGCGATGTGCACGACGGCACCGGCCTGCACCACATCGTGTTCGAGGTGGTCGACAACTCGGTCGACGAGGCCCTGGCAGGCCACGCCGATGACATCGTGGTCAAGATCCACGTGGATGGTTCGGTAGCGGTGTCCGATAACGGCCGCGGCGTTCCGGTGGACATCCACAAGGAAGAAGGCGTCTCCGTAGCCGAGGTGATCCTCACCGTGTTGCACGCCGGCGGCAAGTTCGACGACAACAGCTACAAAGTGTCCGGTGGCTTACATGGGGT
META-8000bact-131	45355	AGTACA:ATTGCG	P06	6412	0.141374	bb8fc1ef551351d96caf7b5637d05e39	5896	0.919526	CGGCCGGCCATGTATATCGGCGATACCGATGACGGTACCGGTCTGCATCACATGGTATTCGAGGTCGTGGATAACGCAATCGACGAAGCGCTCGCTGGTCACTGTAGTGACATTGTGGTCACCATCCATGCCGATAACTCCGTATCGGTGCAGGATGATGGACGCGGCATTCCTACCGGTATTCACGAAGAAGAGGGCATCTCTGCCGCTGAAGTGATCATGACCGTGCTGCATGCTGGCGGTAAGTTCGATGATAACTCCTATAAAGTCTCGGGTGGATTGCACGGAGT
META-8000bact-131	45355	ATCGTC:TGGAAT	P26	7	0.000154338	30195a57609c9e5802dbe9adb992e78d	3	0.428571	CGTCCCGGTATGTATATTGGCGATGTGCACGACGGCACCGGCCTGCACCACATGGTGTTCGAGGTGGTCGACAACTCGGTCGACGAGGCCCTGGCAGGCCACGCCGATGACATCGTGGTCAAGACCCACGTGGATGGTTCGGTAGCGGTGTCCGATAACGGCCGCGGCGTTCCGGTGGACATCCACGAGGAAGAAGGCGTCTCCGCAGCCGAGGTGATCCTCACCGTGTTGCACGCCGGCGGCAAGTTCGACGACAACAGCTACAAAGTGTCGGGAGGATTACACGGCGT
META-8000bact-132	42413	AGTACA:GAACGA	P10	46	0.00108457	049ccec5676854389187df9a122eb3b6	17	0.369565	CGACCGGCAATGTACATCGGCGACACGGATGACGGCACCGGTCTGCACCACATGGTATTTGAGGTTGTGGATAACGCTATCGACGAAGCGCTCGCGGGTCACTGTAAAGACATCGTGGTGACCATCCACGCCGACAACTCCGTCTCCGTAACCGATGATGGCCGTGGCATCCCGACCGGTATCCACCCGGAAGAGGGCGTCTCTGCGGCGGAAGTGATCATGACCGTCCTGCACGCAGGCGGTAAGTTCGATGATAACTCCTATAAAGTCTCTGGTGGACTACATGGGGT
META-8000bact-132	42413	TCAGCC:TCGTAG	P74	16	0.000377243	07d5ddf0fd03189dfb6a346a581d30bf	7	0.4375	CGACCCGCAATGTACATCGGCGACACAGACGACGGCTCGGGTCTGCATCACATGGTCTACGAGGTCGTCGACAACGCGATCGACGAAGCCTTGGCGGGCCATGCAGATATCGTCACGGTCACGCTCAACGCGGATGGCTCGGTCAGCGTCACCGACAACGGTCGCGGCATTCCGACGGATATCCACACCGGCGAAGGCGTCTCGGCAGCTGAGGTCATCATGACCCAGCTCCACGCCGGCGGTAAGTTCGACCAGAATTCCTACAAGGTCTCAGGCGGATTACATGGAGT
META-8000bact-132	42413	GACTTG:CTCTTC	P18	79	0.00186264	ffdf8e56642d81ba243f8ba4030bda74	32	0.405063	AGTCCCGCCATGTACATTGGCGATACAGACGACGGTAGCGGTCTGCATCACATGGTATTCGAGGTGGTTGATAACTCGATCGACGAAGCATTGGCAGGCCATTGCGACGACATCAGTATCATCATCCATCCTGACGAATCGATCACCGTCCGCGACAACGGTCGCGGTATTCCGGTAGACGTGCACAAAGAAGAAGGCGTGTCGGCAGCCGAGGTCATCATGACCGTGCTCCACGCCGGCGGTAAGTTCGACGATAACTCGTACAAGGTGTCCGGCGGCCTCCACGGCGT
META-8000bact-132	42413	TGCTGT:CTCTTC	P46	152	0.00358381	76f33e97accd126f5daff57fdc369fbe	85	0.559211	CGGCCTGGTATGTATATTGGAGATGTAGGAGTAAGAGGTCTTCATCATTTGGTTTATGAGGTAGTAGATAACTCTATTGACGAAGCTCTTGCGGGTCATTGCGATACGATATTAGTTACAATACATAAGGGAGAAGGTATCTCTGTAAAAGATAATGGTAGAGGTATTCCTGTAGATCTTCACGAAAAAGAACAAAAGTCTGCTCTAGAAGTGGTTATGACCAAAATTGGCGCAGGGGGAAAATTTGACAAAGATTCTTACAAGGTTTCAGGTGGTTTACACGGAGT
META-8000bact-132	42413	ATCGTC:AGCAGC	P34	4131	0.0973994	9b789c18fe0ad36dd58578259fe045d4	2561	0.619947	CGCCCTGGGATGTATATTGGCGATACAGACGACGGTAGCGGTCTGCATCACATGGTATTCGAGGTGGTTGATAACTCGATCGACGAAGCATTGGCAGGCCATTGCGACGACATCAGTATCATCATCCATCCTGATGAATCGATCACCGTCCGCGACAACGGTCGCGGTATTCCGGTAGACGTGCACAAGGAAGAAGGCGTGTCGGCAGCCGAGGTCAGCATGACCGTGCTCCACGCTGGCGGTAAGTTCGACGACAACTCGTACAAGGTGTCTGGTGGACTTCACGGTGT
META-8000bact-132	42413	GACTTG:TCGTAG	P22	7913	0.18657	353c38ebeadd340ab83cf3cda0a407af	7566	0.956148	AGGCCTGGTATGTACATTGGTGACACCGATGATGGCAGCGGTCTGCACCACATGGTGTTCGAGGTGGTCGACAACTCGATCGACGAAGCCCTCGCCGGCCACTGCGACGACATCAGCATCATCATCCACCCGGATGAGTCCATCACCGTTAAAGACAACGGCCGTGGCATCCCGGTAGACGTGCACAAAGAGGAAGGCGTTTCCGCCGCCGAGGTCATCATGACCGTCCTCCATGCTGGCGGTAAGTTCGACGACAACTCCTACAAAGTATCTGGAGGCTTTCACGGCGT
META-8000bact-132	42413	TCAGCC:CTCTTC	P70	8	0.000188621	70ec5636cba1f86f65168bb9dd2c1a1a	6	0.75	AGGCCCGGTATGTATATTGGGTCGACCGACTCCCGCGGGCTGATGCACTGCCTGTGGGAGATCATCGACAACTCCGTCGACGAGGCGCTCGGCGGCCACGGCGACGCCATCGACGTCGTCCTGCACGCCGACGACAGCGTCCCCGTCCGCGACACCGCGCGCGGCATCCCCGTCGACATCGAGCCCAAGACCGGCCTCACGGGGGTCGAGGTCGTCTTCACCAAGCTGCACGCCGGCGGCAAGTTCGGCGGTGGTTCGTACGCCTCCTCCGGCGGTCTACACGGAGT
META-8000bact-132	42413	GACTTG:AAAAGT	P14	9408	0.221819	71d3c460e2a49d9621fdac94f28b9a00	9130	0.970451	CGGCCTGGGATGTATATTGGTGACACCGACGATGGCAGCGGTCTGCACCACATGGTGTTCGAGGTGGTCGACAACTCGATCGACGAAGCGCTCGCCGGCCATTGCGACGACATCAGCATCATCATCCACCCGGACGAGTCCATCACCGTTCGCGACAACGGTCGTGGCATCCCGGTAGACGTGCACAAAGAAGAAGGCGTCTCGGCAGCCGAGGTCATCATGACCGTGCTGCACGCCGGCGGTAAGTTCGACGACAACTCCTACAAAGTATCTGGAGGACTCCATGGCGT
META-8000bact-132	42413	GCTCAT:AGCAGC	P58	2946	0.0694598	b0f3cf23874fa3f3b3e66ad88d86c7a2	2802	0.95112	AGACCGGGTATGTACATTGGCGACACCGATGACGGGTCCGGCCTCCACCACATGGTGTTCGAGGTCAGCGACAACGCGATCGACGAGGCGCTGGCGGGGCATTGCGACCGGATCGACATCGTCCTCAACGCCGACGGATCAGTGTCGGTCACCGACAACGGTCGCGGCATCCCGACCGGCATCCACACCGAGGAAGGCGTGTCCGCAGCCGAGGTCATCATGACCCAGCTCCACGCCGGCGGTAAGTTCGAGAACACCTCGGATGAAAACGCGTACAAGGTCTCGGGAGGCCTCCACGGAGT
META-8000bact-132	42413	CAGCGC:ATTGCG	P62	12	0.000282932	6d7da33aa328dfc3768398d0b045f0ab	5	0.416667	AGACCGGCGATGTATATTGGCGATACCGACGACGGGTCGGGCCTCCACCACATGGTGTTCGAGGTCAGCGACAACGCGATCGACGAGGCGCTCGCCGGGCATTGCGACCGGATCGACATCGTCCTGAACGCCGACGGATCGGTCAGCGTCACCGACAATGGCCGCGGCATCCCGACCGGCATCCACACCGAGGAAGGCGTGTCCGCAGCCGAGGTCATCATGACCCAGCTCCACGCCGGCGGTAAGTTCGAGAACACCAACGACGAGAACGCGTACAAGGTCTCAGGAGGCTTACACGGCGT
META-8000bact-132	42413	CAGCGC:AAAAGT	P66	37	0.000872374	cec19f58f07e71a08550006197a184ab	11	0.297297	AGGCCTGGAATGTATATTGGCAACACGGATGACGGTACCGGCCTGCACCATATGGTATTTGAGGTGGTAGATAACGCTATCGACGAGGCGCTCGCGGGTCACTGTAAAGATATCGTCGTGACGATCCACGCCGATAACTCCGTGTCGGTCTCGGATGATGGCCGTGGGATCCCGACCGGTATTCACCCGGAAGAGGGCGTCTCCGCCGCTGAAGTTATCATGACCGTGCTGCACGCAGGCGGCAAATTCGATGATAACTCCTATAAAGTGTCAGGTGGATTTCATGGCGT
META-8000bact-132	42413	ATCGTC:ATTGCG	P30	6685	0.157617	6f37f9c14f7dd4ae8b72fce9035e133d	6383	0.954824	AGGCCTGGGATGTATATTGGCGATACAGACGACGGTAGCGGTCTGCATCACATGGTATTCGAGGTAGTTGATAACTCGATCGACGAAGCGCTGGCAGGACATTGCGACGACATCAGTATCATCATCCACCCCGACGAATCGATCACCGTTCGCGACAACGGCCGCGGTATTCCGGTAGACGTGCATAAAGAAGAAGGCGTGTCGGCAGCCGAAGTCATCATGACGGTGCTCCACGCAGGCGGTAAGTTCGACGATAACTCGTACAAGGTCTCAGGTGGACTCCATGGGGT
META-8000bact-132	42413	ATCGTC:TGGAAT	P26	19	0.000447976	5d99e3fc2e92d7d18479cd3d5f641064	7	0.368421	CGACCTGCTATGTATATTGGCGATACCGATGACGGTACCGGTCTGCATCACATGGTATTCGAGGTCGTGGATAGCGCAATCGACGAAGCGCTCGCTGGTCACTGTAGTGACATTGTGGTCACCATCCACGCGGATAACTCCGTTTCGGTGCAGGATGATGGACGCGGCATTCCAACCGGTATTCACGAAGAAGAGGGCATCTCTGCCGCTGAAGTGATCATGACCGTGCTGCATGCTGGCGGTAAGTTCGATGATAACTCCTATAAAGTCTCGGAAGGACTTCATGGAGT
META-8000bact-132	42413	GCTCAT:TCGTAG	P54	54	0.00127319	fd34e963120e3cc6937b6589ce7a80fd	33	0.611111	CGTCCGGGCATGTACATTGGCGGCACCGACGAACGCGCCCTGCACCATCTGTTCGCCGAAGTCCTGGACAACGCCATGGACGAGGCGGTGGCCAAACACGCCAAGCTGATCACGGTGGATTTGGACGCCGAGGGCTATCTGTCGGTGCGCGACGACGGACGCGGCATTCCGGTCGATCCCCACCCCAAACATCCCGGCAAGTCGGCGCTGGAAGTGGTCATGACCGTCCTCCACTCGGGCAGCAAGTTCTCGGGCAAAGCCTATGAAACCTCAGGAGGATTACACGGCGT
META-8000bact-132	42413	TGCTGT:AAAAGT	P42	59	0.00139108	c62084de60442f38ffe88e098885e068	44	0.745763	AGGCCTGGTATGTATATCGGCGACACTGATGACGGTAGCGGTCTGCACCACATGGTGTTCGAGGTGGTCGACAACTCCATCGACGAAGCTCTGGCCGGTCACTGCGACGACATCAGCATCATCATCCATCCGGATGAGTCGATTACCGTACGCGACAACGGTCGCGGCATTCCGGTAGACGTGCACAAAGAAGAAGGCGTTTCGGCGGCAGAGGTCATCATGACCGTGCTCCACGCCGGCGGTAAGTTCGACGATAACTCCTATAAAGTTTCAGGAGGTCTACATGGGGT
META-8000bact-132	42413	TGCTGT:GAACGA	P38	1246	0.0293778	169234b9738e56b2800a3e159fcc0cd1	1184	0.950241	CGCCCCGGGATGTATATTGGCGATACCGACGACGGTTCCGGCCTCCACCACATGGTGTTCGAGGTCAGCGACAACGCGATCGACGAGGCGCTGGCGGGGCATTGCGACCGGATCGACATAGTCCTCAACGCCGATGGCTCGGTCAGCGTCACCGACAACGGCCGCGGCATCCCGACCGGCATCCACACCGAGGAAGGCGTGTCCGCAGCCGAGGTCATCATGACCCAGCTCCACGCCGGCGGTAAGTTCGAGAACACTAGCGACGAGAACGCATACAAGGTCTCCGGTGGTCTACACGGTGT
META-8000bact-132	42413	GCTCAT:TGGAAT	P50	15	0.000353665	6633352f9225fccaf20dc42760ab53a5	5	0.333333	AGGCCTGGTATGTACATTGGCGGCACGGACGAAAAAGCGCTGCATCACCTTTTTGCCGAAGTCATCGACAACTCGATGGACGAGGCTGTTGCTGGCCACGCCAATTTCATCGAAGTCCATCTGGATGCGGAAGGCTTCCTGACGGTCAGCGACAATGGTCGCGGCATTCCAGTGGAAAATCATCCGCAGGTTCCGGGCAAATCCACGCTCGAAGTCATCATGACCAAGCTGCATGCGGGCGGCAAGTTCGATGGCAAGGCCTATGAAACATCGGGTGGTTTACATGGCGT
META-8000bact-132	42413	AGTACA:TGGAAT	P02	67	0.0015797	92711c02c0a391ddb7a52c9c933f0c5e	38	0.567164	CGCCCGGGAATGTATATAGGCGACACCGACGATGGCAGCGGTCCGCACCACATGGTGTTCGAGGTGGTCGACAACTCGATCGACGAAGCGCTCGCCGGCTACTGCGACGACATCAGCATCATCATCCACCCGGATGAGTCCATCACCGTTCGCGACAACGGCCGTGGCATCCCGGTAGACGTACACAAGGAAGAAGGCGTTTCGGCAGCCGAGGTCATCATGACCGTACTGCACGCCGGCGGTAAGTTCGACGACAACTCCTACAAGGTTTCGGGAGGCCTACACGGTGT
META-8000bact-132	42413	AGTACA:ATTGCG	P06	6727	0.158607	a29d5ae292033428150b10f47ae9f5d0	4893	0.727367	CGTCCAGGTATGTATATTGGTGATACTGACGATGGCAGCGGTCTGCACCATATGGTGTTTGAAGTAGTCGATAACTCCATCGACGAAGCGCTGGCTGGCCATTGCGACGACATCACCATCACCACTCACCCGGATGAATCCATTACCGTGCGCGATAACGGCCGCGGCATTCCGGTGGATGTGCATAAAGAAGAAGGCGTATCCGCAGCAGAGGTCATCATGACCGTACTGCACGCCGGCGGTAAGTTCGATGACAACTCCTATAAGGTTTCCGGAGGCTTCCATGGAGT
META-8000bact-133	55466	ATCGTC:ATTGCG	P30	5287	0.0953197	8b4a72cb749fd501dda70ee15d36c02f	4958	0.937772	AGCCCAGGGATGTATATTGGCGACACCGATGATGGTAGCGGTCTGCACCACATGGTGTTCGAGGTGGTCGATAACTCCATCGACGAAGCTCTGGCCGGTCACTGCGACGACATCAGCATTATCATCCACCCGGATGAATCCATCACCGTGCGTGACAACGGTCGTGGCATCCCGGTAGACGTGCACAAAGAAGAAGGCGTTTCGGCGGCAGAGGTCATCATGACCGTGCTCCACGCTGGCGGTAAGTTCGACGACAACTCCTACAAAGTATCTGGTGGTCTTCACGGGGT
META-8000bact-133	55466	CAGCGC:AAAAGT	P66	270	0.00486785	2b88b06940009e4f37137cf63f48e94e	130	0.481481	CGGCCTGGTATGTATATAGGTTCCACCGGGCCCCGCGGCCTCCACCACCTGGTCTACGAAGTGGTGGACAACTCGGTCGGTGAGGCCCTGGCCGGCTACTGCACTCATATCGAGGTTGTGTTGCAGGCCGACGGCGGCGTGAAGGTTGTTGACGACGGCCGCGGCATTCCTGTGGACATGCACCCCACCGAGCACAAACCCACCGTTGAAGTGGTCATGACCATCCTGCACGCCGGCGGCAAGTTCGGCGGCGGCGGCTACGCTGTGTCAGGCGGCCTGCACGGAGT
META-8000bact-133	55466	TGCTGT:AAAAGT	P42	369	0.00665272	fe909edb09586f76e497b03ee60b6dc5	243	0.658537	AGTCCTGGTATGTATATTGGCGACACATCTGATGGCACCGGTTTGCACCACCTGGTGTTCGAAGTTGTGGACAACTCCATCGACGAAGCACTCGCCGGCCATTGCGACGATATTTTGGTCACCATTCACTCCGACAACTCGGTCAGCGTGGTCGACAACGGGCGGGGCATTCCCACCGGCGTCAAGATGGACGATAAACACGAACCCAAGCGCAGCGCGGCAGAAATTGCGCTGACCGAATTGCACGCTGGCGGCAAGTTCAATCAGAACAGCTACAAGGTCTCGGGAGGATTACATGGAGT
META-8000bact-133	55466	GCTCAT:TCGTAG	P54	317	0.00571521	3842c2523c2eebe0fa6d1c98913cadc2	125	0.394322	CGGCCGGGTATGTACATCGGCTCCACAGGTCCGCGCGGACTTCACCACCTTGTCTATGAAGTTGTTGACAACTCCGTGGACGAGGCCCTGGCCGGCTACTGCACGCACATCGAGGTTGTCCTTCAGGCCGACGGCGGCGTGAAGGTTGTGGACGACGGCCGCGGCATCCCCGTGGACATGCACCCCACGGAACACAAGCCCACGGTAGAAGTGGTCATGACCATCCTGCACGCCGGCGGAAAATTCGGAGGCGGCGGATACGCCGTCTCGGGCGGCCTTCATGGAGT
META-8000bact-133	55466	GCTCAT:TGGAAT	P50	6857	0.123625	cf361481468e03da99a27220b2827551	5734	0.836226	CGGCCTGGAATGTACATCGGCGACACAGACGATGGCAGCGGCCTCCACCATATGGTGTTTGAGGTTGTGGACAACTTGATCGACGAGGCGTTGGCCGGTCACTGTGACGACATCAGCATCATCATTCACCCGGATGAATCGATCACCGTCCGCGACAACGGTCGCGGCATCCCAGTCGATGTGCATAAAGAAGAAGGCGTGTCCGCTGCCGAAGTCATTATGACTGTGTTGCACGCCGGCGGTAAGTTTGACGATAACTCCTATAAGGTATCAGGAGGTCTCCACGGGGT
META-8000bact-133	55466	GACTTG:TCGTAG	P22	7746	0.139653	4ac5305ded8ab80f1aa95e2b333231f0	7276	0.939324	AGGCCTGCCATGTACATTGGTGACACCGATGGTGGCAGCGGTCTGCACCACATGGTGTTCGAGGTGGTCGACAACTCGATCGACGAAGCCCTCGCCGGCCACTGCGACGACATCAGCATCATCATCCACCCGGATGAGTCCATCACCGTTAAAGACAACGGCCGTGGCATCCCGGTAGACGTGCACAAAGAGGAAGGCGTTTCCGCCGCCGAGGTCATCATGACCGTCCTCCATGCTGGCGGTAAGTTCGACGACAACTCCTACAAAGTATCCGGCGGACTCCACGGGGT
META-8000bact-133	55466	AGTACA:GAACGA	P10	1277	0.0230231	dec2b178303bbb6377ce095298d812fa	1150	0.900548	AGACCGGCTATGTATATCGGCGACACCTCGGACGGCACCGGCCTGCACCATCTGGTGTTCGAAGTGCTGGACAACTCGATCGACGAATCGCTGGCCGGCTACTGCACCGAGATCCATGTCACGATCCACTCGGACAATTCGATTTCCATCACCGACAACGGCCGCGGCGTACCGACCGGCCTGAAGATGGACGACAAGCACGATCCAAAGCGTTCGGCGGCCGAAATCGTCATGACCGAACTGCACGCCGGCGGCAAGTTCGACCAGAACTCGTATAAAGTTTCCGGCGGTCTCCACGGGGT
META-8000bact-133	55466	ATCGTC:AGCAGC	P34	3876	0.0698806	926be4661adb303efc710d168126bb6c	1788	0.4613	AGCCCGGCCATGTACATTGGCGATACCGACGATGGTCCCGGCCTGCACCACATGGTCTACGAAGTCGTCGATAACGCCATCGATGAAGCGCTGGCCGGTCACGCCGATCTGGTTACCGTCACGCTGAATGCCGATGGTTCGGTATCGGTGACCGACAATGGTCGTGGCATCCCGACCGATATTCACACCGGTGAGGGCGTCTCCGCAGCTGAAGTTATCATGACGCAGCTTCACGCGGGCGGTAAGTTCGACCAGAACTCCTACAAGGTATCAGGAGGATTACACGGGGT
META-8000bact-133	55466	GACTTG:CTCTTC	P18	1061	0.0191288	58ef793c63be4e06fc338c4129a3b4b1	998	0.940622	AGGCCCGCAATGTACATTGGCGATACAGACGACGGTAGCGGTCTGCATCACATGGTATTCGAGGTGGTTGATAACTCGATCGACGAAGCATTGGCAGGCCATTGCGACGACATCAGTATCATCATCCATCCTGACGAATCGATCACCGTCCGCGACAACGGTCGCGGTATTCCGGTAGACGTGCACAAAGAAGAAGGCGTGTCGGCAGCCGAGGTCATCATGACCGTGCTCCACGCCGGCGGTAAGTTCGACGACAACTCGTACAAGGTGTCAGGCGGTCTTCATGGCGT
META-8000bact-133	55466	TCAGCC:TCGTAG	P74	1775	0.0320016	3c04b3daebceb0e8220a44aa7cc92a58	670	0.377465	CGGCCAGCTATGTATATTGGCGGCACCGACGAAAAGGCGCTGCATCACCTGTTTGCCGAAGTCATCGACAATTCGATGGACGAAGCGGTTGCCGGACACGCCAACTTCATCGACGTCCATCTCGGTGCCGAAGGCTGCCTGTCCGTCACCGATAACGGCCGCGGCATCCCGGTCGAGAACCATCCGAAATTTCCGGGCAAGTCGACGCTCGAAGTGATCATGACCATCCTGCATGCGGGCGGCAAGTTCGACAGCAAGGTCTATGAGACCTCCGGCGGCTTCCACGGCGT
META-8000bact-133	55466	GACTTG:AAAAGT	P14	10664	0.192262	9f8392f8e3af2e8ebcbc2ada68001989	8775	0.822862	AGTCCCGCGATGTATATAGGCGACACAGACGACGGCAGCGGCCTGCACCATATGGTGTTCGAGGTTGTGGACAACTCGGTCGACGAGGCGTTGGCCGGTCACTGTGACGACATCAGCATCATCATACATCCGGATGAGTCGATCACTGTTCGCGACAACGGTCGTGGCATTCCGGTTGATGTGCACAAAGAAGAAGGCGTGTCCGCTGCCGAAGTCATCATGACTGTGTTGCACGCAGGCGGTAAGTTTGACGATAACTCCTACAAGGTATCTGGAGGCTTACATGGAGT
META-8000bact-133	55466	TCAGCC:CTCTTC	P70	12	0.000216349	b021ffc970eec22f037ce5675240b187	7	0.583333	CGGCCAGGTATGTATATAGGCGACACCGACGACGGCTCGGGCCTCTACCACATGGTGTTCGAGGTCAGCGACAACGCGATCGACGAGGCGCTCGCCGGGTATTGCGACCGGATCGACATCGTCCTCAACGCCGACGGCTCGGTCTCCGTCACCGACGACGGCCGCGGTATCCCGACCGGTATCCACACCGAGGAAGGCGTGTCCGCAGCCGAGGTCATCATGACCCAGCTCCACGCCGGCGGTAAGTTCGAGAACACCAACGACGAGAACGCCTACAAGGTCTCCGGCGGCCTACATGGCGT
META-8000bact-133	55466	CAGCGC:ATTGCG	P62	47	0.000847366	0a66fdeb2f49f0bac3a48fd9a0e2a21b	25	0.531915	AGTCCGGGTATGTATATAGGCGACACAGACGATGGCTCGGGTCTGCATCACATGGTCTACGAAGTCGTCGACAACGCGATCGACGAAGCCTTGGCCGGCCATGCCGATATCGTCACGGTCACGCTCAATGCGGATGGCTCGGTCAGCGTCACCGACAACGGTCGCGGCATTCCGACGGATATCCATACCGGCGAAGGCGTCTCGGCAGCCGAGGTCATCATGACCCAGCTCCACGCCGGCGGTAAGTTCGACCAGAATTCCTACAAGGTCTCTGGTGGCCTGCATGGCGT
META-8000bact-133	55466	TGCTGT:GAACGA	P38	4167	0.0751271	32baf377fb57af016617cae8c79db841	4018	0.964243	AGCCCTGCAATGTATATTGGCGACACCGACGACGGCTCCGGCCTCCATCACATGGTGTTCGAGGTCAGCGACAACGCGATCGACGAGGCGCTGGCGGGGCATTGCGACCGGATCGACATCGTCCTCAACGCCGACGGATCGGTCAGCGTCACCGACAACGGCCGCGGTATTCCCACGGGCATCCATACCGAGGAAGGCGTGTCCGCAGCCGAGGTCATCATGACCCAGCTCCACGCCGGCGGTAAGTTCGAGAACACCAACGACGAGAACGCGTACAAGGTCTCTGGAGGACTACACGGTGT
META-8000bact-133	55466	AGTACA:ATTGCG	P06	4214	0.0759745	04541058da038458670da48b081c4633	3878	0.920266	AGACCTGCTATGTACATTGGCGATACGGATGACGGCACCGGTCTGCACCACATGGTATTTGAGGTCGTAGATAACGCTATCGACGAAGCACTTGCCGGTCACTGTAAAGACATCGTTGTCACCATTCATGCTGATAACTCTGTTTCTGTTACCGATGATGGCCGTGGTATTCCTACCGGTATTCACCCGGAAGAAGGCGTGTCTGCTGCTGAAGTTATCATGACCGTGCTTCACGCCGGCGGTAAGTTCGATGACAACTCCTACAAAGTTTCTGGAGGCCTACACGGCGT
META-8000bact-133	55466	AGTACA:TGGAAT	P02	26	0.000468756	21924b06cf916b78e8de6fa04e138066	11	0.423077	AGGCCGGCAATGTATATCGGATCCACTGACAGCCGAGGCTTGCATCATTTAGTCTATGAAATCGTCGATAATGCAGTTGACGAAGCATTATCAGGTTATGGCAGTGAGATTGATGTGACCATCCATGAAGACAATAGTATAACTGTTGCAGATAGCGGACGTGGGATGCCTGTAGGAATGCATGCTTCCGGAATACCAACAGTTGAAGTGATTTTTACTGTGCTGCATGCTGGCGGAAAGTTTGGTCAAGGAGGGTACAAAACTTCCGGCGGTCTGCACGGTGT
META-8000bact-133	55466	ATCGTC:TGGAAT	P26	55	0.000991598	7c092d4ebc4e55819d2d0361b5dedd59	23	0.418182	CGCCCAGCTATGTACATTGGCGACACAGACGATGGCAGCGGCCTCCACCATATGGTGTTTGAGGTTGTGGACAACTCGATCGACGAGGCGTTGGCCGGTCACTGTGACGACATCAGCATCATCATTCACCCGGATGAATCGATCACCGTCCGCGACAACGGTCGCGGCATCCCAGTCGATGTGCATAAAGAAGAAGGCGTGTCCGCTGCCGAAGTCATTATGACTGTGTTGCACGCCGGCGGTAAGTTTGACGATAACTCCTATAAGGTATCCGGAGGATTCCACGGGGT
META-8000bact-133	55466	TGCTGT:CTCTTC	P46	15	0.000270436	221b2bfab58f89a23d6771307ca2f66d	5	0.333333	AGCCCGGGCATGTATATCGGCGACACCGACGACGGCTCCGGCCTCCATCACATGGTGTTCGAGGTCAGCGACAACGCGATCGACGAGGCGCTGGCGGGGCATTGCGACCGGATCGACATCGTCCTCAACGCCGACGGATCGGTCAGCGTCACCGACAACGGCCGCGGTATTCCCACGGGCATCCATACCGAGGAAGGCGTGTCCGCAGCCGAGGTCATCATGACCCAGCTCCACGCCGGCGGTAAGTTCGACGACAACTCGTACAAGGTGTCTGGCGGATTACACGGAGT
META-8000bact-133	55466	GCTCAT:AGCAGC	P58	2386	0.0430173	7cafaa685389948265c97fe7335daff8	2188	0.917016	CGGCCGGGCATGTATATTGGCGATACCGACGACGGGTCGGGCCTCCACCACATGGTGTTCGAGGTCAGCGACAACGCGATCGACGAGGCGCTTGCCGGGCATTGCGACCGGATCGACATCGTCCTCAACGCCGACGGTTCGGTCTCGGTTACCGACAACGGCTGCGGTATCCCCACGGGCATCCACACCGAGGAAGGCGTCTCCGCAGCCGAGGTCATCATGACCCAGCTCCACGCCGGCGGTAAGTTCGAGAACACCAGCGACGAGAACGCGTACAAGGTCTCTGGTGGCTTGCATGGCGT
META-8000bact-134	39257	ATCGTC:ATTGCG	P30	4161	0.105994	ac3a1e4ab9413398e90f780cc2db2d4a	3930	0.944484	CGTCCGGGCATGTACATTGGTGACACCGACGATGGCAGCGGTCTGCACCACATGGTGTTCGAAGTGGTCGACAACTCGATCGACGAAGCCCTCGCCGGCCATTGCGATGACATCAGCATCATCATCCACCCGGATGAGTCCATCACCGTTCGCGATAACGGCCGTGGCATCCCGGTAGACGTGCACAAAGAGGAAGGCGTTTCCGCCGCCGAGGTCATCATGACCGTCCTCCACGCTGGCGGTAAGTTCGACGACAACTCCTACAAGGTATCAGGCGGTTTACATGGGGT
META-8000bact-134	39257	CAGCGC:AAAAGT	P66	52	0.0013246	d749236cfea25eb1f1685598a5d8c54a	39	0.75	CGCCCAGGTATGTATATTGGCGATACAGACGACGGTAGCGGTCTGCATCACATGGTATTCGAGGTAGTTGATAACTCGATCGACGAAGCGCTGGCAGGCCATTGCGACAACATCAGTATCATCATCCACCCCGACGAATCGATCACCGTTCGCGACAACGGCCGCGGTATTCCGGTAGACGTGCATAAAGAAGAAGGCGTGTCGGCAGCCGAAGTCATCATGACCGTGCTCCACGCAGGCGGTAAGTTCGACGATAACTCGTACAAGGTCTCAGGCGGCCTACACGGGGT
META-8000bact-134	39257	GCTCAT:TCGTAG	P54	849	0.0216267	41b55ddeaddee7f560ab8089e5b3ec2d	787	0.926973	CGCCCGGCCATGTACATTGGGTCCACCGGTCCACGTGGTCTGCACCACCTGGTCTACGAGATCGTCGACAACTCCGTGGACGAAGCCCTGGCCGGCTACTGCGACACGATCCTCGTGACCATCCTGGAGGACGGCGGCGTCCGCGTCATCGACAACGGTCGAGGCATCCCGGTCGACATCCACCCGGTCGAGAAGAAGTCGACCGTCGAGGTCGTCCTGACCATCCTGCACGCCGGCGGCAAGTTCGGTGGCGGCGGGTACGCGGTCTCTGGCGGTTTCCATGGGGT
META-8000bact-134	39257	TGCTGT:AAAAGT	P42	4447	0.113279	816c4cde7003199e2c2d3c64249048b1	4267	0.959523	CGACCAGCTATGTATATCGGCGATACAGACGACGGTAGCGGTCTGCATCACATGGTATTCGAGGTAGTTGATAACTCGATCGACGAAGCGCTGGCAGGCCATTGCGACGACATCAGTATCATCATCCACCCCGACGAATCGATCACCGTTCGCGACAACGGCCGCGGTATTCCGGTAGACGTGCATAAAGAAGAAGGCGTGTCGGCAGCCGAAGTCATCATGACCGTGCTCCACGCAGGCGGTAAGTTCGACGATAACTCGTACAAGGTCTCTGGTGGTTTGCACGGTGT
META-8000bact-134	39257	GCTCAT:TGGAAT	P50	3597	0.091627	680860496bb774ad13ca6b2b96b6e72d	2004	0.557131	AGCCCTGGGATGTACATTGGCGGCACGGACGAAAGGGCTCTGCACCATCTGTTTGCCGAAGTCATCGACAACTCCATGGACGAGGCCGTCGCCGGCCACGCCAATTTCATCGAAGTGCATCTGGACGCGGAAGGCTTTCTGACGGTCAGCGATAATGGTCGTGGTATACCCGTGGAAAACCATCCGCAGGTACCCGGTAAATCCACGCTCGAAGTCATCATGACCAAGCTGCATGCGGGCGGCAAGTTCGATGGCAAGGCCTATGAAACATCCGGCGGATTCCACGGGGT
META-8000bact-134	39257	GACTTG:TCGTAG	P22	5104	0.130015	8cd5894f860aa7775a2426a95712c93f	4513	0.884208	AGGCCCGGCATGTACATCGGTGACACCGATGATGGCAGCGGTCTGCACCACATGGTGTTCGAGGTGGTCGACAACTCGATCGACGAAGCCCTCGCCGGCCACTGCGACGACATCAGCATCATCATCCACCCGGATGAGTCCATCACCGTTAAAGACAACGGCCGTGGCATCCCGGTAGACGTGCACAAAGAGGAAGGCGTTTCCGCCGCCGAGGTCATCATGACCGTCCTCCATGCTGGCGGTAAGTTCGACGACAACTCCTACAAAGTATCTGGCGGATTTCATGGTGT
META-8000bact-134	39257	AGTACA:GAACGA	P10	34	0.000866088	4c4721f30a252584a1d74468ae89a84a	9	0.264706	AGACCAGCCATGTATATCGGTGATACTGATGACGGCACCGGTCTGCACCACATGGTATTCGAGGTCGTGGACAACGCTATCGACGAAGCACTCGCTGGCCACTGTAGCGACATTCAGGTGACGATCCACGCCGACAACTCCGTCTCGGTGCAGGATGATGGCCGTGGTATCCCAACCGGTATCCACGAAGAGGAAGGGGTGTCTGCGGCACAGGTCATCATGACCGTACTGCACGCCGGCGGTAAGTTTGACGACAACTCCTATAAGGTTTCTGGAGGCCTGCATGGCGT
META-8000bact-134	39257	ATCGTC:AGCAGC	P34	1022	0.0260336	f19a45d2e47afad4cb3dcf56e2a3b422	878	0.8591	AGACCCGGTATGTATATTGGCGATACAGACGACGGTAGCGGTCTGCATCACATGGTATTCGAGGTGGTTGATAACTCGATCGACGAAGCATTGGCAGGCCATTGCGACGACATCAGTATCATCATCCATCCTGACGAATCGATCACCGTCCGCGACAACGGTCGCGGTATTCCGGTAGACGTGCACAAAGAAGAGGGCGTGTCGGCAGCCGAGGTCATCATGACCGTGCTCCACGCTGGCGGTAAGTTCGACGACAACTCGTACAAGGTGTCTGGCGGACTTCACGGGGT
META-8000bact-134	39257	TCAGCC:TCGTAG	P74	20	0.000509463	f1adf4fbcc53246a7e7c7c3c5f9cd8dd	6	0.3	CGTCCAGCTATGTATATTGGCGATACCGATGACGGCACTGGTCTGCACCACATGGTATTCGAGGTTGTGGACAACGCTATCGACGAAGCCCTCGCTGGCCACTGTAAAGAGATTCAAGTCACTATCCACGCTGACAACTCTGTCTCCGTTCAGGATGATGGCCGTGGTATTCCGACCGGTATTCATGAAGAAGAGGGCGTTTCTGCTGCTCAGGTCATCATGACCGTTCTGCATGCCGGCGGTAAATTCGATGATAACTCGTACAAAGTCTCCGGTGGATTTCACGGTGT
META-8000bact-134	39257	GACTTG:CTCTTC	P18	1711	0.0435846	8a21f6e2a645398dc1e913b99a996490	1605	0.938048	CGTCCCGGTATGTACATTGGCGATACAGACGACGGTAGCGGTCTGCATCACATGGTATTCGAGGTGGTTGATAACTCGATCGACGAAGCATTGGCAGGCCATTGCGACGACATCAGTATCATCATCCATCCTGACGAATCGATCACCGTCCGCGACAACGGTCGCGGTATTCCGGTAGACGTGCACAAAGAAGAAGGCGTGTCGGCAGCCGAGGTCATCATGACCGTGCTCCACGCCGGCGGCAAGTTCGACGACAACTCGTACAAGGTGTCTGGAGGCCTCCACGGTGT
META-8000bact-134	39257	GACTTG:AAAAGT	P14	5089	0.129633	8c98e7ec90bac94441165751b6d0303c	4730	0.929456	AGCCCAGGCATGTATATAGGCGACACAGACGACGGCAGCGGCCTGCACCATATGGTGTTCGAGGTTGTGGACAACTCGATCGACGAGGCGTTGGCCGGTCACTGTGACGACATCAGCATCATCATACATCCGGATGAGTCGATCACTGTTCGCGACAACGGTCGTGGCATTCCGGTTGATGTGCACAAAGAAGAAGGCGTGTCCGCTGCCGAAGTCATCATGACTGTGTTGCACGCAGGCGGTAAGTTTGACGATAACTCCTACAAGGTATCTGGCGGATTACATGGTGT
META-8000bact-134	39257	TCAGCC:CTCTTC	P70	68	0.00173218	f21e8fcec25dbd2fdc44d7b80d3e571f	67	0.985294	AGGCCGGGTATGTACATAGGGTCCACCGGTCCACGTGGTCTGCACCACCTGGTCTACGAGATCGTCGACAACTCCGTGGACGAAGCCCTGGCCGGTTACTGCGACACGATCCTCGTGACCATCCTGGAGGACGGCGGCGTCCGCGTCATCGACAACGGTCGAGGCATCCCGGTCGACATCCACCCGGTTGAGAAGAAGTCGACCGTCGAGGTCGTCCTGACCATCCTGCACGCCGGCGGCAAGTTCGGTGGCGGCGGGTACGCGGTCTCCGGAGGCCTACACGGCGT
META-8000bact-134	39257	CAGCGC:ATTGCG	P62	15	0.000382097	ec5cec762c53508353383a6777bf3939	10	0.666667	AGGCCTGGGATGTATATTGGCGATACCGATGACGGCACTGGTCTGCACCACATGGTATTCGAGGTCGTGGACAACGCTATCGACGAAGCCCTCGCGGGCCACTGTAAAGAGATTCAGGTCACGATCCATGCGGATAACTCTGTTTCCGTACAGGATGATGGTCGTGGCATTCCGACCGGTATCCATGAAGAAGAGGGCGTTTCTGCTGCTCAGGTCATCATGACCGTTCTTCATGCCGGCGGTAAATTTGACGATAACTCGTACAAAGTTTCGGGAGGCCTCCACGGAGT
META-8000bact-134	39257	TGCTGT:GAACGA	P38	1969	0.0501567	30785e6dabdbe8c3be6a2fdaa9ab67ac	1887	0.958354	CGCCCTGCGATGTATATTGGCGACACCGACGACGGCTCCGGCCTCCATCACATGGTGTTCGAGGTCAGCGACAACGCGATCGACGAGGCGCTGGCGGGGCATTGCGACCGGATCGACGTCGTCCTCAACGCCGACGGATCGGTCAGCGTCACCGACAACGGCCGCGGTATTCCCACGGGCATCCATACCGAGGAAGGCGTGTCCGCAGCCGAGGTCATCATGACCCAGCTCCACGCCGGCGGTAAGTTCGAGAACACCAACGACGAGAACGCGTACAAGGTCTCAGGCGGACTGCACGGAGT
META-8000bact-134	39257	AGTACA:ATTGCG	P06	2121	0.0540286	eeecacf24966eb9e9cc9f42cf8922af3	1988	0.937294	CGTCCTGGAATGTACATTGGTGATACTGATGACGGCACCGGTCTGCACCACATGGTATTCGAGGTCGTGGACAACGCTATCGACGAAGCACTCGCTGGCCACTGTAGCGACATTCAGGTGACGATCCACGCCGACAACTCCGTCTCGGTGCAGGATGATGGCCGTGGTATCCCAACCGGTATCCACGAAGAGGAAGGGGTGTCTGCGGCACAGGTCATCATGACCGTACTGCACGCTGGCGGTAAGTTTGACGACAACTCCTATAAGGTTTCCGGTGGCTTTCACGGTGT
META-8000bact-134	39257	AGTACA:TGGAAT	P02	4700	0.119724	e7baeac1939a7c04eb9b5b46a5496b13	4435	0.943617	AGTCCGGGGATGTATATTGGTGATACGGATGACGGCACCGGTCTGCACCACATGGTATTTGAGGTCGTAGATAACGCTATCGACGAAGCACTTGCCGGTCACTGTAAAGACATCGTTGTCACCATTCATGCTGATAACTCTGTCTCAGTAACCGATGATGGTCGTGGTATTCCTACTGGTATTCACCCGGAAGAAGGTGTGTCTGCTGCCGAAGTTATTATGACCGTGCTTCATGCCGGCGGTAAGTTCGATGACAACTCCTATAAAGTTTCCGGTGGATTTCACGGTGT
META-8000bact-134	39257	ATCGTC:TGGAAT	P26	14	0.000356624	cdc75b63dcee880794dcd22670cfe15c	5	0.357143	AGGCCCGCGATGTATATAGGCGATACCGATGACGGCACCGGTCTGCACCACATGGTATTCGAGGTTGTGGATAACGCTATCGACGAAGCGCTCGCGGGTCACTGTAAAGATATTATCGTCACCATCCACGGCGATAACTCCGTTTCCGTACAGGATGATGGCCGTGGTATTCCGACCGGCATTCACCCGGAAGAGGGCGTATCCGCTGCGGAAGTGATCATGACCGTCCTGCACGCAGGCGGTAAATTCGATGACAACTCCTATAAAGTGTCAGGCGGCCTTCACGGCGT
META-8000bact-134	39257	TGCTGT:CTCTTC	P46	45	0.00114629	14677c1873ebd235d5483bf82de482b5	15	0.333333	AGGCCTGGCATGTACATTGGCGACACCGACGACGGATCGGGCCTCCACCACATGGTGTTCGAGGTCAGCGACAACGCGATCGACGAGGCGCTCGCCGGCCATTGCGACCGGATCGACATCCAGTTGAACGCCGACGGATCGGTCAGCGTCACCGACAACGGCCGCGGCATCCCGACCGGCATCCACCCCGAGGAAGGCGTCTCGGCGGCAGAGGTCATCATGACCCAGCTCCACGCCGGCGGCAAGTTCGTGAACACCAGCGACGACAATGCCTACAAGGTGTCCGGAGGCTTACACGGAGT
META-8000bact-134	39257	GCTCAT:AGCAGC	P58	1180	0.0300583	902decc9d4fd83b1af1e5e598f049e5a	1089	0.922881	AGGCCGGGGATGTACATTGGCGACACCGATGACGGGTCCGGCCTCCACCACATGGTGTTCGAGGTCAGCGACAACGCGATCGACGAGGCGCTGGCGGGGCATTGCGACCGGATCGACATCGTCCTCAACGCCGACGGATCAGTGTCGGTCACCGACAACGGTCGCGGCATCCCGACCGGCATCCACACCGAGGAAGGCGTGTCCGCAGCCGAGGTCATCATGACCCAGCTCCACGCCGGCGGTAAGTTCGAGAACACCTCGGATGAAAACGCGTACAAGGTCTCTGGAGGTTTCCACGGGGT
META-8000bact-135	49046	TCAGCC:TCGTAG	P74	1823	0.0371692	096b8bdc1c79fab7130b52448f56ccf1	832	0.456391	CGCCCGGGTATGTATATTGGCGGCACGGACGAAAAGGCGCTGCATCATCTGTTTGCGGAAGTCATCGACAATTCGATGGACGAAGCCGTGGCCGGACATGCCAATTTCATCGACGTCCATCTCGATGCCGAGGGATGTCTCGCCGTGACCGACAATGGTCGCGGCATCCCGGTGGAGAACCACCCGAAATTTCCGGGCAAGTCGACGCTCGAAGTGATCATGACCGTGCTCCATGCCGGCGGCAAGTTCGACAGCAAGGTCTACGAGACCTCTGGAGGATTGCACGGCGT
META-8000bact-135	49046	GACTTG:CTCTTC	P18	125	0.00254863	8b938183641e612cfe6ec26a50b430bf	71	0.568	AGGCCCGCAATGTACATAGGCGATACAGACGACGGTAGCGGTCTGCATCACATGGTATTCGAGGTGGTTGATAACTCGATCGACGAAGCATTGGCAGGCCATTGCGACGACATCAGTATCATCATCCATCCTGATGAATCGATCACCGTCCGCGACAACGGTCGCGGTATTCCGGTAGACGTGCACAAAGAAGAAGGCGTGTCGGCAGCCGAGGTCATCATGACCGTGCTCCACGCTGGCGGTAAGTTCGACGACAACTCGTACAAGGTGTCCGGCGGTTTACATGGGGT
META-8000bact-135	49046	TGCTGT:CTCTTC	P46	24	0.000489337	070dfd8723346939313c0e4be1d6366f	15	0.625	AGCCCTGCTATGTACATCGGAGATGTGGGGGTTCGAGGGCTACATCATTTGGTGTATGAGGTTGTTGATAACTCTATTGATGAGGCGATGGGAGGACATTGTGATACCATTGGTGTTGCAATTAATGAAGACGGTTCGGTAACAGTTGAAGATAACGGTCGTGGTATTCCAGTTGATATACATAAAAAAGAAGGTATTTCTGCACTTGAGGTAGTAATGACTAAAATTGGTGCCGGAGGTAAATTTGATAAAGATTCTTATAAAGTTTCTGGCGGCTTACACGGAGT
META-8000bact-135	49046	ATCGTC:AGCAGC	P34	2713	0.0553154	93e719dc0b749ff71968b639732e6ef9	2359	0.869517	CGACCTGCCATGTACATAGGCGATACAGACGACGGTAGCGGTCTGCATCACATGGTATTCGAGGTGGTTGATAACTCGATCGACGAAGCATTGGCAGGCCATTGCGACGACATCAGTATCATCATCCATCCTGATGAATCGAGCACCGTCCGCGACAACGGTCGCGGTATTCCGGTAGACGTGCACAAAGAAGAAGGCGTGTCGGCAGCCGAGGTCATCATGACCGTGCTCCACGCTGGCGGTAAGTTCGACGACAACTCGTACAAGGTGTCAGGAGGCCTGCACGGGGT
META-8000bact-135	49046	AGTACA:GAACGA	P10	64	0.0013049	a3d8b43d91276b5dd1a94c199aafada1	25	0.390625	AGACCCGCAATGTATATTGGCGACACTGATGACGGTAGCGGTCTGCACCACATGGTGTTCGAGGTGGTCGACAACTCCATCGACGAAGCTCTGGCCGGTCACTGCGACGACATCAGCATCATCATCCACCCGGATGAGTCCATCACCGTGCGCGACAACGGTCGCGGCATCCCGGTAGACGTGCATAAAGAAGAAGGCGTTTCGGCGGCAGAGGTCATCATGACCGTGCTCCACGCTGGCGGTAAGTTCGACGACAACTCCTACAAAGTCTCGGGTGGACTACACGGTGT
META-8000bact-135	49046	GACTTG:TCGTAG	P22	6582	0.134201	b2b83cad5080596bf19fcc7ff776c83d	6120	0.929809	AGTCCAGGTATGTATATCGGTGACACCGATGATGACAGCGGTCTGCACCACATGGTGTTCGAGGTGGTCGACAACTCGATCGACGAAGCCCTCGCCGGCCACTGCGACGACATCAGCATCATCATCCACCCGGATGAGTCCATCACCGTTAAAGACAACGGCCGTGGCATCCCGGTAGACGTGCACAAAGAGGAAGGCGTTTCCGCCGCCGAGGTCATCATGACCGTCCTCCATGCTGGCGGTAAGTTCGACGACAACTCCTACAAAGTATCCGGTGGTTTACACGGCGT
META-8000bact-135	49046	TCAGCC:CTCTTC	P70	2	4.0778e-05	b10f6661ac3c9a060faf9dbea2b2bfdd	1	0.5	AGGCCCGGCATGTACATTGGGGATACGTCAGACGGGACCGGTTTGCATCACCTCGTATTCGAAGTGCTGGACAACTCCATCGACGAAGCGTTGGCGGGGCATTGCAACGATATCCAGGTGATCATTCACGCGGACAACTCGATCTCGATCACCGACAACGGCCGCGGTGTGCCGACCGGCCTGAAGATGGACGACAAGCACGATCCGAAGCGCAGCGCCGCTGAAATCGTGATGACCGAGTTGCACGCCGGCGGCAAGTTCGACCAGAACAGCTACAAGGTGTCAGGTGGATTGCACGGTGT
META-8000bact-135	49046	GACTTG:AAAAGT	P14	7293	0.148697	ca124b60f00efcf5ca027c5c7b08b414	7075	0.970108	AGGCCCGGTATGTATATTGGCGACACAGACGACGGCAGCGGCCTGCACCATATGGTGTTCGAGGTTGTGGACAACTCGATCGACGAGGCGTTGGCCGGTCACTGTGACGACATCAGCATCATCATACATCCGGATGAGTCGATCACTGTTCGCGACAACGGTCGTGGCATTCCGGTTGATGTGCACAAAGAAGAAGGCGTGTCCGCTGCCGAAGTCATCATGACTGTGTTGCACGCAGGCGGTAAGTTTGACGATAACTCCTACAAGGTATCAGGCGGACTTCATGGCGT
META-8000bact-135	49046	GCTCAT:AGCAGC	P58	40	0.000815561	907be4c7e396ef7183df8f74427111e8	23	0.575	CGGCCAGCGATGTATATTGGCGATACCGACGACGGGTCGGGTCTCCACCACATGGTGTTCGAGGTCAGCGACAACGCGATCGACGAGGCGCTCGCCGGGCATTGCGACCGGATCGACATCGTCCTCAACGCCGACGGCTCGGTCAGCGTCACCGACAACGGCCGCGGTATCCCGACTGGCATCCACACCGAGGAGGGCGTGTCCGCAGCCGAGGTCATCATGACCCAGCTCCACGCTAGCGGCAAATTCGAGAACACTAGTGACGAGAACGCGTACAAGGTCTCCGGCGGTCTGCACGGGGT
META-8000bact-135	49046	CAGCGC:ATTGCG	P62	1691	0.0344778	ec4fd0bb5b522d7082370b9a0902e901	1227	0.725606	AGGCCAGCTATGTACATCGGCGACACAGACGACGGCTCGGGTCTGCATCACATGGTCTACGAGGTCGTCGACAACGCGATCGACGAAGCCTTGGCCGGCCATGCCGATATCGTCACGGTCACGCTCAATGCGGATGGCTCGGTCAGCGTCACCGACAACGGTCGTGGCATTCCGACGGATATCCATACCGGCGAAGGCGTCTCGGCAGCCGAGGTCATCATGACCCAGCTCCACGCCGGCGGTAAGTTCGACCAGAATTCCTACAAGGTCTCTGGAGGCTTGCACGGAGT
META-8000bact-135	49046	CAGCGC:AAAAGT	P66	45	0.000917506	366f81619436aa31ceac22bffac05a5b	10	0.222222	CGACCGGGCATGTATATTGGATCGACCGGACCCCGCGGACTGCATCACCTGGCCTACGAGATCGTCGACAACTCGGTCGACGAGTCTCTGGCAGGGTACGCAGACACCATCTCCGTGGTCATGCGACGCGACGGCGGCATCCAGGTCACTGACAACGGCCGCGGCATCCCCGTCGACATGCACCCCGTCGAGAAGAAGTCCACCGTCGAGGTCGTGCTCACGATCCTCCACGCCGGTGGCAAGTTCGGCGGCGGCGGCTATGCCGTGTCCGGTGGTCTCCATGGAGT
META-8000bact-135	49046	ATCGTC:ATTGCG	P30	5156	0.105126	28e5e30e31964b3c63c81788defa12c9	4240	0.822343	AGCCCGGGAATGTATATAGGTGACACCGACGATGGCAGCGGTCTGCACCACATGGTGTTCGAAGTGGTCGACAGCTCGATCGACGAAGCCCTCGCTGGCCACTGCGACGACATCAGCATCATCATCCACCCGGATGAGTCCATCACCGTTAAAGACAACGGCCGTGGCATCCCGGTAGACGTGCACAAAGAGGAAGGCGTTTCTGCCGCTGAGGTTATCATGACCGTCCTCCACGCTGGCGGTAAGTTCGACGACAACTCCTACAAAGTATCTGGCGGTCTACATGGGGT
META-8000bact-135	49046	ATCGTC:TGGAAT	P26	67	0.00136606	f61b4f112a342965db7afb5b7f363924	17	0.253731	CGCCCGGGTATGTATATTGGTGACACCGACGATGGCAGCGGTCTGCACCACATGGTGTTCGAAGTGGTCGACAACTCGATCGACGAAGCCCTCGCTGGCCACTGCGACGACATCAGCATCATCATCCACCCGGATGAGTCCATCACCGTTAAAGACAACGGCCGTGGCATCCCGGTAGACGTGCACAAAGAGGAAGGCGTTTCTGCCGCTGAGGTCATCATGACCGTCCTCCACGCTGGCGGTAAGTTCGATGACAACTCCTACAAAGTATCTGGAGGTCTACACGGCGT
META-8000bact-135	49046	GCTCAT:TGGAAT	P50	2593	0.0528687	761c13463d6245d10920a98b3e659684	1055	0.406865	AGTCCTGCCATGTATATTGGCGACACGTCCGACGGCACCGGCCTGCACCACCTGGTGTTCGAGGTGGTCGACAACTCCATTGACGAAGCGCTCGCCGGCCATTGCGACGACATCGTCGTGACCATCCACAGCGACAACTCGATCAGCGTGACCGACAACGGCCGCGGCATTCCGACCGGCGTGAAGATGGACGACCAGCACGAGCCCAAGCGCTCGGCCGCCGAAATCGCGCTGACCGAACTGCATGCGGGCGGCAAGTTCAACCCGAACAGCTACAAGGTCTCTGGAGGATTCCACGGAGT
META-8000bact-135	49046	AGTACA:TGGAAT	P02	7697	0.156934	81853c024f8810e03bd5f07fa5f1df00	2947	0.382876	AGTCCTGGTATGTACATTGGTGATACTGACGATGGCAGCGGTCTGCACCATATGGTGTTCGAAGTAGTCGACAACTCCATCGACGAGGCGCTGGCTGGCCATTGCGACGACATCACCATCACGATCCACCCGGACGAGTCCATTACCGTGCGCGACAACGGCCGCGGTATTCCGGTGGACGTGCATAAAGAAGAAGGCGTATCTGCAGCCGAGGTCATCATGACCGTGCTGCACGCCGGCGGTAAGTTCGATGACAACTCCTACAAAGTATCTGGTGGCCTACACGGTGT
META-8000bact-135	49046	AGTACA:ATTGCG	P06	6835	0.139359	f6770de69258a2bc4b857a1e639dbe54	6500	0.950988	AGGCCAGCTATGTATATTGGCGATACCGATGACGGTACCGGTCTGCATCACATGGTATTCGAGGTCGTGGATAACGCAATCGACGAAGCGCTCGCTGGTCACTGTAGTGACATTGTGGTCACCATCCATGCCGATAACTCCGTATCGGTGCAGGATGATGGACGCGGCATTCCTACCGGTATTCACGAAGAAGAGGGCATCTCTGCCGCTGAAGTGATCATGACCGTGCTGCATGCTGGCGGTAAGTTCGATGATAACTCCTATAAAGTCTCAGGCGGTCTCCACGGTGT
META-8000bact-135	49046	GCTCAT:TCGTAG	P54	112	0.00228357	7a120ff5ba99b6ed46e0fbb7c41b09d9	73	0.651786	CGCCCGGGGATGTATATTGGCTCCACGGGTCCGCGTGGTCTGCATCACCTCGTCTACGAGATCGTCGACAACTCGGTCGATGAGGCACTCGCCGGCTACGCCGACACCATCTTCGTGACGCTGCTAGAAGACGGCGGCGTGCGCGTGATCGACAACGGCCGTGGCATCCCCGTCGATCCCCACTCCTCCGACCCGACGAAGTCGACCGTCGAGGTCGTGCTCACGATCCTGCACGCCGGTGGGAAGTTCGGCGGCGGCGCATACGCCGTCTCCGGTGGTTTACATGGGGT
META-8000bact-135	49046	TGCTGT:AAAAGT	P42	2109	0.0430004	c6215d55c52dc85d417ec96569a16003	1052	0.498815	AGGCCTGCCATGTATATTGGCGGCACGGATGAAAAAGCGCTGCACCATCTGTTTGCCGAAGTCATAGACAACTCCATGGACGAGGCCGTCGCCGGCCACGCCAATTTCATCGAAGTCCACTTGGACACCGAAGGCTTTTTGACGGTTAGCGATAACGGTCGCGGCATTCCGGTGGAAAACCATCCACAGGTTCCCGGCAAGTCCACGCTTGAAGTCATCATGACCAAGCTGCATGCGGGCGGCAAGTTTGATGGCAAGGCCTATGAAACATCGGGTGGTCTACATGGAGT
META-8000bact-135	49046	TGCTGT:GAACGA	P38	794	0.0161889	fca531c55ecc69491521100e27b70e90	621	0.782116	AGGCCTGGTATGTATATTGGCGACACCGACGACGGTTCGGGCCTCCACCACATGGTATTCGAGGTCAGCGACAACGCGATCGACGAGGCGCTCGCCGGGCATTGCGACCGCATCGACATCGTCCTCAACGCCGACGGCTCGGTCTCCGTCACCGACAACGGCCGCGGTATCCCGACCGGGATCCACACCGAGGAAGGCGTGTCCGCAGCCGAGGTCATCATGACCCAGCTCCACGCCGGCGGTAAGCTCGAGAATACCAGCGACGAAAACGCGTACAAGGTTTCCGGAGGACTCCATGGCGT
META-8000bact-136	56834	AGTACA:ATTGCG	P06	4736	0.0833304	d5cf997144d14790c35413b02b8a60ff	4418	0.932855	AGCCCGGGCATGTATATAGGCGATACGGATGACGGCACCGGTCTGCATCACATGGTATTCGAGGTCGTGGATAACGCTATCGACGAAGCACTCGCCGGTCACTGTAAAGATATTCTGGTGACTATTCATGCGGATAACTCCGTATCCGTTCAGGATGATGGCCGTGGTATTCCCACCGGCATCCATGAAGAAGAAGGCATTTCTGCGGCAGAAGTGATCATGACCGTGCTGCACGCAGGCGGTAAATTCGATGACAACTCCTATAAAGTTTCGGGTGGCCTACACGGTGT
META-8000bact-136	56834	AGTACA:TGGAAT	P02	37	0.000651019	8d7bd817b3baa98420787f1e9abe9c31	21	0.567568	AGTCCAGCTATGTATATTGGCGACACCGACGATGGCAGCGGTCTGCACCACATGGTGTTCGAGGTGGTCGACAACTCGATCGACGAAGCGCTCGCCGGCTACTGCGACGACATCAGCATCATCATCCACCCGGATGAGTCCATCACCGTTCGCGACAACGGCCGTGGCATCCCGGTAGACGTACACAAGGAAGAAGGCGTTTCGGCAGCCGAGGTCATCATGACCGTACTGCACGCCGGCGGTAAGTTCGACGACAGCTCCTACAAGGTTTCTGGCGGACTCCATGGGGT
META-8000bact-136	56834	GCTCAT:TGGAAT	P50	1055	0.0185628	632452d8098d6791d145affaca9b8533	612	0.580095	CGGCCAGGCATGTATATTGGCGGCACGGATGAAAAAGCGCTGCACCATCTGTTTGCCGAAGTCATCGACAACTCCATGGACGAGGCCGTCGCCGGCCACGCCAATTTCATCGAAGTCCACTTGGACACCGAAGGCTTTTTGACGGTCAGCGACAACGGCCGCGGTATTCCCGTGGAAAACCACCCGCAGGTCCCCGGCAAGTCGACGCTCGAAGTCATCATGACCAAGCTGCATGTGGGCGGCAAGTTCGATGGCAAGGCCTATGAAACGTCGGGCGGACTACACGGAGT
META-8000bact-136	56834	TGCTGT:GAACGA	P38	4896	0.0861456	d7929caed894cc64d195b19b6d673c97	4692	0.958333	CGGCCTGGAATGTATATTGGCGACACCGACGACGGCTCGGGCCTCCACCACATGGTGTTCGAGGTCAGCGACAACGCGATCGACGAGGCGCTCGCCGGGCATTGCGACCGGATCGACATCGTCCTCAACGCCGACGGCTCAGTCTCCGTCACCGACAACGGCCGCGGTATCCCGACCGGTATCCACACCGAGGAAGGCGTGTCCGCAGCCGAGGTCATCATGACCCAGCTCCACGCCGGCGGTAAGTTCGAGAACACCAACGACGAGAACGCGTACAAGGTCTCCGGCGGCCTCCATGGGGT
META-8000bact-136	56834	GCTCAT:TCGTAG	P54	106	0.00186508	0cbedb8af9e9900cae5f9be63f8dcb8d	40	0.377358	CGGCCTGGTATGTACATAGGCTCGACCGGGCCCCGGGGTCTGCACCACCTCGTGTACGAGATCGTCGACAACTCGGTCGACGAGGCCCTCGCGGGGCACTGCGACCACATCGAGATCACGATGCGCGAAGACGGCGGCGTCCGCGTCGTCGACAACGGCCGCGGCATCCCGGTCGACATCCACCCGGTGGAGGGGCGGTCGACTGTCGAGGTCGTCCTCACCGTGCTGCACGCCGGCGGTAAGTTCGGCGGTGGCGGCTACGCGGTCTCTGGTGGACTTCACGGCGT
META-8000bact-136	56834	TGCTGT:AAAAGT	P42	8387	0.14757	5bb494e7b131b9c1433b67b202b3b7f3	7344	0.875641	AGTCCTGGTATGTACATCGGCGACACTGATGACGGTAGCGGTCTGCACCACATGGTGTTCGAGGTGGTCGACAACTCCATCGACGAAGCTCTGGCCGGTCACTGCGACGACATCAGCGTCATCATCCATCCGGATGAGTCGATTACCGTACGCGACAACGGTCGCGGCATTCCGGTAGACGTGCACAAAGAAGAAGGCGTTTCGGCGGCAGAGGTCATCATGACCGTGCTCCACGCCGGCGGTAAGTTCGACGATAACTCCTATAAAGTTTCAGGCGGCTTCCATGGGGT
META-8000bact-136	56834	ATCGTC:TGGAAT	P26	7	0.000123166	382fe013ebf68bfb15c3947610ca4b35	2	0.285714	CGGCCCGCAATGTACATCGGGGAAGCGCATCTGCAATTGTGCGGTGTAGCTCCAGCGCGTTGTTGCTCTCAGACCGTCCAGCAGGCCGGTTTCCGCCAGCAAAAAAGCCCCTGTACACACACTTGCCACGCGCGAGGCCTTGGAGGCCAATTGCTTGGCAACCGTGATGTTCTCCGGCGGCTTCCATGGAGT
META-8000bact-136	56834	ATCGTC:ATTGCG	P30	212	0.00373016	3842b3308b432e18d9d9a08147bbc5c6	145	0.683962	AGGCCCGGCATGTATATTGGCGACACCGATGATGGTAGCGGTCTGCACCACATGGTGTTCGAGGTGGTCGATAACTCCATCGACGAAGCTCTGGCCGGTCACTGCGACGACATCAGCATTATCATCCACCCGGATGAATCCATCACCGTGCGTGACAACGGTCGTGGCATCCCGGTAGACGTGCACAAAGAAGAAGGCGTTTCGGCGGCAGAGGTCATCATGACCGTGCTCCACGCTGGCGGGAAGTTCGACGACAACTCCTATAAAGTATCGGGTGGTCTACACGGTGT
META-8000bact-136	56834	CAGCGC:ATTGCG	P62	1433	0.0252138	f6251c608133ae68b1e02e4409a430c5	803	0.560363	AGACCGGGAATGTATATCGGCGGCACCGACGAGCGCGCCCTGCACCATCTGTTCGCCGAAGTCCTGGACAACGCCATGGACGAGGCTGTGGCCAAACACGCCAAGCTGATCACCGTGGATCTGGACGCCGAGGGCTATCTGTCGGTCCGCGACGACGGGCGCGGCATCCCCGTCGACCCCCACCCCAAACACCCCGGCAAGTCGGCGCTGGAAGTGGTCATGACCGTCCTCCACTCGGGCGGCAAATTCTCGGGCAAAGCCTATGAAACTTCCGGAGGCCTTCACGGCGT
META-8000bact-136	56834	CAGCGC:AAAAGT	P66	161	0.00283281	3804c624936b6a13b009d8ced4b654fe	62	0.385093	CGCCCTGGGATGTACATCGGCGACACTGATGACGGTAGCGGTCTGCACCACATGGTGTTCGAGGTGGTCGACAACTCCATCGACGAAGCTCTGGCCGGTCACTGCGACGACATCAGCATCATCATCCATCCGGATGAGTCGATTACCGTACGCGACAACGGTCGCGGCATTCCGGTAGACGCGCACAAAGAAGAAGGCGTTTCGGCGGCAGAGGTCATCATGACCGTGCTCCACGCCGGCGGTAAGTTCGACGATAACTCCTATAAAGTTTCTGGCGGTCTCCATGGAGT
META-8000bact-136	56834	GCTCAT:AGCAGC	P58	8892	0.156456	9347042b576b26285ce11d4e3f5ac2cd	7681	0.86381	AGGCCTGCTATGTATATTGGCGACACCGACGACGGCTCGGGCCTCCACCACATGGTGTTCGAGGTCAGCGACAACGCGATCGACGAGGCGCTCGCCGGGCATTGCGACCGGATCGACATCGTCCTCAACGCCGACGGCTCAGTCTCCGTCACCGACAACGGCCGCGGTATCCCGACCGGTATCCACACCGAGGAAGGCGTGTCCGCAGCCGAGGTCATCATGACCCAGCTCCACGCCGGCGGTAAGTTCGAGAACACCAACGACGAGAACGCGTACAAGGTCTCAGGCGGACTTCACGGTGT
META-8000bact-136	56834	GACTTG:AAAAGT	P14	508	0.00893831	b01a4efc1f045267b4831f82deb5f9e3	266	0.523622	AGGCCAGCTATGTATATTGGCGACACCGATGATGGTAGCGGTCTGCACCACATGGTGTTCGAGGTGGTCGATAACTCCATCGACGAAGCTCTGGCCGGTCACTGCGACGACATCAGCATTATCATCCACCCGGATGAATCCATCACCGTGCGTGACAACGGTCGTGGCATCCCGGTAGACGTGCACAAAGAAGAAGGCGTTTCGGCGGCAGAGGTCATCATGACCGTGCTCCACGCTGGCGGTAAGTTCGACGACAACTCCTATAAAGTATCCGGAGGCTTTCACGGCGT
META-8000bact-136	56834	TCAGCC:CTCTTC	P70	193	0.00339585	09353469d4c859319d4799a46d6759fc	185	0.958549	CGTCCGGCCATGTACATAGGCGATACCGACGACGGGTCGGGCCTCCACCACATGGTGTTCGAGGTCAGCGACAACGCGATCGACGAGGCGCTCGCCGGGCATTGCGACCGGATCGACATCGTCCTCAACGCCGACGGTTCGGTCAGCGTCACCGACAATGGCCGTGGTATCCCGACCGGCATCCACACCGAGGAAGGCGTCTCGGCGGCCGAGGTCATCATGACCCAGCTCCACGCCGGCGGTAAGTTCGAGAACACCAACGACGAGAATGCCTACAAGGTCTCCGGCGGCCTCCACGGGGT
META-8000bact-136	56834	GACTTG:TCGTAG	P22	8446	0.148608	e8670c2006a3c6558333b3de8e5a7c68	8164	0.966611	AGACCAGCTATGTATATCGGTGACACCGATGATGGCAGCGGTCTGCACCACATGGTGTTCGAGGTGGTCGACAACTCGATCGACGAAGCCCTCGCCGGCCACTGCGACGACATCAGCATCATCATCCACCCGGATGAGTCCATCACCGTTAAAGACAACGGCCGTGGCATCCCGGTAGACGTGCACAAAGAGGAAGGCGTTTCCGCCGCCGAGGTCATCATGACCGTCCTCCATGCTGGCGGTAAGTTCGACGACAACTCCTACAAAGTATCGGGAGGTCTACATGGAGT
META-8000bact-136	56834	ATCGTC:AGCAGC	P34	3743	0.0658585	b2f0e099fb33f53fdec361c2fbda58ed	3262	0.871493	CGGCCAGGCATGTATATTGGCGATACAGACGACGGTAGCGGTCTGCATCACATGGTATTCGAGGTGGTTGATAACTCGATCGACGAAGCATTGGCAGGCCATTGCGACGACATCAGTATCATCATCCATCCTGACGAATCGATCACCGTCCGCGACAACGGTCGCGGTATTCCGGTAGACGTGCACAAAGAAGAAGGCGTGTCGGCAGCCGAGGTCATCATGACCGTGCTCCACGCTGGCGGTAAGTTCGACGACAACTCGTGCAAGGTGTCTGGTGGACTTCACGGAGT
META-8000bact-136	56834	TGCTGT:CTCTTC	P46	621	0.0109266	6f97a2c854394eb937cf296713427b2c	521	0.838969	CGTCCAGCGATGTATATTGGCTCCACGGACTCCCGCGGTCTCATGCACTGCCTGTGGGAAATCATCGATAACGCCGTGGATGAGGCACTGGCCGGCTTTGGACATGACATCAAAGTCATCCTGCACGCGGACAACTCAGTGGAAATCCATGATGATGGGCGCGGTATTCCCGTGGACCTTGAACCTAAGACCGGCCTCTCCGGCGTCGAGGTTGTGTTCACCAAGCTGCACGCAGGAGGTAAGTTCGGCGGTGGTTCCTACACGGCCTCAGGTGGCCTACACGGAGT
META-8000bact-136	56834	TCAGCC:TCGTAG	P74	4568	0.0803744	a3da42c81fd09d6e31c3fe8f76f93bf0	3545	0.776051	AGGCCGGGTATGTATATTGGCGACACAGACGACGGCTCGGGTCTGCATCACATGGTCTACGAGGTCGTCGACAACGCGATCGACGAAGCCTTGGCGGGCCATGCAGATATCGTCACGGTCACGCTCAACGCGGATGGCTCGGTCAGCGTCACCGACAACGGTCGCGGCATTCCGACGGATATCCACACCGGCGAAGGCGTCTCGGCAGCTGAGGTCATCATGACCCAGCTCCACGCCGGCGGTAAGTTCGACCAGAATTCCTACAAGGTCTCCGGTGGACTACATGGCGT
META-8000bact-136	56834	GACTTG:CTCTTC	P18	5176	0.0910722	c9cb7377922158c00dcc8035a155b331	4513	0.871909	CGTCCGGGGATGTATATTGGCGATACAGACGACGGTAGCGGTCTGCATCACATGGTATTCGAGGTGGTTGATAACTCGATCGACGAGGCATTGGCAGGCCATTGCGACGACATCAGTATCATCATCCATCCTGACGAATCGATCACCGTCCGCGACAACGGTCGCGGTATTCCGGTAGACGTGCACAAAGAAGAAGGCGTGTCGGCAGCCGAGGTCATCATGACCGTGCTCCACGCCGGCGGTAAGTTCGACGACAACTCGTACAAGGTGTCAGGCGGACTGCATGGGGT
META-8000bact-136	56834	AGTACA:GAACGA	P10	34	0.000598233	0c03a0410bd5d98f958614b709f180ed	17	0.5	CGGCCGGGAATGTATATTGGTGATACTGATGACGGCACCGGTCCGCACCACATGGTATTCGAGGTCGTGGACAACGCTATCGACGAAGCACTCGCTGGCCACTGTAGCGACATTCAGGTGACGATCCACGCCGACAACTCCGTCTCGGTGCAGGATGATGGCCGTGGTATCCCAACCGGTATCCACGAAGAGGAAGGGGTGTCTGCGGCACAGGTCATCATGACCGTACTGCACGCCGGCGGTAAGTTTGACGACAACTCCTATAAGGTTTCGGGCGGCCTTCATGGCGT
META-8000bact-137	56868	ATCGTC:TGGAAT	P26	6	0.000105507	2e2248cefd8a5a28a477bc1645f1a7ed	5	0.833333	CGACCCGCAATGTACATTGGCGATGTGCACGACGGCACCGGCCTGCACCACATGGTGTTCGAGGTGGTCGACAACTCGGTCGACGAGGCCCTGGCAGGCCACGCCGATGACATCGTGGTCAAGATCCACGTGGATGGTTCGGTAGCGGTGTCCGATAACGGCCGCGGCGTTCCGGTGGACATCCACAAGGAAGAAGGCGTCTCCGCAGCCGAGGTGATCCTCACCGTGTTGCACGCCGGCGGCAAGTTCGACGACAACAGCTACAAAGTGTCAGGCGGTCTTCACGGCGT
META-8000bact-137	56868	AGTACA:ATTGCG	P06	6464	0.113667	8de8ed0b793abf561f0b0f28684d974d	5283	0.817296	CGGCCTGGCATGTACATAGGCGATACGGATGACGGCACCGGTCTGCACCACATGGTATTTGAGGTCGTAGATAACGCTATCGACGAAGCACTTGCCGGTCACTGTAAAGACATCGTTGTCACCATTCATGCTGATAACTCTGTTTCTGTTACCGATGATGGCCGTGGTATTCCTACCGGTATTCACCCGGAAGAAGGCGTGTCTGCTGCTGAAGTTATCATGACCGTGCTTCACGCCGGCGGTAAGTTCGATGACAACTCCTACAAAGTTTCAGGAGGCCTACATGGCGT
META-8000bact-137	56868	AGTACA:TGGAAT	P02	6	0.000105507	bc51c18c0a96646bd4a61baf3815adfd	4	0.666667	AGGCCTGGGATGTATATTGGTGACACCGACGATGGCAGCGGTCTGCACCACATGGTGTTCGAGGTGGTCGACAATTCGATCGACGAAGCCCTCGCCGGCCATTGCGACGACATCAGCATCATCATCCACCCGGACGAATCCATCACCGTTAAAGACAACGGTCGTGGCATCCCGGTAGGCGTGCATAAAGAGGAAGGCGTTTCTGCCGCTGAGGTCATCATGACCGTCCTCCACGCTGGCGGTAAGTTCGATGACAACTCCTACAAGGTTTCAGGAGGTCTGCACGGAGT
META-8000bact-137	56868	TGCTGT:GAACGA	P38	699	0.0122916	5c8ccdf2c8446fc9575854d1f2306d2e	537	0.76824	CGTCCAGCAATGTATATTGGCGACACCGACGACGGGTCCGGCCTGCACCATATGGTCTATGAGGTGGTCGACAAGGCGATCGATGAAGCCCTGGCCGGTCATGCCGATATCGTCACGGTAACGCTGAACGCCGATGGCTCCGTCACGGTAACGGACAATGGCCGCGGTATCCCGACGGACATCCACCGCGGAGAGGGCGTCTCGGCTGCCGAAGTCATCATGACGCAGCTGCATGCAGGCGGTAAGTTCGACCAGAATTCCTACAAAGTGTCAGGTGGCCTGCACGGCGT
META-8000bact-137	56868	CAGCGC:ATTGCG	P62	889	0.0156327	61e9524bc91531c0938bbccbd0b83c8b	773	0.869516	AGTCCGGGGATGTATATTGGCGACACCGACGACGGGTCGGGCCTCCACCACATGGTGTTCGAGGTCAGCGACAACGCGATCGACGAGGCGCTCGCCGGGCATTGCGACCGGATCGACATCGTCCTGAACGCCGACGGATCAGTCAGCGTCACCGACAACGGCCGCGGGATCCCGACCGGCACTCACACCGAGGAAGGCGTCTCGGCGGCCGAGGTCATCATGACCCAGCGCCACGCCGGCGGTAAGTTCGAGAACACCAACGACGAGAACGCGTACAAGGTCTCAGGAGGACTTCACGGCGT
META-8000bact-137	56868	GCTCAT:AGCAGC	P58	231	0.00406204	044dca52850d9ab0683077526269c2bc	206	0.891775	AGGCCTGCCATGTACATTGGCGATACCGACGACGGGTCGGGCCTCCACCACATGGTGTTCGAGGTCAGCGACAACGCGATCGACGAGGCGCTTGCCGGGCATTGCGACCGTATCGACATCGTCCTCAACGCCGACGGATCGGTCAGCGTCACCGACAATGGCCGCGGCATCCCGACCGGCATCCACACCGAGGAAGGCGTCTCGGCGGCCGAGGTCATCATGACCCAGCTCCACGCCGGCGGTAAGTTCGAGAACACCAACGACGAGAACGCGTACAAGGTCTCCGGCGGTTTACACGGGGT
META-8000bact-137	56868	TGCTGT:CTCTTC	P46	22	0.000386861	286765d46948c2ebbb70df78b0502b99	8	0.363636	CGGCCAGCCATGTATATTGGCGATACCGACGATGGTAGCGGTCTGCACCATATGGTTTTTGAGGTGGTCGACAACTCCATCGACGAAGCCCTGGCGGGCCACTGCGACGACATCAGCATCATCATCCACCCGGACGAATCCATTACCGTGCGCGACAACGGTCGCGGCATCCCGGTTGATGTGCACAAAGAAGAAGGCGTTTCCGCAGCCGAGGTCATCATGACCGTGCTCCACGCTGGCGGTAAGTTCGACGACAACTCGTACAAGGTGTCAGGTGGACTACACGGAGT
META-8000bact-137	56868	GCTCAT:TGGAAT	P50	1177	0.0206971	628057e1472d3cad38d5b5420c5290d3	1031	0.875956	AGACCTGCAATGTACATTGGCGATGTGCACGACGGCACCGGCCTGCACCACATGGTGTTCGAGGTGGTCGACAACTCGGTCGACGAGGCCCTGGCAGGCCACGCCGATGACATCGTGGTCAAGATCCACGTGGATGGTTCGGTAGCGGTGTCCGATAACGGCCGCGGCGTTCCGGTGGACATCCACAAGGAAGAAGGCGTCTCCGCAGCCGAGGTGATCCTCACCGTGTTGCACGCCGGCGGCAAGTTCGACGACAACAGCTACAAAGTGTCTGGTGGACTCCATGGAGT
META-8000bact-137	56868	TGCTGT:AAAAGT	P42	6822	0.119962	5d355b9d1a610939c52878d9ba05e80f	6623	0.97083	AGGCCTGCTATGTATATTGGCGATACCGACGATGGTAGCGGTCTGCACCATATGGTTTTTGAGGTGGTCGACAACTCCATCGACGAAGCCCTGGCGGGCCACTGCGACGACATCAGCATCATCATCCACCCGGACGAATCCATTACCGTGCGCGACAACGGTCGCGGCATCCCGGTTGATGTGCACAAAGAAGAAGGCGTTTCCGCAGCCGAGGTCATCATGACCGTGCTGCACGCCGGCGGTAAGTTCGACGACAACTCCTATAAGGTGTCAGGAGGCTTACACGGGGT
META-8000bact-137	56868	GCTCAT:TCGTAG	P54	2530	0.044489	81debbaf22107557e6e360afcaf13b37	818	0.32332	CGTCCGGGCATGTATATTGGTTCGACTGGTGAGCGCGGCCTGCACCACCTCGTCTACGAGATCGTCGACAACTCCGTCGACGAGGCGCTGGCCGGCTACTGCGACACGATCCACGTCACGATCCTCGCCGACGGCGGCCTCCGCGTCGTCGACAACGGACGCGGCATCCCCGTCGACCCTCATTCATCCGACCCGAGCAAGTCGACGGTGGAGGTCGTGCTGACCGTTCTCCACGCCGGTGGCAAGTTCGGCGGCGGCGGTTACGCGGTCTCGGGTGGCCTGCACGGCGT
META-8000bact-137	56868	CAGCGC:AAAAGT	P66	75	0.00131884	296dfa4be3ceaf9bea4af9e0ac13a2b7	23	0.306667	CGGCCCGGAATGTACATAGGCGATACCGACGATGGTAGCGGTCTGCACCATATGGTTTTCGAGGTGGTCGACAACTCCATCGACGAAGCCCTGGCGGGCCACTGCGACGACATCGGCATCATCATCCACCCGGACGAATCCATTACCGTGCGCGACAACGGTCGCGGCATCCCGGTTGATGTGCACAAAGAAGAAGGCGTTTCCGCAGCCGAGGTCATCATGACCGTGCTGCACGCCGGCGGTAAGTTCGACGACAACTCCTATAAGGTGTCGGGAGGTTTGCACGGCGT
META-8000bact-137	56868	ATCGTC:ATTGCG	P30	5604	0.098544	6cdfe538cee3fa5187eca503d8a6a48c	4740	0.845824	AGGCCTGCAATGTATATAGGCGATACCGATGACGGTACCGGTCTGCATCACATGGTATTCGAGGTCGTGGATAACGCAATCGACGAAGCGCTCGCTGGTCACTGTAGTGACATTGTGGTCACCATCCATGCCGATAACTCCGTATCGGTGCAGGATGATGGACGCGGCATTCCTACCGGTATTCACGAAGAAGAGGGCATTTCTGCCGCTGAAGTGATCATGACCGTGCTGCATGCTGGCGGCAAGTTCGATGATAACTCCTATAAAGTCTCAGGCGGCCTCCACGGTGT
META-8000bact-137	56868	GACTTG:AAAAGT	P14	11422	0.200851	a90d61a2c3d391f198c6e1850a9a6aa8	10615	0.929347	CGGCCCGGGATGTACATTGGCGACACAGACGACGGCAGCGGCCTGCACCATATGGTGTTCGAGGTTGTGGACAACTCGATCGACGAGGCGTTGGCCGGTCACTGTGACGACATCAGCATCATCATACATCCGGATGAGTCGATCACTGTTCGCGACAACGGTCGTGGCATTCCGGTTGATGTGCACAAAGAAGAAGGCGTGTCCGCTGCCGAAGTCATCATGACTGTGTTGCACGCAGGCGGTAAGTTTGACGATAACTCCTACAAGGTATCTGGAGGCTTCCATGGTGT
META-8000bact-137	56868	TCAGCC:CTCTTC	P70	11	0.00019343	4a2add6abdf819d96ca1eb3cee89efc2	4	0.363636	CGCCTGGCTATGTATATAGGCGACACCGACGACGGCTCCGGCCTGCATCACATGGTCTATGAGGTGGTCGACAACGCCATCGACGAGGCCCTGGCCGGCCACGCGGACCTGGTCCAGGTCATCCTGAACGCAGACGGTTCGGTCACCGTGACCGACAACGGCCGCGGCATTCCCACCGGCATCCACGAGGGCGAAGGCGTATCGGCGGCCGAGGTCATCATGACCCAACTGCACGCCGGCGGTAAGTTCGACCAGAACTCCTACAAGGTCTCTGGCGGTCTACACGGTGT
META-8000bact-137	56868	ATCGTC:AGCAGC	P34	6874	0.120876	3be14b8694ee77eebe6b026daed21112	6279	0.913442	AGACCTGGAATGTATATCGGCGATACAGACGACGGTAGCGGTCTGCATCACATGGTATTCGAGGTGGTTGATAACTCGATCGACGAAGCATTGGCAGGCCATTGCGACGACATCAGTATCATCATCCATCCTGATGAATCGATCACCGTCCGCGACAACGGTCGCGGTATTCCGGTAGACGTGCACAAAGAAGAAGGCGTGTCGGCAGCCGAGGTCATCATGACCGTGCTCCACGCTGGCGGTAAGTTCGACGACAACTCGTACAAGGTGTCAGGCGGACTGCACGGCGT
META-8000bact-137	56868	GACTTG:CTCTTC	P18	4704	0.0827179	7e2ee17105918e1b91508315b5d5e2b9	4616	0.981293	AGGCCTGGAATGTATATTGGCGATACAGACGACGGTAGCGGTCTGCATCACATGGTATTCGAGGTGGTTGATAACTCGATCGACGAAGCATTGGCAGGCCATTGCGACGACATCAGTATCATCATCCATCCTGATGAATCGATCACCGTCCGCGACAACGGTCGCGGTATTCCGGTAGACGTGCACAAAGAAGAAGGCGTGTCGGCAGCCGAGGTCATCATGACCGTGCTCCACGCTGGCGGTAAGTTCGACGACAACTCGTACAAGGTGTCTGGTGGCTTTCATGGCGT
META-8000bact-137	56868	TCAGCC:TCGTAG	P74	743	0.0130653	c8a28b4420e534e5ca8df92d5ffe75d7	593	0.798116	AGGCCGGCAATGTACATTGGCGACACCGACGACGGGTCGGGCCTCCACCACATGGTGTTCGAGGTCAGCGACAACGCGATCGACGAGGCGCTGGCGGGGCATTGCGACCGGATCGACATCGTCCTCAACGCCGACGGCTCGGTCAGCGTCACCGACAACGGGCGCGGTATCCCGACCGGCATCCACACCGAGGAAGGCGTGTCCGCGGCCGAGGTCATTATGACCCAGCTCCACGCTGGCGGAAAGTTCGAGAACACCAGCGACGAGAACGCGTACAGGGTCTCAGGCGGTTTACATGGTGT
META-8000bact-137	56868	AGTACA:GAACGA	P10	19	0.000334107	55bf2e1add222db1635afa7ec088bd2e	7	0.368421	CGGCCCGCTATGTATATTGGCGACACCTCGGACGGCACCGGCCTGCACCATCTGGTGTTCGAAGTGCTGGACAACTCGATCGACGAATCGCTGGCCGGCTACTGCACCGAGATCCATGTCACGATCCACTCGGACAATTCGATTTCCATCACCGACAACGGCCGCGGCGTACCGACCGGCCTGAAGATGGACGACAAGCACGATCCAAAGCGTTCGGCGGCCGAAATCGTCATGACCGAACTGCACGCCGGCGGCAAGTTCGACCAGAACTCGTATAAAGTTTCCGGCGGCTTCCACGGCGT
META-8000bact-137	56868	GACTTG:TCGTAG	P22	5022	0.0883098	50ad1e2f9ee710a302cc6f3229a6d0f7	4742	0.944245	CGTCCAGCGATGTATATTGGTGACACCGATGATGGCAGCGGTCTGCACCACATGGTGTTCGAGGTGGTCGACAACTCGATCGACGAAGCCCTCGCCGGCCACTGCGACGACATCAGCATCATCATCCACCCGGATGAGTCCATCACCGTTAAAGACAACGGCCGTGGCATCCCGGTAGACGTGCACAAAGAGGAAGGCGTTTCCGCCGCCGAGGTCATCATGACCGTCCTCCATGCTGGCGGTAAGTTCGACGACAACTCCTACAAAGTATCTGGCGGCCTCCACGGCGT
META-8000bact-138	55961	CAGCGC:ATTGCG	P62	647	0.0115616	d334dafd3668641838afe263c2d521f4	603	0.931994	AGTCCAGGCATGTATATAGGCGATACCGACGACGGGTCGGGCCTCCACCACATGGTGTTCGAGGTCAGCGACAACGCGATCGACGAGGCGCTCGCCGGGCATTGCGACCGGATCGACATCGTCCTGAACGCCGACGGATCGGTCAGCGTCACCGACAATGGCCGCGGCATCCCGACCGGCATCCACACCGAGGAAGGCGTGTCCGCAGCCGAGGTCATCATGACCCAGCTCCACGCCGGCGGTAAGTTCGAGAATACCAACGACGAGAACGCGTACAAGGTCTCAGGAGGACTACACGGAGT
META-8000bact-138	55961	CAGCGC:AAAAGT	P66	33	0.000589696	1ad7fdda48a28611c2ad5532c9ea3959	9	0.272727	AGGCCCGGAATGTACATTGGTGATACCGACGATGGTTCTGGTCTGCACCACATGGTCTACGAGGTCGTGGACAACGCCATCGACGAAGCGCTAGCCGGCCATGCAGATCTGGTAACGGTGACGCTGAACGCCGATGGTTCGGTCTCCGTCACCGACAATGGTCGCGGCATTCCCACGGATATTCACACTGGTGAAGGTGTTTCTGCTGCCGAAGTCATCATGACTCAGCTACACGCGGGTGGAAAGTTCGACCAGAACTCCTACAAGGTGTCTGGAGGTTTGCATGGAGT
META-8000bact-138	55961	ATCGTC:ATTGCG	P30	5412	0.0967102	16ee5dc69155a0c81c8bfa0a57c00f68	4141	0.765152	CGACCAGCCATGTATATAGGTGACACCGACGATGGCAGCGGTCTGCACCACATGGTGTTCGAAGTGGTCGACAACTCGATCGACGAAGCCCTCGCCGGCCATTGCGATGACATCAGCATCATCATCCACCCGGATGAGTCCATCACCGTTCGCGATAACGGCCGTGGCATCCCGGTAGACGTGCACAAAGAGGAAGGCGTTTCCGCCGCCGAGGTCATCATGACCGTCCTCCACGCTGGCGGTAAGTACGACGACAACTCCTACAAGGTATCAGGCGGATTACACGGAGT
META-8000bact-138	55961	ATCGTC:TGGAAT	P26	3	5.36088e-05	b49e93e6709cde48a199d7e5129ddc22	2	0.666667	CGTCCCGGCATGTACATTGGTGACACCGACGATGGCAGCGGTCTGCACCACATGGTATTTGAGGTCGTAGATAACGCTATCGACGAAGCACTTGCCGGTCACTGTAAAGACATCGTTGTCACCATTCATGCTGATAACTCTGTCTCAGTAACCGATGATGGTCGTGGTATTCCTACTGGTATTCACCCGGAAGAAGGTGTGTCTGCTGCCGAAGTTATTATGACCGTGCTTCATGCCGGCGGTAAGTTCGATGACAACTCCTATAAAGTTTCTGGCGGATTCCACGGAGT
META-8000bact-138	55961	TGCTGT:GAACGA	P38	1153	0.0206036	a6f66e8c1dbd227d1a8002d46696d60e	1105	0.958369	CGCCCCGGAATGTATATAGGCGACACCGACGACGGCTCCGGCCTCCATCACATGGTGCTCGAGGTCAGCGACAACGCGATCGACGAGGCGCTGGCGGGGCATTGCGACCGGATCGACATCGTCCTCAACGCCGACGGATCGGTCAGCGTCACCGACAACGGCCGCGGTATTCCCACGGGCATCCATACCGAGGAAGGCGTGTCCGCAGCCGAGGTCATCATGACCCAGCTCCACGCCGGCGGTAAGTTCGAGAACACCAACGACGAGAACGCGTACAAGGTCTCGGGCGGCCTTCACGGAGT
META-8000bact-138	55961	GCTCAT:TCGTAG	P54	91	0.00162613	c4c96c6836cf7fcf333d993db432bc7d	59	0.648352	AGTCCCGCTATGTATATTGGTTGCACCGGCCCGCGCGGCCTGCACCACCTCGTCTACGAGGTGGTCGACAACTCGGTCGACGAAGCCCTCGCCGGATACTGCGACCTGATCCTGGTCACGATGCGCGAAGACGGCTCGATCCGCGTGCGCGACAACGGCCGTGGCATCCCCGTCGACATCAACAAGCAGGAACAGAAGTCGACCGTCGAGGTCGTCATGACCATCCTGCACGCCGGCGGAAAGTTCGGCGGCGGTGGGTATTCGGTCTCGGGCGGCCTACATGGTGT
META-8000bact-138	55961	TGCTGT:AAAAGT	P42	2833	0.0506245	c514e93d54307304715b60a8b24c2ec8	1604	0.566184	AGACCGGGAATGTATATCGGCGGCACGGATGAAAAAGCGCTGCACCATCTGTTTGCCGAAGTCATAGACAACTCCATGGACGAGGCCGTCGCCGGCCACGCCAATTTCATCGAAGTCCACTTGGACACCGAAGGCTTTTTGACGGTTAGCGATAACGGTCGCGGCATTCCGGTGGAAAACCATCCACAGGTTCCCGGCAAGTCCACGCTTGAAGTCATCATGACCAAGCTGCATGCGGGCGGCAAGTTTGATGGCAAGGCCTATGAAACATCGGGTGGCCTACACGGCGT
META-8000bact-138	55961	AGTACA:ATTGCG	P06	6343	0.113347	9717ec40a0752a36055fdbeca9c306d1	5172	0.815387	CGCCCTGGGATGTATATTGGCGATACGGACGACGGCACCGGTCTGCACCACATGGTATTTGAGGTCGTAGATAACGCTATCGACGAAGCCCTTGCCGGTCACTGTAAAGACATCGTTGTCACCATTCATGCTGATAACTCTGTTTCCGTAACCGATGATGGTCGTGGTATTCCTACCGGCATTCACCCTGAAGAAGGTGTGTCTGCAGCCGAAGTTATCATGACCGTGCTTCATGCCGGCGGTAAGTTCGATGACAACTCTTATAAAGTTTCCGGCGGATTACACGGGGT
META-8000bact-138	55961	AGTACA:TGGAAT	P02	7081	0.126535	6302bcbc80bb8996af6b5336e81fdca6	6432	0.908346	AGCCCCGCCATGTATATTGGTGATACGGATGACGGCACCGGTCTGCACCACATGGTATTTGAGGTCGTAGATAACGCTATCGACGAAGCACTTGCCGGTCACTGTAAAGACATCGTTGTCACCATTCATGCTGATAACTCTGTCTCAGTAACCGATGATGGTCGTGGTATTCCTACTGGTATTCACCCGGAAGAAGGTGTGTCTGCTGCCGAAGTTATTATGACCGTGCTTCATGCCGGCGGTAAGTTCGATGACAACTCCTATAAAGTTTCGGGCGGACTACATGGAGT
META-8000bact-138	55961	GCTCAT:TGGAAT	P50	117	0.00209074	6f59eb4143556a936cf817d576c03261	88	0.752137	AGACCCGGCATGTATATTGGCTCCACGGACTCCCGCGGTCTCATGCACTGCCTGTGGGAAATCATCGATAACGCCGTGGATGAGGCACTGGCCGGCTTTGGACATGACATCAAAGTCATCCTGCACGCGGACAACTCAGTGGAAATCCATGATGATGGGCGCGGTATTCCCGTGGACCTTGAACCTAAGACCGGCCTCTCCGGCGTCGAGGTTGTGTTCACCAAGCTGCACGCAGGAGGTAAGTTCGGCGGTGGTTCCTACACTGCCTCCGGAGGACTGCATGGCGT
META-8000bact-138	55961	AGTACA:GAACGA	P10	45	0.000804131	5584d68fc08884fc879e1c6aa232f387	12	0.266667	AGACCCGGTATGTATATTGGTGATACGGATGACGGCACCGGTCTGCACCACATGGTATTTGAGGTCGTAGATAACGCTATCGACGAAGCACTTGCCGGTCACTGTAAAGACATCGTTGTCACCATTCATGCTGATAACTCTGTCTCAGTAACCGATGATGGTCGTGGTATTCCTACTGGTATTCACCCGGAAGAAGGTGTGTCTGCTGCCGAAGTTATTATGACCGTGCTTCATGCCGGCGGTAAGTTCGATGACAACTCCTATAAAGTTTCAGGCGGACTCCACGGCGT
META-8000bact-138	55961	ATCGTC:AGCAGC	P34	4439	0.0793231	a3571af18117e48d126d52c8cd19da3b	2905	0.654427	AGTCCCGGGATGGTACATAGGAGATGTTGGAGTTCGTGGACTTCATCATTTGGTTTATGAGGTTGTTGATAACTCCATTGATGAGGCAATGGGAGGTCATTGTGATACTATTGGTGTTGCAATCAATGAAGATGGTTCTATTACAGTAGAAGATAATGGTCGTGGTATTCCTGTGGGGATTCACAAAAAGGAAGGCGTTTCTGCATTAGAGGTTGTAATGACTAAAATTGGTGCCGGAGGTAAATTCGATAAAGATTCTTATAAGGTTTCGGGAGGACTCCATGGGGT
META-8000bact-138	55961	TGCTGT:CTCTTC	P46	68	0.00121513	adbc428ffe4e78ab6eac73b65034a739	22	0.323529	CGGCCAGCGATGTACATTGGATCCACCGGACCCCGCGGCTTGCACCACTTGGTTTACGAAGTGGTGGATAACTCTGTTGACGAGGCATTGGCCGGTTACTGCAGCCACATCGAGGTCACCCTCCGCGCCGACGGCGGTGTCCGCGTTGTTGACGACGGTCGCGGCATCCCCGTGGACATCCACCCCACCGAGGGCAAACCTACGGTTGAAGTGGTCATGACCATCCTCCACGCCGGCGGTAAGTTCGGCGGCGGCGGTTACGCTGTTTCGGGAGGTCTGCATGGCGT
META-8000bact-138	55961	TCAGCC:TCGTAG	P74	2008	0.0358821	70ecf0607e2aae46794a9983f0e76211	806	0.401394	CGACCTGGAATGTATATAGGCGGCACCGACGAAAAGGCGCTGCATCACCTGTTTGCCGAAGTCATCGACAATTCGATGGACGAAGCGGTTGCCGGACACGCCAACTTCATCGACGTCCATCTCGATGCCGAAGGCTGCCTGTCCGTCACCGATAACGGCCGCGGCATCCCGGTCGAGAACCATCCGAAATTTCCGGGCAAGTCGACGCTCGAAGTGATCATGACCATCCTGCATGCGGGCGGCAAGTTCGACAGCAAGGTCTATGAGACCTCTGGAGGCTTTCATGGCGT
META-8000bact-138	55961	GACTTG:CTCTTC	P18	2286	0.0408499	f65a24c60000d056177d3c208e611905	2141	0.93657	AGGCCGGCTATGTATATTGGTGACACTGACGATGGCAGCGGTCTCCACCATATGGTGTTTGAGGTTGTTGATAACTTGATCGACGAAGCACTGGCAGGCCATTGCGACGACATCAGTATCATCATCCACCCGGACGAATCGATTACTGTGCGCGACAACGGTCGCGGCATTCCGGTAGATGTGCATAAAGAAGAAGGCGTCTCGGCGGCAGAGGTCATCATGACCGTGCTCCACGCTGGTGGTAAGTTCGACGACAACTCCTACAAGGTATCAGGAGGTTTTCACGGCGT
META-8000bact-138	55961	GACTTG:TCGTAG	P22	5186	0.0926717	c7c6ae82919bef2e0c963fc92b43e3f9	4869	0.938874	AGGCCCGCAATGTATATCGGTGACACCGATGATGGCAGCGGTCTGCACCACATGGTGTTCGAGGTGGTCGACAACTCGATCGACGAAGCCCTCGCCGGCCACTGCGACGACATCAGCATCATCATCCACCCGGATGAGTCCATCACCGTTAAAGACAACGGCCGTGGCATCCCGGTAGACGTGCACAAAGAGGAAGGCGTTTCCGCCGCCGAGGTCATCATGACCGTCCTCCATGCTGGCGGTAAGTTCGACGACAACTCCTACAAAGTATCAGGAGGCCTCCACGGTGT
META-8000bact-138	55961	GACTTG:AAAAGT	P14	10274	0.183592	4f9c943791b9ba40d679699d0976c8de	9497	0.924372	CGTCCTGCAATGTATATTGGTGACACCGACGATGGCAGCGGTCTGCACCACATGGTGTTCGAGGTGGTCGATAACTCGATCGACGAAGCGCTCGCCGGCCATTGCGACGACATCAGCATCATCATCCACCCGGACGAGTCCATCACCGTTCGCGACAACGGTCGTGGCATCCCGGTAGACGTGCACAAAGAAGAAGGCGTCTCGGCAGCCGAGGTCATCATGACCGTGCTGCACGCCGGCGGTAAGTTCGACGACAACTCCTACAAAGTATCTGGCGGTCTCCACGGCGT
META-8000bact-138	55961	TCAGCC:CTCTTC	P70	1688	0.0301639	4dbbe81f8bf11ab2921ae7969b191312	1649	0.976896	AGCCCTGGTATGTACATTGGCGATACCGACGACGGGTCCGGCCTCCATCACATGGTGTTCGAGGTCAGCGACAACGCGATCGACGAGGCGCTCGCCGGGCATTGCGACCGGATCGACATCGTCCTCAACGCCGACGGCTCGGTCTCCGTCACCGACAACGGCCGCGGTATCCCGACCGGTATCCACACCGAGGAAGGCGTGTCCGCAGCCGAGGTCATCATGACCCAGCTCCACGCCGGCGGTAAGTTCGAGAACACCAACGACGAGAACGCCTACAAGGTCTCGGGCGGATTGCACGGCGT
META-8000bact-138	55961	GCTCAT:AGCAGC	P58	2210	0.0394918	4888b441c4871bd34ae7656c19b67e08	2097	0.948869	AGACCTGGCATGTATATAGGCGACACCGACGACGGCTCAGGCCTCCACCACATGGTGTTCGAGGTCAGCGACAACGCGATCGACGAGGCGCTGGCGGGGCATTGCGACCGGATCGACATCGTCCTCAACGCCGACGGCTCGGTCTCGGTCACTGACAACGGTCGCGGCATCCCGACCGGCATCCACACCGAGGAAGGCGTGTCCGCAGCCGAGGTCATCATGACCCAGCTCCACGCCGGCGGTAAGTTCGAAAACACCAACGACGAGAACGCGTACAAGGTCTCTGGCGGACTCCATGGCGT
META-8000bact-139	51790	TGCTGT:AAAAGT	P42	5107	0.0986098	f62390c4e370e9b322d8190ee67226be	2295	0.449383	CGACCTGCAATGTACATTGGCGGCACGGATGAAAAAGCGCTGCACCATCTGTTTGCCGAAGTCATCGACAACTCCATGGACGAAGCCGTTGCGGGCCACGCCAATTTCATCGAAGTTCACTTGGATGCAGAAGGCTTTCTGACCGTAAGCGATAACGGTCGCGGTATTCCCGTGGAAAACCATCCGCAGGTGCCGGGCAAGTCCACGCTCGAAGTCATCATGACCAAGCTGCATGCGGGCGGCAAGTTCGATGGCAAGGCCTATGAAACATCAGGTGGTTTCCATGGGGT
META-8000bact-139	51790	GCTCAT:TCGTAG	P54	5387	0.104016	4ea7d29533e7464395b7411f7e6c7f17	4733	0.878597	AGTCCTGCTATGTACATCGGTTCAACCGGACCGCGTGGCCTGCACCACCTGGTCTACGAAGTTGTTGATAACTCCGTCGATGAGGCTCTAGCCGGATACTGCGACACTATCGACATCACCTTGCAGAATGACGGTGCTGTCCGAGTACAGGACAACGGCCGTGGCATCCCCACAGATATGCACCCGACAGAGGGCAAGCCTGCGGTAGAGGTCGTAATGACTATCCTGCATGCTGGCGGTAAGTTCGGTGGCGGCGGCTATGCGGTCTCAGGCGGACTACACGGGGT
META-8000bact-139	51790	GCTCAT:TGGAAT	P50	19	0.000366866	6f284aa5657247f9439b326d9abfcd6f	8	0.421053	AGCCCTGGCATGTACATAGGCGACACGTCCGACGGCACCGGCCTGCACCACCTGGTGTTCGAGGTGGTCGACAACTCCATTGACGAAGCGCTCGCCGGCCATTGCGACGACATCGTCGTGACCATCCACAGCGACAACTCGATCAGCGTGACCGACAACGGCCGCGGCATTCCGACCGGCGTGAAGATGGACGACAAGCACGAGCCCAAGCGCTCGGCCGCCGAAATCGCGCTGACCGAACTGCATGCGGGCGGCAAGTTCAACCAGAACAGCTACAAGGTCTCGGGCGGATTCCACGGGGT
META-8000bact-139	51790	CAGCGC:AAAAGT	P66	27	0.000521336	0fde4bd2b05c31bc2728df4c6357c788	11	0.407407	AGGCCCGGAATGTATATTGGCGGCACGGATGAAAAAGCGCTGCACCATCTGTTTGCCGAAGTCATCGACAACTCCATGGACGAAGCCGTTGCGGGCCACGCCAATTTCATCGAAGTTCACTTGGATGCAGAAGGCTTTCTGACCGTAAGCGATAACGGTCGCGGTATTCCCGTGGAAAACCATCCGCAGGTGCCGGGCAAGTCCACGCTCGAAGTCATCATGACCAAGCTGCATGCGGGCGGCAAGTTCGATGGCAAGGCCTATGAAACATCGGGTGGTCTCCACGGAGT
META-8000bact-139	51790	ATCGTC:ATTGCG	P30	4603	0.0888782	e22f4c3553af471d1cef5bf6ff90903d	4482	0.973713	AGCCCTGGGATGTATATTGGTGACACCGACGATGGCAGCGGTCTGCACCACATGGTGTTCGAAGTGGTCGACAACTCGATCGACGAAGCCCTCGCTGGCCACTGCGACGACATCAGCATCATCATCCACCCGGATGAGTCCATCACCGTTAAAGACAACGGCCGTGGCATCCCGGTAGACGTGCACAAAGAGGAAGGCGTTTCTGCCGCTGAGGTCATCATGACCGTCCTCCACGCTGGCGGTAAGTTCGACGACAACTCCTACAAAGTATCAGGCGGCCTACACGGCGT
META-8000bact-139	51790	TCAGCC:CTCTTC	P70	12	0.000231705	e8ee1071c38961bac2b685c442fa2f70	5	0.416667	CGCCCTGCGATGTACATAGGGTCGACCGACTCCCGCGGGCTGATGCACTGCCTGTGGGAGATCATCGACAACTCCGTCGACGAGGCGCTCGGCGGCCACGGCGACGCCATCGACGTCGTCCTGCACGCCGACGACAGCGTCACCGTCCGCGACACCGCGCGCGGCATCCCCGTCGACATCGAGCCCAAGACCGGCCTCACGGGGGTCGAGGTCGTCTTCACCAAGCTGCACGCCGGCGGCAAGTTCGGCGGTGGCTCGTACGCCTCCTCTGGCGGCTTACACGGAGT
META-8000bact-139	51790	GACTTG:AAAAGT	P14	5480	0.105812	16c8c2136f049eeabbeab2cfd7445cc2	4627	0.844343	AGCCCGGCCATGTATATAGGTGACACCGACGATGGCAGCGGTCTGCACCACATGGTGTTCGAGGTGGTCGACAACTCGATCGACGAAGCGCTCGCCGGCCATTGCGACGACATCAGCATCATCATCCACCCGGACGAGTCCATCACCGTTCGCGACAACGGTCGTGGCATCCCGGTAGACGTGCACAAAGAAGAAGGCGTCTCGGCAGCCGAGGTCATCATGACCGTGCTGCACGCCGGCGGTAAGTTCGACGACAACTCCTACAAAGTATCCGGTGGACTGCATGGCGT
META-8000bact-139	51790	AGTACA:GAACGA	P10	53	0.00102336	912c1b60a0452c567fc63e04ac0c4566	16	0.301887	AGCCCTGGGATGTACATTGGTGATACGGATGACGGCACCGGTCTGCACCACATGGTATTTGAGGTCGTAGATAACGCTATCGACGAAGCACTTGCCGGTCACTGTAAAGACATCGTTGTCACCATTCATGCTGATAACTCTGTCTCAGTAACCGATGATGGTCGTGGTATTCCTACTGGTATTCACCCGGAAGAAGGTGTGTCTGCTGCCGAAGTTATTATGACCGTGCTTCATGCCGGCGGTAAGTTCGATGACAACTCCTACAAAGTTTCCGGAGGTTTACATGGCGT
META-8000bact-139	51790	ATCGTC:AGCAGC	P34	3775	0.0728905	167cf3e114185495a6bf14ec0b90e23e	3427	0.907815	AGTCCCGGGATGTACATAGGCGATACAGACGACGGTAGCGGTCTGCATCACATGGTATTCGAGGTGGTTGATAACTCGATCGACGAAGCATTGGCAGGCCATTGCGACGACATCAGTATCATCATCCATCCTGACGAATCGATCACCGTCCGCGACAACGGTCGCGGTATTCCGGTAGACGTGCACAAAGAAGAAGGCGTGTCGGCAGCCGAGGTCATCATGACCGTGCTCCACGCTGGCGGTAAGTTCGACGACAACTCGTACAAGGTGTCGGGAGGTTTGCACGGAGT
META-8000bact-139	51790	GACTTG:CTCTTC	P18	1954	0.0377293	b31e82869f9d5da4d1594a75297a04a5	1886	0.9652	CGGCCTGGTATGTACATTGGCGATACAGACGACGGTAGCGGTCTGCATCACATGGTATTCGAGGTGGTTGATAACTCGATCGACGAAGCATTGGCAGGCCATTGCGACGACATCAGTATCATCATCCATCCTGACGAATCGATCACCGTCCGCGACAACGGTCGCGGTATTCCGGTAGACGTGCACAAAGAAGAAGGCGTGTCGGCAGCCGAGGTCATCATGACCGTGCTCCACGCCGGCGGTAAGTTCGACGACAACTCGTACAAGGTGTCGGGTGGATTCCATGGGGT
META-8000bact-139	51790	TCAGCC:TCGTAG	P74	4043	0.0780653	50336b72f32619e567847e2fb11df6f6	3690	0.912689	AGCCCAGGAATGTATATAGGTGACACTGACGATGGCAGCGGTCTCCACCATATGGTGTTTGAGGTCGTTGACAACTCGATTGACGAAGCGCTGGCTGGCCACTGCGACGACATCACCATCACGATCCACCCTGACGAATCCATCACTGTCCGAGATAACGGGCGTGGCATTCCTGTGGATGTGCATAAAGAAGAAGGCGTTTCCGCTGCCGAGGTCATCATGACCGTGCTGCACGCTGGCGGTAAGTTCGATGACAACTCCTACAAGGTGTCAGGCGGTTTACATGGCGT
META-8000bact-139	51790	GACTTG:TCGTAG	P22	4701	0.0907704	22ef04fc210f1eae01e1f5a2bb39018a	4408	0.937673	CGGCCAGGTATGTACATAGGTGACACCGATGATGGCAGCGGTCTGCACCACATGGTGTTCGAGGTGGTCGACAACTCGATCGACGAAGCCCTCGCCGGCCACTGCGACGACATCAGCATCATCATCCACCCGGATGAGTCCATCACCGTTAAAGACAACGGCCGTGGCATCCCGGTAGACGTGCACAAAGAGGAAGGCGTTTCCGCCGCCGAGGTCATCATGACCGTCCTCCATGCTGGCGGTAAGTTCGACGACAACTCCTACAAAGTATCTGGCGGACTACATGGTGT
META-8000bact-139	51790	ATCGTC:TGGAAT	P26	5	9.65437e-05	a65b750568b2fea84d111c60bdf0c71d	1	0.2	AGTCCTGCGATGTATATCGGTGACACCGACGATGGCAGCGGTCTGCACCACATGGTGTTCGAAGTGGTCGACAACTCGATCGACGAAGCCCTCGCTGGCCACTGCGACGACATCAGCATCATCATCCACCCGGATGAGTCCATCACCGTTAAAGACAACGGCCGTGGCATCCCGGTAGACGTGCACAAAGAGGAAGGCGTTTCTGCCGCTGAGGTCATCATGACCGTCCTCCACGCTGGCGGTAAGTTCGATGACAACTCCTACAAAGTTTCTGGCGGTCTACACGGTGT
META-8000bact-139	51790	TGCTGT:GAACGA	P38	1222	0.0235953	49393dcae1443434954ccd0a23ffc235	422	0.345336	AGTCCAGCAATGTACATTGGCGGCACGGACGAGCGCGCCCTGCACCATCTGTTCGCCGAAGTCCTCGACAACGCAATGGACGAGGCCGTGGCCCGCCATGCGGAACTGATCACCGTCGATCTGGACGCCGAGGGCTGGCTGTCGGTCAAGGACGACGGGCGCGGCATTCCGGTCGATCCGCACCCCAAGCATCCGGGCAAGTCGGCGCTGGAAGTCGTGATGACCGTCCTGCACTCCGGCGGTAGATTCTCGGGCAAGGCCTATGAGACCTCAGGCGGCTTCCATGGTGT
META-8000bact-139	51790	AGTACA:ATTGCG	P06	2708	0.0522881	4eb0618578680ebcff72920efb14d835	2508	0.926145	CGGCCCGCGATGTACATTGGCGATACGGATGACGGCACCGGTCTGCATCACATGGTATTCGAGGTCGTGGATAACGCTATCGACGAAGCACTCGCCGGTCACTGTAAAGATATTCTGGTGACTATTCATGCGGATAACTCCGTATCCGTCCAGGATGATGGCCGTGGTATCCCTACCGGCATCCATGAAGAAGAAGGCATATCTGCGGCAGAAGTGATCATGACCGTGCTGCACGCAGGCGGTAAATTCGATGACAACTCCTATAAAGTTTCAGGCGGATTACATGGAGT
META-8000bact-139	51790	AGTACA:TGGAAT	P02	5288	0.102105	4031dd64b1c980cddb5586c679a37ca7	4900	0.926626	AGTCCCGGTATGTACATTGGTGATACGGATGACGGCACCGGTCTGCACCACATGGTATTTGAGGTCGTAGATAACGCTATCGACGAAGCACTTGCCGGTCACTGTAAAGACATCGTTGTCACCATTCATGCTGATAACTCTGTCTCAGTAACCGATGATGGTCGTGGTATTCCTACTGGTATTCACCCGGAAGAAGGTGTGTCTGCTGCCGAAGTTATTATGACCGTGCTTCATGCCGGCGGTAAGTTCGATGACAACTCCTACAAAGTTTCGGGTGGACTGCACGGCGT
META-8000bact-139	51790	CAGCGC:ATTGCG	P62	521	0.0100599	815703823898abd9ef9ae32454c002d7	335	0.642994	CGACCTGGGATGTATATTGGCGGCACCGACGAGCGCGCCCTGCACCATCTGTTCGCCGAAGTCCTGGACAACGCCATGGACGAGGCTGTGGCCAAACACGCCAAGCTGATCACCGTGGATCTGGACGCCGAGGGCTATCTGTCGGTCCGCGACGACGGGCGCGGCATCCCGGTCGATCCCCACCCCAAACACCCCGGCAAGTCGGCGCTGGAAGTGGTCATGACCGTCCTACACTCAGGCGGCAAGTTCTCGGGCAAGGCCTATGAAACTTCTGGCGGTCTTCATGGAGT
META-8000bact-139	51790	GCTCAT:AGCAGC	P58	590	0.0113922	4c5c4afa20d1fb31fbcdbc62e8d3aff1	495	0.838983	AGGCCTGCTATGTATATAGGCGACACCGACGACGGGTCGGGCCTCCACCACATGGTGTTCGAGGTCAGCGACAACGCGATCGACGAGGCGCTCGCCGGGCATTGCGACCGGATCGACATCGTTCTGAACGCCGACGGTTCGGTCAGTGTCACCGACAATGGCCGCGGCATCCCGACCGGCATCCACACCGAGGAAGGCGTCTCGGCGGCCGAGGTCATCATGACCCAGCTCCACGCCGGCGGTAAGTTCGAGAACACCAACGACGAGAACGCCTACAAGGTCTCGGGCGGCTTACATGGAGT
META-8000bact-139	51790	TGCTGT:CTCTTC	P46	1521	0.0293686	029e30284fc22f27341528fae4cec445	1125	0.739645	CGTCCAGGTATGTATATCGGCGACACAGACGACGGCTCGGGTCTGCATCACATGGTCTACGAGGTCGTCGACAACGCGATCGACGAAGCCTTGGCCGGCCATGCAGATATCGTCACGGTCACGCTCAATGCGGATGGCTCGGTCAGCGTCACCGACAACGGTCGCGGCATTCCGACGGATATCCATACCGGCGAAGGTGTCTCGGCAGCCGAGGTCATTATGACCCAGCTCCACGCCGGCGGTAAGTTCGACCAAAATTCCTACAAGGTCTCTGGTGGCTTCCACGGAGT
META-8000bact-14	28844	ATCGTC:TGGAAT	P25	34	0.00117875	199358714f6ab93bc337170c38836ce4	20	0.588235	AGGCCTGGCATGTATATAGGAGATGTGGGGGTTCGAGGGCTACATCATTTGGTTTATGAGGTTGTTGATAACTCTATTGATGAGGCGATGGGAGGACATTGTGATACTATTGGTGTTGCAATTAACGAAGATGGTTCAGTAACAGTTGAAGATAACGGTCGTGGTATTCCAGTTGATTTACATAAAAAAGAAGGTGTTTCGGCACTTGAAGTAGTAATGACCAAGATTGGTGCCGGAGGTAAATTCGATAAGGATTCTTACAAAGTTTCTGGAGGATTACACGGAGT
META-8000bact-14	28844	TGCTGT:GAACGA	P37	582	0.0201775	ce196604143c526a13b5079765c45f6a	376	0.646048	AGCCCTGCTATGTATATTGGGTCCACCGGTCCACGTGGTCTGCACCACCTGGTCTACGAGATCGTCGACAACTCCGTGGACGAAGCCCTCGCCGGCTACTGCGACACGATCCTCGTGACCATCCTCGAAGACGGTGGCGTCCGCGTCGTCGACAACGGTCGAGGCATCCCGGTGGACATCCACCCGGTCGAGAAGAAGTCCACGGTCGAGGTCGTCCTCACGATCCTCCACGCCGGCGGTAAGTTCGGCGGCAGCGGCTACGCGGTCTCCGGAGGTCTGCATGGGGT
META-8000bact-14	28844	TGCTGT:AAAAGT	P41	119	0.00412564	6d3d58ce6978ccb0b9a9f45ec72642e0	65	0.546218	AGACCGGCCATGTACATCGGTGATACCGGTGTAAAAGGTTTACACCATTTGGTTTACGAGGTTGTAGATAACTCAATTGATGAGGCTTTGGCCGGTCATGCAGATACAATCGACGTTAGGATTTTAGAAGGTAACTCCATCAGGGTAGAAGATAACGGCCGTGGTATTCCAACCGGTATTAACACAAAAGAAAATAAATCGGCGCTCGAAATCGTAATGACGGTTTTACACGCGGGTGGTAAATTTGATAAAGATACCTATAAGGTTTCAGGCGGACTTCACGGAGT
META-8000bact-14	28844	GCTCAT:TCGTAG	P53	2342	0.0811954	8a2d4a5fb40288bb8079a83903187b8b	2083	0.889411	AGGCCGGGGATGTATATCGGTGACGTCCACGATGGCACCGGCCTGCACCACATGGTGTTCGAAGTCGTCGACAACTCCATCGATGAGGCGCTCGCGGGCCATGCCGACCACGTTTCGGTGACGATCCACGCAGACGGGTCTGTGGGCGTGACGGATAACGGCCGTGGCATCCCGACCGGCAAGCACGAGCAGATGAGCAGGAAGCTGGATCGCGAGGTCTCGGCTGCCGAGGTCGTGATGACGGTGCTGCACGCAGGCGGCAAGTTCGACGACAACAGCTACAAAGTCTCGGGCGGACTTCACGGGGT
META-8000bact-14	28844	AGTACA:ATTGCG	P05	529	0.01834	964bddff278a40b986025c6d04e08a95	450	0.850662	AGCCCGGCAATGTACATTGGTGATACTGACGATGGCAGCGGTCTGCACCATATGGTGTTTGAAGTAGTCGATAACTCCATCGATGAAGCGCTGGCTGGCCATTGCGACGACATCACCATCACTATTCACCCGGATGAATCCATTACCGTGCGCGATAACGGCCGCGGCATTCCGGTGGATGTGCATAAAGAAGAAGGCGTTTCCGCGGCAGAGGTCATCATGACCGTACTGCACGCCGGCGGTAAGTTCGATGACAACTCCTATAAGGTTTCAGGCGGCTTTCATGGAGT
META-8000bact-14	28844	AGTACA:TGGAAT	P01	224	0.00776591	2ac848a5344f42f9e54ff128c552a31b	156	0.696429	CGTCCCGCTATGTACATTGGCGACACTGATGACGGTAGCGGTCTGCACCACATGGTGTTCGAGGTGGTCGACAACTCCATCGACGAAGCTTTGGCCGGTCACTGCGACGACATCAGCATTATCATCCACCCGGATGAGTCGATTACCGTGCGCGACAATGGTCGCGGCATTCCGGTAGACGTGCACAAAGAAGAAGGCGTTTCGGCGGCAGAGGTCATCATGACCGTGCTCCACGCTGGCGGTAAGTTCGACGACAATTCCTATAAAGTCTCGGGTGGTTTCCATGGCGT
META-8000bact-14	28844	GCTCAT:TGGAAT	P49	2313	0.08019	b52295402288c10bba2228dac292a689	1053	0.455253	AGACCTGGCATGTATATAGGCGATACCGACGATGGTTCCGGTCTGCACCACATGGTCTACGAAGTCGTCGATAACGCCATCGATGAAGCGCTGGCCGGTCATGCCGATCTGGTTACCGTCACGCTGAATGCAGATGGTTCGGTATCGGTGACCGACAATGGTCGCGGCATCCCGACCGATATTCACACCGGTGAAGGTGTCTCCGCTGCCGAAGTCATCATGACGCAGCTTCACGCGGGCGGTAAGTTCGACCAGAACTCCTACAAGGTATCAGGAGGACTCCACGGAGT
META-8000bact-14	28844	CAGCGC:AAAAGT	P65	4364	0.151297	38fbf74462ddf1ed98944f1b8d1bf6f3	3924	0.899175	ATTCCCGCGATGTATATAGGCGACACGGATGACGGTACCGGCCTGCACCATATGGTATTTGAGGTGGTAGATAACGCTATCGACGAGGCGCTCGCGGGTCACTGTAAAGATATCGTCGTGACGATCCACGCCGATAACTCCGTGTCGGTCTCGGATGATGGCCGTGGGATCCCGACCGGTATTCACCCGGAAGAGGGCGTCTCCGCCGCTGAAGTTATCATGACCGTGCTGCACGCAGGCGGTAAATTCGATGATAACTCCTATAAAGTGTCGGGTGGTTTACACGGAGT
META-8000bact-14	28844	CAGCGC:ATTGCG	P61	44	0.00152545	6d4b18a6511e732cdc097beabacba4e2	22	0.5	AGTCCGGGTATGTACATTGGAGATGTGGGGGTTCGAGGTCTACATCATTTGGTTTATGAGGTTGTTGATAACTCTATTGATGAGGCGATGGGAGGACATTGTGATACCATTGGTGTTGCAATTAACGAAGACGGTTCTGTAACAGTTGAAGATAATGGTCGTGGTATTCCAGTTGATTTACATAAAAAAGAAGGGGTTTCTGCACTTGAGGTAGTAATGACTAAGATTGGCGCCGGAGGTAAATTCGATAAAGATTCTTATAAAGTTTCAGGCGGCCTCCACGGCGT
META-8000bact-14	28844	ATCGTC:ATTGCG	P29	690	0.0239218	5f2e6d2355d07f166cb1e3347bd3079e	676	0.97971	AGACCGGCAATGTACATCGGCGACACAGACGATGGCAGCGGCCTCCACCATATGGTGTTTGAGGTTGTGGACAACTCGATCGACGAGGCGTTGGCCGGTCACTGTGACGACATCAGTATCATCATTCACCCGGACGAATCGATCACTGTTCGTGACAACGGTCGCGGCATTCCGGTTGACGTGCATAAAGAAGAAGGCGTTTCAGCGGCCGAAGTCATCATGACTGTATTGCACGCTGGCGGTAAGTTCGACGACAACTCCTACAAGGTGTCTGGTGGCCTGCACGGAGT
META-8000bact-14	28844	GACTTG:AAAAGT	P13	7380	0.255859	128b6104b11fdd2e42a107ffa6b33cf1	6301	0.853794	AGACCGGCCATGTACATAGGCGACACAGACGATGGCAGCGGCCTCCACCATATGGTGTTTGAGGTTGTGGACAACTCGATCGACGAGGCGTTGGCCGGTCACTGTGACGACATCAGTATCATCATTCACCCGGATGAATCGATCACTGTTCGCGACAACGGTCGCGGCATTCCTGTTGACGTGCATAAAGAAGAAGGCGTTTCTGCGGCCGAAGTCATCATGACCGTGTTGCACGCTGGCGGTAAGTTTGACGATAACTCCTACAAGGTGTCAGGAGGACTCCATGGCGT
META-8000bact-14	28844	TCAGCC:CTCTTC	P69	58	0.00201082	b608940431b7de8f8293649757382922	54	0.931034	AGGCCAGGGATGTATATTGGCGATACCGATGACGGTACCGGTCTGCATCACATGGTATTCGAGGTCGTGGATAACGCAATCGACGAAGCGCTCGCTGGTCACTGTAGTGACATTGTGGTCACCATCCATGCCGATAACTCCGTATCGGTGCAGGATGATGGACGCGGCATTCCTACCGGTATTCACGAAGAAGAGGGCATCTCTGCCGCTGAAGTGATCATGACCGTGCTGCATGCTGGCGGTAAGTTCGATGATAACTCCTATAAAGTCTCAGGCGGCTTACACGGAGT
META-8000bact-14	28844	GCTCAT:AGCAGC	P57	27	0.00093607	b0930a9a58da4d68b5253c8440ab00d5	16	0.592593	AGTCCTGGAATGTACATAGGGTCCACCGGTCCACGTGGTCTGCACCACCTGGTCTACGAGATCGTCGACAACTCCGTGGACGAAGCCCTCGCCGGCTACTGCGACACGATCCTCGTGACCATCCTCGAAGACGGTGGCGTCCGCGTCGTCGACAACGGTCGAGGCATCCCGGTGGACATCCACCCGGTCGAGAAGAAGTCCACGGTCGAGGTCGTCCTCACGATCCTCCACGCCGGCGGCAAGTTCGGCGGCAGCGGCTACGCGGTCTCGGGAGGCCTTCACGGTGT
META-8000bact-14	28844	AGTACA:GAACGA	P09	2472	0.0857024	9b5ab6f41456f5eec7a44fbc43bbc1c6	2293	0.927589	CGGCCAGCCATGTATATTGGCGACACGGATGACGGCACCGGTCTGCACCACATGGTATTTGAGGTTGTGGATAACGCTATCGACGAAGCGCTCGCGGGTCACTGTAAAGACATCGTGGTGACCATCCACGCCGACAACTCCGTCTCCGTAACCGATGATGGCCGTGGCATCCCGACCGGTATCCACCCGGAAGAGGGCGTCTCTGCGGCGGAAGTGATCATGACCGTCCTGCACGCAGGCGGTAAGTTCGATGATAACTCCTATAAAGTCTCTGGCGGCCTACACGGAGT
META-8000bact-14	28844	ATCGTC:AGCAGC	P33	187	0.00648315	5b82a94a6d0c68eb2cb95c940c955e72	97	0.518717	CGGCCCGCGATGTATATTGGAGATGTGGGGGTTCGAGGGCTGCATCATTTGGTTTATGAGGTTGTTGATAACTCTATTGATGAGGCGATGGGAGGACATTGCGATACTATTGGTGTTGCAATTAATGAAGACGGTTCGGTAACAGTTGAAGATAACGGTCGTGGTATTCCTGTAGATATACATAAAAAAGAAGGTATTTCTGCACTTGAGGTAGTAATGACCAAAATTGGCGCCGGAGGTAAATTTGATAAAGATTCTTATAAAGTTTCAGGTGGACTGCATGGTGT
META-8000bact-14	28844	TGCTGT:CTCTTC	P45	5	0.000173346	2777aa8c5debde23fc0372887891173f	1	0.2	CGCCCGGGCATGTATATAGGATCTACGAGTGGGAAAGGACTTCACCACCTTGTATGGGAAATTGTTGATAATAGTATCGATGAAGCATTAGCAGGATATTGCGATGAAATTAACGTTAGTATTGAAGAAGATAATAGTATTCTTGTAACGGATAATGGCCGTGGTATCCCAGTTGGTATACAAGAAAAAATGGGACGTCCTGCAGTTGAGGTTATTATGACTGTCCTCCACGCTGGCGGTAAATTTGGCGGTGGCGGTTATAAGGTTTCGGGCGGCTTACACGGCGT
META-8000bact-14	28844	GACTTG:CTCTTC	P17	2929	0.101546	a25c57720d38f01f6cfaca0fc0fe0209	2834	0.967566	AGTCCAGGGATGTATATTGGTGACACCGACGATGGCAGCGGTCTGCACCACATGGTGTTCGAGGTGGTCGACAACTCGATCGACGAAGCCCTCGCCGGCCACTGCGACGACATCAGCATCATCATCCACCCGGATGAGTCCATCACCGTTAAAGACAACGGCCGTGGCATCCCGGTAGACGTGCACAAAGAGGAAGGCGTTTCCGCCGCCGAGGTCATCATGACCGTCCTCCACGCTGGCGGTAAGTTCGACGACAACTCCTACAAAGTATCAGGTGGATTGCATGGAGT
META-8000bact-14	28844	TCAGCC:TCGTAG	P73	2247	0.0779018	2af7f2cc20e1ff098c8f1d43e1e5f73d	2019	0.898531	CGTCCTGGCATGTATATTGGCGACACCTCGGACGGCACCGGCTTGCACCACCTGGTGTTCGAAGTGCTGGACAACTCCATCGATGAATCGCTGGCCGGCCATTGCACCGAGATCCACGTCACCATCCATAGCGACAACTCGATTTCGATCACCGACAACGGCCGCGGCGTGCCGACCGGCCTGAAAATGGACGACAAGCACGATCCGAAACGCTCGGCCGCCGAAATCGTCATGACCGAATTGCATGCCGGCGGCAAGTTCGACCAGAACTCCTATAAGGTTTCAGGCGGCCTCCACGGTGT
META-8000bact-14	28844	GACTTG:TCGTAG	P21	413	0.0143184	80ab055c5457336503e75517b8712dda	274	0.663438	AGTCCCGGCATGTATATTGGCGATACAGACGATGGCAGCGGTCTGCACCACATGGTGTTCGAGGTGGTTGATAACTCGATCGACGAAGCACTGGCCGGCCATTGCGACGACATCAGTATCATCATCCACCCAGACGAATCGATTACCGTGCGCGACAACGGCCGCGGTATTCCGGTAGACGTCCATAAAGAAGAAGGCGTTTCGGCAGCCGAGGTCATCATGACCGTGCTGCACGCCGGCGGTAAATTCGACGACAACTCCTACAAGGTTTCAGGCGGACTACACGGCGT
META-8000bact-140	41379	TGCTGT:AAAAGT	P42	2264	0.0547137	b3a7333a9ec198b600f3010bcdf54d0e	1710	0.7553	AGGCCAGCCATGTACATCGGCGATACGTCCGACGGCACCGGCCTGCACCACCTGGTGTTCGAGGTGGTCGACAACTCCATCGACGAGGCCCTGGCCGGCCACTGCGACGACATCGTCGTCACCATCCACTCCGACAACTCCATCAGCGTGACCGACAACGGCCGCGGCATCCCCACCGGGGTGAAGATGGACGACAAGCACGAGCCCAAGCGCAGCGCCGCCGAGATCGCGCTGACCGAGCTGCACGCCGGCGGCAAGTTCAACCAGAACAGCTACAAGGTATCAGGCGGATTACACGGCGT
META-8000bact-140	41379	GCTCAT:TCGTAG	P54	51	0.00123251	d0024f2480c6f45769f40809f3fa9487	44	0.862745	AGACCGGGCATGTATATTGGTTCCACCGGCCCGCGCGGCCTGCACCACCTCGTCTACGAGGTGGTCGACAACTCGGTCGACGAAGCCCTCGCCGGATACTGCGACCTGATCCTGGTCACGATGCGCGAAGACGGCTCGATCCGCGTGCGCGACAACGGCCGTGGCATCCCCGTCGACATCAACAAGCAGGAACAGAAGTCGACCGTCGAGGTCGTCATGACCATCCTGCACGCCGGCGGAAAGTTCGGCGGCGGTGGGTATTCGGTCTCAGGAGGCCTACATGGCGT
META-8000bact-140	41379	TGCTGT:GAACGA	P38	134	0.00323836	2925045ab8081f7a6917a8bb9642e847	60	0.447761	CGACCGGGAATGTATATCGGCGATACCGACGACGGATCGGGCCTCCACCACATGGTGTTCGAGGTCAGCGACAACGCGATCGACGAGGCGCTCGCCGGGCATTGCGACCGGATCGACATCCAGCTCAACGCCGACGGATCGGTCAGCGTCACCGACAACGGTCGTGGCATTCCGACCGGCATTCACCCCGAAGAGGGCGTGTCGGCGGCGGAGGTCATCATGACCCAGCTCCACGCCGGCGGTAAGTTCGAGAATACGTCCGACGACAACGCCTACAAGGTGTCCGGTGGTTTGCACGGTGT
META-8000bact-140	41379	AGTACA:ATTGCG	P06	5250	0.126876	7b69bf220b128e0e557336e140f306d8	4865	0.926667	CGGCCTGCTATGTATATCGGCGATACCGATGACGGTACCGGTCTGCATCACATGGTATTCGAGGTCGTGGATAACGCAATCGACGAAGCGCTCGCTGGTCACTGTAGTGACATTGTGGTCACCATCCATGCCGATAACTCCGTATCGGTGCAGGATGATGGACGCGGCATTCCTACCGGTATTCACGAAGAAGAGGGCATCTCTGCCGCTGAAGTGATCATGACCGTGCTGCATGCTGGCGGTAAGTTCGATGATAACTCCTATAAAGTCTCAGGTGGCCTACATGGGGT
META-8000bact-140	41379	GCTCAT:TGGAAT	P50	8	0.000193335	1e2f997313d54affba1c6684dc67a2d0	4	0.5	CGCCCTGGCATGTATATAGGCGGCACGGATGAAAAAGCGCTGCACCATCTGTTTGCCGAAGTCATCGACAACTCCATGGACGAGGCCGTCGCCGGCCACGCCAATTTCATCGAAGTCCACTTGGACACCGAAGGCTTTTTGACGGTCAGCGACAACGGCCGCGGTATTCCCGTGGAAAACCACCCGCAGGTCCCCGGCAAGTCGACGCTCGAAGTCATCATGACCAAGCTGCATGCGGGCGGCAAGTTCGATGGCAAGGCCTATGAAACGTCAGGTGGCCTTCACGGCGT
META-8000bact-140	41379	AGTACA:TGGAAT	P02	46	0.00111168	152310140a15ef0c547c8fca2393f872	32	0.695652	CGTCCTGGAATGTACATCGGTAACACCGACGATGGCAGCGGTCTGCACCACATGGTGTTCGAGGTGGTCGACAACTCGATCGACGAAGCGCTCGCCGGTCATTGCGATGACATCAGCATCATCATCCACCCGGACGAGTCCATCACCGTTCGCGACAACGGTCGTGGCATCCCGGTAGACGTGCACAAAGAAGAAGGCGTCTCGGCAGCCGAGGTCATCATGACCGTGCTGCACGCCGGCGGTAAGTTCGACGACAACTCCTACAAAGTATCCGGCGGATTACACGGCGT
META-8000bact-140	41379	ATCGTC:TGGAAT	P26	7	0.000169168	a682fa973e1b407b9f85e514f5436835	3	0.428571	AGACCGGGAATGTACATAGGCGACACGGATGACGGCACCGGTCTGCACCACATGGTATTTGAGGTTGTGGATAACGCTATCGACGAAGCGCTCGCGGGTCACTGTAAAGACATCGTGGTGACCATCCACGCCGACAACTCCGTCTCCGTCACCGATGATGGCCGTGGCATCCCGACCGGTATCCACCCGGAAGAGGGCGTCTCCGCGGCGGAAGTGATCATGACCGTCCTGCACGCAGGCGGTAAGTTCGATGACAACTCCTACAAAGTCTCAGGCGGTTTACATGGAGT
META-8000bact-140	41379	ATCGTC:ATTGCG	P30	5325	0.128688	9cd48c6bf0234ea183781469edc18a86	5104	0.958498	AGCCCTGCTATGTACATTGGTGACACCGACGATGGCAGCGGTCTGCACCACATGGTGTTCGAAGTGGTCGACAACTCGATCGACGAAGCCCTCGCTGGCCACTGCGACGACATCAGCATCATCATCCACCCGGATGAGTCCATCACCGTTAAAGACAACGGCCGTGGCATCCCGGTAGACGTGCACAAAGAGGAAGGCGTTTCTGCCGCTGAGGTCATCATGACCGTCCTCCACGCTGGCGGTAAGTTCGACGACAACTCCTACAAAGTATCGGGAGGCCTGCACGGCGT
META-8000bact-140	41379	CAGCGC:AAAAGT	P66	247	0.00596921	a869c4f091f19b1a3d86162d16f21288	223	0.902834	AGTCCAGCTATGTATATTGGTGACGTTGGCGTGAGAGGTCTTCACCATTTGGTGTATGAAGTAGTGGATAACTCTATTGATGAGGCGCTGGCAGGCTATTGCGACACGATTAAAGTGACTATTCACGAAGGTGAAAGTATTTCTGTAAAAGATAACGGTCGTGGGATTCCAGTTGATTTCCACGAGAAAGAACAGAAATCTGCACTTGAGGTAGTAATGACCAAAATTGGAGCCGGAGGTAAATTCGATAAAGATTCTTACAAAGTTTCCGGAGGCCTACATGGTGT
META-8000bact-140	41379	CAGCGC:ATTGCG	P62	1600	0.038667	a7f8593d2e3f00fa845573b0f6890dd1	1423	0.889375	CGCCCCGGTATGTATATTGGCGATACCGACGACGGGTCGGGCCTCCACCACATGGTGTTCGAGGTCAGCGACAACGCGATCGACGAGGCGCTCGCCGGGCATTGCGACCGGATCGACATCGTCCTGAACGCCGACGGACCGGTCAGCGTCACCGACAATGGCCGCGGCATCCCGACCGGCATCCACACCGAGGAAGGCGTCTCCGCGGCCGAGGTCATCATGACCCAGCTCCACGCCGGCGGTAAGTTCGAGAACACCAACGACGAGAACGCGTACAAGGTCTCGGGCGGTTTGCATGGAGT
META-8000bact-140	41379	GCTCAT:AGCAGC	P58	459	0.0110926	c89f0a26f20c33420df65f682a8a328a	393	0.856209	CGACCGGGTATGTACATTGGCGATACCGACGACGGGTCGGGCCTCCACCACATGGTGTTCGAGGTCAGCGACAACGCGATCGACGAGGCGCTCGCCGGGCATTGCGACCGGATCGACATCGTCCTGAACGCCGACGGTTCGGTCAGCGTCACCGACAATGGCCGCGGCATCCCGACCGGCATCCACACCGAGGAAGGCGTCTCGGCCGCCGAGGTCATCATGACCCAGCTCCACGCCGGCGGTAAATTCGAGAACACCAACGACGAGAACGCGTACAAGGTCTCGGGAGGCCTCCACGGGGT
META-8000bact-140	41379	TCAGCC:CTCTTC	P70	59	0.00142584	94f8e33498a0a56f52ed86373005fa38	48	0.813559	AGTCCGGCAATGTATATAGGCGATACCGACGACGGGTCGGGCCTCCACCACATGGCGTTCGAGGTCAGCGACAACGCGATCGACGAGGCGCTTGCCGGGCATTGCGACCGGATCGACATCGTCCTGAACGCCGACGGTTCGGTCAGCGTCACCGACAATGGCCGCGGCATCCCGACCGGGATCCACACCGAGGAAGGCGTGTCCGCAGCCGAGGTCATCATGACCCAGCTCCACGCCGGCGGTAAGATCGAGAACACCAACGACGAGAACGCGTACAAGGTCTCCGGTGGCTTCCACGGTGT
META-8000bact-140	41379	GACTTG:AAAAGT	P14	6765	0.163489	5c339c0fa0f1f2495df2b8b9a62c1af0	6566	0.970584	AGCCCAGCGATGTATATTGGTGACACCGACGATGGCAGCGGTCTGCACCACATGGTGTTCGAGGTGGTCGACAACTCGATCGACGAAGCGCTCGCCGGCCATTGCGACGACATCAGCATCATCATCCACCCGGACGAGTCCATCACCGTTCGCGACAACGGTCGTGGCATCCCGGTAGACGTGCACAAAGAAGAAGGCGTCTCGGCAGCCGAGGTCATCATGACCGTGCTGCACGCCGGCGGTAAGTTCGACGACAACTCCTACAAAGTATCCGGCGGTTTACATGGAGT
META-8000bact-140	41379	GACTTG:TCGTAG	P22	4623	0.111723	668414e869246edf9498172c97f001f7	4409	0.95371	AGGCCTGGTATGTATATTGGTGACACCGATGATGGCAGCGGTCTGCACCACATGGTGTTCGAGGTGGTCGACAACTCGATCGACGAAGCCCTCGCCGGCCACTGCGACGACATCAGCATCATCATCCACCCGGATGAGTCCATCACCGTTAAAGACAACGGCCGTGGCATCCCGGTAGACGTGCACAAAGAGGAAGGCGTTTCCGCCGCCGAGGTCATCATGACCGTCCTCCATGCTGGCGGTAAGTTCGACGACAACTCCTACAAAGTATCAGGTGGCTTACACGGAGT
META-8000bact-140	41379	AGTACA:GAACGA	P10	3023	0.0730564	f7e536ec35ebb832fec6d6822eb67ec8	2826	0.934833	CGACCGGGCATGTATATCGGTGATACTGATGACGGCACCGGTCTGCACCACATGGTATTCGAGGTCGTGGACAACGCTATCGACGAAGCACTCGCTGGCCACTGTAGCGACATTCAGGTGACGATCCACGCCGACAACTCCGTCTCGGTGCAGGATGATGGCCGTGGTATCCCAACCGGTATCCACGAAGAGGAAGGGGTGTCTGCGGCACAGGTCATCATGACCGTACTGCACGCCGGCGGTAAGTTTGACGACAACTCCTATAAGGTTTCCGGTGGCCTCCACGGCGT
META-8000bact-140	41379	ATCGTC:AGCAGC	P34	30	0.000725005	a50b11f310d1a20b5e8c41ec211e116c	21	0.7	AGTCCAGCTATGTATATTGGCGATACAGACGACGGTAGTGGTCTGCATCACATGGTATTCGAGGTGGTTGATAACTCGATCGACGAAGCATTGGCAGGCCATTGCGACGACATCAGTATCATCATCCATCCTGACGAATCGATCACCGTCCGCGACAACGGTCGCGGTATTCCGGTAGACGTGCACAAAGAAGAAGGCGTGTCGGCAGCCGAGGTCATCATGACCGTGCTCCACGCTGGCGGTAAGTTCGACGACAACTCGTACAAGGTGTCAGGCGGCCTGCACGGTGT
META-8000bact-140	41379	GACTTG:CTCTTC	P18	2980	0.0720172	3c08d6cf8d2c5f37ef517e5a294fad2d	2858	0.95906	CGGCCTGGGATGTATATCGGCGATACAGACGACGGTAGCGGTCTGCATCACATGGTATTCGAGGTGGTTGATAACTCGATCGACGAAGCATTGGCAGGCCATTGCGACGACATCAGTATCATCATCCATCCTGACGAATCGATCACCGTCCGCGACAACGGTCGCGGTATTCCGGTAGACGTGCACAAAGAAGAAGGCGTGTCGGCAGCCGAGGTCATCATGACCGTGCTCCACGCCGGCGGTAAGTTCGACGACAACTCGTACAAGGTGTCGGGCGGCCTCCACGGAGT
META-8000bact-140	41379	TCAGCC:TCGTAG	P74	236	0.00570338	28ac2aa31d966298ab376440bc096ee6	188	0.79661	CGACCTGCTATGTATATTGGATCCACGGGTCCGCGTGGTCTGCACCACCTCGTCTACGAGATCGTCGACAACTCCGTCGACGAGGCCCTCGCGGGGTACGCCGACACGATCTTCGTGACGCTGCTCGAAGACGGCGGCGTCCGCGTGATCGACAACGGCCGCGGCATCCCCGTCGACCCGCACTCCTCCGACCCCACGAAGTCGACCGTCGAGGTCGTGCTGACGATCCTGCACGCCGGTGGAAAGTTCGGCGGCGGCGCCTACGCCGTCTCTGGCGGCTTACACGGTGT
META-8000bact-140	41379	TGCTGT:CTCTTC	P46	5855	0.141497	9f72378f4f16d71ee9280fd452023f63	3826	0.653459	CGTCCCGCAATGTACATTGGCGACACAGACGACGGTTCGGGTCTGCATCACATGGTCTACGAGGTCGTCGACAACGCGATCGACGAAGCCTTGGCCGGCCATGCAGATATCGTCACGGTCACGCTCAATGCGGATGGCTCGGTCAGCGTCACCGACAACGGTCGCGGCATTCCGACGGATATCCATACCGGCGAAGGTGTCTCGGCAGCCGAGGTCATTATGACCCAGCTCCACGCCGGCGGTAAGTTCGACCAAAATTCCTACAAGGTCTCGGGAGGCTTTCATGGAGT
META-8000bact-141	47191	GCTCAT:AGCAGC	P58	2124	0.0450086	f18ca316ab49ac85a81af5fc3b9b6c99	1959	0.922316	CGCCCTGGCATGTATATAGGCGACACCGATGACGGGTCCGGCCTCCACCACATGGTGTTCGAGGTCAGCGACAACGCGATCGACGAGGCGCTGGCGGGGCATTGCGACCGGATCGACATCGTCCTCAACGCCGACGGATCAGTGCCGGTCACCGACAACGGTCGCGGCATCCCGACCGGCATCCACACCGAGGAAGGCGTGTCCGCAGCCGAGGTCATCATGACCCAGCTCCACGCCGGCGGTAAGTTCGAGAACACCTCGGATGAAAACGCGTACAAGGTCTCGGGTGGATTTCACGGAGT
META-8000bact-141	47191	GACTTG:AAAAGT	P14	6402	0.135661	0fd3e46375de2d5c3317f17189c8a524	4180	0.652921	AGCCCAGCAATGTATATTGGTGACACAGACGATGGAAGCGGCCTGCACCACATGGTGTTCGAGGTGCTGGACAACTCGATTGACGAAGCGCTGGCCGGTCACTGTGACGACATCACCGTAACCATCCACCCGGACGAGTCCATCTCCGTTCGCGACAACGGCCGCGGCATTCCGGTGGACGTGCATAAAGAAGAAGGCGTGTCAGCCGCGGAAGTCATCATGACCGTCCTGCACGCCGGCGGTAAATTCGACGACAACTCATACAGGGTATCAGGCGGACTGCATGGTGT
META-8000bact-141	47191	TCAGCC:CTCTTC	P70	4056	0.0859486	c5920ac7b95480660e7172236c9e8b34	2267	0.558925	AGGCCGGCGATGTACATTGGCGACACCGACGACGGCTCCGGCCTGCATCACATGGTCTATGAGGTGGTCGACAACGCCATCGACGAGGCCCTGGCCGGCCACGCGGACCTGGTCCAGGTCATCCTGAACGCAGACGGTTCGGTCACCGTGACCGACAACGGCCGCGGCATTCCCACCGGCATCCACGAGGGCGAAGGCGTATCGGCGGCCGAGGTCATCATGACCCAACTGCACGCCGGCGGTAAGTTCGACCAGAACTCCTACAAGGTCTCGGGTGGTCTCCACGGCGT
META-8000bact-141	47191	GACTTG:TCGTAG	P22	5591	0.118476	904e7562ae411336fb5dcddd7aaab4a2	5169	0.924522	AGCCCGGCAATGTATATTGGCGATACCGATGACGGCACTGGTCTGCACCACATGGTATTCGAGGTTGTGGACAACGCTATCGACGAAGCCCTCGCGGGCCACTGTAAAGAGATTCAGGTCACGATCCATGCGGATAACTCTGTTTCCGTACAGGATGATGGTCGTGGCATTCCGACCGGTATTCATGAAGAAGAGGGCGTTTCTGCTGCTCAGGTCATCATGACCGTTCTTCATGCCGGCGGTAAATTTGACGATAACTCGTATAAAGTTTCAGGTGGTTTTCATGGGGT
META-8000bact-141	47191	AGTACA:GAACGA	P10	24	0.000508572	c2d902dee87da5f9e6b33c18612b508b	17	0.708333	AGCCCTGCTATGTACATTGGCGACACTGATGACGGTAGCGGTCTGCACCACATGGTGTTCGAGGTGGTCGACAACTCCATCGACGAAGCTCTGGCCGGTCACTGCGACGACATCAGCATTATCATCCACCCGGATGAGTCGATTACCGTACGCGACAACGGTCGCGGCATTCCGGTAGACGTGCACAAAGAAGAAGGCGTTTCGGCGGCAGAGGTCATCATGACCGTGCTCCACGCTGGCGGTAAGTTCGACGACAACTCCTATAAGGTCTCCGGAGGACTCCACGGGGT
META-8000bact-141	47191	TGCTGT:CTCTTC	P46	18	0.000381429	e2713fac6e6bc474783bb079e0b3a5c0	12	0.666667	CGTCCCGGTATGTATATAGGCGATACAGACGACGGTAGCGGTCTGCATCACATGGTATTCGAAGTGGTTGATAACTCGATCGACGAAGCATTGGCAGGCCATTGCGACGACATCAGTATCATCATCCACCCTGACGAATCGATCACCGTCCGCGACAACGGTCGCGGTATTCCGGTAGACGTGCACAAAGAAGAAGGCATGTCGGCAGCTGAGGTCATCATGACCGTGCTCCACGCTGGCGGCAAGTTCGACGACAACTCGTACAAGGTGTCAGGAGGTTAGCACGGTGT
META-8000bact-141	47191	GACTTG:CTCTTC	P18	1068	0.0226314	58a9630b44322d987d7b75e8bf770961	1040	0.973783	CGGCCCGCGATGTATATTGGCGATACAGACGACGGTAGCGGTCTGCATCACATGGTATTCGAGGTGGTTGATAACTCGATCGACGAAGCATTGGCAGGCCATTGCGACGACATCAGTATCATCATCCATCCTGACGAATCGATCACCGTCCGCGACAACGGTCGCGGTATTCCGGTAGACGTGCACAAAGAAGAAGGCGTGTCGGCAGCCGAGGTCATCATGACCGTGCTCCACGCCGGCGGTAAGTTCGACGACAACTCGTACAAGGTGTCAGGTGGTCTTCACGGTGT
META-8000bact-141	47191	TCAGCC:TCGTAG	P74	64	0.00135619	dcd76575ba0abbf245523215f760d5e9	46	0.71875	AGTCCCGGTATGTACATAGGCGACACCGGCATCAAAGGTCTGCATCATCTGGTGTGGGAAGTCGTTGACAACTCCATTGATGAAGCCCTGGCCGGTCATTGCGACACGATTCACGTCACCATTAACGAGAACAACTCCATTACCGTCCGCGACAATGGGCGTGGTATCCCCGTCGATTTTCACCAGAAGGAAGGTCGCTCGGCTCTGGAAGTGGTTATGACCGTGCTGCACGCTGGCGGCAAGTTCGATAAGGATAGCTACAAGGTTTCAGGCGGCCTACATGGGGT
META-8000bact-141	47191	ATCGTC:AGCAGC	P34	1005	0.0212964	7340869ed7944832d07b2fbe89b2c34b	490	0.487562	AGGCCAGGTATGTATATAGGCGATACCGACGATGGTTCCGGTCTGCACCACATGGTCTACGAAGTCGTCGATAACGCCATCGATGAAGCGCTGGCCGGTCACGCCGATCTGGTTACCGTCACGCTGAATGCCGATGGTTCGGTATCGGTGACCGACAATGGTCGTGGCATCCCGACCGATATTCACACCGGTGAGGGCGTCTCCGCAGCTGAAGTTATCATGACGCAGCTTCACGCGGGCGGTAAGTTCGACCAGAACTCCTACAAGGTATCAGGAGGATTGCACGGTGT
META-8000bact-141	47191	TGCTGT:GAACGA	P38	828	0.0175457	1770fb63eb3f29d2f00fb2b82d4a4c81	711	0.858696	CGTCCCGGTATGTACATTGGGCCCACCGGTCCACGTGGTCTGCACCACCTGGTCTACGAGATCGTCGACAACTCCGTGGACGAAGCCCTGGCCGGCTACTGCGACACGATCCTCGTGACCATCCTGGAGGACGGCGGCGTCCGCGTCATCGACAACGGTCGAGGCATCCCGGTCGACATCCACCCGGTCGAGAAGAAGTCGACCGTCGAGGTCGTCCTGACCATCCTGCACGCCGGCGGCAAGTTCGGTGGCGGCGGGTACGCGGTCTCGGGCGGATTGCACGGGGT
META-8000bact-141	47191	TGCTGT:AAAAGT	P42	480	0.0101714	7d6e5a0cb1032e8bbb6537d17fed169a	347	0.722917	AGGCCTGGTATGTACATAGGAGATGTGGGAGTTAGAGGACTTCATCATCTTGTTTATGAGGGTGTTGATAACTCTATTGATGAGGCGATGGGCGGACATTGTGATACTATTGGTGTTGCAATAAACGAAGATGGTTCTGTAACAGTTGAAGACAACGGCCGTGGTATTCCGGTCGATTTACATAAAAAAGAAGGCGTTTCTGCACTTGAGGTAGTAATGACTAAAATTGGTGCCGGAGGTAAATTTGATAAAGATTCTTATAAAGTTTCTGGTGGATTTCATGGCGT
META-8000bact-141	47191	GCTCAT:TCGTAG	P54	9205	0.195058	dab3ab4bb334b8311e63df20db072572	7156	0.777404	CGGCCTGGGATGTACATTGGTTCAACCGGACCGCGTGGCCTGCACCACCTGGTCTACGAAGTTGTTGATAACTCCGTCGATGAGGCTCTAGCCGGATACTGCGACACTATCGACATCACCTTGCAGAATGACGGTGCTGTCCGAGTACAGGACAACGGCCATGGCATCCCCACAGATATGCACCCGACAGAGGGCAAGCCTGCGGTAGAGGTCGTAATGACTATCCTGCATGCTGGCGGTAAGTTCGGTGGCGGCGGCTATGCGGTCTCCGGCGGTTTTCACGGAGT
META-8000bact-141	47191	AGTACA:TGGAAT	P02	25	0.000529762	a85eaec385bbc0be213da5c3e6a47564	13	0.52	CGCCCGGCTATGTATATTGGTGACACCGACGATGGCAGCGGTCTGCACCACATGGTGTTCGAGGTGGTCGACAACTCGATCGACGAAGCCCTCGCCGGCCATTGCGACGACATCAGCATCATCATCCACCCGGACGAATCCATCACCGTTAAAGACAACGGTCGTGGCATCCCGGTAGACGTGCATAAAGAAGAAGGCGTTTCCGCCGCCGAGGTCATCATGACCGTCCTCCACGCTGGCGGTAAGTTCGACGACAACTCCTACAAGGTTTCCGGAGGTTTACACGGGGT
META-8000bact-141	47191	GCTCAT:TGGAAT	P50	54	0.00114429	ee5e5ab43dccc5983feeb23c92322aad	27	0.5	CGTCCCGGCGATGTACATTGGCGACACAGACGATGGCAGCGGCCTCCACCATATGGTGTTTGAGGTTGGGGACAACTCGATCGACGAGGCGTTGGCCGGTCACTGTGACGACATCAGCATCATCATTCACCCGGATGAATCGATCACCGTCCGCGACAACGGTCGCGGCATCCCAGTCGATGTGCATAAAGAAGAAGGCGTGTCCGCTGCCGAAGTCATTATGACTGTGTTGCACGCCGGCGGTAAGTTTGACGATAACTCCTATAAGGTATCTGGCGGCCTGCACGGGGT
META-8000bact-141	47191	AGTACA:ATTGCG	P06	7072	0.149859	588dedfa15d68b184de62537612ebecd	6547	0.925764	AGTCCAGGTACGTATATTGGCGATACCGATGACGGTACCGGTCTGCATCACATGGTATTCGAGGTCGTGGATAACGCAATCGACGAAGCGCTCGCTGGTCACTGTAGTGACATTGTGGTCACCATCCATGCCGATAACTCCGTATCGGTGCAGGATGATGGACGCGGCATTCCTACCGGTATTCACGAAGAAGAGGGCATCTCTGCCGCTGAAGTGATCATGACCGTGCTGCATGCTGGCGGTAAGTTCGATGATAACTCCTATAAAGTCTCGGGCGGACTCCACGGCGT
META-8000bact-141	47191	ATCGTC:TGGAAT	P26	2	4.2381e-05	6801f6c1539784f7ca6ba01afab9c384	1	0.5	AGGCCAGGAATGTATATCGGCGATACAGACGACGGTAGCGGTCTGCATCACATAGTATTCGAGGTAGTTGATAACTCGATCGACGAAGCGCTGGCAGGCCATTGCGGCGACATCAGTATCATCATCCACCCCGACGAATCGATCACCGTTCGCGACAACGGCCGCGGTATTCCGGTAGACGTGCATAAAGAAGAAGGCGTGTCGGCAGCCGAAGTCATCATGACGATGCTCCACGCTGGCGGTAAGTTCGACGACAACTCCTATAAAGTATCAGGAGGATTTCATGGCGT
META-8000bact-141	47191	ATCGTC:ATTGCG	P30	5333	0.113009	bdfdb32944497a226892f8895276a4e0	5068	0.950309	CGGCCAGGTATGTACATTGGCGATACAGACGACGGTAGCGGTCTGCATCACATGGTATTCGAGGTAGTTGATAACTCGATCGACGAAGCGCTGGCAGGCCATTGCGACGACATCAGTATCATCATCCACCCCGACGAATCGATCACCGTTCGCGACAACGGCCGCGGTATTCCGGTAGACGTGCATAAAGAAGAAGGCGTGTCGGCAGCCGAAGTCATCATGACGGTGCTCCACGCAGGCGGTAAGTTCGACGATAACTCGTACAAGGTCTCCGGAGGCTTCCACGGAGT
META-8000bact-141	47191	CAGCGC:AAAAGT	P66	100	0.00211905	738d337f0b91a13263a90faaaea88eb5	53	0.53	AGCCCCGGTATGTACATAGGCTCGACCGGTGAGCGAGGGCTCCACCACCTGGTGTACGAGGTTGTGGACAACTCTGTGGACGAAGCCCTCGCGGGCTACGCCGACACGATCGACGTGACACTTCTGGCCGACGGAGGTGTACGCGTCACCGACAACGGCCGCGGTATCCCCGTCGCCATCCACCCGACCGAGGGCAAGCCCACGGTCGAGGTCGTCATGACGATCCTGCACGCCGGCGGGAAGTTCGGCGGGGGCGGCTACGCGGTCTCGGGCGGACTTCACGGAGT
META-8000bact-141	47191	CAGCGC:ATTGCG	P62	905	0.0191774	2bf4a4c46ce113f2ee2febea60bf622d	874	0.965746	CGTCCCGGTATGTATATTGGCGACACCGACGACGGGTCCGGTCTCCACCACATGGTGTTCGAGGTCAGTGACAACGCGATCGACGAGGCGCTGGCGGGGCATTGCGACCGGATCGACATCGTCCTCAACGCCGACGGATCGGTCAGCGTCACCGACAACGGTCGCGGCATCCCGACCGGTATCCATACCGAGGAAGGCGTGTCCGCAGCCGAGGTCATCATGACCCAGCTCCACGCCGGCGGTAAGTTCGAGAACACCAGCGACGAGAACGCGTACAAGGTTTCGGGCGGACTGCACGGTGT
META-8000bact-142	45315	CAGCGC:AAAAGT	P66	293	0.00646585	eab2bf87190fc12f38602d1de273f34c	155	0.52901	CGTCCGGGGATGTATATTGGGTCCACCGGTGCCCGAGGACTCCACCATCTCGTGTACGAGATCGTCGAAAACTCGGTCGATGAGGCCCTGGCCGGGTACTGCGACACCATCGAGGTGACGATCCTCGAAGACGGCGCCGTCCGCGTCGTCGACAACGGTCGAGGCATCCCCGTCGACATGCACCGCACCGAGGGCAAGTCGACCGTCGAGGTCGTACTCACGGTGCTGCACGCCGGTGGAAAGTTCGGCGGCGGCGGGTACACGGTGTCGGGTGGCCTTCACGGGGT
META-8000bact-142	45315	CAGCGC:ATTGCG	P62	28	0.000617897	ccff0062506502b6858da881894c1366	10	0.357143	CGACCCGCAATGTATATAGGAGATGTGGGGGTTCGAGGGCTACATCATTTGGTTTATGAGGTTGTTGATAACTCTATTGATGAGGCGATGGGAGGACATTGTGATACTATTGGTGTTGCAATTAACGAAGACGGTTCGGTAACAGTTGAAGATAACGGTCGTGGTATTCCAGTTGATTTACATAAAAAAGAAGGAGTTTCTGCACTTGAGGTTGTAATGACTAAAATTGGTGCCGGGGGTAAATTCGATAAAGATTCTTATAAGGTTTCAGGAGGACTTCATGGCGT
META-8000bact-142	45315	ATCGTC:ATTGCG	P30	4348	0.0959506	6ee6b6239cb63ecbbbe1117deb623d6e	4096	0.942042	CGTCCTGGCATGTATATTGGTGACACCGACGATGGCAGCGGTCTGCACCACATGGTGTTCGAAGTGGTCGACAACTCGATCGACGAAGCCCTCGCTGGCCACTGCGACGACATCAGCATCATCATCCACCCGGATGAGTCCATCACCGTTAAAGACAACGGCCGTGGCATCCCGGTAGACGTGCACAAAGAGGAAGGCGTTTCTGCCGCTGAGGTCATCATGACCGTCCCCCACGCTGGCGGTAAGTTCGACGACAACTCCTACAAAGTATCAGGAGGTCTACATGGGGT
META-8000bact-142	45315	ATCGTC:TGGAAT	P26	11	0.000242745	d17dbe13c17b58c710fe076b8642b9ff	5	0.454545	AGTCCTGGAATGTATATTGGCGATACAGACGACGGTAGCGGTCTGCATCACATGGTATTCGAGGTGGTTGATAACTCGATCGACGAAGCATTGGCAGGCCATTGCGACGACATCAGTATCATCATCCATCCTGATGAATCGATCACCGTCCGCGACAACGGTCGCGGTATTCCGGTAGACGTGCACAAAGAAGAAGGCGTGTCGGCAGCCGAGGTCATCATGACCGTGCTCCACGCTGGCGGTAAGTTCGACGACAACTCGTACAAGGAGTTCGGGTGGATTTCACGGGGT
META-8000bact-142	45315	TGCTGT:AAAAGT	P42	6223	0.137328	6a66c97c58167dda9f8e7149440c3a80	4980	0.800257	AGGCCGGGTATGTATATAGGCGACACGTCTGATGGCACCGGTTTGCACCACTTGGTGTTCGAAGTGTGGACAACTCCATCGACGAAGCACTCGCCGGCCATTGCGACGACATCCTGGTCACCATCCACTCCGACAACTCGGTCAGCGTGGTCGACAACGGGCGGGGCATTCCCACCGGCGTCAAGATGGACGACAAACACGAACCCAAGCGCAGCGCCGCAGAAATTGCGCTGACCGAATTGCACGCTGGCGGTAAGTTCAACCAGAACAGCTACAAGGTCTCGGGTGGACTGCATGGTGT
META-8000bact-142	45315	GCTCAT:TCGTAG	P54	131	0.00289087	5e33dab77f38d4124e262f6addb5110d	49	0.374046	AGTCCCGGCATGTATATAGGTTCCACCGGCCCGCGCGGCCTGCACCACCTCGTCTACGAGGTGGTCGACAACTCGGTCGACGAAGCCCTCGCCGGATACTGCGACCTGATCCTGGTCACGATGCGCGAAGACGGCTCGATCCGCGTGCGCGACAACGGCCGTGGCATCCCCGTCGACATCAACAAGCAGGAACAGAAGTCGACCGTCGAGGTCGTCATGACCATCCTGCACGCCGGCGGAAAGTTCGGCGGCGGCGGGTACTCGGTCTCCGGCGGACTCCACGGAGT
META-8000bact-142	45315	TGCTGT:GAACGA	P38	2697	0.0595167	e422938220918f7fd8ac84dd1f3f833d	832	0.308491	CGCCCGGCAATGTATATCGGCGACACCGACGACGGCTCGGGCCTCCACCACATGGTGTTCGAGGTCAGCGACAACGCGATCGACGAGGCGCTCGCCGGGCATTGCGACCGGATCGACATCGTCCTCAACGCCGACGGCTCAGTCTCCGTCACCGACAACGGCCGCGGTGTCCCGACCGGTATCCACACCGAGGAAGGCGTGTCCGCAGCCGAGGTCATCATGACCCAGCTCCACGCCGGCGGTAAGTTCGAGAACACCAGCGACGAGAACGCGTACAAGGTCTCAGGCGGACTACACGGTGT
META-8000bact-142	45315	GCTCAT:TGGAAT	P50	24	0.000529626	8ef14559e5f463fea17665cd7d2d2032	12	0.5	AGCCCTGGGATGTACATCGGTGATACAGACGATGGCAGCGGTCTACGCCACATGGTGTTCGAGGTGGTTGATAACTCGATCGACGAAGCATTGGCAGGCCATTGCGACGACATCAGTATCATTATCCACCCAGACGAATCTATTACCGTGCGCGACAACGGCCGCGGTATTCCGGTAGATGTGCATAAAGAAGAAGGCGTGTCGGCAGCTGAGGTCATCATGACCGTGCTGCACGCAGGTGGTAAGTTCGATGATAACTCCTACAAAGTATCAGGCGGTTTCCACGGAGT
META-8000bact-142	45315	AGTACA:TGGAAT	P02	71	0.00156681	844810a0f468505545eee12468922149	38	0.535211	CGGCCTGGAATGTATATTGGTGATACGGATGACGGCACCGGTCTGCACCACATGGTATTTGAGGTCGTAGATAACGCTATCGACGAAGCACTTGCCGGTCACTGTAAAGACATCGTTGTCACCATTCATGCTGATAACTCTGTCTCAGTAACCGATGATGGTCGTGGTATTCCTACTGGTATTCACCCGGAAGAAGGTGTGTCTGCTGCCGAAGTTATTATGACCGTGCTTCATGCCGGCGGTAAGTTCGATGACAACTCCTATAAAGTTTCCGGTGGACTGCACGGCGT
META-8000bact-142	45315	AGTACA:ATTGCG	P06	5169	0.114068	94b7f80082f4c997f5d30a69f9ef9d64	4093	0.791836	AGGCCTGGTATGTATATTGGCGATACGGACGACGGCACCGGTCTGCACCACATGGTATTTGAGGTCGTAGATAACGCTATCGACGAAGCCCTTGCCGGTCACTGTAAAGACATCGTTGTCACCATTCATGCTGATAACTCTGTTTCCGTAACCGATGATGGTCGTGGTATTCCTACCGGCATTCACCCTGAAGAAGGTGTGTCCGCAGCCGAAGTTATCATGACCGTGCTTCATGCCGGCGGTAAGTTCGATGACAACTCTTATAAAGTTTCCGGTGGATTTCACGGCGT
META-8000bact-142	45315	AGTACA:GAACGA	P10	5511	0.121615	d3c5eb1929682a646933269855994741	3034	0.550535	AGACCTGGTATGTATATTGGTGACACCGACGATGGCAGCGGTCTGCACCACATAGTGTTCGAGGTGGTCGACAACTCGACCGACGAAGCCCTCGCTGGCCATTGCGACGACATCAGCATCATCATTCACCCGGACGAATCCATCACCGTTAAAGACAACGGTCGTGGCATCCCGGTAGACGTGCATAAAGAGGAAGGCGTTTCCGCCGCAGAGGTCATCATGACCGTCACCCACGCTGGCGGTAAGTTCGACGACAACTCCGACAAAGTATCAGGTGGCTTACACGGGGT
META-8000bact-142	45315	GACTTG:CTCTTC	P18	2060	0.0454596	6e68bf94b889386139d625decdb5e8d4	1932	0.937864	AGGCCGGCTATGTACATTGGCGATACAGACGACGGTAGCGGTCTGCATCACATGGTATTCGAGGTGGTTGATAACTCGATCGACGAAGCATTGGCAGGCCATTGCGACGACATCAGTATCATCATCCATCCTGACGAATCGATCACCGTCCGCGACAACGGTCGCGGTATTCCGGTAGACGTGCACAAAGAAGAAGGCGTGTCGGCAGCCGAGGTCATCATGACCGTGCTCCACGCCGGCGGTAAGTTCGACGACAACTCGTACAAGGTGTCAGGTGGCCTTCACGGCGT
META-8000bact-142	45315	TCAGCC:TCGTAG	P74	14	0.000308948	e0c2094442d0422f32db1db64e0a464b	4	0.285714	AGTCCGGCAATGTATATAGGATCCACGGGGCCGCGCGGTCTGCACCACCTGGTCTACGAGATCGTCGACAACTCCGTCGACGAGGCGCTGGCCGGCTACTGCGACAACATCGAGGTCGTCATGCGCGCCGACGGAGGCGTGACCGTCGCCGACAACGGCCGCGGGATCCCCGTCGACATGCACCCGACCGAGGGCATCTCGACCGTCGAGCTTGTGCTGACCGTGCTGCACGCCGGCGGCAAGTTCGGCGGCGGCGGCTACGCGGTCTCAGGAGGATTTCACGGCGT
META-8000bact-142	45315	TGCTGT:CTCTTC	P46	38	0.000838574	a3be068e91aeb5e1bd9ef524ccbdc7bc	13	0.342105	AGACCGGGGATGTATATCGGATCCACCGGACCCCGCGGCTTGCACCACTTGGTTTACGAAGTGGTGGATAACTCTGTTGACGAGGCATTGGCCGGTTACTGCAGCCACATCGAGGTCACCCTCCGCGCCGACGGCGGTGTCCGCGTTGTTGACGACGGTCGCGGCATCCCCGTGGACATCCACCCCACCGAGGGCAAACCTACGGTTGAAGTGGTCATGACCATCCTCCACGCCGGCGGTAAGTTCGGCGGCGGCGGTTACGCTGTTTCTGGAGGCTTACACGGTGT
META-8000bact-142	45315	ATCGTC:AGCAGC	P34	2723	0.0600905	dd89b7080f70087cf73e74bbb7653c32	2469	0.906721	CGTCCAGCAATGTACATTGGCGATACAGACGACGGTAGCGGTCTGCATCACATGGTATTCGAGGTGGTTGATAACTCGATCGACGAAGCATTGGCAGGCCATTGCGACGACATCAGTATCATCATCCATCCTGATGAATCGATCACCGTCCGCGACAACGGTCGCGGTATTCCGGTAGACGTGCACAAAGAAGAAGGCGTGTCGGCAGCCGAGGTCATCATGACCGTGCTCCACGCTGGCGGTAAGTTCGACGACAACTCGTACAAGGTGTCAGGTGGTCTACACGGAGT
META-8000bact-142	45315	GACTTG:TCGTAG	P22	4269	0.0942072	aca39c72618cf150e11dd2f50e74c0c9	4099	0.960178	AGCCCGGGGATGTACATCGGTGACACCGATGATGGCAGCGGTCTGCACCACATGGTGTTCGAGGTGGTCGACAACTCGATCGACGAAGCCCTCGCCGGCCACTGCGACGACATCAGCATCATCATCCACCCGGATGAGTCCATCACCGTTAAAGACAACGGCCGTGGCATCCCGGTAGACGTGCACAAAGAGGAAGGCGTTTCCGCCGCCGAGGTCATCATGACCGTCCTCCATGCTGGCGGTAAGTTCGACGACAACTCCTACAAAGTATCAGGCGGCCTTCATGGGGT
META-8000bact-142	45315	TCAGCC:CTCTTC	P70	71	0.00156681	585df0018d9107f51665ab16b4622fb7	56	0.788732	CGGCCTGGCATGTACATTGGCGACACCGACGACGGGTCGGGCCTCCACCACATGGTGTTCGAGGTCAGCGACAACGCGATCGACGAGGCGCTTGCCGGGCATTGCGACCGGATCGACATCGTGCTGAACGCCGACGGTTCGGTCAGCGTCACCGACAATGGCCGCGGCATCCCGACCGGCATCCACACCGAGGAAGGCGTGTCCGCAGCCGAGGTCATCATGACCCAGCTCCACGCCGGCGGTAAGTTCGAGAATACCAGCGACGAGAACGCCTACAAGGTCTCCGGCGGCTTACATGGCGT
META-8000bact-142	45315	GACTTG:AAAAGT	P14	6971	0.153834	af4cf14e5ece4e53455e21159d87fc67	5688	0.815952	AGCCCCGCGATGTACATAGGCGACACAGACGACGGCAGCGGCCTGCACCATATGGTGTTCGAGGTTGTGGACAACTCGATCGACGAGGCGTTGGCCGGTCACTGTGACGACATCAGCATCATCATACATCCGGATGAGTCGATCACTGTTCGCGACAACGGTCGTGGCATTCCGGTTGATGTGCACAAAGAAGAAGGCGTGTCCGCTGCCGAAGTCATCATGACTGTGTTGCACGCAGGCGGTAAGTTTGACGATAACTCCTACAAGGTATCCGGCGGCCTACATGGAGT
META-8000bact-142	45315	GCTCAT:AGCAGC	P58	1736	0.0383096	28b0fd3911cd09b9762774cf5b6a83d9	1541	0.887673	AGTCCTGCTATGTATATTGGCGACACCGATGACGGGTCCGGCCTCCACCACATGGTGTTCGAGGTCAGCGACAACGCGATCGACGAGGCGCTGGCGGGGCATTGCGACCGGATCGACATCGTCCTCAACGCCGACGGATCAGTGTCGGTCACCGACAACGGTCGCGGCATCCCGACCGGCATCCACACCGAGGAAGGCGTGTCCGCAGCCGAGGTCATCATGACCCAGCTCCACGCCGGCGGTAAGTTCGAGAACACCTCGGATGAAAACGCGTACAAGGTCTCTGGCGGACTACACGGCGT
META-8000bact-143	49416	CAGCGC:ATTGCG	P62	29	0.000586854	b1ede419e17ca2d6c72a511822cfda00	16	0.551724	CGCCCTGGTATGTACATAGGTGACACAGACGATGGCAGCGGTCTGCACCACATGGTGTTCGAGGTGGTCGATAACTCGATCGACGAAGCCCTGGCTGGCTACTGCGACGACATCAGCATCATCATCCACCCGGATGAGTCCATCACCGTTCGAGACAACGGTCGTGGCGTCCCGGTAGACGTGCACAAAGAGGAAGGCGTTTCCGCCGCCGAAGTCATCATGACCGTCCTCCACGCTGGCGGTAAGTTCGACGACAACTCCTATAAAGTTTCGGGTGGACTACACGGCGT
META-8000bact-143	49416	AGTACA:ATTGCG	P06	6373	0.128966	1b9e95b6899a5f4af68a4ac97fd62469	5588	0.876824	CGACCGGGCATGTACATCGGCGATACGGACGACGGCACCGGTCTGCACCACATGGTATTTGAGGTCGTAGATAACGCTATCGACGAAGCCCTTGCCGGTCACTGTAAAGACATCGTTGTCACCATTCATGCTGATAACTCTGTTTCCGTAACCGATGATGGTCGTGGTATTCCTACCGGCATTCACCCTGAAGAAGGTGTGTCTGCAGCCGAAGTTATCATGACCGTGCTTCATGCCGGCGGTAAGTTCGATGACAACTCTCATAAAGTTTCGGGAGGCCTTCATGGTGT
META-8000bact-143	49416	AGTACA:TGGAAT	P02	68	0.00137607	13caae7c18a4df3580d9fcf8244790a9	26	0.382353	CGACCCGCTATGTATATCGGTGATACGGATGACGGCACCGGTCTGCACCACATGGTATTTGAGGTCGTAGATAACGCTATCGACGAAGCACTTGCCGGTCACTGTAAAGACATCGTTGTCACCATTCATGCTGATAACTCTGTCTCAGTAACCGATGATGGTCGTGGTATTCCTACTGGTATTCACCCGGAAGAAGGTGTGTCTGCTGCCGAAGTTATTATGACCGTGCTTCATGCCGGCGGTAAGTTCGATGACAACTCCTACAAAGTTTCTGGAGGCTTTCATGGCGT
META-8000bact-143	49416	TGCTGT:GAACGA	P38	321	0.00649587	bf8f09f6ab5e387c1f83a1bdb65391f6	286	0.890966	CGACCGGGGATGTACATAGGCGATACCGACGACGGATCGGGCCTCCACCACATGGTGTTCGAGGTCAGCGACAACGCGATCGACGAGGCGCTCGCCGGGCATTGCGACCGGATCGACATCCAGCTCAACGCCGACGGATCGGTCAGCGTCACCGACAACGGTCGTGGCATTCCGACCGGCATTCACCCCGAAGAGGGCGTGTCGGCGGCGGAGGTCATCATGACCCAGCTGCACGCCGGCGGTAAGTTCGAGAACACGTCCGACGACAACGCCTACAAGGTGTCGGGCGGCTTTCACGGAGT
META-8000bact-143	49416	ATCGTC:TGGAAT	P26	11	0.0002226	ad3efd1f02299ffdb69f3fced7a18e8b	7	0.636364	AGTCCCGGTATGTATATTGGCGACACGGATGACGGCACCGGTCTGCACCACATGGTATTTGAGGTTGTGGATAACGCTATCGACGAAGCGCTCGCGGGTCACTGTAAAGACATCGTGGTGACCATCTACGCCGACAACTCCGTCTCCGTAACCGATGATGGCCGTGGCATCCCGACCGGTATCCACCCGGAAGAGGGCGTCTCTGCGGCGGAAGTGATCATGACCGTCCTGCACGCAGGCGGTAAGTTCGATGATAACTCCTATAAAGTCTCTGGTGGTCTTCATGGTGT
META-8000bact-143	49416	TGCTGT:CTCTTC	P46	39	0.000789218	a2d959d22cf6dc13a54a00ce452ec927	15	0.384615	CGGCCGGGAATGTATATAGGCGATACAGACGACGGTAGCGGTCTGCATCACATGGTATTCGAAGTGGTTGATAACTCGATCGACGAAGCATTGGCAGGCCATTGCGACGACATCAGTATCATCATCCACCCTGACGAATCGATCACCGTCCGCGACAACGGTCGCGGTATTCCGGTAGACGTGCACAAAGAAGAAGGCGTGTCGGCAGCTGAGGTCATCATGACCGTGCTCCACGCTGGCGGTAAGTTCGACGACAACTCGTACAAGGTGTCAGGCGGCCTACACGGCGT
META-8000bact-143	49416	GCTCAT:AGCAGC	P58	85	0.00172009	5d35184ecdacec03c2efb78df260ae0c	70	0.823529	AGCCCCGGCATGTACATAGGCGACACCGACGACGGGTCGGGCCTCCACCACATGGTGTTCGAGGTCAGCGACAACGCGATCGACGAGGCGCTTGCCGGGCATTGCGACCGGATCGACATCGTCCTGAACGCCGACGGTTCGGTCAGCGTCACCGACAATGGCCGCGGCATCCCGACCGGCATCCACACCGAGGAGGGCGTCTCGGCGGCCGAGGTCATCATGACCCAGCTCCACGCCGGCGGTAAGTTCGAGAACACCAACGACGAGAACGCGTACAAGGTCTCCGGCGGCTTCCACGGGGT
META-8000bact-143	49416	ATCGTC:ATTGCG	P30	5102	0.103246	150359a9025a37f9576e397b9315a74c	4735	0.928067	AGTCCCGGAATGTATATCGGCGATACAGACGACGGTAGCGGTCTGCATCACATGGTATTCGAGGTAGTTGATAACTCGATCGACGAAGCGCTGGCAGGACATTGCGACGACATCAGTATCATCATCCACCCCGACGAATCGATCACCGTTCGCGACAACGGCCGCGGTATTCCGGTAGACGTGCATAAAGAAGAAGGCGTGTCGGCAGCCGAAGTCATCATGACGGTGCTCCACGCAGGCGGTAAGTTCGACGATAACTCGTACAAGGTCTCAGGCGGCTTTCATGGCGT
META-8000bact-143	49416	CAGCGC:AAAAGT	P66	2221	0.044945	80b7e908d03cfdaa984de495a1406915	1245	0.560558	CGACCAGGAATGTACATAGGCTCCACTGACTCGCGCGGCCTCCTGCACTGCCTATGGGAAATCATCGACAACGCCGTAGATGAGGCTCTTGCAGGCTTTGGACATGACATTAAAGTCATCCTGCATGCCGACAACTCCGTGGAAATCCACGACGACGGCCGCGGTATCCCTGTGGACGTAGAGCCCAAGACAGGCCTCTCCGGCGTCGAAGTCGTGTTCACCAAACTGCACGCGGGCGGCAAGTTCGGCGGCGGTTCCTACACAGCCTCAGGCGGACTACATGGCGT
META-8000bact-143	49416	GCTCAT:TGGAAT	P50	247	0.00499838	1ef6d0fe32a716e77cf9797df39006a3	224	0.906883	AGACCTGGAATGTATATTGGCGATGTGCACGACGGCACCGGCCTGCACCACATGGTGTTCGAGGTGGTCGACAACTCGGTCGACGAGGCCCTGGCAGGCCACGCCGATGACATCGTGGTCAAGATCCACGTGGATGGCTCGGTAGCGGTGTCGGACAACGGCCGCGGCGTTCCGGTGGACATCCACAAGGAAGAAGGCGTCTCCGCAGCCGAGGTGATCCTCACGGTGCTGCACGCCGGCGGCAAGTTCGACGACAACAGCTACAAAGTGTCAGGAGGCTTGCACGGCGT
META-8000bact-143	49416	GCTCAT:TCGTAG	P54	56	0.00113324	ae9207211b342f934dcb216c3f71ad7c	26	0.464286	AGACCGGGAATGTACATTGGTTCAACCGGACCGCGTGGCCTGCACCACCTGGTCTACGAAGTTGTTGATAACTCCGTCGATGAGGCTCTAGCCGGATACTGCGACACTATCGACATCACCTTGCAGAATGACGGTGCTGTCCGAGTACAGGACAACGGCCGTGGCATCCCCACAGATATGCACCCGACAGAGGGCAAGCCTGCGGTAGAGGTCGTAATGACTATCCTGCATGCTGGCGGTAAGTTCGGTGGCGGCGGCTATGCGGTCTCAGGCGGCCTACATGGCGT
META-8000bact-143	49416	TGCTGT:AAAAGT	P42	6426	0.130039	c65b9e357dfa6d662ff673b5fe1148ab	3185	0.495643	CGCCCTGCAATGTATATTGGTGACACCGACGATGGTTCCGGTCTGCACCACATGGTCTACGAAGTCGTTGACAACGCCATCGATGAAGCCTTGGCCGGTCATGCCGACCTGGTGACGGTGACGCTGAATGCCGATGGTTCGGTATCGGTGACAGACAATGGTCGCGGCATCCCGACCGATATCCACACCGGTGAAGGCGTCTCGGCTGCCGAAGTTATCATGACGCAGCTGCACGCGGGCGGTAAGTTCGACCAGAACTCCTACAAGGTCTCGGGAGGACTTCATGGCGT
META-8000bact-143	49416	GACTTG:TCGTAG	P22	6901	0.139651	ccb14aaa1e0cc7911c3d7b81013ef0a8	6629	0.960585	CGCCCTGGTATGTATATTGGCGATACCGATGACGGCACTGGTCTGCACCACATGGTATTCGAGGTTGTGGACAACGCTATCGACGAAGCCCTCGCGGGCCACTGTAAAGAGATTCAGGTCACGATCCATGCGGATAACTCTGTTTCCGTACAGGATGATGGTCGTGGCATTCCGACCGGTATTCATGAAGAAGAGGGCGTTTCTGCTGCTCAGGTCATCATGACCGTTCTTCATGCCGGCGGTAAATTTGACGATAACTCGTATAAAGTTTCTGGAGGCCTACACGGAGT
META-8000bact-143	49416	ATCGTC:AGCAGC	P34	3307	0.0669216	1336fd2962f8af5bc3896f30fb64661a	3176	0.960387	CGCCCTGGTATGTATATAGGCGATACAGACGACGGTAGCGGTCTGCATCACATGGTATTCGAGGTGGTTGATAACTCGATCGACGAAGCATTGGCAGGCCATTGCGACGACATCAGTATCATCATCCATCCTGATGAATCGATCACCGTCCGCGACAACGGTCGCGGTATTCCGGTAGACGTGCACAAAGAAGAAGGCGTGTCGGCAGCCGAGGTCATCATGACCGTGCTCCACGCTGGCGGTAAGTTCGACGACAACTCGTACAAGGTGTCAGGAGGTTTGCATGGAGT
META-8000bact-143	49416	TCAGCC:TCGTAG	P74	33	0.0006678	24ca370aa4473c7ae9bedb53985d3099	21	0.636364	CGCCCCGGTATGTATATAGGTGACACTGACGATGGCAGCGGTCTCCACCATATGGTGTTTGAGGTCGTTGACAACTCGATTGACGAAGCGCTGGCTGGCCACTGCGACGACATCACCATCACGATCCACCCTGACGAATCCATCACTGTCCGAGATAACGGGCGTGGCATTCCTGTGGATGTGCATAAAGAAGAAGGCGTTTCCGCTGCCGAGGTCATCATGACCGTGCTGCACGCTGGCGGTAAGTTCGATGACAACTCCTACAAGGTGTCAGGTGGCCTACATGGCGT
META-8000bact-143	49416	GACTTG:CTCTTC	P18	58	0.00117371	48e756f2d22b9e9dd15c01a48bada5b7	33	0.568966	AGGCCCGCCATGTACATTGGCGATACAGACGACGGTAGCGGTCTGCATCACATGGTATTCGAGGTGGTTGATAACTCGATCGACGAAGCATTGGCAGGCCATTGCGACGACATCAGTATCATCATCCATCCTGATGAATCGATCACCGTCCGCGACAACGGTCGCGGTATTCCGGTAGACGTGCACAAAGAAGAAGGCGTGTCGGCAGCCGAGGTCATCATGACCGTGCTCCACGCTGGCGGAAAGTTCGACGACAACTCGTACAAGGTGTCAGGCGGACTTCATGGCGT
META-8000bact-143	49416	AGTACA:GAACGA	P10	5179	0.104804	104777d050c1020a1fbf5375af81bb86	4861	0.938598	AGTCCAGGTATGTATATTGGTGATACTGATGACGGCACCGGTCTGCACCACATGGTATTCGAGGTCGTGGACAACGCTATCGACGAAGCACTCGCTGGCCACTGTAGCGACATTCAGGTGACGATCCACGCCGACAACTCCGTCTCGGTGCAGGATGATGGCCGTGGTATCCCAACCGGTATCCACGAAGAGGAAGGGGTGTCTGCGGCACAGGTCATCATGACCGTACTGCACGCCGGCGGTAAGTTTGACGACAACTCCTATAAGGTTTCCGGCGGTCTCCACGGTGT
META-8000bact-143	49416	GACTTG:AAAAGT	P14	9332	0.188846	290a0dd76b5fcad1763c9c6b815a68b1	8752	0.937848	AGTCCTGGTATGTACATTGGCGACACAGACGACGGCAGCGGCCTGCACCATATGGTGTTCGAGGTTGTGGACAACTCGATCGACGAGGCGTTGGCCGGTCACTGTGACGACATCAGCATCATCATACATCCGGATGAGTCGATCACTGTTCGCGACAACGGTCGTGGCATTCCGGTTGATGTGCACAAAGAAGAAGGCGTGTCCGCTGCCGAAGTCATCATGACTGTGTTGCACGCAGGCGGTAAGTTTGACGATAACTCCTACAAGGTATCCGGAGGACTGCATGGCGT
META-8000bact-143	49416	TCAGCC:CTCTTC	P70	4	8.09454e-05	9c2385497fd81a0d9794375e900e1edd	3	0.75	AGCCCCGGTATGTATATTGGGGATACGTCAGACGGGACCGGTTTGCATCACCTCGTATTCGAAGTGCTGGACAACTCCATCGACGAAGCGTTGGCGGGGCATTGCAACGATATCCAGGTGATCATTCACGCGGACAACTCGATCTCGATCACCGACAACGGCCGCGGTGTGCCGACCGGCCTGAAGATGGACGACAAGCACGATCCGAAGCGCAGCGCCGCTGAAATCGTGATGACCGAGTTGCACGCCGGCGGCAAGTTCGACCAGAACAGCTACAAGGTGTCGGGTGGATTCCATGGAGT
META-8000bact-144	41092	TGCTGT:AAAAGT	P42	2723	0.0662659	8b495b4ab0662f236f0d6967a575a04f	2600	0.954829	AGACCCGGCATGTATATCGGCGACACTGATGACGGTAGCGGTCTGCACCACATGGTGTTCGAGGTGGTCGACAACTCCATCGACGAAGCTCTGGCCGGTCACTGCGACGACATCAGCATCATCATCCATCCGGATGAGTCGATTACCGTACGCGACAACGGTCGCGGCATTCCGGTAGACGTGCACAAAGAAGAAGGCGTTTCGGCGGCAGAGGTCATCATGACCGTGCTCCACGCCGGCGGTAAGTTCGACGATAACTCCTATAAAGTTTCTGGTGGCTTCCATGGCGT
META-8000bact-144	41092	GCTCAT:TCGTAG	P54	24	0.000584055	ebb690e7982f981ce4ff7f4b604d2adf	12	0.5	CGTCCGGCGATGTACATTGGTTCCACCGGCCCGCGCGGCCTGCACCACCTCGTCTACGAGGTGGTCGACAACTCGGTCGACGAAGCCCTCGCCGGATACTGCGACCTGATCCTGGTCACGATGCGCGAAGACGGCTCGATCCGCGTGCGCGACAACGGCCGTGGCATCCCCGTCGACATCAACAAGCAGGAACAGAAGTCGACCGTCGAGGTCGTCATGACCATCCTGCACGCCGGCGGAAAGTTCGGCGGCGGCGGGTACTCGGTCTCAGGAGGTTTACATGGAGT
META-8000bact-144	41092	TGCTGT:GAACGA	P38	63	0.00153315	e5daacb20dd2a9e51e2b0c6675fd678c	41	0.650794	CGACCGGCCATGTATATAGGCGACACCTCGGACGGCACGGGCCTGCACCACCTGGTGTTCGAAGTGCTGGACAACTCGATCGACGAATCGCTGGCCGGGCACTGCACGGAAATCCACGTCACCATCCACTCGGACAACTCGATCTCGATCACCGACAACGGCCGCGGCGTGCCGACCGGCCTGAAGATGGACGACAAGCACGAGCCGAAGCGTTCGGCCGCCGAAATCGTCATGACCGAACTGCACGCCGGCGGAAAGTTCGACCAAAACTCGTACAAGGTCTCAGGTGGTTTACACGGTGT
META-8000bact-144	41092	AGTACA:ATTGCG	P06	4280	0.104157	e4f443baf3c58945dd239308b32f1f2f	3560	0.831776	AGTCCTGGAATGTACATTGGCGATACCGATGACGGCACCGGTCTGCACCACATGGTATTCGAGGTTGTGGATAACGCTATCGACGAAGCACTCGCGGGTCACTGTAAAGATATTATCGTCACCATTCACGGCGATAACTCCGTTTCCGTACAGGATAATGGCCGTGGTATCCCGACCGGTATTCACCCGGAAGAGGGCGTGTCTGCTGCAGAAGTCATCATGACCGTTCTGCACGCGGGCGGTAAGTTCGATGATAACTCGTATAAGGTGTCCGGCGGTTTACACGGCGT
META-8000bact-144	41092	GCTCAT:TGGAAT	P50	20	0.000486713	982be9a19ee1db3f7144161e0b4ced71	9	0.45	AGGCCTGCGATGTACATTGGTGACACCGACGATGGCAGCGGTCTGCACCACATGGTGTTCGAGGTGGTCGACAACTCGATCGACGAAGCGCTCGCCGGTCATTGCGATGACATCAGCATCATCATCCACCCGGACGAGTCCATCACCGTTCGCGACAACGGTCGTGGCATCCCGGTAGACGTGCACAAAGAAGAAGGCGTCTCGGCAGCCGAGGTCATCATGACCGTGCTGCACGCCGGCGGTAAGTTCGACGACAACTCCTACAAAGTATCGGGAGGTCTTCATGGGGT
META-8000bact-144	41092	AGTACA:TGGAAT	P02	8289	0.201718	3feaea1641fcb15eded6514a086c0d51	7961	0.960429	AGGCCTGGAATGTACATTGGTGACACCGACGATGGCAGCGGTCTGCACCACATGGTGTTCGAGGTGGTCGACAACTCGATCGACGAAGCGCTCGCCGGTCATTGCGATGACATCAGCATCATCATCCACCCGGACGAGTCCATCACCGTTCGCGACAACGGTCGTGGCATCCCGGTAGACGTGCACAAAGAAGAAGGCGTCTCGGCAGCCGAGGTCATCATGACCGTGCTGCACGCCGGCGGTAAGTTCGACGACAACTCCTACAAAGTATCTGGAGGACTACACGGAGT
META-8000bact-144	41092	ATCGTC:TGGAAT	P26	12	0.000292028	b4fabfa7964788bee9e0d0649b80fada	3	0.25	CGGCCAGCAATGTATATAGGCGATACCGATGACGGTACCGGTCTGCATCACATGGTATTCGAGGTCGTGGATAACGCAATCGACGAAGCGCTCGCTGGTCACTGTAGTGACATTGTGGTCACCATCCATGCCGATAACTCCGTATCGGTGCAGGATGATGGACGCGGCATTCCTACCGGTATTCACGAAGAAGAGGGCATTTCTGCCGCTGAAGTGATCATGACCGTGCTGCATGCTGGCGGTAAGTTCGACGACAACTCCTACAAAGTATCAGGTGGATTGCATGGTGT
META-8000bact-144	41092	ATCGTC:ATTGCG	P30	6239	0.15183	612a938eed66e75261b74862f4f4ce32	5977	0.958006	CGACCTGGTATGTATATTGGCGATACCGATGACGGTACCGGTCTGCATCACATGGTATTCGAGGTCGTGGATAACGCAATCGACGAAGCGCTCGCTGGTCACTGTAGTGACATTGTGGTCACCATCCATGCCGATAACTCCGTATCGGTGCAGGATGATGGACGCGGCATTCCTACCGGTATTCACGAAGAAGAGGGCATTTCTGCCGCTGAAGTGATCATGACCGTGCTGCATGCTGGCGGTAAGTTCGATGATAACTCCTATAAAGTCTCAGGCGGATTGCATGGAGT
META-8000bact-144	41092	CAGCGC:AAAAGT	P66	40	0.000973425	54a2ffc4472524f0ec0b6d1e8040fcdb	11	0.275	AGACCAGGGATGTATATAGGCGACACTGATGACGGTAGCGGTCTGCACCACATGGTGTTCGAGGTGGTCGACAACTCCATCGACGAAGCTCTGGCCGGTCACTGCGACGACATCAGCATCATCATCCATCCGGATGAGTCGATTACCGTACGCGACAACGGTCGCGGCATTCCGGTAGACGTGCACAAAGAAGAAGGCGTTTCGGCGGCAGAGGTCATCATGACCGTGCTCCACGCCGGCGGTAAGTTCGACGATAACTCCTATAAAGTTTCTGGCGGCCTGCATGGCGT
META-8000bact-144	41092	CAGCGC:ATTGCG	P62	545	0.0132629	419de930d49c9bc3f2cf25dfbca320ce	520	0.954128	CGACCGGGAATGTATATAGGCGATACCGACGACGGGTCGGGCCTCCACCACATGGTGTTCGAGGTCAGCGACAACGCGATCGACGAGGCGCTTGCCGGGCATTGCGACCGGATCGACATCGTCCTTAACGCCGACGGTTCGGTCAGCGTCACCGACAATGGCCGCGGCATCCCGACCGGCATCCACACCGAGGAAGGCGTCTCGGCGGCCGAGGTCATCATGACCCAGCTCCACGCCGGCGGTAAGTTCGAGAACACCAACGACGAGAACGCGTACAAGGTCTCAGGAGGCTTACACGGAGT
META-8000bact-144	41092	GCTCAT:AGCAGC	P58	413	0.0100506	56533e217dbd167bfd680e17835834a7	378	0.915254	CGGCCGGGTATGTATATTGGCGATACTGACGACGGGTCGGGCCTCCACCACATGGTGTTCGAGGTCAGCGACAACGCGATCGACGAGGCGCTCGCCGGGCATTGCGACCGGATCGACATCGTCCTCAACGCCGACGGTTCGGTCAGCGTCACCGACAATGGCCGTGGCATCCCGACCGGCATCCACACCGAGGAAGGCGTCTCGGCCGCCGAGGTCATCATGACCCAGCTCCACGCCGGCGGTAAGTTCGAGAACACCAACGACGAGAATGCCTACAAGGTCTCAGGCGGTCTTCACGGCGT
META-8000bact-144	41092	GACTTG:AAAAGT	P14	6062	0.147523	16db236e2856665cc30ef2a0c2774cc2	5805	0.957605	AGTCCAGGCATGTATATCGGTGACACCGACGATGGCAGCGGTCTGCACCACATGGTGTTCGAGGTGGTCGACAACTCGATCGACGAAGCCCTCGCCGGCCACTGCGACGACATCAGCATCATCATCCACCCGGATGAGTCCATCACCGTTAAAGACAACGGCCGTGGCATCCCGGTAGACGTGCACAAAGAGGAAGGCGTTTCCGCCGCCGAGGTCATCATGACCGTCCTCCACGCTGGCGGTAAGTTCGACGACAACTCCTACAAGGTATCGGGTGGACTACATGGGGT
META-8000bact-144	41092	GACTTG:TCGTAG	P22	4305	0.104765	47314d44a4bfcb2ac24ae6cffb2d5599	2066	0.479907	AGACCTGGTATGTATATCGGTGACACCGATGCTGGCAGCGGTCTGCACCACATGGTGTTCGAGGTGGTCGACAACTCGATCGACGAAGCCCTCGCCGGCCACTGCGACGACATCAGCATCATCATCCACCCGGATGAGTCCATCACCGTTAAAGACAACGGCCGTGGCATCCCGGTAGACGTGCACAAAGAGGAAGGCGTTTCCGCCGTCGAGGTCATCATGACCGTCCTCCATGCTGGGGGTAAGTTCGACGACAACTCCTACAAAGTATCCGGCGGCCTCCCTTGTGT
META-8000bact-144	41092	AGTACA:GAACGA	P10	90	0.00219021	d6089c4cc5c6a29d0deb4a171ffc6b37	53	0.588889	AGCCCTGGAATGTATATCGGCGACACTGATGACGGTAGCGGTCTGCACCACATGGTGTTCGAGGTGGTCGACAACTCCATCGACGAAGCCCTGGCCGGTCACTGCGACGACATCAGCATTATCATCCACCCGGATGAGTCGATTACCGTACGCGACAACGGTCGCGGCATTCCGGTAGACGTGCACAAAGAAGAAGGCGTTTCGGCGGCAGAGGTCATCATGACCGTGCTCCACGCTGGCGGTAAGTTCGACGACAACTCCTATAAGGTCTCAGGAGGATTTCACGGCGT
META-8000bact-144	41092	ATCGTC:AGCAGC	P34	49	0.00119245	34a7224f42d0d2471c7c675468557ad1	18	0.367347	AGGCCGGGCATGTATATTGGCGATACAGACGACGGTAGCGGTCTGCATCACATGGTATTCGAGGTGGTTGATAACTCGATCGACGAAGCATTGGCAGGCCATTGCGACGACATCAGTATCATCATCCATCCTGACGAATCGATCACCGTCCGCGACAACGGTCGCGGTATTCCGGTAGACGTGCACAAAGAAGAAGGCGTGTCGGCAGCCGAGGTCATCATGACCGTGCTCCACGCTGGCGGTAAGTTCGACGACAACTCGTACAAGGTGTCGGGAGGTCTACACGGAGT
META-8000bact-144	41092	GACTTG:CTCTTC	P18	83	0.00201986	823dbe389cb8e5c7ee1e4329ab4a3b01	35	0.421687	AGTCCCGGTATGTATATTGGCGATACAGACGACGGTAGCGGTCTGCATCACATGGTATTCGAGGTGGTTGATAACTCGATCGACGAAGCATTGGCAGGCCATTGCGACGACATCAGTATCATCATCCATCCTGACGAATCGATCACCGTCCGCGACAACGGTCGCGGTATTCCGGTAGACGTGCACAAAGAAGAAGGCGTGTCGGCAGCCGAGGTCATCATGACCGTGCTCCACGCCGGCGGTAAGTTCGACGACAACTCGTACAAGGTGTCAGGAGGTTTACATGGTGT
META-8000bact-144	41092	TCAGCC:TCGTAG	P74	793	0.0192982	240cc822fd98effdec5efcbd1f961a43	755	0.952081	CGTCCGGCTATGTATATTGGCGACACCGACGACGGATCGGGCCTCCACCACATGGTGTTCGAGGTCAGCGACAACGCGATCGACGAGGCGCTTGCCGGGCATTGCGACCGGATCGACATCGTCCTGAACGCCGACGGTTCGGTCAGCGTCACCGACAATGGCCGCGGCATCCCGACCGGTATCCACACCGAGGAAGGCGTGTCGGCGGCCGAGGTCATCATGACCCAGCTCCACGCCGGCGGTAAGTTCGAGAACACCAGCGACGAGAACGCGTACAAGGTCTCTGGTGGCCTCCACGGTGT
META-8000bact-144	41092	TGCTGT:CTCTTC	P46	4550	0.110727	44dddd783246f3c2815b504dcc34d71a	3317	0.729011	AGGCCTGCGATGTACATTGGCGACACCTCGGACGGCACGGGCCTGCACCACCTGGTGTTCGAAGTGCTGGACAACTCTATCGACGAATCGCTGGCCGGGCACTGCACGGAAATCCACGTCACCATACACTCGGACAACTCGATCTCGATCACCGACAACGGCCGCGGCGTGCCGACCGGCCTGAAGATGGACGACAAGCACGAGCCGAAGCGTTCGGCCGCCGAAATCGTCATGAGCGAACTGCACGCCGGCGGAAAGTTCGACCAAAACTCGTACGAGGTCTCAGGCGGATTCCATGGGGT
META-8000bact-145	42388	GACTTG:AAAAGT	P14	6559	0.154737	cb281e5dde6d9325ca27c3b8e8a65f7d	6093	0.928953	AGACCTGGTATGTATATAGGCGATACCGATGACGGTACCGGTCTGCATCACATGGTATTCGAGGTCGTGGATAACGCAATCGACGAAGCGCTCGCTGGTCACTGTAGTGACATTGTGGTCACCATCCATGCCGATAACTCCGTATCGGTGCAGGATGATGGACGCGGCATTCCTACCGGTATTCACGAAGAAGAGGGCATCTCTGCCGCTGAAGTGATCATGACTGTGCTGCATGCTGGCGGTAAGTTCGATGATAACTCCTATAAAGTCTCGGGAGGACTTCACGGCGT
META-8000bact-145	42388	TCAGCC:CTCTTC	P70	28	0.000660564	105d9998aedf19477fa62612d2064fcf	9	0.321429	CGGCCGGGAATGTATATAGGCGACACCGACGACGGCTCCGGCCTGCATCACATGGTCTATGAGGTGGTCGACAACGCCATCGACGAGGCCCTGGCCGGCCACGCGGACCTGGTCCAGGTCATCCTGAACGCAGACGGTTCGGTCACCGTGACCGACAACGGCCGCGGCATTCCCACCGGCATCCACGAGGGCGAAGGCGTATCGGCGGCCGAGGTCATCATGACCCAACTGCACGCCGGCGGTAAGTTCGACCAGAACTCCTACAAGGTCTCAGGCGGATTTCATGGAGT
META-8000bact-145	42388	GCTCAT:AGCAGC	P58	24	0.000566198	27c0f027427cf120b568d005b4f05d68	8	0.333333	AGGCCCGGAATGTATATAGGCGACACCGATGACGGGTCCGGCCTCCACCACATGGTGTTCGAGGTCAGCGACAACGCGATCGACGAGGCGCTGGCGGGGCATTGCGACCGGATCGACATCGTCCTCAACGCCGACGGATCAGTGTCGGTCACCAACAACGGTCGCGGCATCCCGACCGGCATCCACACCGAGGAAGGCGTGTCCGCAGCCGAGGTCATCATGACCCAGCTCCACGCCGGCGGTAAGTTCGAGAACACCTCGGATGAAAACGCGTACAAGGTCTCTGGAGGCCTGCATGGAGT
META-8000bact-145	42388	TGCTGT:CTCTTC	P46	2097	0.0494715	5f1c019bd75422b1186979ef3d7dfe2e	1880	0.896519	AGGCCAGGAATGTACATAGGCGATACAGACGACGGTAGCGGTCTGCATCACATGGTATTCGAAGTGGTTGATAACTCGATCGACGAAGCATTGGCAGGCCATTGCGACGACATCAGTATCATCATCCACCCTGACGAATAGATCACCGTCCGCGACAACGGTCGCGGTATTCCGGTAGACGTGCACAAAGAAGAAGGCGTGTCGGCAGCTGAGGTCATCATGACCGTGCTCCACGCTGGCGGTAAGTTCGACGACAACTCGTACAAGGTGTCGGGAGGACTCCATGGGGT
META-8000bact-145	42388	GACTTG:CTCTTC	P18	2382	0.0561951	5e6eba9683f2154315c84ca799b9f033	2259	0.948363	AGTCCTGGAATGTACATTGGCGACACGGATGACGGTACCGGCCTGCACCATATGGTATTTGAGGTGGTAGATAACGCTATCGACGAGGCGCTCGCGGGTCACTGTAAAGATATCGTCGTGACGATCCACGCCGATAACTCCGTGTCGGTCTCGGATGATGGCCGTGGGATCCCGACCGGTATTCACCCGGAAGAGGGCGTCTCCGCCGCTGAAGTTATCATGACCGTGCTGCACGCAGGCGGTAAATTCGATGATAACTCCTATAAAGTGTCAGGAGGTCTGCACGGAGT
META-8000bact-145	42388	TCAGCC:TCGTAG	P74	6	0.000141549	b0ffc8c0eafa4ad5c36d6e603a32d54d	1	0.166667	CGGCCTGGCATGTATATTGGCTCGACCGACTCGCGCGGCCTGATGCACTGCCTCTTGGAGATCATCGACAACTCCTTCGACGAGGCGCTGGGCGGGCACGGCAGCGAGATCAGCGTCGTGCTGCACCCCGACGACAGCGTCGAGGTGCGCGACCGCGGGCGGGGCATCCCGGTAGACGTCGAGCCCAAGACGGGGCTGTCCGGCGTCGAGGTCGTGGTGACGATGCTCCACGCGGGCGGCAAGTTCGGCTCCGGCTCGTACACGGCATCTGGCGGACTTCATGGAGT
META-8000bact-145	42388	ATCGTC:AGCAGC	P34	2098	0.0494951	01e657e73f0b60172cac613d9bbf0941	1866	0.889418	CGTCCTGCGATGTATATCGGCGACACGGATGACGGCACCGGTCTGCACCACATGGTATTTGAGGTTGTGGATAACGCTATCGACGAAGCGCTCGCGGGTCACTGTAAAGACATCGTGGTGACCATCCACGCCGACAACTCCGTCTCCGTAACCGATGATGGCCGTGGCATCCCGACCGGTATCCACCCGGAAGAGGGCGTCTCTGCGGCGGAAGTGATCATGACCGTCCTGCACGCAGGCGGTAAGTTCGATGATAACTCCTATAAAGTCTCAGGAGGTTTTCACGGTGT
META-8000bact-145	42388	AGTACA:GAACGA	P10	614	0.0144852	54573b788666ff1d6e44220257cabb91	514	0.837134	AGTCCTGGGATGTATATTGGTGATACGGATGACGGCACCGGTCTGCACCACATGGTATTTGAGGTCGTAGATAACGCTATCGACGAAGCACTTGCCGGTCACTGTAAAGACATCGTTGTCACCATTCATGCTGATAACTCTGTCTCAGTAACCGATGATGGTCGTGGTATTCCTACAGGTATTCACCCGGAAGAAGGTGTGTCTGCTGCCGAAGTTATTATGACCGTGCTTCATGCCGGCGGTAAGTTCGATGACAACTCCTATAAAGTTTCAGGCGGACTGCACGGCGT
META-8000bact-145	42388	GACTTG:TCGTAG	P22	3906	0.0921487	5a07fee92756a0f0c4057ef9e1d5b750	3409	0.87276	CGTCCGGGGATGTATATCGGCGACACCGATGATGGTAGCGGTCTGCACCACATGGTGTTCGAGGTAGTGGATAACTCCATCGACGAAGCCCTCGCCGGCCATTGTGACGAGATCACCGTCACCATCCATCCTGACGAGTCTATTTCCGTCACGGACAACGGTCGCGGCATCCCGGTAGACGTGCACAAAGAAGAAGGCGTGTCCGCAGCGGAAGTCATCATGACCGTGCTGCACGCTGGCGGTAAGTTCGACGACAACTCCTACAAAGTCTCCGGTGGATTGCACGGTGT
META-8000bact-145	42388	ATCGTC:TGGAAT	P26	20	0.000471832	5437586a6debf4b24dc112a62074cd3f	8	0.4	AGACCAGCTATGTACATAGGTGATACAGACGATGGCAGCGGTCTACACCACATGGTGTTCGAGGTGGTTGATAACTCGATCGACGAAGCATTGGCAGGCCATTGCGACGACATCAGTATCATTATCCACCCAGACGAATCTATTACCGTGCGCGACAACGGCCGCGGTATTCCGGTAGATGTGCATAAAGAAGAAGGCGTGTCGGCAGCTGAGGTCATCATGACCGTGCTGCACGCAGGTGGTAAGTTCGATGATAACTCCTACAAAGTATCAGGAGGCCTCCACGGAGT
META-8000bact-145	42388	AGTACA:TGGAAT	P02	4014	0.0946966	4061712d7407c8128c7a547662a3a656	3818	0.951171	CGCCCGGCTATGTATATTGGTGACACCGACGATGGCAGCGGTCTGCACCACATGGTGTTCGAGGTGGTCGACAACTCGATCGACGAAGCCCTCGCCGGCCATTGCGACGACATCAGCATCATCATCCACCCGGACGAATCCATCACCGTTAAAGACAACGGTCGTGGCATCCCGGTAGACGTGCATAAAGAAGAAGGCGTTTCCGCCGCCGAGGTCATCATGACCGTCCTCCACGCTGGCGGTAAGTTCGACGACAACTCCTACAAGGTTTCAGGTGGATTGCACGGGGT
META-8000bact-145	42388	GCTCAT:TGGAAT	P50	3016	0.0711522	93f501765df8b7607259186172020d78	2848	0.944297	AGGCCGGGCATGTATATAGGTGATACAGACGATGGCAGCGGTCTACACCACATGGTGTTCGAGGTGGTTGATAACTCGATCGACGAAGCATTGGCAGGCCATTGCGACGACATCAGTATCATTATCCACCCAGACGAATCTATTACCGTGCGCGACAACGGCCGCGGTATTCCGGTAGATGTGCATAAAGAAGAAGGCGTGTCGGCAGCTGAGGTCATCATGACCGTGCTGCACGCAGGTGGTAAGTTCGATGATAACTCCTACAAAGTATCTGGTGGCTTACACGGGGT
META-8000bact-145	42388	AGTACA:ATTGCG	P06	2446	0.057705	aabfa70d7453943837639f310d4271f7	1284	0.524939	AGTCCAGGGATGTACATTGGTGACACTGACGATGGCAGCGGTCTTCACCACATGGTGTTTGAGGTTGTTGATAACTCGATCGACGAAGCACTGGCTGGCCATTGCGACGACATCACTATCACCATCCATCCGGACGAATCCATTACGGTCCGTGACAACGGCCGCGGCATTCCGGTAGACGTGCACAAAGAAGAAGGCGTGTCGGCAGCAGAGGTCATCATGACCGTGCTCCACGCTGGTGGTAAATTCGACGATAACTCCTACAAAGTATCGGGAGGCTTCCATGGCGT
META-8000bact-145	42388	TGCTGT:GAACGA	P38	38	0.00089648	17edba1d9c497295c0751d3094b6ae03	19	0.5	CGACCGGGGATGTACATAGGCGATACAGACGACGGTAGCGGTCTGCATCACATGGTATTCGAAGTGGTTGATAACTCGATCGACGAAGCATTGGCAGGCCATTGCGACGACATCAGTATCATCATCCACCCTGACGAATCGATCACCGTCCGCGACAACGGTCGCGGTATTCCGGTAGACGTGCACAAAGAAGAAGGCGTGTCGGCAGCTGAGGTCATCATGACCGTGCTCCACGCTGGCGGTAAGTTCGACGACAACTCGTACAAGGTGTCGGGAGGCTTACACGGAGT
META-8000bact-145	42388	TGCTGT:AAAAGT	P42	1430	0.033736	d6640a4c1e3517e9ef499553d94e1d8e	1240	0.867133	CGGCCTGGTATGTATATAGGCGATACCGATGACGGTACCGGTCTGCATCACATGGTATTCGAGGTCGTGGATAACGCAATCGACGAAGCGCTCGCTGGTCACTGTAGTGACATTGTGGTCACCATCCATGCCGATAACTCCGTATCGGTGCAGGATGATGGACGCGGCATTCCTACCGGTATTCACGAAGAAGAGGGCATCTCTGCCGCTGAAGTGATCATGACCGTGCTGCATGCTGGCGGTAAGTTCGATGATAACTCCTATAAAGTCTCCGGTGGTTTCCATGGAGT
META-8000bact-145	42388	GCTCAT:TCGTAG	P54	1526	0.0360008	9176aa70579188a926128b305b2f8a8e	1310	0.858453	CGACCTGGGATGTACATTGGCGACACTGATGACGGTAGCGGTCTGCACCACATGGTGTTCGAGGTGGTCGACAACTCCATCGACGAAGCTTTGGCCGGTCACTGCGACGACATCAGCATCATCATCCACCCGGATGAATCCATTACAGTGCGCGACAACGGCCGTGGCATCCCGGTAGATGTGCATAAAGAAGAAGGCGTTTCGGCAGCAGAGGTCATCATGACCGTGCTCCACGCTGGCGGTAAGTTCGACGATAACTCCTATAAAGTATCTGGAGGTCTACACGGAGT
META-8000bact-145	42388	CAGCGC:AAAAGT	P66	4566	0.107719	d1fb79f290751a798be63d82b95bd1ef	3778	0.82742	CGCCCCGGAATGTACATAGGTGATACTGATGACGGCACCGGTCTGCACCACATGGTATTCGAGGTCGAGGACAACGCTATCGACGAAGCACTCGCTGGCCACTGTAGCGACATTCAGGTGACGATCCACGCCGACAACTCCGTCTCGGTGCAGGATGATGGCCGTGGTATCCCAACCGGTATCCACGAAGAGGAAGGGGTGTCTGCGGCACAGGTCATCATGACCGTACTGCACGCCGGCGGTAAGTTTGACGACAACTCCTATAAGGTTTCAGGCGGTTTACACGGTGT
META-8000bact-145	42388	CAGCGC:ATTGCG	P62	4043	0.0953808	187ea932c7321ba4d65d5e2904b5e2e0	3729	0.922335	AGACCCGCGATGTACATAGGTGACACAGACGATGGCAGCGGTCTGCACCACATGGTGTTCGAGGTGGTCGATAACTCGATCGACGAAGCTTTGGCTGGCCATTGCGACGACATCAGCATCATCATCCACCCTGATGAATCGATCACCGTACGCGACAACGGTCGCGGCATTCCGGTAGATGTGCACAAAGAAGAAGGCGTTTCGGCAGCCGAGGTCATCATGACCGTGCTGCACGCTGGCGGTAAATTCGGCGACAACTCCTACAAAGTATCAGGAGGACTACACGGTGT
META-8000bact-145	42388	ATCGTC:ATTGCG	P30	107	0.0025243	ebd7a716ca017f110a065e91a70f8bb4	45	0.420561	AGGCCTGGCATGTACATCGGTGATACAGACGATGGCAGCGGTCTGCACCACATGGTGTTCGAGGTGGTTGATAACTCGATCGACGAAGCATTGACAGGCCATTGCGACGACATCAGCATCATCATCCATCCAGACGAATCTATCACCGTGCGCGACAACGGCCGCGGTATTCCGGTAGACGTGCATAAAGAAGAAGGCGTATCGGCAGCCGAGGTCATCATGACTGTGCTGCACGCTGGCGGTAAGTTCGATGACAACTCCTACAAAGTATCGGGCGGCCTTCACGGTGT
META-8000bact-146	58504	TGCTGT:CTCTTC	P46	4098	0.0700465	1a833b27f12dd27403f45f3fcd5c2e98	3831	0.934846	CGACCCGCCATGTATATAGGCGATACAGACGACGGTAGCGGTCTGCATCACATGGTATTCGAAGTGGTTGATAACTCGATCGACGAAGCATTGGCAGGCCATTGCGACGACATCAGTATCATCATCCACCCTGACGAATCGATCACCGTCCGCGACAACGGTCGCGGTATTCCGGTAGACGTGCACAAAGAAGAAGGCGTGTCGGCAGCTGAGGTCATCATGACCGTGCTCCACGCTGGCGGTAAGTTCGACGACAACTCGTACAAGGTGTCTGGAGGCTTTCATGGGGT
META-8000bact-146	58504	GCTCAT:AGCAGC	P58	3006	0.0513811	940bd5923031f66b25222ebd7fd9b298	2958	0.984032	AGGCCTGGGATGTATATTGGCGACACCGACGACGGTTCCGGCCTCCACCACATGGTGTTCGAGGTCAGCGACAACGCGATCGACGAGGCGCTGGCCGGGCATTGCGACCGGATCGACATCGTCCTCAACGCCGACGGCTCGGTCTCCGTCACCGACAACGGCCGCGGCATCCCGACCGGCATCCACACCGAGGAAGGCGTGTCCGCAGCCGAGGTCATCATGACCCAGCTCCACGCCGGCGGTAAGTTCGAGAACACCTCGGACGAGAACGCCTACAAGGTCTCAGGAGGCTTACACGGAGT
META-8000bact-146	58504	CAGCGC:ATTGCG	P62	4777	0.0816525	db0e97b670b399c2cd63d19cf5aa3567	4311	0.902449	CGCCCTGGAATGTATATTGGCGATACCGATGACGGCACCGGTCTGCACCACATGGTATTCGAGGTTGTGGATAACGCTATCGACGAAGCGCTCGCGGGTCACTGTAAAGATATTATCGTCACCATCCACGGCGATAACTCCGTTTCCGTACAGGATGATGGCCGTGGTATTCCGACCGGCATTCACCCGGAAGAGGGCGTATCCGCTGCGGAAGTGATCATGACCGTCCTGCACGCAGGCGGTAAATTCGATGACAACTCCTATAAAGTGTCCGGCGGATTCCACAGCGT
META-8000bact-146	58504	ATCGTC:TGGAAT	P26	594	0.0101532	5797ffc4f8db58e57853fd25711968cc	564	0.949495	AGCCCCGCAATGTATATAGGCGACACGGATGACGGCACCGGTCTGCACCACATGGTATTTGAGGTTGTGGATAACGCTATCGACGAAGCGCTCGCGGGTCACTGTAAAGACATCGTGGTGACCATCCACGCCGACAACTCCGTCTCCGTAACCGATGATGGCCGTGGCATCCCGACCGGTATCCACCCGGAAGAGGGCGTCTCTGCGGCGGAAGTGATCATGACCGTCCTGCACGCAGGCGGTAAGTTCGATGATAACTCCTATAAAGTCTCGGGCGGCTTTCACGGGGT
META-8000bact-146	58504	AGTACA:TGGAAT	P02	6932	0.118488	d54796f8f5b5041c80b80cf3c3b76263	6537	0.943018	CGGCCAGGAATGTATATCGGTGACACCGACGATGGCAGCGGTCTGCACCACATGGTGTTCGAGGTGGTCGACAACTCGATCGACGAAGCCCTCGCCGGCCACTGCGATGACATCAGCATCATCATCCACCCGGATGAGTCCATCACCGTTAAAGACAACGGCCGTGGCATCCCGGTAGACGTGCACAAGGAGGAAGGCGTTTCCGCCGCCGAGGTCATCATGACCGTCCTCCACGCTGGCGGTAAGTTCGACGACAACTCCTACAAAGTATCGGGTGGCCTTCACGGCGT
META-8000bact-146	58504	AGTACA:ATTGCG	P06	32	0.000546971	f170de25636e833ea3687dd2b1b81a4f	9	0.28125	AGTCCGGGAATGTATATTGGTGACACCGACGATGGCAGCGGTCTGCACCACATGGTGTTCGAGGTGGTCGATAACTCGATCGACGAAGCGCTCGCCGGCCACTGCGACGACATCAGCATCATCATTCACCCGGACGAATCCATCACCGTTAAAGACAACGGCCGTGGTATTCCGGTAGATGTGCATAAAGAAGAAGGCGTCTCGGCAGCCGAGGTCATCATGACCGTACTGCACGCCGGCGGTAAGTTTGACGACAACTCCTACAAGGTATCGGGCGGCCTTCACGGGGT
META-8000bact-146	58504	TGCTGT:GAACGA	P38	325	0.00555518	0047b3001bd51b964cd0073d3abc2b6e	243	0.747692	AGACCGGGCATGTATATTGGGTCCACCGGTCCACGTGGTCTGCACCACTTGGTCTACGAGATCGTCGACAACTCCGTGGACGAAGCCCTCGCCGGCTACTGCGACACGATCCTCGTGACCATCCTCGAAGACGGTGGCGTCCGCGTCGTCGACAACGGTCGAGGCATCCCGGTGGACATCCACCCGGTCGAGAAGAAGTCCACGGTCGAGGTCGTCCTCACGATCCTCCATGCCGGCGGTAAGTTCGGCGGCAGCGGCTACGCGGTCTCCGGTGGCCTTCACGGGGT
META-8000bact-146	58504	GACTTG:CTCTTC	P18	3540	0.0605087	2326eba7252f60677ee3e5f83346e337	3161	0.892938	AGACCGGCCATGTACATCGGCGACACGGATGACGGTACCGGCCTGCACCATATGGTATTTGAGGTGGTAGATAACGCTATCGACGAGGCGCTCGCGGGTCACTGTAAAGATATCGTCGTGACGATCCACGCCGATAACTCCGTGTCGGTCTCGGATGATGGCCGTGGGATCCCGACCGGTGTTCACCCGGAAGAGGGCGTCTCCGCCGCTGAAGTTATCATGACCGTGCTGCACGCAGGCGGTAAATTCGATGATAACTCCTATAAAGTGTCCGGCGGATTGCACGGTGT
META-8000bact-146	58504	TCAGCC:TCGTAG	P74	4	6.83714e-05	4bafef658baf4c99dddc582aae782814	1	0.25	CGTCCTGCAATGTACATTGGCGGCACGGACGAAAGAGCGCTGCATCACCTGTTTGCCGACGTCATTGATAACTCCATGGACGAGGCCGTCGCCGGCCACGCCAATTTCATCGAGGTCCTTCTTGATACCGAAGGCTACCTGACGGTCAGCGATAATGGTCGCGGCATTCACGTGGAAAACCACCCGCAGGTTCCGGGCAAATCCACGCTCGAAGTCATCATGACCAAGCTGCATGCTGGCGGCAAGTTCGATGGCAAGGCCTATGAAACATCGGGCGGATTACATGGCGT
META-8000bact-146	58504	ATCGTC:AGCAGC	P34	1611	0.0275366	12748d906de08874ae8bde9b70a17ba8	1519	0.942893	AGTCCCGGCATGTATATAGGTGATACTGATGACGGCACCGGTCTGCACCACATGGTATTCGAGGTCGTGGACAGCGCTATCGACGAAGCACTCGCTGGCCACTGTAGCGACATTCAGGTGACGATCCACGCCGACAACTCCGTCTCGGTGCAGGATGATGGCCGTGGTATCCCAACCGGTATCCACGAAGAGGAAGGGGTGTCTGCGGCACAGGTCATCATGACCGTACTGCACGCTGGCGGTAAGTTTGACGACAACTCCTATAAGGTTTCAGGAGGATTTCATGGAGT
META-8000bact-146	58504	AGTACA:GAACGA	P10	7796	0.133256	166684668b284111012c443f8c2c04b0	6816	0.874295	CGACCAGGTATGTATATTGGTGACACCGACGATGGCAGCGGTCTGCACCACATGGTGTTCGAGGTGGTCGACAACTCGATCGACGAAGCCCTCGCCGGCCACTGCGACGACATCAGCATCATCATCCACCCGGATGAGTCCATCACCGTTAAAGACAACGGCCGTGGCATCCCGGTAGACGTGCATAAAGAGGAAGGCGGTTCCGCCGCCGAGGTCATCATGACCGTCCTCCACGCTGGCGGTAAGTTCGACGACAACTCCTACAAAGTATCCGGAGGTCTTCACGGGGT
META-8000bact-146	58504	GACTTG:TCGTAG	P22	5259	0.0898913	ff261892d98c0687f748fed515303f6a	4648	0.883818	AGTCCAGGTATGTATATCGGCGATACCGATGACGGTACCGGTCTGCATCACATGGTATTCGAGGTCGTGGATAACGCAATCGACGAAGCGCTCGCTGGTCACTGTAGTGACATTGTGGTCACCATCCATGCCGATAACTCCGTATCGGTGCAGGATGATGGGCGCGGCATTCCTACCGGTATTCACGAAGAAGAGGGCATCTCTGCCGCTGAAGTGATCATGACCGTGCTGCATGCTGGCGGTAAGTTCGATGATAACTCCTATAAAGTCTCAGGAGGTTTTCACGGTGT
META-8000bact-146	58504	TCAGCC:CTCTTC	P70	8	0.000136743	8bc489384a905a81a7df29c6403ecedb	6	0.75	CGACCCGGGATGTATATTGGCGATACCGATGACGGTACCGGTCTGCATCACATGGTATTCGAGGTCGTGGATAACGCAATCGACGAAGCGCTCGCTGGTCACTGTAGTGACATTGTGGTCACCATCCATGCCGATAACTCCGTATCGGTGCAGGATGATGGGCGCGGCATTCCTACCGGTATTCACGAAGAAGAGGGCATCTCTGCCGCTGAAGTGATCATGACCGTGCTGCATGCTGGCGGTAAGTTCGATGATAACTCCTATAAAGTCTCGGGAGGCCTACACGGTGT
META-8000bact-146	58504	GACTTG:AAAAGT	P14	7236	0.123684	83ec74ec14b73e785487e729b09a5992	2780	0.38419	CGCCCGGCTATGTATATTGGCGATACCGATGACGGCACTGGTCTGCACCACATGGTATTCGAGGTTGTGGACAACGCTATCGACGAAGCCCTCGCTGGCCACTGTTCCGAGATTCTTGTCACTATTCATGCGGATAACTCCGTATCCGTTCAGGATGACGGCCGCGGTATTCCAACCGGTATTCATGAAGAAGAAGGCATTTCAGCCGCAGAAGCCATCATGACCGTGCTGCACGCCGGCGGTAAGTTTGACGATAACTCATACAAAGTGTCTGGAGGTCTTCATGGAGT
META-8000bact-146	58504	CAGCGC:AAAAGT	P66	5209	0.0890366	d76af3c77e1da3b8c501ef7b9824961d	4886	0.937992	AGGCCAGCGATGTACATTGGTGATACTGATGACGGCACCGGTCTGCACCACATGGTATTCGAGGTCGTGGACAACGCTATCGACGAAGCACTCGCTGGCCACTGTAGCGACATTCAGGTGACGATCCACGCCGACAACTCCGTCTCGGTGCAGGATGATGGCCGTGGTATCCCAACCGGTATCCACGAAGAGGAAGGGGTGTCTGCGGCACAGGTCATCATGACCGTACTGCACGCCGGCGGTAAGTTTGACGACAACTCCTATAAGGTTTCTGGAGGCTTACACGGTGT
[truncated: 6,259 more rows]
