# Supplementary material for: Investigating genetic diversity within the most abundant and prevalent non-pathogenic leaf-associated bacteria interacting with Arabidopsis thaliana in natural habitats
Source: Front Microbiol. 2022 Sep 23;13:984832. doi: 10.3389/fmicb.2022.984832 (PMC9537739; doi:10.3389/fmicb.2022.984832)
Supplement: Supplementary file 1 [file Data_Sheet_1.zip › Supplementary Information/Supplementary Data Set 5.xlsx]

## Sheet: Supplementary Data Set 5
>Bacteria;Proteobacteria;Gammaproteobacteria;Enterobacteriales;Enterobacteriaceae;Escherichia;coli;
CGACACGGATGACGGCACCGGTCTGCACCACATGGTATTCGAGGTGGTAGATAACGCTAT
CGACGAAGCGCTCGCGGGTCACTGTAAAGAAATTATCGTCACCATTCACGCCGATAACTC
TGTCTCTGTACAGGATGACGGGCGCGGCATTCCGACCGGTATTCACCCGGAAGAGGGCGT
ATCGGCGGCGGAAGTGATCATGACCGTTCTGCACGCAGGCGGTAAATTTGACGATAACTC
CTATAAAGTG
>Bacteria;Chlamydiae;Chlamydiia;Chlamydiales;Chlamydiaceae;Chlamydia;trachomatis;
TGATACAGGAGTTACCGGATTGCATCACTTGGTTTATGAAGTGGTGGATAACAGTATCGA
TGAGGCAATGGCGGGTTTTTGTACCGAGGTCGTTGTTCGCATATTGGAAGACGGAGGTAT
TTCTATTTCGGATAACGGTCGAGGAATTCCTATTCAGATTCACGAAAAAGAATCTGCCAA
GCAAGGACGCGAAATTTCCGCTTTAGAGGTGGTTCTTACCGTACTACATGCGGGAGGTAA
ATTTGATAAAGACAGTTATAAGGTT
>Bacteria;Thermotogae;Thermotogae;Thermotogales;Thermotogaceae;Thermotoga;maritima;
ATCCACGGGCAAACGTGGATTGCATCACCTCGTGTACGAAGTGGTTGACAACAGTGTTGA
TGAGGCACTCGCTGGATACTGCGACTGGATACGTGTGACTCTCCATGAAGATGGAAGTGT
GGAAGTCGAGGACAACGGAAGGGGAATCCCCGTTGACATACATCCAGAAGAGGGAAGAAG
CGCTCTGGAAGTGGTTTTCACAGTTCTTCATGCGGGCGGAAAATTCTCCAAGGATTCCTA
CAAGATA
>Bacteria;Proteobacteria;Gammaproteobacteria;Pasteurellales;Pasteurellaceae;Haemophilus;influenzae;
CGATACCGATGACGGTACTGGTTTGCACCATATGGTATTTGAAGTGGTGGATAATGCCAT
TGATGAAGCCCTCGCTGGCCATTGTTCCGATATTATCGTGACAATTCACGATGATAATTC
TGTATCGGTGCAAGATGATGGGGGCGGGATTCCTGTGGATATTCATCCTGAAGAAGGCGT
TTCTGCAGCAGAAGTTATTATGACTGTGCTTCACGCAGGCGGTAAATTTGACGATAACTC
TTATAAAGTA
>Bacteria;Tenericutes;Mollicutes;Mycoplasmatales;Mycoplasmataceae;Mycoplasma;genitalium;
TTCTACTGGCGAAGAAGGTTTGCATCACATGATCTGAGAGATAGTAGACAACTCAATTGA
TGAAGCAATGGGAGGTTTTGCCAGTTTTGTTAAGCTTACCCTTGAAGATAATTTTGTTAC
CCGTGTAGAGGATGATGGAAGAGGGATACCTGTTGATATCCATCCTAAGACTAATCGTTC
TACAGTTGAAACAGTTTTTACAGTTCTACACGCTGGCGGTAAATTTGATAACGATAGCTA
TAAAGTG
>Bacteria;Tenericutes;Mollicutes;Mycoplasmatales;Mycoplasmataceae;Mycoplasma;pneumoniae;
TTCCACCGGCGAAGAAGGGTTGCACCACATGATCTGGGAAATCATTGATAACTCAATTGA
CGAGGCCATGGGTGGCTTTGCGAGTACTGTCAAACTAACCCTTAAAGACAACTTTGTCAC
CATTGTGGAGGATGATGGCCGGGGCATTCCCGTTGACATCCATCCTAAGACCAACCGCTC
CACCGTTGAAACAGTGTTTACGGTACTCCACGCTGGGGGTAAGTTTGACAACGATAGCTA
TAAGGTG
>Bacteria;Proteobacteria;Epsilonproteobacteria;Campylobacterales;Helicobacteraceae;Helicobacter;pylori;
TGATACCAATGTGGGTGGGTTGCACCACATGGTGTATGAAGTCGTGGATAACGCTGTAGA
TGAGAGCATGGCGGGTTTTTGCGATACGATTAATATCACTTTGACCGATGAGGGTTCATG
CATCGTAGAAGATAACGGGCGAGGCATTCCTGTAGATATTCACCCCACGGAAAAAATCCC
CGCTTGCACCGTGGTTTTAACGATTTTGCATGCGGGGGGCAAGTTTGATAACGATACTTA
TAAAGTT
>Bacteria;Aquificae;Aquificae;Aquificales;Aquificaceae;Aquifex;aeolicus;
CGATATAGGGGAGCGGGGTCTTCACCACCTCATCTGGGAAATACTTGACAACGCCGTAGA
TGAGGCGGTTGCAGGCTATGCTAGGAATATATCCGTTACCATACACAGGGATAATTCAGT
GACCGTTGAAGACGACGGAAGGGGAATTCCCGTAGATATTCACCCTGAAACGGGAAAACC
CGCAGTTGAAATGGTCTTTACTATGCTCGGGGCGGGAGGAAAGTTTGAAAAGAAAGTCTA
CACCTAC
>Bacteria;Spirochaetes;Spirochaetia;Spirochaetales;Spirochaetaceae;Treponema;pallidum;
CTCTACCGGTCCTAATGGATTGCACCATCTGGTGTACGAGGTGGTGGATAACTGTATCGA
TGAAGCCATGGCTGGGTACTGTGATCGTATCACCGTGGTGCTCGAACAAGGAAACGTCGT
GCGTGTTGAAGACAACGGGCGAGGTATTCCTGTTGACGTGCACCCTCATGAGGGGGTTAG
TGCGCTTGAGGTTGTACTTACTAAGTTACATGCGGGGGGGAAGTTTGACAAGAAATCGTA
TAAGGTG
>Bacteria;Proteobacteria;Epsilonproteobacteria;Campylobacterales;Helicobacteraceae;Helicobacter;pylori;
CGATACCAATGTGGGTGGGTTGCACCACATGGTGTATGAAGTCGTGGATAACGCTGTAGA
TGAGAGCATGGCGGGTTTTTGCGATACGATCAATATCACTTTGACTGAGGAGGGGTCATG
CATTGTAGAAGATAACGGGCGAGGCATTCCTGTAGACATTCACCCCACGGAAAAAATCCC
CGCTTGCACCGTGGTTTTAACGATTTTGCATGCAGGGGGCAAGTTTGATAATGACACTTA
TAAAGTT
>Bacteria;Chlamydiae;Chlamydiia;Chlamydiales;Chlamydiaceae;Chlamydophila;pneumoniae;
AGATACGGGAATCACGGGTCTTCATCATCTAGTCTATGAGGTTGTAGACAACAGCATTGA
CGAAGCCATGGCAGGTTATTGCTCTAGGATTGATGTTCGCATTTTAGAGGACGGGGGTAT
TGTCATCGTAGATAATGGCCGAGGAATCCCTATAGAAGTTCACGAAAGAGAGTCTGCAAA
ACAAGGTAGAGAGGTCTCTGCTTTAGAAGTGGTTTTAACAGTCCTTCATGCTGGAGGAAA
ATTCGATAAGGATAGCTATAAAGTA
>Bacteria;Actinobacteria;Actinobacteria;Actinomycetales;Mycobacteriaceae;Mycobacterium;tuberculosis;
CTCGACCGGTGAGCGCGGTTTACACCATCTCATTTGGGAGGTGGTCGACAACGCGGTCGA
CGAGGCGATGGCCGGTTATGCAACCACAGTGAACGTAGTGCTGCTTGAGGATGGCGGTGT
CGAGGTCGCCGACGACGGCCGCGGCATTCCGGTCGCCACCCACGCCTCCGGCATACCGAC
CGTCGACGTGGTGATGACACAACTACATGCCGGCGGCAAGTTCGACTCGGACGCGTATGC
GATA
>Bacteria;Proteobacteria;Alphaproteobacteria;Rickettsiales;Rickettsiaceae;Rickettsia;prowazekii;
TGATGTTGGAGATGGATCTGGTCTACATCATATGATTTATGAAGTAGTTGACAATTCTAT
CGATGAAGCGCTTGCTGGTTATTGTGATTTAGTACAAGTAACATTAAATAAAAATGGTTC
AGTAACCGTGTCTGATAATGGACGAGGTATACCTGTTGAAATTCATGAAGAAGAAGGGAT
ATCGGCAGCTGAAGTAATTATGACGCAGCTTCATGCGGGTGGTAAGTTTGATCAGCAGTC
CTACAAGATT
>Bacteria;Deinococcus-Thermus;Deinococci;Deinococcales;Deinococcaceae;Deinococcus;radiodurans;
GGGCGGCACCGGCATCGACGGCTATCACCAACTGCTGACCGAAATCATCGACAACGGCAT
CGACGAGGGGCTCGCGGGCTTCGCCGGCGAAATCCAGATTGTGCTGCACGCTGACGGCTC
CGCCACTGTCACCGACGACGGACGCGGCATTCCCGTGGACATCATGAAGTCCAAGGGCCG
CCCCGCCATCGAAGTGATTTTCTCCGAGCTGCACGCGGGCGGCAAGTTCGGTCAGGGCGC
CTACAAGGTG
>Bacteria;Spirochaetes;Spirochaetia;Spirochaetales;Spirochaetaceae;Borrelia;burgdorferi;
CTCAGTTTCTATTAATGGATTGCACCATTTGGTTTATGAGGTGGTTGACAATAGCATTGA
TGAGGCTTTAGCTGGGTTTTGTGATAGAATAGATGTTATTATCAATTTAGATAATACTAT
AACTGTAATTGATAATGGGAGAGGTATTCCTACCGATATTCATGAAGAGGAGGGTATTAG
TGCCCTTGAACTTGTTTTAACAAAATTACATTCTGGTGGTAAGTTTAATAAAGGCACGTA
TAAAGTT
>Bacteria;Tenericutes;Mollicutes;Mycoplasmatales;Mycoplasmataceae;Ureaplasma;parvum;
TTCAACCCAATCAGAGGGTCTACACCATATGATTTGAGAAATTGTTGATAATTCAATTGA
TGAGGCTATGGGCGGATTTGCAACAATTGTTAGAGTTATTCTAAAAAAAGACGGATCAGT
ACGTGTAGAAGATGATGGACGCGGAATTCCAATTGAAATTCACGAAAAAACAGGCTTATC
AGGTGTTGAAACAGTATTAACAGTTTTACATGCTGGTGGTAAGTTTGATAATGATAGTTA
TAAAGTG
>Bacteria;Proteobacteria;Epsilonproteobacteria;Campylobacterales;Campylobacteraceae;Campylobacter;jejuni;
AGATACAAACATAGGCGGACTTCATCATATGATTTATGAAGTTGTGGATAATTCTATCGA
TGAAGCTATGGCAGGACATTGCGATACTATAGATGTAGAAATCACTACTGAAGGAAGCTG
TATAGTTAGTGATAATGGTCGTGGTATTCCTGTTGATATGCACCCAACTGAAAATATGCC
AACTTTAACTGTTGTTTTAACTGTCCTACATGCAGGGGGAAAATTCGATAAAGATACTTA
TAAAGTT
>Bacteria;Chlamydiae;Chlamydiia;Chlamydiales;Chlamydiaceae;Chlamydophila;pneumoniae;
AGATACGGGAATCACGGGTCTTCATCATCTAGTCTATGAGGTTGTAGACAACAGCATTGA
CGAAGCCATGGCAGGTTATTGCTCTAGGATTGATGTTCGCATTTTAGAGGACGGGGGTAT
TGTCATCGTAGATAATGGCCGAGGAATCCCTATAGAAGTTCACGAAAGAGAGTCTGCAAA
ACAAGGTAGAGAGGTCTCTGCTTTAGAAGTGGTTTTAACAGTCCTTCATGCTGGAGGAAA
ATTCGATAAGGATAGCTATAAAGTA
>Bacteria;Proteobacteria;Gammaproteobacteria;Xanthomonadales;Xanthomonadaceae;Xylella;fastidiosa;
AGATGTCCATGACGGTACAGGTTTGCACCACATGGTGTTTGAAGTTGTCGATAACTCGGT
GGATGAGGCATTAGCTGGTCATGCCGATAGCATTCTTGTCAAGATCCATGTTGATGGGTC
TGTCTCTGTTTCGGATAACGGTCGAGGTATCCCAGTAGATATTCATAAAGAAGAGGGTGT
TTCTGCCGCTGAAGTGATCCTGACAGTTTTACATGCTGGTGGTAAGTTCGACGATAACAG
CTATAAGGTT
>Bacteria;Chlamydiae;Chlamydiia;Chlamydiales;Chlamydiaceae;Chlamydophila;pneumoniae;
AGATACGGGAATCACGGGTCTTCATCATCTAGTCTATGAGGTTGTAGACAACAGCATTGA
CGAAGCCATGGCAGGTTATTGCTCTAGGATTGATGTTCGCATTTTAGAGGACGGGGGTAT
TGTCATCGTAGATAATGGCCGAGGAATCCCTATAGAAGTTCACGAAAGAGAGTCTGCAAA
ACAAGGTAGAGAGGTCTCTGCTTTAGAAGTGGTTTTAACAGTCCTTCATGCTGGAGGAAA
ATTCGATAAGGATAGCTATAAAGTA
>Bacteria;Proteobacteria;Gammaproteobacteria;Vibrionales;Vibrionaceae;Vibrio;cholerae;
CGACACTGATGATGGCACCGGTCTGCACCACATGGTTTTTGAGGTGGTGGATAACTCAAT
TGATGAAGCGTTGGCAGGTTACTGTAAAGACATCGTGGTCACCATCCACGAAGACAACTC
AGTGTCAGTCAGCGATGACGGTCGTGGTATCCCGACCGAAATGCATCCTGAAGAGAAAGT
GTCTGCGGCAGAAGTCATCATGACTGTACTGCACGCCGGCGGTAAATTTGACGACAACTC
CTATAAAGTC
>Bacteria;Proteobacteria;Gammaproteobacteria;Pseudomonadales;Pseudomonadaceae;Pseudomonas;aeruginosa;
CGACACCGACGATGGCACCGGTCTGCACCACATGGTGTTCGAGGTGGTGGATAACTCCAT
CGACGAAGCGCTGGCCGGTTACTGCAGCGAAATCAGCATCACCATCCATACGGATGAGTC
GATCACTGTCCGCGACAATGGACGCGGTATTCCGGTGGATATCCACAAGGAAGAAGGGGT
TTCTGCGGCGGAAGTGATCATGACCGTCCTCCACGCCGGCGGCAAGTTCGACGACAACAC
CTACAAGGTG
>Bacteria;Proteobacteria;Gammaproteobacteria;Enterobacteriales;Enterobacteriaceae;Buchnera;aphidicola;
AGATACAGATGATGGTAGTGGATTGCATCATATGGTTTTTGAAATAGTAGATAACTCAAT
AGATGAAGCGCTGTCTGGTTATTGCAAAGAAATAATAGTAACCATTCATTCAGACAATTC
AGTTTCAGTAAAAGACGATGGTAGAGGAATACCTACAGATATTCATCCTGAAGAAAACAT
TTCAGCGGCAGAAGTTATTCTGACAGTATTACATTCAGGCGGCAAATTTGATAATGCTTC
ATATCAAATA
>Bacteria;Firmicutes;Bacilli;Bacillales;Bacillaceae;Bacillus;halodurans;
ATCGACGAGCAGCCGCGGACTTCATCATTTAGTTTGGGAAATTGTCGACAACAGCATTGA
CGAAGCGATGGCTGGCTTTTGTGATGAGATCGGGGTTGTAATCGAAGAGGATAATAGCAT
TACAGTTACCGACAATGGTCGAGGCATTCCTGTTGGGATTCATGAAAAGATGGGGCGTCC
GGCTGTCGAGGTCATTATGACCGTTCTCCATGCAGGAGGGAAGTTCGGCGGCGGTGGTTA
TAAAGTA
>Bacteria;Chlamydiae;Chlamydiia;Chlamydiales;Chlamydiaceae;Chlamydia;muridarum;
GGACACAGGCGTTACTGGATTGCACCATCTGGTTTACGAAGTTGTTGATAACAGCATCGA
CGAGGCTATGGCGGGGTTTTGTACCGAGGTTGTTGTTCGTATATTGGAAGATGGAGGCAT
CTCTGTCTCGGATAATGGTAGAGGGATCCCTGTTCAAATTCATGAAAAAGAATCCGCCAA
GCAAGGTCGAGAGATTTCTGCTTTAGAAGTCGTCCTTACTGTATTGCATGCCGGAGGGAA
GTTTGACAAAGACAGCTACAAAGTT
>Bacteria;Firmicutes;Bacilli;Lactobacillales;Streptococcaceae;Lactococcus;lactis;
TTCAACCTCAAAAGAAGGGTTGCACCATTTAGTCTGGGAAATTGTTGACAATTCAATTGA
TGAAGCACTTGCAGGATTTGCAAGCCATATTGAGGTTTTTATTGAGCCTGATAATTCAAT
TACTGTTGTTGATGATGGACGTGGAATTCCGGTTGATATTCAAGAAAAAACGGGTCGTCC
AGCCGTGGAAACAGTCTTCACAGTGTTGCATGCTGGAGGTAAATTTGGTGGAGGCGGCTA
TAAAGTT
>Bacteria;Proteobacteria;Gammaproteobacteria;Pasteurellales;Pasteurellaceae;Pasteurella;multocida;
GGATACGGATGATGGTACGGGTTTACATCACATGGTGTTCGAAGTGGTGGATAATTCCAT
TGACGAAGCTTTAGCGGGCTATGCTAAGGATATAACAGTCACCATTCACACCGACAATTC
GGTGTCTGTACAAGATGATGGTCGTGGTATTCCTGTTGATATTCACCCAGAAGAAGGGGT
TTCGGCTGCTGAAGTCATTATGACGGTATTACATGCAGGCGGTAAATTTGATGATAATTC
GTACAAAGTC
>Bacteria;Actinobacteria;Actinobacteria;Actinomycetales;Mycobacteriaceae;Mycobacterium;leprae;
GTCAACTGGTGAGCGTGGTCTCCACCATCTGATATGGGAAGTGGTGGACAACTCAGTAGA
TGAGGCGATGGCCGGTTATGCTACGCAAGTTGATGTGCGGTTATTCGACGACGGTAGTGT
CGAGGTCGCCGATAACGGTCGTGGTATTCCGGTGGCAGTGCATGCTACGGGGGTACCGAC
TGTTGACGTAGTTATGACCCAATTACATGCCGGCGGTAAATTCGGTGGTAAAGATAGCGG
TTATAACGTC
>Bacteria;Proteobacteria;Alphaproteobacteria;Rhizobiales;Phyllobacteriaceae;Mesorhizobium;loti;
CGACACGGACGACGGTTCGGGCCTGCATCACATGGTCTACGAGGTGGTCGACAACGCCAT
CGACGAGGCCCTGGCAGGGCACGCCGACCTCGTCACGGTGACGCTCAACCCCGATGGTTC
GGTGACGGTGATCGACAATGGCCGTGGCATTCCGACCGATATTCACACCGGCGAAGGCAT
TTCCGCGGCCGAAGTGATCATGACGCAGCTGCATGCCGGGGGCAAATTCGACCAGAACTC
CTACAAGGTG
>Bacteria;Proteobacteria;Gammaproteobacteria;Enterobacteriales;Enterobacteriaceae;Escherichia;coli;
CGACACGGATGACGGCACCGGTCTGCACCACATGGTATTCGAGGTGGTAGATAACGCTAT
CGACGAAGCGCTCGCGGGTCACTGTAAAGAAATTATCGTCACCATTCACGCCGATAACTC
TGTCTCTGTACAGGATGACGGGCGCGGCATTCCGACCGGTATTCACCCGGAAGAGGGCGT
ATCGGCGGCGGAAGTGATCATGACCGTTCTGCACGCAGGCGGTAAATTTGACGATAACTC
CTATAAAGTG
>Bacteria;Proteobacteria;Alphaproteobacteria;Caulobacterales;Caulobacteraceae;Caulobacter;crescentus;
CGACACCGACGACGGTTCTGGCCTGCACCACATGGTCTATGAGGTGGTCGACAACGCCAT
CGACGAGGCCCTGGCCGGCCACGCCACCAAGGTCCAGGTGATCCTCAACGCCGACGGCTC
GGTGACGGTCACCGATGACGGTCGCGGTATCCCTGTCGACATGCACGAGGGCGAGGGCGT
CTCGGCGGCCGAGGTCATCATGACCCAGCTGCACGCCGGCGGTAAGTTCGACCAGAACAG
CTACAAGGTC
>Bacteria;Firmicutes;Bacilli;Lactobacillales;Streptococcaceae;Streptococcus;pyogenes;
CTCGACAGCTAAAGAGGGTTTGCATCATTTAGTCTGGGAAATTGTTGACAACTCAATTGA
CGAAGCATTAGCAGGTTTTGCCTCTCATATTAAAGTCTTTATTGAAGCAGATAATTCCAT
TACAGTAGTAGATGATGGCCGTGGAATTCCAGTTGATATCCAAGCCAAGACAGGACGTCC
CGCCGTTGAAACAGTTTTTACAGTCTTACACGCAGGTGGTAAATTTGGTGGAGGCGGCTA
TAAGGTT
>Bacteria;Firmicutes;Bacilli;Bacillales;Staphylococcaceae;Staphylococcus;aureus;
ATCGACTTCAGAGAGAGGTTTGCACCATTTAGTGTGGGAAATTGTCGATAATAGTATCGA
TGAAGCATTAGCTGGTTATGCAAATAAAATTGAAGTTGTTATTGAAAAAGATAACTGGAT
TAAAGTAACGGATAACGGACGTGGTATCCCAGTTGATATTCAAGAAAAAATGGGACGTCC
AGCTGTCGAAGTTATTTTAACTGTTTTACATGCTGGTGGTAAATTCGGCGGTGGCGGATA
CAAAGTA
>Bacteria;Actinobacteria;Actinobacteria;Actinomycetales;Mycobacteriaceae;Mycobacterium;tuberculosis;
CTCGACCGGTGAGCGCGGTTTACACCATCTCATTTGGGAGGTGGTCGACAACGCGGTCGA
CGAGGCGATGGCCGGTTATGCAACCACAGTGAACGTAGTGCTGCTTGAGGATGGCGGTGT
CGAGGTCGCCGACGACGGCCGCGGCATTCCGGTCGCCACCCACGCCTCCGGCATACCGAC
CGTCGACGTGGTGATGACACAACTACATGCCGGCGGCAAGTTCGACTCGGACGCGTATGC
GATA
>Bacteria;Firmicutes;Bacilli;Bacillales;Staphylococcaceae;Staphylococcus;aureus;
ATCGACTTCAGAGAGAGGTTTGCACCATTTAGTGTGGGAAATTGTCGATAATAGTATCGA
TGAAGCATTAGCTGGTTATGCAAATAAAATTGAAGTTGTTATTGAAAAAGATAACTGGAT
TAAAGTAACGGATAACGGACGTGGTATCCCAGTTGATATTCAAGAAAAAATGGGACGTCC
AGCTGTCGAAGTTATTTTAACTGTTTTACATGCTGGTGGTAAATTCGGCGGTGGCGGATA
CAAAGTA
>Bacteria;Tenericutes;Mollicutes;Mycoplasmatales;Mycoplasmataceae;Mycoplasma;pulmonis;
TACAACTGGTAAAAAAGGGTTGCATCACTTAATTTGGGAGATAGTTGATAATTCAGTTGA
TGAGACTATGGCAGGTTTTGCTAGTCAAATAACTATTACACTTGATAATGATAATTTAAT
AACAATTGAAGATGATGGTAGAGGAATACCAGTTGATAGGCATCCAGAAACTGGAATTTC
AACAGTTGAAACTGTTTTGACAGTCCTTCATGCTGGGGGAAAATTTGACTCTGAATCATA
TAAGGTC
>Bacteria;Proteobacteria;Betaproteobacteria;Burkholderiales;Alcaligenaceae;Bordetella;bronchiseptica;
CGATACCTCCGATGGCACGGGCTTGCACCACATGGTGTTCGAAGTGGTCGACAACGCGAT
CGACGAGGCGCTGGCGGGCCATTGCGACGACATCGTCGTCACCATCCATACCGACAACTC
GATCTCCGTCACCGACAACGGCCGCGGCATCCCGACCGACATCCACAAGGATGACGAGTT
CGGCCGCAGCGCCGCCGAAATCGTGATGACCGAGCTGCACGCGGGCGGCAAGTTCGACCA
GAACTCGTACAAGGTG
>Bacteria;Proteobacteria;Betaproteobacteria;Burkholderiales;Alcaligenaceae;Bordetella;parapertussis;
CGATACCTCCGATGGCACGGGCTTGCACCACATGGTGTTCGAAGTGGTCGACAACGCGAT
CGACGAGGCGCTGGCGGGCCATTGCGACGACATCGTCGTCACCATCCATACCGACAACTC
GATCTCCGTCACCGACAACGGCCGCGGCATCCCGACCGACATCCACAAGGATGACGAGTT
CGGCCGCAGCGCCGCCGAAATCGTGATGACCGAGCTGCACGCGGGCGGCAAGTTCGACCA
GAACTCGTACAAGGTG
>Bacteria;Proteobacteria;Betaproteobacteria;Burkholderiales;Alcaligenaceae;Bordetella;pertussis;
CGATACCTCCGATGGCACGGGCTTGCACCACATGGTGTTCGAAGTGGTCGACAACGCGAT
CGACGAGGCGCTGGCGGGCCATTGCGACGACATCGTCGTCACCATCCATACCGACAACTC
GATCTCCGTCACCGACAACGGCCGCGGCATCCCGACCGACATCCACAAGGATGACGAGTT
CGGCCGCAGCGCCGCCGAAATCGTGATGACCGAGCTGCACGCGGGCGGCAAGTTCGACCA
GAACTCGTACAAGGTG
>Bacteria;Chlorobi;Chlorobia;Chlorobiales;Chlorobiaceae;Chlorobium;tepidum;
CGACATTCACAGCCGCGGCTTGCACCATCTGGTTTACGAAATCGTTGACAACGCCATCGA
CGAAACGCTCGCGGGCTACAACGATTACATTCATGTGGCGATGAATCCGGACGGCTCGGT
GACCGTCACCGACCACGGTCGAGGCATTCCGGTCGATATTCATCCGGTCAAGAAGAAGTC
GGCGCTCGAACTGGTCATGACGGTCATTGGCGCCGGCGGCAAGTTCGACAAGGGGGCCTA
CAAGGTG
>Bacteria;Actinobacteria;Actinobacteria;Actinomycetales;Corynebacteriaceae;Corynebacterium;diphtheriae;
TTCTACCGGTGAACGCGGCCTGCACCACCTAGTGTGGGAGGTCGTGGATAACTCCGTCGA
CGAGGCAATGGCCGGTTATGCTACCCACGTCGATGTGACCCTGCTTGCCGACGGCGGCGT
GGAGGTCGTGGATAACGGCCGTGGTATCCCCGTTGAAATGCACCCATCTGGTGCGCCGAC
CGTCCAAGTCGTTATGACCCAGCTGCACGCAGGTGGCAAGTTCGACTCCGATTCCTACGC
GGTT
>Bacteria;Chloroflexi;Dehalococcoidia;Dehalococcoidales;Dehalococcoidaceae;Dehalococcoides;mccartyi;
CTCTACTGACCAGCGCGGTTTGCACCACCTGGTTTATGAAATTGTTTATAACAGCGTAGA
TGAAGCTATGGCCGGGGTATGTGACCGCATAAAGGTCATTATTTATAAAGACGGCAGCGT
CAGCGTTGAAGACAACGGCCGCGGTATCCCGATAGATATTCACCCTGTGACCAAGATTTC
CGCCCTGGAAACAGTTATGACCGTCCTGCATGCCGGTGCCAAATTCGGCGGCAAGACCTA
TCAGGTA
>Bacteria;Proteobacteria;Deltaproteobacteria;Desulfovibrionales;Desulfovibrionaceae;Desulfovibrio;vulgaris;
TTCCACCGATGCACGCGGGCTGCACCACCTTGTCTACGAAGTCGTGGACAACTCCATCGA
CGAAGCCATGGCCGGCTTCTGCTCCAAGGTGGTGGTCAAGCTGCACCTCGACAACAGCGT
GACCGTCAGCGACAACGGACGCGGCATCCCCGTGGACATGCACCCCAAGGAGGGCAGACC
CGCGGTGGAGGTCGTCATGACCAAGCTGCACGCGGGGGGCAAGTTCGACAACAACGCCTA
CAAGGTC
>Bacteria;Proteobacteria;Deltaproteobacteria;Desulfuromonadales;Geobacteraceae;Geobacter;sulfurreducens;
CTCCACCGCGGCCCAGGGGCTCCACCACCTGGTCTACGAGATCGTGGACAACTCCATTGA
CGAGGCCCTGGCCGGCTACTGCAACGAGGTGAACGTCACCATCCATCTGGATGGTTCCCT
GACGGTGGTGGACAATGGCCGCGGCATTCCTACCGACATCCACCCCACGGAGGGGAAGCC
GGCGGCGGAGGTGGCCCTCACGGTCCTCCATGCCGGCGGCAAGTTCGACAACACCTCCTA
TAAGGTC
>Bacteria;Proteobacteria;Gammaproteobacteria;Pasteurellales;Pasteurellaceae;Haemophilus;ducreyi;
CGATACTGATGATGGCACGGGGTTACATCATATGGTGTTTGAAGTGGTGGATAATGCCAT
TGATGAAGCATTAGCAGGCCATTGTCAAGATATTATTGTTACCATTCATTCAGATAATTC
TATTTCTGTACAAGATGATGGACGTGGTATCCCAGTTGGTATTCATCCTGAAGAAGGCGT
TTCTGCGGCAGAAGTAATTATGACCGTCTTACACGCAGGCGGTAAATTTGATGATAATTC
ATATAAAGTC
>Bacteria;Proteobacteria;Gammaproteobacteria;Legionellales;Legionellaceae;Legionella;pneumophila;
GGATACAGATGATGGAACCGGTTTGCATCATATGGTTTTTGAGGTTGTAGATAATTCAAT
AGATGAATCCCTGGCAGGTTATTGCAAGGAAATTTTTGTTACCATTCATAGCGATGAATC
AATTACCGTTAAGGATGATGGTCGTGGTATTCCTGTCGATATTCACAAGGAAGAAGGAAA
ATCAGCTGCTGAAGTCATTATGACAGTCCTGCATGCCGGAGGTAAATTTGATGATAACTC
TTACAAGGTA
>Bacteria;Actinobacteria;Actinobacteria;Actinomycetales;Mycobacteriaceae;Mycobacterium;avium;
CTCTACCGGCGAGCGAGGTCTGCACCACCTCATCTGGGAGGTGGTCGACAACTCGGTCGA
CGAAGCGATGGCCGGCTACGCCGACCGGGTCGACGTGCGGATCCTGGACGACGGCAGCGT
TGAGGTCGCCGACAACGGCCGCGGCATCCCCGTCGCGATGCACGCGACCGGCGCCCCCAC
CGTCGACGTGGTGATGACGCAGCTGCACGCCGGCGGCAAGTTCGGCGGCGAAAACAGCGG
CTACAACGTC
>Bacteria;Actinobacteria;Actinobacteria;Corynebacteriales;Mycobacteriaceae;Mycobacterium;bovis;
CTCGACCGGTGAGCGCGGTTTACACCATCTCATTTGGGAGGTGGTCGACAACGCGGTCGA
CGAGGCGATGGCCGGTTATGCAACCACAGTGAACGTAGTGCTGCTTGAGGATGGCGGTGT
CGAGGTCGCCGACGACGGCCGCGGCATTCCGGTCGCCACCCACGCCTCCGGCATACCGAC
CGTCGACGTGGTGATGACACAACTACATGCCGGCGGCAAGTTCGACTCGGACGCGTATGC
GATA
>Bacteria;Proteobacteria;Betaproteobacteria;Neisseriales;Neisseriaceae;Neisseria;gonorrhoeae;
CGACACGCAGGACGGCAGCGGCCTGCACCATATGGTGTTTGAAGTATTGGACAACGCCAT
CGACGAAGCACTCGCCGGACATTGCGACAAAATCACGGTAACGATACACGCCGACCATTC
CGTCAGCGTCGCCGACAACGGGCGCGGTATGCCCACCGGCATCCACCCGAAAGAAGGGCG
TTCCGCCGCCGAAGTCATCATGACCGTCTTGCACGCGGGCGGCAAATTCGACAACAACAG
CTACAAAATC
>Bacteria;Proteobacteria;Gammaproteobacteria;Pseudomonadales;Pseudomonadaceae;Pseudomonas;putida;
CGACACCGATGATGGTAGTGGCCTGCACCACATGGTCTTCGAGGTGGTCGACAACTCGAT
CGACGAAGCCCTCGCCGGTCACTGCGATGACATTACCGTCATCATCCACCCGGACGAATC
TATCAGTGTGCGCGACAACGGTCGCGGCATTCCGGTCGATGTGCATAAGGAAGAAGGCGT
TTCCGCAGCCGAGGTCATCATGACTGTGCTGCACGCCGGCGGTAAGTTTGACGACAACTC
CTACAAAGTA
>Bacteria;Bacteroidetes;Bacteroidia;Bacteroidales;Porphyromonadaceae;Porphyromonas;gingivalis;
TGACATCAGCGAAAAGGGATTGCACCATTTGGTCTATGAGGTTGTAGACAACTCGATAGA
CGAAGCTTTGGCCGGATACTGTGACAATGTAGAGGTAATCATAGAAGAAGATAACTCCAT
TACGGTTCGTGACAATGGTCGCGGTATTCCGGTGGACTATCACGAGAAAGAAGGTAAGAG
TGCTCTCGAAGTGGTTTTGACCGTATTGCATGCCGGAGGTAAGTTTGACAAGGGTTCATA
CAAAGTC
>Bacteria;Firmicutes;Bacilli;Bacillales;Staphylococcaceae;Staphylococcus;aureus;
ATCGACTTCAGAGAGAGGTTTGCACCATTTAGTGTGGGAAATTGTCGATAATAGTATCGA
TGAAGCATTAGCTGGTTATGCAAATCAAATTGAAGTTGTTATTGAAAAAGATAACTGGAT
TAAAGTAACGGATAACGGACGTGGTATCCCAGTTGATATTCAAGAAAAAATGGGACGTCC
AGCTGTCGAAGTTATTTTAACTGTTTTACATGCTGGTGGTAAATTTGGCGGTGGCGGATA
CAAAGTA
>Bacteria;Firmicutes;Bacilli;Bacillales;Staphylococcaceae;Staphylococcus;aureus;
ATCGACTTCAGAGAGAGGTTTGCACCATTTAGTGTGGGAAATTGTCGATAATAGTATCGA
TGAAGCATTAGCTGGTTATGCAAATCAAATTGAAGTTGTTATTGAAAAAGATAACTGGAT
TAAAGTAACGGATAACGGACGTGGTATCCCAGTTGATATTCAAGAAAAAATGGGACGTCC
AGCTGTCGAAGTTATTTTAACTGTTTTACATGCTGGTGGTAAATTCGGCGGTGGCGGATA
CAAAGTA
>Bacteria;Firmicutes;Bacilli;Bacillales;Staphylococcaceae;Staphylococcus;aureus;
ATCGACTTCAGAGAGAGGTTTGCACCATTTAGTGTGGGAAATTGTCGATAATAGTATCGA
TGAAGCATTAGCTGGTTATGCAAATCAAATTGAAGTTGTTATTGAAAAAGATAACTGGAT
TAAAGTAACGGATAACGGACGTGGTATCCCAGTTGATATTCAAGAAAAAATGGGACGTCC
AGCTGTCGAAGTTATTTTAACTGTTTTACATGCTGGTGGTAAATTTGGCGGTGGCGGATA
CAAAGTA
>Bacteria;Spirochaetes;Spirochaetia;Spirochaetales;Spirochaetaceae;Treponema;denticola;
TTCAACGGGGCCGGACGGTCTTCACCATCTAGTTTATGAGGTTGTAGATAACTGTATAGA
CGAGGCTATGGCGGGTTTTTGCGATAAAATTTTGGTAGTTCTTGAGCCGAACGATATTGT
CCGTGTAGAGGACAATGGCCGAGGTATTCCTGTAGATATTCACCCTACCGAAAAAATAAG
TGCCTTGGAGCTGGTTTTAACCCGCCTTCATGCCGGCGGTAAGTTCGATAAGGGTTCTTA
CAAGGTT
>Bacteria;Proteobacteria;Gammaproteobacteria;Legionellales;Coxiellaceae;Coxiella;burnetii;
CGATACCGACGATGGCTCCGGACTTCACCACATGGTTTTCGAAGTGGTTGATAACTCTAT
CGACGAAGCCCTAGCAGGTTTTTGCTCCCATATCTGGGTCACCATTCATGCCGACGGTTC
TGTCAGCGTAAGGGATAATGGCCGGGGCATTCCCACAGATATCCACCCAGAAGAAGGCCG
ATCTGCCGCCGAAGTTATTATGACGGTGCTTCACGCCGGCGGTAAATTTGATAAAAATGC
TTATAAAGTT
>Bacteria;Firmicutes;Bacilli;Bacillales;Listeriaceae;Listeria;monocytogenes;
TTCAACTAGTCAACGCGGACTCCATCACCTGGTATGGGAAATTGTTGATAACGCAATTGA
TGAAGCACTTGCTGGTTTTTGTACAGAAATTGAAATTACAATCGAAGCTGATAACAGCAT
TACTGTTCGTGATAACGGACGTGGAATTCCTACTGGGATTAACGAAAAAATTGGTCGTCC
AACAGTAGAAGTTATCTTTACCGTTCTACATGCTGGTGGTAAATTTGGCGGCGGCGGATA
TAAAGTA
>Bacteria;Firmicutes;Bacilli;Bacillales;Staphylococcaceae;Staphylococcus;epidermidis;
TTCAACTTCAGAAAGAGGGTTGCACCATTTAGTATGGGAAATTGTTGATAATAGTATTGA
CGAGGCATTAGCAGGTTATGCTAGTCATATTGAAGTTGTAATTGAGAAAGACAATTGGAT
TAAAGTTACTGACAATGGCCGTGGTATTCCTGTTGATATTCAAGAAAAGATGGGACGCCC
TGCTGTCGAAGTTATCTTAACTGTACTTCACGCTGGAGGTAAATTCGGAGGTGGCGGATA
CAAAGTA
>Bacteria;Proteobacteria;Gammaproteobacteria;Methylococcales;Methylococcaceae;Methylococcus;capsulatus;
CGACACCGATGACGGGACGGGGCTGCATCACATGGTCTTCGAGGTCGTGGACAACTCGAT
CGACGAAGCCATGGCCGGCTACTGCAAGCGTATCTGTGTGACGGTCCACGAGGATGAATC
GGTCACGGTCTCCGATGATGGCCGCGGCATTCCCGTCGATATCCATCCCGAAGAGGGGCG
TTCGGCGGCCGAAGTGATCATGACCGTGCTCCATGCCGGGGGCAAGTTCGATGACAACGC
ATACAAGGTG
>Bacteria;Proteobacteria;Alphaproteobacteria;Rickettsiales;Anaplasmataceae;Wolbachia;endosymbiont;
TGACACTGACGATGGATCTGGCTTGCACCACATGGTATATGAGGTTGTTGATAACGCAAT
AGATGAATCTTTAGCTGGGTATTGTGATAAAATTGAAGTTAGCATAAATAAAGATGGTTC
AGTATCAGTAACCGACAATGGTCGTGGCATTCCAACTGACATTCATGAAGAAGAAGGAAT
ATCAGCAGCAGAGGTAATAATGACTCAACTCCATGCTGGTGGTAAATTTGACAGCAATAC
CTATAAAGTT
>Bacteria;Firmicutes;Bacilli;Lactobacillales;Streptococcaceae;Streptococcus;pneumoniae;
ATCAACCTCAAAAGAAGGTCTTCACCATCTAGTCTGGGAAATTGTTGATAACTCAATTGA
CGAGGCCTTGGCAGGATTTGCCAGCCATATTCAAGTTTTTATTGAGCCAGATGATTCGAT
TACTGTTGTGGATGATGGGCGTGGTATCCCAGTCGATATTCAGGAAAAAACAGGCCGTCC
TGCTGTTGAGACCGTCTTTACAGTCCTTCACGCTGGAGGAAAGTTCGGCGGTGGTGGATA
CAAGGTT
>Bacteria;Firmicutes;Clostridia;Clostridiales;Clostridiaceae;Clostridium;acetobutylicum;
AAGTACTGGTACAAGAGGCTTACATCACCTTGTATACGAGATAGTTGATAATAGTATAGA
TGAAGCTTTGGCCGGATATTGCAGCCATATAAAAGTGTTTATACATAAGGACAATTCAGT
AACAGTATCCGATGATGGTAGAGGTATGCCTATAGGTATACACCATAAAATGAAAAAGCC
AACTGTAGAGGTAATAATGACAATTCTACATGCGGGTGGAAAATTCGGAGGCGGAGCTTA
CAGAGTA
>Bacteria;Proteobacteria;Alphaproteobacteria;Rhizobiales;Rhizobiaceae;Ensifer;meliloti;
TGACACAGACGATGGCTCCGGTCTGCACCACATGGTCTACGAGGTCGTGGACAACGCGAT
CGACGAGGCGCTTGCCGGCCATGCGGACATCGTGACCGTTACGCTCAATCCCGACGGATC
CGTCACGGTGACGGACAACGGCCGCGGCATACCGACGGACATCCACCGGGAAGAGGGCGT
CTCGGCGGCGGAAGTCATCATGACGCAGCTTCATGCCGGCGGAAAATTCGACCAGAATTC
CTACAAGGTC
>Bacteria;Firmicutes;Bacilli;Lactobacillales;Streptococcaceae;Streptococcus;pneumoniae;
ATCAACCTCAAAAGAAGGTCTTCACCATCTAGTCTGGGAAATTGTTGATAACTCAATTGA
CGAGGCCTTGGCAGGATTTGCCAGCCATATTCAAGTTTTTATTGAGCCAGATGATTCGAT
TACTGTTGTGGATGATGGGCGTGGTATCCCAGTCGATATTCAGGAAAAAACAGGTCGTCC
TGCTGTTGAGACCGTCTTTACAGTCCTTCACGCTGGAGGAAAGTTCGGCGGTGGTGGATA
CAAGGTT
>Bacteria;Proteobacteria;Alphaproteobacteria;Rickettsiales;Rickettsiaceae;Rickettsia;conorii;
GGATGTTGGAGACGGGTCGGGTCTACATCATATGATTTATGAAGTAGTCGACAACGCTAT
CGATGAGTCGCTTGCTGGTTATTGCGATCTAGTACGAGTAACATTAAATAAAAACGGTTC
AGTAACCGTATCCGATAACGGGCGAGGTATACCCGTTGAAATTCATGGAGAAGAAGGAAT
ATCGGCAGCTGAAGTTATTATGACGCAACTTCACGCCGGCGGTAAGTTTGACCAGAACGC
TTATAAGGTT
>Bacteria;Proteobacteria;Betaproteobacteria;Neisseriales;Neisseriaceae;Neisseria;meningitidis;
CGACACGCAGGACGGCAGCGGTCTGCACCACATGGTGTTCGAAGTATTGGACAACGCCAT
TGACGAAGCACTCGCCGGACATTGCGACAAAATCACGGTAACGATACACGCCGACCATTC
CGTCAGCGTCGCCGACAACGGGCGCGGTATGCCCACCGGCATCCACCCGAAAGAAGGACG
CTCCGCCGCCGAAGTCATCATGACCGTATTGCACGCGGGCGGTAAATTCGACAACAACAG
CTACAAAATC
>Bacteria;Proteobacteria;Betaproteobacteria;Neisseriales;Neisseriaceae;Neisseria;meningitidis;
CGACACGCAGGACGGCAGCGGCCTGCACCACATGGTGTTCGAAGTATTGGACAACGCCAT
TGACGAAGCACTCGCCGGACATTGCGACAAAATCACCGTTACCATCCACGCCGACCATTC
CGTCAGCGTCGCCGACAACGGGCGCGGTATGCCCACCGGCATCCACCCGAAAGAAGGACG
CTCCGCCGCCGAAGTCATCATGACCGTATTGCACGCGGGCGGTAAATTCGACAACAACAG
CTACAAAATC
>Bacteria;Proteobacteria;Gammaproteobacteria;Enterobacteriales;Enterobacteriaceae;Yersinia;pestis;
AGATACTGATGATGGTACCGGTCTGCACCACATGGTATTCGAGGTTGTGGACAACGCTAT
TGACGAAGCCCTCGCGGGTCATTGTAAAGAAATTCTGGTAACCATCCACGCGGATAACTC
CGTTTCTGTACAGGATGATGGCCGTGGTATCCCAACCGGTATGCACGATGAGGAAGGGGT
ATCTGCAGCAGAGGTCATCATGACCGTGTTGCATGCTGGCGGTAAATTTGACGATAACTC
CTATAAAGTT
>Bacteria;Actinobacteria;Actinobacteria;Actinomycetales;Streptomycetaceae;Streptomyces;avermitilis;
CTCGACCGGTGAGCGCGGACTTCACCACCTTGTGTACGAGGTCGTGGACAACTCCGTCGA
CGAGGCGCTGGCCGGCCACGCGGACACGATCGACATCACGATCCTCGCCGACGGTGGCGT
GCGCGTCATCGACAACGGCCGTGGCATCCCCGTGGGCATCGTCCCCTCCGAGGGGAAGCC
GGCCCTCGAGGTCGTGCTGACGGTCCTGCACGCGGGCGGCAAGTTCGGCGGCGGCGGCTA
CGCGGTC
>Bacteria;Proteobacteria;Gammaproteobacteria;Enterobacteriales;Enterobacteriaceae;Salmonella;enterica;
CGACACGGATGACGGCACCGGTCTGCACCACATGGTATTCGAGGTGGTAGATAACGCTAT
CGACGAAGCGCTCGCAGGTCACTGTAAAGATATCGTCGTGACTATTCACGCCGATAACTC
CGTGTCCGTAACGGATGATGGCCGTGGCATTCCGACCGGGATTCACCCGGAAGAAGGCGT
CTCGGCGGCGGAAGTGATCATGACCGTTCTGCACGCGGGCGGTAAATTTGACGATAACTC
CTATAAAGTC
>Bacteria;Proteobacteria;Gammaproteobacteria;Enterobacteriales;Enterobacteriaceae;Salmonella;enterica;
CGACACGGATGACGGCACCGGTCTGCACCACATGGTATTCGAGGTGGTAGATAACGCTAT
CGACGAAGCGCTCGCGGGTCACTGTAAAGATATCGTCGTGACTATTCACGCCGATAACTC
CGTGTCCGTAACGGATGATGGCCGTGGCATTCCGACCGGGATTCATCCGGAAGAAGGCGT
CTCGGCGGCGGAAGTGATCATGACCGTTCTGCACGCGGGCGGTAAATTTGACGATAACTC
CTATAAAGTC
>Bacteria;Firmicutes;Bacilli;Bacillales;Listeriaceae;Listeria;monocytogenes;
TTCAACTAGCCAACGCGGGCTCCATCACCTTGTATGGGAAATTGTTGATAATGCAATTGA
TGAAGCACTTGCTGGTTTTTGTACAGAAATTGAAATTACAATTGAAGCTGATAACAGCAT
TACTGTTCGCGATAACGGACGTGGAATTCCTACAGGGATTAATGAAAAAATCGGTCGTCC
AACAGTAGAAGTAATCTTTACCGTTCTGCATGCTGGTGGTAAATTTGGCGGCGGCGGATA
TAAAGTA
>Bacteria;Firmicutes;Bacilli;Bacillales;Listeriaceae;Listeria;innocua;
TTCAACTAGCCAACGTGGACTCCATCACCTTGTATGGGAAATTGTTGATAATGCAATAGA
TGAGGCCCTTGCTGGTTTCTGTACTGAAATTGAAATTACAATTGAAGCTGATAACAGCAT
TACTGTTCGCGATAACGGACGTGGAATTCCAACTGGGATTAACGAAAAAATCGGCCGTCC
AACAGTAGAAGTAATCTTTACAGTTCTTCATGCCGGCGGTAAATTCGGCGGCGGCGGATA
TAAAGTA
>Bacteria;Bacteroidetes;Bacteroidia;Bacteroidales;Bacteroidaceae;Bacteroides;fragilis;
TGACATCAGCGTAAAGGGACTTCATCACTTGGTATATGAAATTGTCGACAACTCTATCGA
CGAAGCATTGGCCGGTTATTGCGACCATATCGAAGTAACTATCAACGAAGACAACTCTAT
CACCGTACAGGATAATGGACGTGGTATTCCGGTAGATTTCCACGAAAAAGAGCAGAAATC
TGCCCTCGAAGTTGCCATGACCGTACTGCATGCCGGAGGTAAGTTCGATAAAGGTTCGTA
CAAAGTA
>Bacteria;Cyanobacteria;Cyanobacteria;Nostocales;Nostocaceae;Nostoc;unclassified;
TTCTACCGGGCCGCGAGGACTCCACCATCTAGTTTATGAGGTGGTAGACAACTCTATCGA
TGAAGCATTGGCAGGTTACTGCACTCATATAGAGGTGGAGATAAATGCCGATGGTTCCGT
GGCTGTCACAGATGATGGGCGCGGTATTCCTATCGATACTCACTCGCGGACGGGGAAATC
CGCTTTGGAAACCGTGATGACAGTACTACACGCCGGGGGTAAGTTTGGCGGTGGTGGTTA
CAAAGTT
>Bacteria;Proteobacteria;Betaproteobacteria;Burkholderiales;Burkholderiaceae;Ralstonia;solanacearum;
CGATACGTCGGACGGCACCGGCCTGCACCACCTCGTGTTCGAGGTGCTGGACAACTCCAT
CGACGAGGCGCTGGCGGGGCATTGCACCGAGATCCACGTCACCATCCACACCGACAACTC
GATCTCCGTGATCGACAACGGCCGCGGCATCCCGACCGGCATCAAGTTCGATGACAAGCA
CGAGCCGAAGCGCAGCGCGGCCGAGATCGTCATGACCGAGCTGCACGCCGGCGGCAAGTT
CGACCAGAACAGCTACAAGGTG
>Bacteria;Proteobacteria;Alphaproteobacteria;Rhizobiales;Brucellaceae;Brucella;melitensis;
CGACACGGACGACGGCTCCGGCCTGCATCACATGGTCTATGAAGTCGTGGACAACGCCAT
CGACGAAGCACTGGCCGGACATGCCACGCTCGTCACCGTAACGCTCAATGCCGACGGCTC
CTGCACCGTGACCGACAACGGGCGCGGCATCCCGACCGACATCCACAAGGAAGAAGGCGT
TTCAGCTGCCGAGGTCATCATGACCCAGCTTCATGCGGGCGGCAAATTCGACCAGAATTC
CTACAAGGTT
>Bacteria;Chlamydiae;Chlamydiia;Chlamydiales;Chlamydiaceae;Chlamydophila;caviae;
AGATACTGGAATTACAGGACTTCATCACTTAGTGTATGAAGTTGTAGATAACAGTATCGA
CGAAGCTATGGCGGGCTATTGTTCTGAAATCTATGTTAGGATTTTAGAGGATGGTGGTAT
TACTATATCCGACAATGGTCGAGGGATTCCAATACAGATTCATGAAAAGGAATCTAAGAA
ACAAGGTAGAGATGTTTCTGCTTTAGAAGTTGTTCTCACGGTGCTTCATGCTGGGGGAAA
GTTCGATAAAGATAGTTATAAGGTG
>Bacteria;Firmicutes;Clostridia;Clostridiales;Clostridiaceae;Clostridium;perfringens;
TAGTACTAGTTCAAGAGGTCTTCATCATTTAGTTTACGAAATTGTTGATAACAGTATTGA
TGAAGCATTAGCTGGATACTGTAAAAATATAAAAGTATACATACACAAGGATAATTCAGT
TACTGTAGTTGATGACGGAAGAGGTATGCCAGTAGGAATTCATCCAAAGATGGGAAAACC
AACTGTAGAAGTTATAATGACAGTTCTACATGCTGGAGGTAAATTCGGAGGCGGCGGATA
CAAAGTA
>Bacteria;Fusobacteria;Fusobacteriia;Fusobacteriales;Fusobacteriaceae;Fusobacterium;nucleatum;
GACAACATCAGAAAGAGGACTACACCATTTGGTGTGGGAAATAGTAGATAACTCTGTTGA
TGAGGCTTTAGCTGGATATTGTGATAAGATAGAAGTAAAAATTCTTCCAGAGAATATTAT
TGAAGTTATGGACAATGGAAGAGGAATTCCAACAGATATACATCCTAAATATGGAAAATC
AGCAATGGAAATAGTTTTAACAATTTTACATGCTGGTGGAAAATTTGAAAATGATAACTA
TAAAGTT
>Bacteria;Firmicutes;Bacilli;Lactobacillales;Streptococcaceae;Streptococcus;pyogenes;
CTCGACAGCTAAAGAGGGTTTGCATCATTTAGTCTGGGAAATTGTTGACAACTCAATTGA
CGAAGCATTAGCAGGTTTTGCCTCTCATATTAAAGTCTTTATTGAAGCAGATAATTCCAT
TACAGTAGTAGATGATGGCCGTGGAATTCCAGTTGACATCCAAGCCAAGACAGGACGTCC
CGCCGTTGAAACAGTTTTTACAGTCTTACACGCAGGTGGTAAATTTGGCGGAGGCGGCTA
TAAGGTT
>Bacteria;Actinobacteria;Actinobacteria;Actinomycetales;Streptomycetaceae;Streptomyces;coelicolor;
TTCAACCGGTGAGCGGGGCCTGCACCACCTGGTGCAGGAGGTCGTGGACAACTCCGTCGA
CGAGGCACTCGCCGGTCACGCGGACACGATCGACGTCACGATCCTGCCCGACGGCGGTGT
CCGCGTCGTGGACAACGGCCGCGGCATCCCGGTGGGCATCGTCCCCTCCGAGGGGAAGCC
GGCCGTCGAGGTCGTGCTGACCGTGCTGCACGCGGGCGGCAAGTTCGGCGGCGGCGGTTA
CGCGGTC
>Bacteria;Proteobacteria;Gammaproteobacteria;Xanthomonadales;Xanthomonadaceae;Xanthomonas;campestris;
CGATGTGCACGACGGCACCGGCCTGCACCACATGGTGTTCGAGGTGGTCGACAATTCGGT
CGACGAGGCCCTGGCGGGCCACGCCGATGACATCGTGGTCAAGATCCACGTGGATGGCTC
GGTAGCGGTGTCGGACAACGGCCGCGGCGTTCCGGTGGACATCCACAAGGAAGAAGGCGT
TTCCGCAGCCGAGGTGATCCTCACCGTGCTGCACGCCGGCGGCAAGTTCGACGACAACAG
CTACAAAGTG
>Bacteria;Firmicutes;Bacilli;Bacillales;Bacillaceae;Bacillus;cereus;
ATCTACAAGCGGAAAAGGACTTCACCATCTTGTATGGGAAATCGTCGATAATAGTATTGA
TGAGGCACTTGCAGGGTACTGTGATGAAATTAACGTTAGTATCGAAGAAGATAATAGTAT
TCGTGTAACGGATAATGGACGTGGTATTCCAGTTGGTATACAAGAAAAAATGGGACGTCC
TGCTGTAGAAGTTATTATGACCGTTCTTCATGCTGGTGGTAAGTTTGGCGGCGGCGGTTA
TAAAGTT
>Bacteria;Proteobacteria;Gammaproteobacteria;Alteromonadales;Colwelliaceae;Colwellia;psychrerythraea;
TGACACGGATGATGGCACTGGTTTACATCATATGGTTTTTGAGGTTTTAGATAACTCAAT
CGATGAAGCATTAGCGGGACACTGTACTGATATTATAGTGACTATCCATTTAGATGGCTC
AGTGTCAGTGCAAGATGATGGCCGTGGAATACCTACTGAAATTCATCCTGAAGAGGGTAT
ATCTGCTGCTGAAGTTATTATGACGGTTCTACATGCCGGTGGTAAGTTTGGTGGTGAAGA
CTCTGGTTATAAAGTA
>Bacteria;Proteobacteria;Alphaproteobacteria;Rhodobacterales;Rhodobacteraceae;Ruegeria;pomeroyi;
CGATACCGACGATGGTTCGGGCCTGCATCACATGGTGTATGAGGTCGTCGATAACGGGAT
CGACGAGGCGCTTGCGGGCCATGCCGACCATGTAACGGTGAAAATTCACGCCGACAGCAG
CGTTTCCGTCGCCGATAACGGCCGTGGGATTCCGGTGGATATCCACGCCGAAGAGGGGGT
CTCGGCCGCCGAGGTGATCATGACCCAGCTGCACGCGGGCGGCAAGTTCGACAGCAATTC
CTACAAGGTG
>Bacteria;Proteobacteria;Epsilonproteobacteria;Campylobacterales;Campylobacteraceae;Campylobacter;jejuni;
AGATACAAACATAGGCGGACTTCATCATATGATTTATGAAGTTGTGGATAATTCTATCGA
TGAAGCTATGGCAGGACATTGTGATACTATAGATGTAGAAATCACTACTGAAGGAAGCTG
TATAGTTAGTGATAATGGTCGTGGTATTCCTGTTGATATGCACCCAACTGAAAATATGCC
AACTTTAACTGTTGTTTTAACTGTCCTACATGCAGGGGGAAAATTCGATAAAGATACTTA
CAAAGTT
>Bacteria;Proteobacteria;Gammaproteobacteria;Xanthomonadales;Xanthomonadaceae;Xanthomonas;axonopodis;
CGACGTCCATGACGGCACCGGCCTGCATCACATGGTGTTCGAGGTGGTCGACAACTCGGT
CGACGAAGCCCTTGCCGGGCATGCCGACGACATCGTGGTAAAAATCCTGGCCGATGGCTC
GGTGGCGGTCTCCGACAACGGGCGCGGCGTGCCGGTCGACATCCACAAGGAAGAAGGCGT
GTCGGCGGCCGAGGTGATCCTCACCGTGCTCCACGCCGGCGGCAAGTTCGACGACAACAG
CTACAAGGTC
>Bacteria;Firmicutes;Bacilli;Bacillales;Staphylococcaceae;Staphylococcus;aureus;
ATCGACTTCAGAGAGAGGTTTGCACCATTTAGTGTGGGAAATTGTCGATAATAGTATCGA
TGAAGCATTAGCTGGTTATGCAAATCAAATTGAAGTTGTTATTGAAAAAGATAACTGGAT
TAAAGTAACGGATAACGGACGTGGTATCCCAGTTGATATTCAAGAAAAAATGGGACGTCC
AGCTGTCGAAGTTATTTTAACTGTTTTACATGCTGGTGGTAAATTTGGCGGTGGCGGATA
CAAAGTA
>Bacteria;Firmicutes;Bacilli;Bacillales;Bacillaceae;Bacillus;anthracis;
ATCTACAAGTGGAAAAGGACTTCACCATCTTGTATGGGAAATCGTTGATAATAGTATCGA
TGAAGCACTTGCAGGGTACTGTGACGAAATTAACGTTAGTATCGAAGAAGATAATAGTAT
TCGTGTAACAGATAATGGACGTGGTATTCCAGTTGGTATACAAGAAAAAATGGGACGTCC
TGCTGTAGAAGTTATTATGACCGTTCTTCATGCTGGTGGTAAGTTTGGCGGCGGCGGTTA
TAAAGTT
>Bacteria;Proteobacteria;Gammaproteobacteria;Enterobacteriales;Enterobacteriaceae;Buchnera;aphidicola;
AGATACTGATGATGGAAGTGGACTACATCATATGGTTTTCGAAATTGTTGATAATTCTAT
TGACGAAGCATTAGCAGGGTTTTGTAAAGAAATCAAAGTAGTTATTCATTCTGATAATTC
AGTATCAATTAAAGACGATGGAAGGGGTATTCCAACTGATATACATCCTGAAGAAAAAAT
TTCAGCTGCAGAAGTTATTATGACAGTATTACACTCAGGTGGTAAGTTTGATAACGCTTC
TTATAAGATA
>Bacteria;Firmicutes;Bacilli;Lactobacillales;Streptococcaceae;Streptococcus;pyogenes;
TTCGACAGCTAAAGAGGGTTTGCATCATTTAGTCTGGGAAATTGTTGACAACTCAATTGA
CGAAGCATTAGCAGGTTTTGCCTCTCATATTAAAGTCTTTATTGAAGCAGATAATTCCAT
TACAGTAGTAGATGATGGCCGTGGAATTCCAGTTGACATCCAAGTCAAGACAGGACGTCC
CGCCGTTGAAACAGTTTTTACAGTCTTACACGCAGGTGGTAAATTTGGCGGAGGCAGCTA
TAAGGTT
>Bacteria;Proteobacteria;Gammaproteobacteria;Enterobacteriales;Enterobacteriaceae;Yersinia;pestis;
AGATACTGATGATGGTACCGGTCTGCACCACATGGTATTCGAGGTTGTGGACAACGCTAT
TGACGAAGCCCTCGCGGGTCATTGTAAAGAAATTCTGGTAACCATCCACGCGGATAACTC
CGTTTCTGTACAGGATGATGGCCGTGGTATCCCAACCGGTATGCACGATGAGGAAGGGGT
ATCTGCAGCAGAGGTCATCATGACCGTGTTGCATGCTGGCGGTAAATTTGACGATAACTC
CTATAAAGTT
>Bacteria;Cyanobacteria;Cyanobacteria;Chroococcales;unclassified;Thermosynechococcus;elongatus;
CAGCACTGGCCCCAAGGGCCTGCACCACTTGGTCTATGAAGTCGTGGACAACTCCGTTGA
TGAAGCCCTTGCCGGTTACTGCTCCACCATTTTAGTCCAGATCAATGCCGATGGCTCCGT
CACCGTCACCGACGATGGCCGCGGCATTCCCACGGATATTCACCCCGATACCGGCGTCTC
CGGAGTTGAAACCGTAATGACCGTGCTCCATGCGGGGGGCAAGTTTGGCGATGGGGGCTA
CAAAGTC
>Bacteria;Firmicutes;Bacilli;Lactobacillales;Streptococcaceae;Streptococcus;agalactiae;
TTCGACTTCGAAAGAAGGGCTTCATCACCTTGTATGGGAAATTGTTGATAACTCAATTGA
TGAAGCCTTAGCTGGATTTGCAGGACATATTAAAGTTTACATTGAACCAGATAACTCTAT
TACAGTTGTTGATGATGGTCGCGGTATTCCGGTAGATATCCAAGAAAAAACTGGAAGACC
AGCTGTAGAGACAGTTTTTACAGTTCTCCATGCCGGTGGTAAATTTGGTGGTGGCGGATA
CAAGGTT
>Bacteria;Proteobacteria;Gammaproteobacteria;Pseudomonadales;Pseudomonadaceae;Pseudomonas;protegens;
CGACACCGATGACGGCAGCGGTCTGCACCACATGGTGTTCGAGGTGGTCGATAACTCCAT
CGACGAAGCGCTGGCCGGCCATTGCGACGACATCAGCATCATCATCCATCCGGATGAATC
CATCACCGTGCGCGACAACGGTCGCGGCATCCCGGTCGATGTGCATAAAGAAGAAGGCGT
TTCGGCGGCAGAGGTCATCATGACCGTGCTCCACGCCGGCGGTAAGTTCGACGACAACTC
CTACAAGGTC
>Bacteria;Firmicutes;Bacilli;Bacillales;Bacillaceae;Oceanobacillus;iheyensis;
CTCTACTAGTGAAAAAGGGCTTCATCACTTAGTCTGGGAAATTGTCGATAATAGTATCGA
TGAAGCATTAGCAGGTTATTGTGACCATATTCAAGTAGTGGTTGAAGAAGATAATAGTAT
TACAGTAAAGGATAATGGACGTGGTATTCCAGTTGATATCCAACAAAAAACTGGAAGACC
CGCACTTGAAGTAATTATGACTGTACTACATGCTGGCGGAAAATTCGGTGGAGGCGGTTA
TAAGGTT
>Bacteria;Actinobacteria;Actinobacteria;Bifidobacteriales;Bifidobacteriaceae;Bifidobacterium;longum;
TTCCACCGGCCCGCGCGGTTTGCACCACCTGGTCTATGAGATCGTCGACAACTCGGTCGA
CGAGGCGCTGGCCGGATACGCCAGCCATATCGAGATCACCATTCTGCCGGACAACGGCAT
CCGTGTGGTGGACGATGGTCGAGGTATCCCGGTCGATGAGGTGCCCGGCGAGGGCGTCTC
TGGTGTGGAGACCGTGATGACCAAGCTGCACGCCGGCGGCAAGTTCGGCGGCGGCGGTTA
TGCAGTG
>Bacteria;Proteobacteria;Alphaproteobacteria;Rhizobiales;Brucellaceae;Brucella;suis;
CGACACGGACGACGGCTCCGGCCTGCATCACATGGTCTATGAAGTCGTGGACAACGCCAT
CGACGAAGCACTGGCCGGACATGCCACGCTCGTCACCGTAACGCTCAATGCCGACGGCTC
CTGCACCGTGACCGACAACGGGCGCGGCATCCCGACCGACATCCACAAGGAAGAAGGCGT
TTCAGCTGCCGAGGTCATCATGACCCAGCTTCATGCGGGCGGCAAATTCGACCAGAATTC
CTACAAGGTT
>Bacteria;Proteobacteria;Gammaproteobacteria;Enterobacteriales;Enterobacteriaceae;Shigella;flexneri;
CGACACGGATGACGGCACCGGTCTGCACCACATGGTATTCGAGGTGGTAGATAACGCTAT
CGACGAAGCGCTCGCGGGTCACTGTAAAGAAATTATCGTCACCATTCACGCCGATAACTC
TGTCTCTGTACAGGATGACGGGCGCGGCATTCCGACCGGTATTCACCCGGAAGAGGGCGT
ATCGGCGGCGGAAGTGATCATGACCGTTCTGCACGCAGGCGGTAAATTTGACGATAACTC
CTATAAAGTG
>Bacteria;Spirochaetes;Spirochaetia;Spirochaetales;Leptospiraceae;Leptospira;interrogans;
AACTCAGGACGAAACCGGGCTTCATAAAATGGTTTACGAGGTCGTGGATAACTCGGTTGA
CGAGGCCATGGCTGGTCATTGTACAGAAATTAAAATCAGTATTTTACCGGATAACATCGT
TGAGGTGAAAGACAATGGTCGAGGAATTCCAGTCGATATTCACCCCGACAAAAAAATTTC
CACAATCGAAGTTGTTATGACAATCCTTCACGCAGGTGGTAAATTTGAAAATGATGCCTA
CAAAGTT
>Bacteria;Proteobacteria;Gammaproteobacteria;Enterobacteriales;Enterobacteriaceae;Wigglesworthia;glossinidia;
AGATACAGATGATGGAACTGGTTTGCATCATATGATATTCGAAGTTGTAGATAATTCTAT
TGACGAAGCTCTAGCTGGTTTTTGCAAAAAAATAATAGTTACTATACATGAAGACAAATC
AATTTCTGTAGAAGATGACGGAAGAGGTATTCCTGTAGACATACACGAAGAAGAAGGAAT
TTCTGCTGCGGAAGTTATTATGACAGTGTTACATGCAGGTGGAAAATTTGATAATGATTC
TTATAAAGTA
>Bacteria;Proteobacteria;Gammaproteobacteria;Alteromonadales;Shewanellaceae;Shewanella;oneidensis;
TGACACCGACGACGGTACGGGTCTACATCATATGGTGTTCGAAGTAGTCGATAACTCTAT
CGATGAAGCCTTAGCGGGCCATTGTACTGATATCACAATTACTATCCATGTGGATGGTTC
GGTTTCTGTTAAGGATGATGGCCGTGGTATTCCGGTCTCTATCCATGAAGAAGAAGGCGT
ATCTGCAGCAGAAGTTATCATGACGGTACTGCACGCTGGCGGTAAGTTCGACGATAACTC
CTATAAAGTG
>Bacteria;Firmicutes;Bacilli;Lactobacillales;Streptococcaceae;Streptococcus;mutans;
TTCAACTTCAAAAGAAGGGCTGCATCATCTTGTTTGGGAAATTGTTGACAACTCCATTGA
TGAAGCTTTGGCAGGCTTTGCCAGTCACATTCAAGTTTTCATTGAAGAGGACAATTCTAT
TACGGTTATTGATGATGGTCGCGGCATTCCAGTTGATATTCAGCAAAAAACAGGTCGTCC
AGCTGTAGAAACCGTCTTTACTGTTCTCCATGCAGGAGGGAAATTCGGCGGCGGCGGTTA
TAAGGTA
>Bacteria;Firmicutes;Bacilli;Lactobacillales;Streptococcaceae;Streptococcus;agalactiae;
TTCGACTTCGAAAGAAGGGCTTCATCACCTTGTATGGGAAATTGTTGATAACTCAATTGA
TGAAGCCTTAGCTGGATTTGCAGGACATATTAAAGTTTACATTGAACCAGATAACTCTAT
TACAGTTGTTGATGATGGTCGCGGTATTCCGGTAGATATCCAAGAAAAAACTGGAAGACC
AGCTGTAGAGACAGTTTTTACAGTTCTCCATGCCGGTGGTAAATTTGGTGGTGGCGGATA
CAAGGTT
>Bacteria;Proteobacteria;Gammaproteobacteria;Enterobacteriales;Enterobacteriaceae;Escherichia;coli;
CGACACGGATGACGGCACCGGTCTGCACCACATGGTATTCGAGGTGGTAGATAACGCTAT
CGACGAAGCGCTCGCGGGTCACTGTAAAGAAATTATCGTCACCATTCACGCCGATAACTC
TGTCTCTGTACAGGATGACGGGCGCGGCATTCCGACCGGTATTCACCCGGAAGAGGGCGT
ATCGGCGGCGGAAGTGATCATGACCGTTCTGCACGCAGGCGGTAAATTTGACGATAACTC
CTATAAAGTG
>Bacteria;Tenericutes;Mollicutes;Mycoplasmatales;Mycoplasmataceae;Mycoplasma;penetrans;
ATCTACTGATATCAAAGGTCTTCACCACATGGTATGAGAAATTGTAGATAACTCAATAGA
TGAAGCAATGACTGGAAATGCTTCTGAAATCACAATAACTTTAACTAAAGAAGGTTCAGC
TAAAGTTCAAGATGATGGAAGAGGGATTCCTGTTGAAAAACATGCTAAAACTAAAAAATC
AACTGTAGAAACTGTACTTACAGTACTACATGCTGGTGGTAAGTTTGATAATGACTCATA
TAAAGTA
>Bacteria;Proteobacteria;Gammaproteobacteria;Vibrionales;Vibrionaceae;Vibrio;vulnificus;
GGACACAGATGATGGCACCGGTCTGCACCACATGGTTTTTGAGGTGGTGGATAACTCAAT
TGATGAAGCCTTAGCAGGCCACTGTAAAGATATCGTAGTCACGATTCATGAGGATAACTC
AGTTTCTGTTAGCGATGATGGCCGTGGTATCCCGACCGAAATGCACCCAGAAGAGAACGT
GTCTGCTGCCGAAGTTATCATGACGGTACTGCACGCTGGTGGTAAGTTTGACGACAACTC
TTACAAAGTG
>Bacteria;Firmicutes;Bacilli;Bacillales;Staphylococcaceae;Staphylococcus;epidermidis;
TTCAACTTCAGAAAGAGGGTTGCACCATTTAGTATGGGAAATTGTTGATAATAGTATTGA
CGAGGCATTAGCAGGTTATGCTAGTCATATTGAAGTTGTAATTGAGAAAGACAATTGGAT
TAAAGTTACTGACAATGGCCGTGGTATTCCTGTTGATATTCAAGAAAAGATGGGACGCCC
TGCTGTCGAAGTTATCTTAACTGTACTTCACGCTGGAGGTAAATTCGGAGGTGGCGGATA
CAAAGTA
>Bacteria;Proteobacteria;Alphaproteobacteria;Rhizobiales;Bradyrhizobiaceae;Bradyrhizobium;japonicum;
CGACACCGACGACGGCTCGGGCCTGCACCACATGGTGTACGAGGTCGTCGACAACGCGAT
CGACGAGGCGCTGGCGGGCCACGCCACGCGCGTCGATGTCGTGCTCAATGCCGACAATTC
CGTCACCGTGCGCGACGACGGCCGCGGCATTCCCGTCGACATCCACAAGGGTGAAGGCAT
CTCGGCGGCCGAGGTCATCATGACCCAGCTCCATGCCGGCGGAAAGTTCGACCAGAACTC
CTACAAGGTC
>Bacteria;Proteobacteria;Gammaproteobacteria;Enterobacteriales;Enterobacteriaceae;Pectobacterium;atrosepticum;
CGATACGGACGATGGTACCGGCCTGCATCACATGGTATTTGAGGTTGTGGACAACGCTAT
CGACGAAGCACTCGCTGGCTATTGTAAAGACATTATCATCACTATCCATGCCGATAACTC
GGTATCGGTGCAGGATGATGGCCGTGGTATTCCAACCGGCATTCATGAAGAAGAAGGGAT
CTCTGCGGCTGAAGTCATCATGACTGTGCTGCATGCGGGCGGTAAGTTCGACGATAACTC
GTATAAAGTC
>Bacteria;Actinobacteria;Actinobacteria;Actinomycetales;unclassified;Tropheryma;whipplei;
CAGTACCGGGTCCCGGGGTTTACACCATTTGGTATATGAGCTTGTTGATAACTCAGTAGA
CGAAGCCCTTGCTGGCTATTGCACAAAAATAAATGTTGCTATTCTCGCAGACGGCGGGGT
TAGGGTGACGGATAACGGCAGGGGCATCCCTGTTGATATTCATCCTAAAGAGGGGGTTTC
CACAGTTCAGGTTGTTCTCACAACCCTTCACGCTGGCGGAAAATTCGGTAGTGGAGGATA
CTCCGTT
>Bacteria;Chlamydiae;Chlamydiia;Chlamydiales;Chlamydiaceae;Chlamydophila;abortus;
CGATACTGGGATCACAGGGCTTCATCACTTAGTGTATGAGGTAGTGGATAACAGTATCGA
CGAAGCCATGGCGGGGTATTGTTCCGAAATCCATGTAAGAATTTTAGAGGACGGTGGGAT
TACTATCTCTGACAATGGTCGAGGTATCCCAATTCAGACGCATGAAAAGGAATCTAAAAA
ACAAGGTAGAGATGTTTCCGCATTAGAGGTTGTTCTCACGGTACTGCATGCTGGAGGAAA
ATTTGATAAGGATAGCTATAAAGTA
>Bacteria;Proteobacteria;Gammaproteobacteria;Xanthomonadales;Xanthomonadaceae;Xylella;fastidiosa;
AGATGTCCATGACGGTACAGGTTTGCACCACATGGTGTTTGAAGTTGTCGATAACTCGGT
GGATGAGGCATTAGCTGGTCATGCCGACAGCATTCTTGTCAAGATCCATATTGATGGGTC
TGTCTCTGTTTCGGATAACGGTCGAGGTATCCCTGTAGATATTCATAAAGAAGAGGGTGT
TTCTGCCGCTGAAGTGATCCTGACAGTTTTACATGCTGGTGGTAAGTTCGACGATAATAG
CTATAAGGTT
>Bacteria;Firmicutes;Clostridia;Clostridiales;Clostridiaceae;Clostridium;tetani;
TAGCACAGGTGCAAGAGGGCTTCATCACTTAGTATATGAAATTGTTGACAATAGTATAGA
CGAAGCTTTAGCTGGATACTGCGATAAAATAGATATTTATATAAATGAAGATAACTCTAT
TACTATAGAGGATAATGGTAGAGGTATGCCAGTAGGTCTTCATCCTAAAATGAATAAGCC
AACAGTAGAAGTTATTATGACTATTTTACATGCTGGAGGTAAGTTTGGAGGGGGAGGATA
TAAAGTA
>Bacteria;Firmicutes;Bacilli;Lactobacillales;Lactobacillaceae;Lactobacillus;plantarum;
TACGACGAGTAGCCAAGGACTCCACCACTTAGTTTGGGAAATTGTTGATAACGGAATTGA
TGAAGCCCTAGCAGGGTTTGCAAACGTGATCCACGTGACCGTTGAAAAGGATAATAGTAT
TACGGTTACTGATAACGGTCGTGGGATTCCTGTTGATATTCAAGAAAAAACGGGTAAACC
AGCGCTTGAAACGGTTTATACGATTTTACATGCCGGTGGTAAATTCGGTGGTGGCGGTTA
TAAAGTC
>Bacteria;Actinobacteria;Actinobacteria;Actinomycetales;unclassified;Tropheryma;whipplei;
AGGCAGTACCGGGTCCCGGGGTTTACACCATTTGGTATATGAGCTTGTTGATAATTCAGT
AGACGAAGCCCTTGCTGGCTATTGCACAAAAATAAATGTTGCTATTCTCGCAGACGGCGG
GGTTAGGGTGACGGATAACGGCAGGGGCATCCCTGTTGATATTCATCCTAAAGAGGGGGT
TTCCACAGTTCAGGTTGTTCTCACAACCCTTCACGCTGGCGGAAAATTCGGTAGTGGAGG
ATACTCCGTT
>Bacteria;Proteobacteria;Gammaproteobacteria;Vibrionales;Vibrionaceae;Vibrio;parahaemolyticus;
GGACACGGACGACGGCACCGGCCTTCACCACATGGTTTTCGAGGTGGTGGATAACTCAAT
TGATGAAGCGTTGGCAGGTCACTGTAAAGACATCGTTGTGACAATTCATGAGGACAACTC
GGTTTCCGTTAGCGATGATGGTCGTGGCATTCCAACAGAAATGCACCCAGAAGAAAAAGT
ATCAGCAGCAGAAGTTATCATGACCGTACTGCACGCTGGTGGTAAGTTCGATGATAACTC
GTACAAAGTA
>Bacteria;Firmicutes;Bacilli;Lactobacillales;Streptococcaceae;Streptococcus;pyogenes;
TTCGACAGCTAAAGAGGGTTTGCATCATTTAGTCTGGGAAATTGTTGACAACTCAATTGA
CGAAGCATTAGCAGGTTTTGCCTCTCATATTAAAGTCTTTATTGAAGCAGATAATTCCAT
TACAGTAGTAGATGATGGCCGTGGAATTCCAGTTGACATCCAAGTCAAGACAGGACGTCC
CGCCGTTGAAACAGTTTTTACAGTCTTACACGCAGGTGGTAAATTTGGCGGAGGCAGCTA
TAAGGTT
>Bacteria;Proteobacteria;Gammaproteobacteria;Enterobacteriales;Enterobacteriaceae;Salmonella;enterica;
CGACACGGATGACGGCACCGGTCTGCACCACATGGTATTCGAGGTGGTAGATAACGCTAT
CGACGAAGCGCTCGCGGGTCACTGTAAAGATATCGTCGTGACTATTCACGCCGATAACTC
CGTGTCCGTAACGGATGATGGCCGTGGCATTCCGACCGGGATTCATCCGGAAGAAGGCGT
CTCGGCGGCGGAAGTGATCATGACCGTTCTGCACGCGGGCGGTAAATTTGACGATAACTC
CTATAAAGTC
>Bacteria;Bacteroidetes;Bacteroidia;Bacteroidales;Bacteroidaceae;Bacteroides;thetaiotaomicron;
TGACATCAGCATAAAGGGACTTCACCACTTGGTATACGAAATCGTTGATAACTCCATTGA
CGAGGCACTGGCCGGGTATTGCGACCACATCGAAGTGACAATCAACGAAGATAATTCAAT
CACCGTACAGGACAACGGACGTGGTATTCCGGTCGACTATCATGAAAAAGAAAAGAAGTC
GGCACTGGAAGTAGCGATGACCGTTCTGCACGCCGGAGGTAAGTTCGACAAAGGGTCGTA
TAAAGTT
>Bacteria;Firmicutes;Bacilli;Lactobacillales;Enterococcaceae;Enterococcus;faecalis;
TTCTACTAGTGGCGAAGGGTTACACCACTTAGTATGGGAAATCGTTGACAACTCTATCGA
CGAAGCCTTAGCAGGATTTGCTAAATCAATTCAAGTAATTATCGAACCAGACGATAGTAT
TACTGTTATCGATGATGGTCGTGGAATTCCAGTCGGGATTCAAGCCAAAACAGGTCGCCC
AGCTGTGGAAACAGTGTTTACAGTGCTACATGCCGGCGGGAAATTTGGCGGTGGCGGCTA
TAAAGTA
>Bacteria;Firmicutes;Bacilli;Bacillales;Bacillaceae;Bacillus;cereus;
ATCTACAAGTGGAAAAGGGCTTCACCATCTTGTTTGGGAAATCGTAGATAATAGTATTGA
TGAAGCACTTGCAGGTTATTGTGATGAAATTAATGTTAGTATCGAAGAAGATAATAGTAT
TCGTGTAACGGATAATGGGCGTGGTATTCCGGTTGGTATACAAGAAAAAATGGGACGTCC
AGCTGTAGAAGTTATTATGACTGTTCTCCACGCCGGTGGTAAATTTGGCGGTGGCGGTTA
TAAAGTT
>Bacteria;Proteobacteria;Gammaproteobacteria;Enterobacteriales;Enterobacteriaceae;Shigella;flexneri;
CGACACGGATGACGGCACCGGTCTGCACCACATGGTATTCGAGGTGGTAGATAACGCTAT
CGACGAAGCGCTCGCGGGTCACTGTAAAGAAATTATCGTCACCATTCACGCCGATAACTC
TGTCTCTGTACAGGATGACGGGCGCGGCATTCCGACCGGTATTCACCCGGAAGAGGGCGT
ATCGGCGGCGGAAGTGATCATGACCGTTCTGCACGCAGGCGGTAAATTTGACGATAACTC
CTATAAAGTG
>Bacteria;Proteobacteria;Betaproteobacteria;Nitrosomonadales;Nitrosomonadaceae;Nitrosomonas;europaea;
TGATACCAGCGACGGTACCGGTTTGCATCACATGGTATTCGAGGTAGTCGACAATGCCAT
TGATGAAGCCCTGGCCGGCTATTGCGATGATATCTCTGTCATCATTCACGCTGACAATTC
TGTCAGCATTCATGACAACGGTCGTGGTATTCCTACTGACATCAAACAGGATGATGAACT
GAAACGTTCAGCAGCTGAAATCGTCATGACAGAGTTGCACGCAGGCGGAAAATTTGATGA
CAATTCCTACAAGGTG
>Bacteria;Tenericutes;Mollicutes;Mycoplasmatales;Mycoplasmataceae;Mycoplasma;gallisepticum;
TTCAACAGATCAAAAAGGTCTTCATCATATGATCTGAGAAATCATTGACAACTCTGTCGA
TGAAATGATGGCAGGTTATGGAACAACTGTTAAACTGACATTAAAAGATAACTACTTAGT
TGAAGTAGAAGATGATGGTCGGGGAATTCCGGTTGATATCCACGAAAAGACAAATAAATC
TACAGTTGAAACTGTTTTAACGATCTTGCACGCTGGTGGTAAGTTTGATAGCGATACTTA
TTCGATG
>Bacteria;Proteobacteria;Alphaproteobacteria;Rickettsiales;Anaplasmataceae;Anaplasma;marginale;
GGATACGGATGACGGCTCTGGACTTCACCACATGGCATATGAGGTCATAGATAACGCCAT
TGACGAGGCCCTGGCGGGGTTTTGCAACAAGATAGACATTGTGATAGCAGGCGATGGCTC
AATTGCCATTACAGATAACGGCCGCGGCATTCCCATAGATATCCACGAAGAAGAAGGGGT
CTCAGCAGCGGAGGTGATTATGACCCAGCTGCATGCGGGCGGTAAGTTTGACCATAACAG
TTATAAGGTG
>Bacteria;Proteobacteria;Epsilonproteobacteria;Campylobacterales;Helicobacteraceae;Helicobacter;hepaticus;
TGATACAAACTCTGGTGGATTGCATCATATGATTTATGAAGTAGTAGATAATTCAATAGA
TGAAGCTATGGCAGGGTATTGTGATAAAATCAATATTACTCTCACTATGGAAGGCAGTGC
TATTATTGAAGATAATGGACGCGGAATCCCAGTAGATATTCATCCTACTGAAAATCTTCC
TGCAGCCACACTCGTTCTTACAACACTTCACGCAGGTGGAAAGTTTGACCAGGATACTTA
CAAAGTT
>Bacteria;Planctomycetes;Planctomycetia;Planctomycetales;Planctomycetaceae;Rhodopirellula;baltica;
CGGTGACACAACCGTTCGCGGTCTGCACCACCTGGTCTACGAAGTCGTCGACAACTCGAT
CGACGAAGCGATGGCTGGATTCGCGAAATCGGTCAGCGTGATCGTTCACACCGACGGCAG
TGTCACGGTCGAGGATGATGGCCGTGGAGTTCCGGTCACCCGTCACGATCAATTGTCAGA
AGAACTCGATCGCGAAGTCAGCACGCTTGAGGGCGTGATGACGGTGCTGAAGTTTGGCGG
CAAGTTTGAGAAAGGGGCCTAC
>Bacteria;Cyanobacteria;Cyanobacteria;Prochlorales;Prochlorococcaceae;Prochlorococcus;marinus;
ATCTACAGGTCCAAGAGGTTTGCACCACCTTGTTTATGAAGTTGTAGATAATGCTGTTGA
TGAGGCTTTGGCAGGTCATTGCAATGAAATAGTTGTGGTTCTTTGTAGTGATGGTTCAGC
ATCTATTAGTGATAATGGTCGTGGTATTCCTACTGATGTTCATCCAAAGACGGGTAAAAG
TGCATTAGAGACAGTTTTGACTGTTTTGCATGCAGGAGGAAAATTTGGAAGTGGCGGGTA
CAAAGTT
>Bacteria;Chlamydiae;Chlamydiia;Chlamydiales;Chlamydiaceae;Chlamydophila;pneumoniae;
AGATACGGGAATCACGGGTCTTCATCATCTAGTCTATGAGGTTGTAGACAACAGCATTGA
CGAAGCCATGGCAGGTTATTGCTCTAGGATTGATGTTCGCATTTTAGAGGACGGGGGTAT
TGTCATCGTAGATAATGGCCGAGGAATCCCTATAGAAGTTCACGAAAGAGAGTCTGCAAA
ACAAGGTAGAGAGGTCTCTGCTTTAGAAGTGGTTTTAACAGTCCTTCATGCTGGAGGAAA
ATTCGATAAGGATAGCTATAAAGTA
>Bacteria;Proteobacteria;Gammaproteobacteria;Enterobacteriales;Enterobacteriaceae;Blochmannia;Blochmannia;
GGATACTGACGATGGAACTGGATTGCATCATATGGTATTTGAAGTGGTGGATAATGCTAT
TGATGAGGTTATTTCTGGATATTGTAATAAAATTTTAGTAACTATTCATCAAGATAATTC
AGTTTCTGTAAAGGATGATGGACGAGGCATTCCTACAGGATTACATGAGGAATCAGGTAT
ATCTGCTGCTGAAGTTATTATGACGGTATTACATGCAGGAGGTAAATTTGATAATACTAA
TTATAAAGTA
>Bacteria;Cyanobacteria;Cyanobacteria;Chroococcales;unclassified;Synechococcus;unclassified;
CACCACGGGGCCGCGTGGATTGCACCACCTTGTGTACGAGGTGGTGGACAACTCGGTGGA
CGAGGCCCTGGCGGGCCATTGCGACCGGATCCTCGTGACCCTCGGCGAGGACGGTTCCGC
ATCCATCAGCGACAACGGTCGTGGCATTCCCACGGATGTTCACCCGCGCACCGGTAAGAG
TGCCTTGGAAACGGTTCTTACCGTGCTCCATGCCGGCGGCAAGTTCGGTGCTGGCGGCTA
CAAGGTG
>Bacteria;Cyanobacteria;Cyanobacteria;Prochlorales;Prochlorococcaceae;Prochlorococcus;marinus;
CTCCACTGGGCCAAGGGGGTTGCATCATCTTGTCTTTGAGGTTGTCGATAACTCTGTTGA
TGAGGCCTTGGCCGGGCACTGTGATGAGATTCTCGTGGTGCTTGGACCAGATGGTTCCGC
ATCAATATCTGACAACGGCCGTGGCATTCCCACCGACGTTCATTCCCGGACAGGCAAGAG
TGCCTTGGAAACGGTGCTCACCGTGCTTCATGCTGGCGGCAAGTTCGGCAGTGGCGGTTA
CAAGGTC
>Bacteria;Cyanobacteria;Cyanobacteria;Prochlorales;Prochlorococcaceae;Prochlorococcus;marinus;
TTCTACTGGTCCAAGAGGGCTTCATCATCTTGTATATGAAGTCGTAGATAATTCTGTAGA
TGAAGCCTTAGCAGGTCATTGTGATCATATTGAGATAGTTCTTAAAGAAGATGGATCAGC
TTTGATCTCAGATAATGGCAGGGGTATTCCCACAGATATACATCCAAGGACAGGTAAAAG
TGCTCTGGAAACTGTTCTTACTGTTCTTCATGCAGGGGGAAAATTTGGAAGTGGTGGATA
TAAGGTT
>Bacteria;Proteobacteria;Betaproteobacteria;Neisseriales;Chromobacteriaceae;Chromobacterium;violaceum;
CGACACCCAGGACGGCACCGGCTTGCACCACATGGTGTTTGAGGTGCTGGACAACGCCAT
TGACGAGGCGCTGGCCGGCCATGCCGACACCATCAAGGTCACCATCAATCCGGACAACTC
CGTTTCCGTGGAAGACAACGGCCGCGGCATCCCCACCGACATCCACCCGGAAGAAGGGCG
GTCAGCGGCGGAAGTGATCATGACCATCCTGCACGCCGGCGGCAAATTCGACAGCAACAG
CTACAAGATC
>Bacteria;Proteobacteria;Epsilonproteobacteria;Campylobacterales;Helicobacteraceae;Wolinella;succinogenes;
TGACACCAATGTCAATGGTCTTCACCATCTTATCTATGAAGTGGTGGACAACTCTATCGA
TGAGGCGATGGCGGGTCACTGTAACACCATCTCTATCACGCTTACCAAAGAGGGAAGTGC
TATTATCGAGGATAATGGACGAGGGATTCCTGTGGATATGCACCCCACCGAAAATCTCCC
TGCTGCCACGGTTGTTCTCACCGTTCTTCACGCGGGAGGAAAGTTTGACAAAGATTCCTA
TAAAGTC
>Bacteria;Cyanobacteria;Gloeobacteria;Gloeobacterales;unclassified;Gloeobacter;violaceus;
CTCCACGGGACCGCGCGGTCTGCATCACCTAGTTTACGAAATCGTCGATAACTCCGTCGA
CGAGGCTCTTGCCGGTCACTGCAAGCACATCGCCATCAGCCTGGGCGCCGACGGCTCCGC
CACGATCACCGACGACGGGCGCGGCATACCGACCGACACCCACCCGCGCACGGGCAAATC
CACCATTGAGACGGTACTTACGGTGCTCGGTGCCGGCGGCAAGTTCGGCGGCGGCGGCTA
CAAAGTC
>Bacteria;Proteobacteria;Gammaproteobacteria;Enterobacteriales;Enterobacteriaceae;Photorhabdus;luminescens;
TGATACAGACGATGGTACCGGCTTACACCACATGGTCTTCGAGGTTGTCGACAACGCTAT
CGACGAAGCCCTCGCAGGCCACTGTAGTGAAGTTATCGTCACTATCCATGCTGATAACTC
AGTCTCCGTACAGGATGATGGCCGTGGTATTCCTACCGGTATACACGAAGAAGAAGGTGT
TTCAGCAGCCGAAGTTATTATGACGGTGCTGCATGCGGGGGGTAAATTCGATGATAACTC
TTATAAAGTC
>Bacteria;Proteobacteria;Gammaproteobacteria;Vibrionales;Vibrionaceae;Vibrio;vulnificus;
GGACACAGATGATGGCACCGGTCTGCACCACATGGTTTTTGAGGTGGTGGATAACTCAAT
TGATGAAGCCTTAGCAGGCCACTGTAAAGATATCGTAGTCACGATTCATGAGGATAACTC
AGTTTCTGTTAGCGATGATGGCCGTGGTATCCCGACCGAAATGCACCCAGAAGAGAACGT
GTCTGCTGCCGAAGTTATCATGACGGTACTGCACGCTGGTGGTAAGTTTGACGACAACTC
TTACAAAGTG
>Bacteria;Proteobacteria;Alphaproteobacteria;Rhizobiales;Bradyrhizobiaceae;Rhodopseudomonas;palustris;
CGACACCGACGACGGCTCCGGCCTGCACCACATGGTGTACGAAGTCGTCGACAACGCGAT
CGACGAGGCGCTGGCCGGCCATGCCAGCCGCGTCGAGGTGATCCTCAACGCCGACGGCTC
GGTGACGGTGCGCGACGACGGCCGCGGCATTCCGGTCGACATTCACAAGGGCGAAGGTGT
GTCGGCGGCCGAGGTCATCATGACCCAGCTGCACGCCGGCGGAAAATTCGACCAGAACTC
GTACAAGGTG
>Bacteria;Firmicutes;Bacilli;Lactobacillales;Lactobacillaceae;Lactobacillus;johnsonii;
CTCAACTAGTAGCCAAGGCTTACACCACCTTGTTTGGGAAATTATTGATAATAGTATTGA
CGAACGATTAGCAGGATTTGCGACCAAGATTGAAATTACTGTTAATGAAGATGGCAGTGT
TACAGTCCAAGATGATGGACGTGGTATTCCGGTTGATATTCAAGCTAAAACAGGTCGTCC
AGCCCTAGAAACTGTATTTACTGTTTTGCATGCTGGTGGTAAATTCGGCGGTGGCGGATA
TAAAGTA
>Bacteria;Proteobacteria;Deltaproteobacteria;Bdellovibrionales;Bdellovibrionaceae;Bdellovibrio;bacteriovorus;
TGATACCGCTTTCAAGGGCTACCATCACCTTGTGTATGAAATTGTGGATAACTCGGTAGA
CGAACATTTGGCTGGTTACTGCAAAAAAATCAGTGTCTCCATCAACGCCGATGAATCCAT
CACAGTCGAAGATGACGGTCGTGGTATTCCGGTGGCTACTCAGAAACAAACCGGCAAGTC
CGCGCTAGAGCTGGTGATGACCGTTCTCCACGCCGGTGGTAAATTTGACGGCGGCGGATA
CAAAGTG
>Bacteria;Tenericutes;Mollicutes;Mycoplasmatales;Mycoplasmataceae;Mycoplasma;mycoides;
ATCAACTTCAAAAACAGGTTTGCATCATTTAGTATGAGAAATTTTAGATAACTCAATTGA
TGAAGCAATGGCTGGGTATGCTGATTTAATTAATGTAACAATTACAAAAGAAAATGAAAT
AATTGTTCAAGATAATGGAAGAGGAATTCCAGTTGGTATTAATTCAGATACTAAAAAATC
TGCATTAAGTTTAGTTTTTACTCAATTGCATGCTGGTGGAAAATTTGATTCAGAAAGTTA
TAAGATT
>Bacteria;Proteobacteria;Gammaproteobacteria;Pseudomonadales;Pseudomonadaceae;Pseudomonas;syringae;
TGATACAGACGATGGCAGCGGTCTGCACCACATGGTGTTCGAGGTGGTTGATAACTCGAT
CGACGAAGCATTGGCAGGCCATTGCGACGACATCAGCATTATCATCCATCCAGACGAATC
TATCACCGTGCGCGACAACGGCCGCGGTATTCCGGTAGACGTGCATAAAGAAGAAGGCGT
GTCGGCAGCCGAGGTCATCATGACCGTGCTCCACGCTGGCGGTAAGTTCGATGACAACTC
CTACAAAGTA
>Bacteria;Proteobacteria;Gammaproteobacteria;Enterobacteriales;Enterobacteriaceae;Yersinia;pestis;
AGATACTGATGATGGTACCGGTCTGCACCACATGGTATTCGAGGTTGTGGACAACGCTAT
TGACGAAGCCCTCGCGGGTCATTGTAAAGAAATTCTGGTAACCATCCACGCGGATAACTC
CGTTTCTGTACAGGATGATGGCCGTGGTATCCCAACCGGTATGCACGATGAGGAAGGGGT
ATCTGCAGCAGAGGTCATCATGACCGTGTTGCATGCTGGCGGTAAATTTGACGATAACTC
CTATAAAGTT
>Bacteria;Spirochaetes;Spirochaetia;Spirochaetales;Leptospiraceae;Leptospira;interrogans;
AACTCAGGACGAAACCGGGCTTCATAAAATGGTTTACGAGGTCGTGGATAACTCGGTTGA
CGAGGCCATGGCTGGTCATTGTACAGAAATTAAAATCAGTATTTTACCGGATAACATCGT
TGAGGTGAAAGACAATGGTCGAGGAATTCCAGTCGATATTCACCCCGACAAAAAAATTTC
CACAATCGAAGTTGTTATGACAATCCTTCACGCAGGTGGTAAATTTGAAAATGATGCCTA
CAAAGTT
>Bacteria;Deinococcus-Thermus;Deinococci;Thermales;Thermaceae;Thermus;thermophilus;
CGGCACGGGGGTGGAAGGGTACCACCACCTCTTCAAGGAGATCCTGGACAACGCCGTGGA
CGAGGCCCTGGCGGGCTACGCCACGGAGATCCTGGTACGCCTCAACGAGGACGGCTCCCT
CACCGTGGAGGACAACGGCCGCGGCATCCCCGTGGACCTCATGCCCGAGGAGGGAAAGCC
CGCCGTGGAGGTCATCTACACCACCCTCCACTCGGGGGGCAAGTTTGAGCAGGGCGCCTA
CAAGGTC
>Bacteria;Firmicutes;Bacilli;Bacillales;Bacillaceae;Bacillus;anthracis;
ATCTACAAGTGGAAAAGGACTTCACCATCTTGTATGGGAAATCGTTGATAATAGTATCGA
TGAAGCACTTGCAGGGTACTGTGACGAAATTAACGTTAGTATCGAAGAAGATAATAGTAT
TCGTGTAACAGATAATGGACGTGGTATTCCAGTTGGTATACAAGAAAAAATGGGACGTCC
TGCTGTAGAAGTTATTATGACCGTTCTTCATGCTGGTGGTAAGTTTGGCGGCGGCGGTTA
TAAAGTT
>Bacteria;Proteobacteria;Alphaproteobacteria;Rhizobiales;Bartonellaceae;Bartonella;quintana;
CGATACAGATGATGGTTCAGGCTTGCATCATATGGTCTATGAGGTTGTAGACAACGCTAT
TGATGAAGCCTTGGCTGGTCATGCCACTCTTGTAAATGTCACACTCCATACTGATGGCTC
CTGTTCCGTTCGTGATAATGGACGTGGAATCCCTACCGATATTCATCCAACAGAAGGTAT
TTCAGCAGCCGAGGTCATCATGACCCAACTTCATGCCGGCGGAAAGTTTGATCAAAATTC
CTATAAAGTT
>Bacteria;Proteobacteria;Alphaproteobacteria;Rhizobiales;Bartonellaceae;Bartonella;henselae;
CGATACAGATGATGGCTCAGGCTTGCATCATATGGTCTATGAGGTTGTAGACAACGCTAT
TGATGAAGCCTTAGCAGGTCATGCTACTCTTGTAAACGTGACACTTCATGCTGATGGCTC
TTGTTCTGTTCGTGATAATGGACGCGGAATCCCTACCGATATTCATCCAACAGAAGGTGT
TTCAGCAGCTGAGGTTATCATGACCCAACTTCATGCCGGCGGAAAGTTTGATCAAAATTC
TTACAAAGTT
>Bacteria;Firmicutes;Bacilli;Bacillales;Bacillaceae;Bacillus;thuringiensis;
ATCTACAAGTGGAAAAGGACTTCACCATCTTGTGTGGGAAATCGTTGATAATAGTATCGA
TGAAGCACTTGCAGGGTACTGTGACGAAATTAACGTTAGTATCGAAGAAGATAATAGTAT
TCGTGTAACAGATAATGGACGTGGTATCCCAGTTGGTATACAAGAAAAAATGGGACGTCC
TGCTGTAGAAGTTATTATGACCGTTCTTCATGCTGGTGGTAAGTTTGGCGGCGGCGGTTA
TAAAGTT
>Bacteria;Proteobacteria;Gammaproteobacteria;Pseudomonadales;Moraxellaceae;Acinetobacter;baylyi;
TGATACTGACGATGGGACTGGCTTGCACCATATGGTGTTTGAAGTCGTCGATAATGCGAT
TGATGAAGCTTTAGCCGGACACTGTGATGAGATTATTGTCACCATTCATGAAGATGAATC
GGTGAGCGTCTCTGATAATGGTCGTGGTATCCCAACTGATATCCATCCTGAAGAGGGTGT
TTCTGCCGCAGAAGTGATTCTAACCATTCTGCATGCTGGCGGTAAGTTTGATGATAATAG
TTATAAGGTT
>Bacteria;Tenericutes;Mollicutes;Entomoplasmatales;Entomoplasmataceae;Mesoplasma;florum;
ATCAACTTCTAAAGCAGGTCTACACCACTTAGTTTGAGAAATCATGGATAACTCAGTCGA
TGAAGCAATGGCAGGGTTTGCAAACAAAATTATTTTAACTATTACTAAAGAAGGGGAAAT
CATTGTTCAAGATAATGGACGTGGTATTCCTGTTGGTATTCAAGCTGACTCAGGGAAATC
AGCTTTAGAACTAGTTTTTACTCAGTTACACGCTGGGGGAAAATTTGACTCAGATTCATA
TAAAATT
>Bacteria;Actinobacteria;Actinobacteria;Actinomycetales;Propionibacteriaceae;Propionibacterium;acnes;
CTCTACTGGGGAGCGCGGGTTGCATCACTGCGTCTATGAGATTGTCGATAACTCCGTCGA
CGAGGCGATGGCCGGTTATTGCGACACCATCCAGGTTGAGTTACTCGACGATAACTGGTG
CCAGGTTACCGATAACGGGCGAGGGATTCCCGTCAAGGAGCACCCCGTCGAACACATCCC
TACCGTCACTTTGGTACTGACCAAGCTGCACGCCGGCGGTAAGTTCGGCAACGGCGGTTA
CAAGGTC
>Bacteria;Firmicutes;Bacilli;Lactobacillales;Streptococcaceae;Streptococcus;pyogenes;
CTCGACAGCTAAAGAGGGTTTGCATCATTTAGTCTGGGAAATTGTTGACAACTCAATTGA
CGAAGCATTAGCAGGTTTTGCCTCTCATATTAAAGTCTTTATTGAAGCAGATAATTCCAT
TACAGTAGTAGATGATGGCCGTGGAATTCCAGTTGACATCCAAGCCAAGACAGGACGTCC
CGCCGTTGAAACAGTTTTTACAGTCTTACACGCAGGTGGTAAATTTGGCGGAGGCGGCTA
TAAGGTT
>Bacteria;Actinobacteria;Actinobacteria;Actinomycetales;Microbacteriaceae;Leifsonia;xyli;
TTCCACCGGTCCCCGCGGTCTTCACCATCTGGTCTACGAGATCGTCGACAACTCCGTCGA
TGAGGCTCTTGCCGGATACGCCGACAACATCGAGGTGATGATCCTGCCGGATGGCTCGGT
CCGTGTCTTCGACAATGGGCGCGGAATCCCGGTGGACGAGCACCCGGTGCAGAAGAAGTC
GACCGTGGAAGTCGTGCTCACCATCCTGCACGCCGGAGGAAAGTTCGGCGGTGGCGGCTA
CGCCGTC
>Bacteria;Proteobacteria;Deltaproteobacteria;Desulfobacterales;Desulfobulbaceae;Desulfotalea;psychrophila;
AAACACAGGCATAGAAGGACTTCATCATCTTATTTGGGAAATTGTTGATAACAGTATCGA
TGAAGCTCTTGCTGGCCACTGTCAGCTTATCAAGGTAACTATCCATGAGGGCAATAAGGT
AACTGTTGAAGATGATGGACGTGGTATTCCCGTAGATATTCATCCTGTTGAAAAGATATC
TGCTCTTGAACTTGTTATGACCACTCTCCATGCAGGTGGTAAGTTCGATCACTCTTCCTA
CAAGGTT
>Bacteria;Proteobacteria;Alphaproteobacteria;Rickettsiales;Rickettsiaceae;Rickettsia;typhi;
TGATGTTGGAGATGGATCTGGTCTACATCATATGATTTATGAAGTAGTTGACAATTCTAT
CGATGAAGCGCTTGCTGGTTATTGTGATTTAATACGAGTAACATTAAATAAAAATGGTTC
GGTAACTGTATCTGATAATGGACGAGGTATACCTGTTGAGATTCATGAAGAAGAAGGGAT
ATCGGCCGCTGAAGTGATTATGACTCAGCTTCATGCAGGTGGTAAGTTTGATCAGCACTC
CTACAAGATT
>Bacteria;Proteobacteria;Gammaproteobacteria;Enterobacteriales;Enterobacteriaceae;Yersinia;pseudotuberculosis;
AGATACTGATGATGGTACCGGTCTGCACCACATGGTATTCGAGGTTGTGGACAACGCTAT
TGACGAAGCCCTCGCGGGTCATTGTAAAGAAATTCTGGTAACCATCCACGCGGATAACTC
CGTTTCTGTACAGGATGATGGCCGTGGTATCCCAACCGGTATGCACGATGAGGAAGGGGT
ATCTGCAGCAGAGGTCATCATGACCGTGTTGCATGCTGGCGGTAAATTTGACGATAACTC
CTATAAAGTT
>Bacteria;Firmicutes;Clostridia;Clostridiales;unclassified;Symbiobacterium;thermophilum;
CGGCACCTCGCAGCGCGGGCTCCACCACCTGATCTGGGAGATCATCGACAACGCGGTCGA
TGAGCGGCTGGCGGGGTTCTGCGACAAGATCGTGGTAACGCTGCACAGCGATGGCTCGGT
GTCCGTTTCGGACAACGGCCGCGGCATCCCCGTGGACATACATCCCAAGACGGGCATCTC
CACCGTTGAGACGGTCTACACGATGCTGCACGCCGGCGGCAAGTTCGGCGGCGGCGCCTA
TAAGGTG
>Bacteria;Firmicutes;Bacilli;Bacillales;Bacillaceae;Bacillus;cereus;
ATCTACAAGTGGAAAAGGACTTCACCATCTTGTGTGGGAAATCGTCGATAATAGTATTGA
TGAAGCACTTGCAGGGTACTGTGATGAAATTAATGTTAGTATCGAAGAAGATAATAGTAT
CCTTGTAACGGATAATGGACGTGGTATTCCAGTTGGTATACAAGAAAAAATGGGACGTCC
TGCTGTAGAAGTTATTATGACCGTTCTTCATGCTGGTGGTAAGTTTGGTGGTGGCGGTTA
TAAAGTT
>Bacteria;Proteobacteria;Gammaproteobacteria;Pasteurellales;Pasteurellaceae;Mannheimia;succiniciproducens;
TGATACGGATGACGGCACGGGCTTGCACCATATGGTGTTTGAGGTTGTGGATAACGCCAT
TGATGAAGCGTTGGCGGGGTATTGTAAAGACATTATCGTCACCATTCACGAAGATAACTC
GGTATCCGTACAAGATGACGGCCGCGGTATTCCTGTCGATATTCATCCGGAAGAAGGCGT
TTCGGCGGCACAGGTTATTATGACCGTATTACATGCCGGCGGTAAATTCGACGATAACTC
TTATAAAGTA
>Bacteria;Bacteroidetes;Bacteroidia;Bacteroidales;Bacteroidaceae;Bacteroides;fragilis;
TGACATCAGCGTAAAGGGACTTCATCACTTGGTATATGAAATTGTCGACAACTCTATCGA
CGAAGCATTGGCCGGTTATTGCGACCATATCGAAGTAACTATCAACGAAGACAACTCTAT
CACCGTACAGGATAATGGACGTGGTATTCCGGTAGATTTCCACGAAAAAGAGCAGAAATC
TGCCCTCGAAGTTGCCATGACCGTACTGCATGCCGGAGGTAAGTTCGATAAAGGTTCGTA
CAAAGTA
>Bacteria;Proteobacteria;Betaproteobacteria;Burkholderiales;Burkholderiaceae;Burkholderia;mallei;
CGACACGTCGGACGGCACCGGTCTGCATCACCTCGTGTTCGAGGTGCTCGACAACTCGAT
CGACGAGGCGCTCGCCGGCTACTGCAACGACATCCATGTGACCATACACGCGGACAATTC
GATCTCCGTGACCGACAACGGCCGCGGCATCCCGACCGACGTCAAGCTCAACGACAAGCA
CGAGCCGAAGCGCTCGGCCGCCGAAATCGTGATGACCGAGCTGCATGCGGGCGGCAAGTT
CGACCAGAACAGCTACAAGGTG
>Bacteria;Proteobacteria;Betaproteobacteria;Burkholderiales;Burkholderiaceae;Burkholderia;pseudomallei;
CGACACGTCGGACGGCACCGGTCTGCACCACCTCGTGTTCGAGGTGCTCGACAACTCGAT
CGACGAGGCGCTCGCCGGCTACTGCAACGACATCCACGTGACCATACACGCGGACAATTC
GATCTCCGTGACCGACAACGGCCGCGGCATCCCGACCGACGTCAAGCTCAACGACAAGCA
CGAGCCGAAGCGCTCGGCCGCCGAAATCGTGATGACCGAGCTGCATGCGGGCGGCAAGTT
CGACCAGAACAGCTACAAGGTG
>Bacteria;Tenericutes;Mollicutes;Mycoplasmatales;Mycoplasmataceae;Mycoplasma;hyopneumoniae;
CGGGACCGGAATAAACGAGTTGCATCATTTGGTTTGAGAAATTGTTGATAATGCAGTTGA
TGAGGCTCTTGCAGGTTTTGCATCCAAAATTAAAGTTACAATTTTGGATGATTTCAAAAT
CAGTATCGAGGATGACGGTCGCGGCATTCCGACTGGAATTCACCCAAAATATGAGATTTC
AGCCGCTGAGGTTGTATTTACAGTTTTACATGCCGGTGGAAAATTCGATGGTAAATCCTA
TAAGGTT
>Bacteria;Actinobacteria;Actinobacteria;Actinomycetales;Nocardiaceae;Nocardia;farcinica;
TTCCACCGGTGAGCGCGGTCTGCACCACCTGATCTGGGAGGTCGTCGACAACTCCGTCGA
CGAGGCGATGGCCGGCTACGCCACCCGGGTCGACGTCACCCTCCTGGCCGACGGCGGCGT
CGAGGTCGTCGACGACGGCCGCGGCATCCCGGTGGAGATGCACGCCCAGGGCATCCCGAC
CGTCGAGGTCGTCATGACCCAGCTGCACGCGGGCGGCAAGTTCGACTCCGAGTCGTACGC
GGTC
>Bacteria;Proteobacteria;Gammaproteobacteria;Legionellales;Legionellaceae;Legionella;pneumophila;
GGATACAGATGATGGAACCGGTTTGCATCATATGGTTTTTGAGGTTGTAGATAATTCAAT
AGATGAATCCCTGGCAGGTTATTGCAAGGAAATTTTCGTTACCATTCATAGCGATGAATC
AATTACCGTTAAGGATGATGGTCGTGGTATTCCTGTCGATATTCATAAGGAAGAAGGAAA
ATCAGCTGCTGAAGTCATTATGACAGTCCTGCATGCCGGAGGTAAATTTGATGATAACTC
TTACAAGGTA
>Bacteria;Proteobacteria;Gammaproteobacteria;Legionellales;Legionellaceae;Legionella;pneumophila;
GGATACAGATGATGGGACCGGTTTGCATCATATGGTTTTTGAGGTTGTAGATAATTCAAT
AGATGAATCCCTGGCAGGTTATTGCAAGGAAATTTTTGTTACCATTCATAGCGATGAATC
AATTACCGTTAAGGATGATGGTCGTGGTATTCCTGTCGATATTCATAAGGAAGAAGGAAA
ATCAGCTGCTGAAGTCATTATGACAGTCCTGCATGCCGGAGGTAAATTTGATGATAACTC
TTACAAGGTA
>Bacteria;Proteobacteria;Gammaproteobacteria;Vibrionales;Vibrionaceae;Photobacterium;profundum;
CGATACTGATGACGGTACTGGTTTGCACCATATGGTGTTTGAGGTTGTCGATAACTCTAT
CGATGAAGCTCTTGCTGGTCACTGTGAAGACATTATTATCACAATCCACGAAGACAACTC
AGTCTCTGTCAGTGATGACGGACGTGGTATTCCAACCGATATTCATGAAGAAGAAGGTGT
ATCTGCCGCTGAAGTCATCATGACGGTACTGCACGCGGGTGGTAAATTTGATGATAACTC
ATACAAAGTT
>Bacteria;Firmicutes;Bacilli;Lactobacillales;Streptococcaceae;Streptococcus;thermophilus;
ATCGACCTCCAAAGAAGGCTTGCATCACTTGGTATGGGAGATTGTCGATAACTCAATTGA
TGAGGCCTTAGCAGGCTTCGCCTCGCATATCAAAGTTTTTATTGAACCAGATAATTCTAT
CACGGTTGTTGATGATGGTCGTGGTATCCCAGTCGATATTCAAGAAAAAACAGGTCGTCC
TGCTGTTGAGACAGTATTTACAGTTCTTCATGCTGGTGGTAAATTCGGTGGAGGCGGTTA
TAAGGTC
>Bacteria;Firmicutes;Bacilli;Lactobacillales;Streptococcaceae;Streptococcus;thermophilus;
ATCGACCTCCAAAGAAGGCTTGCATCACTTGGTATGGGAGATTGTCGATAACTCAATTGA
TGAGGCCTTAGCAGGCTTCGCCTCGCATATCAAAGTTTTTATTGAACCGGATAATTCTAT
CACGGTTGTTGATGATGGTCGTGGTATCCCAGTCGATATTCAAGAAAAAACAGGTCGTCC
TGCTGTTGAGACAGTATTTACAGTTCTTCATGCTGGTGGTAAATTCGGTGGAGGCGGTTA
TAAGGTC
>Bacteria;Deinococcus-Thermus;Deinococci;Thermales;Thermaceae;Thermus;thermophilus;
CGGCACGGGGGTGGAAGGGTACCACCACCTCTTCAAGGAGATCCTGGACAACGCCGTGGA
CGAGGCCCTGGCGGGCTACGCCACGGAGATCCTGGTGCGCCTCAACGAGGACGGCTCCCT
CACCGTGGAGGACAACGGCCGCGGCATCCCCGTGGACCTCATGCCCGAGGAGGGAAAGCC
CGCCGTGGAGGTCATCTACACCACCCTCCACTCCGGGGGCAAGTTTGAGCAGGGCGCCTA
CAAGGTC
>Bacteria;Firmicutes;Bacilli;Bacillales;Bacillaceae;Geobacillus;kaustophilus;
CTCGACGGGGCCGAAAGGACTGCACCATCTCGTTTGGGAAATCGTCGACAACAGCATCGA
CGAGGCGTTGGCGGGCTATTGCACAAACATCGATGTGACGATCGGCAAAGACAACAGCAT
CACCGTCGCCGACAACGGGCGTGGCATTCCGGTTGACATTCACGAGGCGACCGGGCGTCC
CGCCGTCGAAGTCATTATGACCGTCCTTCATGCCGGTGGGAAATTTGGCGGAGGGGGCTA
TAAAGTG
>Bacteria;Proteobacteria;Gammaproteobacteria;Enterobacteriales;Enterobacteriaceae;Salmonella;enterica;
CGACACGGATGACGGCACCGGTCTGCACCACATGGTATTCGAGGTGGTAGATAACGCTAT
CGACGAAGCGCTCGCGGGTCACTGTAAAGATATCGTCGTGACTATTCACGCCGATAACTC
CGTGTCCGTAACGGATGATGGCCGTGGCATTCCGACCGGTATTCACCCGGAAGAAGGCGT
CTCGGCGGCGGAAGTGATCATGACCGTTCTGCACGCGGGCGGTAAATTTGACGATAACTC
CTATAAAGTC
>Bacteria;Proteobacteria;Gammaproteobacteria;Alteromonadales;Idiomarinaceae;Idiomarina;loihiensis;
TGACACGGATGATGGAACTGGTTTGCACCACATGGTTTTTGAAGTTGTCGATAACTCTAT
TGACGAGGCCTTAGCGGGTCACTGTTCAGAAATTATGGTTACCATTCACTCTGACGGTTC
AGTTAGCGTGAAGGATGATGGTCGCGGAATTCCAGTTGATATACATGAAGAAGAAGGTGT
TTCAGCTGCACAGGTTATTATGACCGTATTGCACGCCGGCGGTAAATTCGACGACAACTC
TTATAAAGTA
>Bacteria;Proteobacteria;Betaproteobacteria;Rhodocyclales;Rhodocyclaceae;Aromatoleum;aromaticum;
CGACACTTCCGACGGCACCGGCCTGCACCACATGGTGTTCGAAGTCGTCGATAACGCCAT
CGACGAGGCGCTGGCCGGGCACTGCGACGACATCGTCATCACGATCCACGCCGACAACTC
GATCTCGGTGGCCGACAACGGCCGCGGCATCCCGGTCGGCGTGAAGATGGACGACAAGCA
CGAGCCGAAGCGCTCGGCGGCCGAGATCGTCATGTGCGTGCTGCATGCAGGCGGCAAGTT
CAACCAGAACAGCTACAAGGTG
>Bacteria;Proteobacteria;Alphaproteobacteria;Sphingomonadales;Sphingomonadaceae;Zymomonas;mobilis;
TGATACGGATGACGGATCGGGTCTGCACCATATGGTGTTCGAAGTTTCCGATAACGCCAT
TGACGAAGCCTTGGCCGGTTACTGCGATCTGGTAAAAATCGCGATTTATGACGATGGTTC
GGTCTCGGTTGAAGATAACGGACGCGGTATTCCAACCGGTATTCATCCCGAAGAAGGCGT
TTCGGCAGCTGAAGTCATCATGACCCAGCTTCACGCCGGTGGTAAATTCGATAATAACGC
GAATAGTAACGCTTATAAGGTC
>Bacteria;Proteobacteria;Gammaproteobacteria;Thiotrichales;Francisellaceae;Francisella;tularensis;
TGATACCGATGATGGTAGCGGCTTACATCATATGGTATTTGAGGTTGTTGATAATGCTAT
CGATGAAGCCTTAGCTGGTTATTGTGATGATATTAAAGTTATTATAAATAAGGATGGCTC
TGTATCTGTATCAGATAATGGTAGAGGTATTCCTACAGATATTCATAAAGAAGAAGGGCG
CTCTGCAGCAGAGGTTATTTTGACAGTATTGCATGCAGGTGGTAAGTTTGATGATAACTC
TTATAAAGTA
>Bacteria;Cyanobacteria;Cyanobacteria;Chroococcales;unclassified;Synechococcus;elongatus;
GAGCACCGGGCCCAAGGGCTTGCATCACCTAGTGTACGAGGTGGTGGACAACGCCGTCGA
CGAAGCCTTGGCGGGCTACTGCAATACCATTGATGTTCGTCTGCTCGAAGACGGCTCCTG
CCAAGTCACCGATAACGGTCGCGGCATTCCCACAGATATTCACCCCCAAACCGGGAAGTC
TGCTCTCGAAACCGTGCTGACGATTCTGCACGCGGGCGGCAAGTTTGGCGGTGGCGGTTA
TAAGGTG
>Bacteria;Firmicutes;Bacilli;Bacillales;Bacillaceae;Bacillus;clausii;
GTCGACAAGCCAAAGAGGGCTGCACCATCTAGTATGGGAAATTGTCGACAACAGCATTGA
CGAAGCGATGGCTGGTTTCTGTGATGAAATTAAAGTAACGATCGAGGAAGGAAACGCCCT
TACGGTTGAGGATAATGGCCGTGGCATTCCTGTCGGCATCCAAGAAAAAATGGGCCGTCC
GGCGGTCGAGGTCATTATGACTACCCTTCATGCCGGAGGGAAATTTGGCGGTGGCGGCTA
TAAAGTA
>Bacteria;Proteobacteria;Alphaproteobacteria;Rhodospirillales;Acetobacteraceae;Gluconobacter;oxydans;
CGATACCGATGACGGCTCGGGCCTGCATCACATGGTCTTCGAAATCATCGACAATGCGGT
GGACGAAGCCCAGGCCGGCCACGCAACCTACTGCATCCTGACCCTGAACGGGGACGGTTC
CGTATCGGTGCGAGACGACGGCCGTGGCATTCCGACCGACTTGCACCCCGAAGAGGGTAT
CAGCGCGGCCGAAGTCGTGCTGACCAAGCTTCATGCCGGTGGCAAGTTCAACCAGAATTC
CTACAAGGTC
>Bacteria;Firmicutes;Bacilli;Lactobacillales;Lactobacillaceae;Lactobacillus;acidophilus;
TTCGACCAGTTCTCAAGGATTGCACCACTTAGTGTGGGAAGTCATTGATAACAGTATCGA
TGAACGTCTCGCTGGATTTGCCACTAAGATTGAAATTACTATCAATGAAGATGGCAGTGT
GACTGTTCAAGATGATGGTCGTGGAATTCCTGTGGATATCCAAGAAAAGACTGGTCGTCC
AGCTCTTGAAACTGTATTTACTGTGCTCCACGCTGGTGGTAAATTCGGCGGTGGCGGATA
TAAAGTT
>Bacteria;Proteobacteria;Alphaproteobacteria;Rickettsiales;Anaplasmataceae;Ehrlichia;ruminantium;
TGATACTGACGATGGGTCAGGCTTACATCATATGGTATATGAAGTTATTGATAATTCTAT
AGATGAGGCACTAGCTGGTTTCTGTAATAAAATAGATATTATCATTCAAAATGATGGATC
AGTATCTGTAATAGATAATGGTAGAGGTATACCTGTAGATATACATGAGGATGAAGGAAT
ACCTGCAGCAGAAGTGATTATGACACAGTTACACGCTGGTGGTAAGTTTGATCATAGCTC
TTATAAAGTT
>Bacteria;Proteobacteria;Alphaproteobacteria;Rickettsiales;Anaplasmataceae;Wolbachia;endosymbiont;
GGATACTGATGATGGGTCTGGTTTGCATCATATGGTATATGAGGTTGTTGATAATGCGAT
AGATGAGTCGTTAGCTGGGTATTGTGACAAAATTGAGGTTAGCATAAATGAAGATGGCTC
AGTATCTGTAACCGATAATGGTCGTGGCATTCCAACTGATATTCACAAAGAAGAAGGAAT
ATCAGCAGCAGAGGTAATAATGACCCAACTGCACGCAGGTGGTAAATTTGACAGCAATAC
CTACAAGGTT
>Bacteria;Proteobacteria;Gammaproteobacteria;Xanthomonadales;Xanthomonadaceae;Xanthomonas;oryzae;
CGATGTCCATGACGGCACCGGCCTGCATCACATGGTGTTCGAGGTGGTCGACAACTCGGT
CGACGAAGCCCTGGCCGGGCATGCCGACGACATCGTAGCGAAAATCCTGGTCGATGGCTC
GGTGGCGGTGTCAGACAACGGACGCGGCGTGCCGGTCGACATTCACAAGGAAGAAGGCGT
GTCCGCGGCCGAGGTGATCCTCACCGTGCTGCATGCCGGCGGCAAGTTCGACGACAACAG
CTACAAGGTC
>Bacteria;Proteobacteria;Gammaproteobacteria;Vibrionales;Vibrionaceae;Aliivibrio;fischeri;
CGACACCGACGACGGTACAGGTCTTCACCACATGGTGTTTGAGGTTGTCGATAACTCAAT
CGATGAAGCTCTTGCTGGTCACTGTAAAGATATCATTGTAACTATCCATGAAGATAATTC
AGTTTCAGTAAGCGATGATGGTCGTGGTATTCCTACGGCAATCCACCCTGAAGAAGGCGT
ATCCGCTGCAGAAGTTATCATGACGGTACTTCACGCAGGTGGTAAGTTCGATGATAACTC
TTATAAAGTA
>Bacteria;Proteobacteria;Gammaproteobacteria;Enterobacteriales;Enterobacteriaceae;Salmonella;enterica;
CGACACGGATGACGGCACCGGTCTGCACCACATGGTATTCGAGGTGGTAGATAACGCTAT
CGACGAAGCGCTCGCGGGTCACTGTAAAGATATCGTCGTGACTATTCACGCCGATAACTC
CGTGTCCGTAATGGATGATGGCCGTGGCATTCCGACCGGGATTCACCCGGAAGAAGGCGT
CTCGGCGGCGGAAGTGATCATGACCGTTCTGCACGCGGGCGGTAAATTTGACGATAACTC
CTATAAAGTC
>Bacteria;Tenericutes;Mollicutes;Mycoplasmatales;Mycoplasmataceae;Mycoplasma;mobile;
TACCACAGGAAAAAAAGGTTTACATCACTTAATTTGAGAAATTGTGGATAATTCAATTGA
TGAAGCAATGGCAGGACACGCAAATCAAGTTAAAATTACTTTAAATAAAAATGGTTATGC
AATTATCGAAGATAACGGAAGAGGAATTCCAACTGATATTCATGAAAAAACAGGAAAATC
TGCAGTTGAAACTGTTTTAACTGTTTTGCATGCTGGTGGTAAATTTGATAAAGATACTTA
CAAGGTT
>Bacteria;Proteobacteria;Alphaproteobacteria;Rhizobiales;Brucellaceae;Brucella;abortus;
CGACACGGACGACGGCTCCGGCCTGCATCACATGGTCTATGAAGTCGTGGACAACGCCAT
CGACGAAGCACTGGCCGGACATGCCACGCTCGTCACCGTAACGCTCAATGCCGACGGCTC
CTGCACCGTGACCGACAACGGGCGCGGCATCCCGACCGACATCCACAAGGAAGAAGGCGT
TTCAGCTGCCGAGGTCATCATGACCCAGCTTCATGCGGGCGGCAAATTCGACCAGAATTC
CTACAAGGTT
>Bacteria;Proteobacteria;Gammaproteobacteria;Pseudomonadales;Pseudomonadaceae;Pseudomonas;syringae;
TGATACAGACGATGGCAGCGGTCTGCACCACATGGTGTTCGAGGTGGTTGATAACTCGAT
CGACGAAGCATTGGCAGGCCATTGCGACGACATCAGCATCATCATCCACCCAGACGAATC
TATCACCGTGCGCGACAACGGCCGCGGTATTCCGGTAGACGTGCATAAAGAAGAAGGCGT
GTCGGCAGCCGAGGTCATCATGACCGTGCTCCACGCTGGCGGTAAGTTCGATGACAACTC
CTACAAAGTA
>Bacteria;Proteobacteria;Gammaproteobacteria;Xanthomonadales;Xanthomonadaceae;Xanthomonas;campestris;
CGATGTGCACGACGGCACCGGCCTGCACCACATGGTGTTCGAGGTGGTCGACAATTCGGT
CGACGAGGCCCTGGCGGGCCACGCCGATGACATCGTGGTCAAGATCCACGTGGATGGCTC
GGTAGCGGTGTCGGACAACGGCCGCGGCGTTCCGGTGGACATCCACAAGGAAGAAGGCGT
TTCCGCAGCCGAGGTGATCCTCACCGTGCTGCACGCCGGCGGCAAGTTCGACGACAACAG
CTACAAAGTG
>Bacteria;Proteobacteria;Alphaproteobacteria;Rickettsiales;Rickettsiaceae;Rickettsia;felis;
GGATGTTGGAGATGGATCGGGTCTACATCATATGATTTATGAAGTAGTCGACAATGCTAT
CGATGAATCGCTCGCCGGTTATTGTGATTTAGTCCGAGTAACGTTAAATAAAAACGGTTC
GGTAACCGTGTCCGATAACGGGCGAGGTATACCCGTTGAAATTCATCAAGAAGAAGGAAT
ATCGGCAGCTGAAGTAATTATGACGCAGCTTCATGCCGGAGGTAAGTTTGATCAGAACTC
CTATAAGGTT
>Bacteria;Proteobacteria;Gammaproteobacteria;Pasteurellales;Pasteurellaceae;Haemophilus;influenzae;
CGATACCGATGACGGTACTGGTTTGCACCATATGGTATTTGAAGTGGTGGATAATGCCAT
TGATGAAGCCCTCGCTGGCCATTGTTCCGATATTATCGTGACAATTCACGATGATAATTC
TGTATCGGTGCAAGATGATGGGCGCGGGATTCCTGTGGATATTCATCCTGAAGAAGGCGT
TTCTGCAGCAGAAGTGATTATGACTGTGCTTCACGCAGGCGGTAAATTTGACGATAACTC
TTATAAAGTA
>Bacteria;Actinobacteria;Actinobacteria;Actinomycetales;Corynebacteriaceae;Corynebacterium;jeikeium;
TTCCACCGGCGAGCGCGGCCTGCACCACTTGGTGTGGGAGGTTGTGGACAACTCGGTTGA
CGAGGCCATGGCGGGTTACGCCAAGGAAGTCAGCGTAACGCTGCTGGCCGACGGTGGCGT
GGAGGTAATCGACGACGGCCGTGGTATTCCGGTGGAAGATCACCCGACCGGCCCGCCGAC
TGTGCAGGTTGTTATGACGCAACTGCACGCGGGCGGCAAGTTCGACTCGGACTCCTATGC
CGTT
>Bacteria;Proteobacteria;Gammaproteobacteria;Pseudomonadales;Moraxellaceae;Psychrobacter;arcticus;
TGATACCGATGATGGTACCGGCTTGCATCATATGGTCTTTGAGGTGGTAGATAACTCTAT
CGATGAAGCGCTTGCTGGTCATTGTGATCAAATTGATATCATTATTCACGAAGATGAATC
TGTGAGCGTAATGGATAATGGTCGTGGTGTCCCTGTCGATATTCACCCAGAAGAAGGTGT
GTCTGCAGCACAGGTTATTATGACGGTACTGCATGCTGGTGGTAAGTTTGATGACAACAG
CTATAAAGTA
>Bacteria;Proteobacteria;Alphaproteobacteria;unclassified;unclassified;Pelagibacter;Pelagibacter;
TGATACCGATGATGGAACAGGTTTGCATCATATGGTCTATGAGGTTGTTGATAACTCAAT
AGATGAAGCTTTAGCAGGACACTGTAAAAATATAGATGTTAAAATAAACTCTGACGGAAC
AATTACAGTTAGAGATGATGGTAGAGGAATACCTGTTGATATGCATAAGGGTGAAAAAAT
GTCTGCCGCAGAAGTTATTATGACTCAGCTTCATGCTGGAGGAAAATTTGATCATGATTC
CTACAAAGTA
>Bacteria;Proteobacteria;Gammaproteobacteria;Enterobacteriales;Enterobacteriaceae;Blochmannia;Blochmannia;
AGATACTGACGATGGAACAGGATTGCACCACATGGTATTTGAGGTAGTAGATAATGCTAT
TGATGAAGCTATTTCGGGGTATTGTAAAAAAATAGTAGTAATAATTCATCAGGATCATTC
AGTATCGGTTCAGGATGATGGACGCGGTATTCCCACGGGTATACATGAAGAAGAAGGAGT
ATCTGCGGCTGAAGTTATTATGACTATATTGCACGCTGGAGGTAAATTTGACAATAGTAA
TTACAAAGTA
>Bacteria;Tenericutes;Mollicutes;Mycoplasmatales;Mycoplasmataceae;Mycoplasma;synoviae;
TTCTAAAGATAAAACCGGTCTACATCATTTAATTTGAGAAATAGTAGATAACTCTGTCGA
TGAAGTTTTAGCAGGATATGCCGATAATATAAAAATTACTATCACTAAAGATGGTGGAGT
TTCTGTAGAAGATAACGGTAGAGGAATACCAGTTGATATGCACTCTAAAGGTAAATCTGC
TTTAGAGATAGTCTTTACCGGACTTCACGCTGGTGGGAAATTTAAATCAGACGCTTATAA
AGTATCC
>Bacteria;Tenericutes;Mollicutes;Mycoplasmatales;Mycoplasmataceae;Mycoplasma;hyopneumoniae;
CGGGACCGGAATAAACGAGTTGCATCATTTGGTTTGAGAAATTGTTGATAATGCAGTTGA
TGAGGCTCTTGCAGGTTTTGCATCCAAAATTAAAGTTACAATTTTGGATGATTTCAAAAT
CAGTATCGAGGATGACGGTCGCGGCATTCCGACTGGAATTCACCCAAAATATGAGATTTC
AGCCGCTGAGGTTGTATTTACAGTTTTACATGCCGGTGGAAAATTCGATGGTAAATCCTA
TAAGGTT
>Bacteria;Firmicutes;Bacilli;Lactobacillales;Streptococcaceae;Streptococcus;pyogenes;
CTCGACAGCTAAAGAGGGTTTGCATCATTTAGTCTGGGAAATTGTTGACAACTCAATTGA
CGAAGCATTAGCAGGTTTTGCCTCTCATATTAAAGTCTTTATTGAAGCAGATAATTCCAT
TACAGTAGTAGATGATGGCCGTGGAATTCCAGTTGACATCCAAGCCAAGACAGGACGTCC
CGCCGTTGAAACAGTTTTTACAGTCTTACACGCAGGTGGTAAATTTGGCGGAGGCGGCTA
TAAGGTT
>Bacteria;Firmicutes;Bacilli;Lactobacillales;Streptococcaceae;Streptococcus;pyogenes;
CTCGACAGCTAAAGAGGGTTTGCATCATTTAGTCTGGGAAATTGTTGACAACTCAATTGA
CGAAGCATTAGCAGGTTTTGCCTCTCATATTAAAGTCTTTATTGAAGCAGATAATTCCAT
TACAGTAGTAGATGATGGCCGTGGAATTCCAGTTGATATCCAAGCCAAGACAGGACGTCC
CGCCGTTGAAACAGTTTTTACAGTCTTACACGCAGGTGGTAAATTTGGTGGAGGCGGCTA
TAAGGTT
>Bacteria;Proteobacteria;Betaproteobacteria;Rhodocyclales;Rhodocyclaceae;Dechloromonas;aromatica;
CGATACCTCGGACGGTACCGGTTTGCACCATCTGGTCTTCGAAGTGGTGGATAACTCCAT
CGACGAAGCGCTGGCTGGGCATTGCAACGACATCATTGTCACCATCCATACCGACAACTC
GATCAGCGTCATCGACAACGGCCGGGGTATCCCGACCGGCGTCAAGATGGACGACAAGCA
CGAGCCGAAGCGCTCGGCGGCTGAAATTGCGCTGACCGAGTTGCACGCTGGCGGCAAGTT
CAACCAGAACTCATACAAGGTA
>Bacteria;Tenericutes;Mollicutes;Mycoplasmatales;Mycoplasmataceae;Mycoplasma;hyopneumoniae;
CGGGACCGGAATAAACGAGTTGCATCATTTGGTTTGAGAAATTGTTGATAATGCAGTTGA
TGAGGCTCTTGCAGGTTTTGCATCCAAAATTAAAGTTACAATTTTGGATGATTTCAAAAT
CAGTATCGAGGATGACGGTCGCGGCATTCCGACTGGAATTCACCCAAAATATGAGATTTC
AGCCGCTGAGGTTGTATTTACAGTTTTACATGCCGGTGGAAAATTCGATGGTAAATCCTA
TAAGGTT
>Bacteria;Actinobacteria;Actinobacteria;Actinomycetales;Nocardiopsaceae;Thermobifida;fusca;
ATCCACGGGCGAGCGCGGACTGCACCACCTTGTCCAAGAGGTTGTGGACAACTCTGTGGA
CGAGGCGCTCGCCGGATACGCGACCGCTATCGAGGTCACATTGCTCGCTGACGGCGGGGT
CCGGGTCACCGACAACGGACGGGGTATCCCGGTCGACCCGCACCCAGTAGAAAAGAAGCC
CGCAGTAGAGCTTGTCCTCACCACCCTGCACGCGGGTGGCAAATTCGACAGCAAGTCCTA
CGCGGTC
>Bacteria;Cyanobacteria;Cyanobacteria;Prochlorales;Prochlorococcaceae;Prochlorococcus;unclassified;
TTCAACAGGCTCTAAAGGACTTCATCATCTTGTGTATGAAGTTGTTGATAATGCTGTAGA
CGAGGCACTAGCTGGTCACTGTGATCAAATCACAATATTGCTTTGTGAGGATGGTTCAGC
ATCAGTATCAGACAATGGTCGGGGAATTCCAACTGACTTACATCCTCGCACTGGTAAAAG
TGCTCTTGAAACCGTTCTAACTGTTTTGCATGCTGGTGGCAAATTTGGAAGCGGTGGTTA
TAAGGTT
>Bacteria;Proteobacteria;Betaproteobacteria;Burkholderiales;Burkholderiaceae;Ralstonia;eutropha;
CGACACCTCCGACGGCACCGGCCTGCACCACCTCGTCTTCGAGGTGCTGGACAACTCCAT
CGACGAAGCGCTGGCCGGCTACTGCACCGAGATCACGGTCACCATCCACAGCGACAACTC
GATCTCCATCGTCGACAACGGCCGCGGCATTCCGCCCCTGGTCAAGTTCGACGACAAGCA
CGAACCCAAGCGCAGCGCGGCGGAAATCGCCATGACCGAGCTGCACGCCGGCGGCAAGTT
CAACCAGAACAGCTACAAGGTG
>Bacteria;Firmicutes;Bacilli;Bacillales;Staphylococcaceae;Staphylococcus;saprophyticus;
TTCAACTTCAGAAAAAGGTTTACACCATCTTGTATGGGAAATTGTCGATAACAGTATCGA
TGAAGCACTTGCAGGTTATGCCGACACAATTGAAGTTGTAATCGAAAAAGATAATTGGAT
TAAGGTAACGGATAATGGCCGTGGTATACCTGTTGGCATTCAAGAAAAAATGGGACGTCC
TGCAGTTGAGGTTATTCTAACTGTATTACATGCTGGTGGTAAATTCGGTGGCGGCGGTTA
TAAAGTT
>Bacteria;Proteobacteria;Alphaproteobacteria;Rickettsiales;Anaplasmataceae;Ehrlichia;canis;
TGATACTGATGATGGTTCCGGTTTACACCATATGGTATATGAAGTCATTGATAACTCCAT
AGATGAGGCACTAGCTGGTTTTTGCAATAAAATAGACATTGTAATTCAATCTGATGGATC
TGTTTCTGTAACAGATAATGGTAGAGGTATACCTGTAGATATGCATGAAGATGAAGGCAT
GTCAGCTGCCGAAGTAATCATGACACAATTACATGCTGGTGGTAAATTTGATCATAGTAG
TTATAAAGTT
>Bacteria;Chloroflexi;Dehalococcoidia;Dehalococcoidales;Dehalococcoidaceae;Dehalococcoides;mccartyi;
CTCTACAGACCAGCGGGGGTTGCATCACCTGGTTTATGAAATTGTTTATAACAGCGTAGA
TGAAGCCATGGCCGGGGTATGTGACCGGATTAAGGTCATAATGTTTAAAGACGGCAGTGT
CAGCGTTGAGGATAACGGCCGCGGTATCCCGGTAGACATTCACTCTACTACCAAGATTTC
CGCCCTTGAAACGGTTATGACCGTCCTGCATGCCGGTGCCAAATTCGGCGGCAAGACCTA
TCAGGTA
>Bacteria;Proteobacteria;Betaproteobacteria;Hydrogenophilales;Hydrogenophilaceae;Thiobacillus;denitrificans;
CGACACCTCCGACGGCACCGGCCTGCACCACATGGTGTTCGAGGTACTCGACAACGCGAT
CGACGAGGCGCTGGCCGGCTGGTGCGACGACATCAAGGTCATCATCCACCCCGACAACTC
GATTTCGATTTCGGACAACGGCCGCGGCATCCCGGTCGGCGTCAAGTTCGACGACAAGCA
CGAACCCAAGCGCAGCGCCGCCGAAATCGTCATGACCGTGCTGCACGCCGGCGGCAAATT
CAACCAGAACAGCTACAAGGTC
>Bacteria;Proteobacteria;Alphaproteobacteria;Rhizobiales;Bradyrhizobiaceae;Nitrobacter;winogradskyi;
CGACACCGATGACGGCTCCGGCCTGCACCACATGGTTTATGAAGTGGTCGACAACGCCAT
CGACGAGGCGCTGGCGGGACACGCCACCGCCGTCGAGGTCATTCTCAACGCTGACAATTC
AGTCACGGTGCGCGACGACGGCCGCGGCATTCCCGTCGACATCCACAAGGGCGAAGGCGT
CTCGGCGGCTGAAGTCATCATGACGCAGCTGCACGCCGGCGGAAAGTTCGATCAGAACTC
CTACAAGGTC
>Bacteria;Chlamydiae;Chlamydiia;Chlamydiales;Chlamydiaceae;Chlamydia;trachomatis;
TGATACAGGAGTTACCGGATTGCATCACTTGGTTTATGAAGTGGTGGATAACAGTATCGA
TGAGGCAATGGCGGGTTTTTGTACCGAGGTCGTTGTTCGCATATTGGAAGACGGAGGTAT
TTCTATTTCGGATAACGGTCGAGGAATTCCTATTCAGATTCACGAAAAAGAATCTGCCAA
GCAAGGACGCGAAATTTCCGCTTTAGAGGTGGTTCTTACCGTACTACATGCGGGAGGTAA
ATTTGATAAAGACAGTTATAAGGTT
>Bacteria;Firmicutes;Bacilli;Lactobacillales;Streptococcaceae;Streptococcus;agalactiae;
TTCGACTTCGAAAGAAGGGCTTCATCACCTTGTATGGGAAATTGTTGATAACTCAATTGA
TGAAGCCTTAGCTGGATTTGCAGGACATATTAAAGTTTACATTGAACCAGATAACTCTAT
TACAGTTGTTGATGATGGTCGCGGTATTCCGGTAGATATCCAAGAAAAAACTGGAAGACC
AGCTGTAGAGACAGTTTTTACAGTTCTCCATGCCGGTGGTAAATTTGGTGGTGGCGGATA
CAAGGTT
>Bacteria;Proteobacteria;Gammaproteobacteria;Alteromonadales;Pseudoalteromonadaceae;Pseudoalteromonas;haloplanktis;
GGACACCGATGATGGCACGGGCTTACACCATATGGTGTTTGAGGTCGTCGATAACTCTAT
AGATGAAGCCTTAGCAGGTCATTGTGATGATATTTTTGTAACGATTCACTTAGATGGTTC
GGTATCTGTACGAGATAACGGCCGTGGTATCCCAACTTCAATTCATGAAGAAGAAGGTGT
ATCTGCAGCCGAAGTAATCATGACGGTACTGCATGCCGGTGGTAAGTTTGATGATAACTC
TTATAAAGTT
>Bacteria;Proteobacteria;Gammaproteobacteria;Chromatiales;Chromatiaceae;Nitrosococcus;oceani;
TGATACCGATGATGGCACCGGTCTCCATCATATGGTGTTCGAAGTTGTGGATAATTCTAT
CGACGAGGCCCTGGCAGGGTTTTGTAATGAGATTAGCATCATTATACATTCTGATGATAG
CATTACTATCTCTGATAACGGACGGGGTATCCCAACCGATATTCACCAAGAAGAAGGGCG
ATCTGCAGCGGAGGTCATTATGACTGTACTGCATGCTGGTGGGAAATTTGACCATAACTC
CTATAAAGTT
>Bacteria;Proteobacteria;Gammaproteobacteria;Pseudomonadales;Pseudomonadaceae;Pseudomonas;fluorescens;
TGACACCGACGATGGCAGCGGTCTGCACCACATGGTGTTCGAGGTGGTCGACAACTCGAT
CGACGAAGCCCTCGCCGGCCACTGCGACGACATCAGCATCATCATCCACCCGGATGAGTC
CATCACCGTTAAAGACAACGGCCGTGGCATCCCGGTAGACGTGCACAAAGAGGAAGGCGT
TTCCGCCGCCGAGGTCATCATGACCGTCCTCCACGCCGGCGGTAAGTTTGACGACAACTC
CTACAAGGTA
>Bacteria;Proteobacteria;Deltaproteobacteria;Desulfuromonadales;Pelobacteraceae;Pelobacter;carbinolicus;
CGGGTCGACCGGTGTCATGGGGTTGCACCATCTGGTTTACGAAGTGGTGGACAATTCCAT
CGATGAGAGCCTGGCAGGTGTCTGCGATGAAATTTCCGTTATTTTACATCTGGATGGCTC
GGTAACAGTGGAGGACAACGGCCGCGGTATTCCCGTCGATATGCACCCGACTCAAAATAA
GTCGGCGGCCGAAGTCGTTATGACCGTGCTTCATGCCGGCGGCAAATTCGACAGCGATTC
CTACAAGGTT
>Bacteria;Firmicutes;Clostridia;Thermoanaerobacterales;Thermoanaerobacteraceae;Carboxydothermus;hydrogenoformans;
TAGCACCAACGAAAAGGGCTTACACCACTTGGTTTATGAAGTAGTGGATAACTCAATCGA
TGAAGCTTTGGCCGGGTTTTGTAATCGTATAGAAGTTATTATTCATAAAGACGGGAGTAT
TACCGTAGCTGATAACGGTAGAGGCATCCCCGTTGATATCCATCCGGAAGTGGGGAAACC
GGCGGTAGAAGTTGTCTTAACCATGCTTCACGCTGGCGGAAAATTTGGTGGTGGAGGATA
CAAAGTA
>Bacteria;Proteobacteria;Gammaproteobacteria;Xanthomonadales;Xanthomonadaceae;Xanthomonas;campestris;
CGACGTCCATGACGGCACCGGCCTGCATCACATGGTGTTCGAGGTGGTCGACAACTCGGT
CGACGAAGCCCTGGCCGGGCATGCGGACGACATCGTGGTGAAGATCCTGGCCGATGGCTC
GGTGGCGGTCTCCGACAACGGGCGCGGCGTACCGGTCGACATCCACAAGGAAGAAGGCGT
CTCGGCGGCCGAGGTGATCCTCACCGTGCTGCACGCCGGCGGCAAGTTCGACGACAACAG
CTACAAGGTC
>Bacteria;Proteobacteria;Betaproteobacteria;Burkholderiales;Burkholderiaceae;Burkholderia;cepacia;
CGACACGTCGGACGGCACCGGTCTGCATCACCTCGTGTTCGAGGTGCTCGACAACTCGAT
CGACGAAGCGTTGGCCGGGTACTGCAACGACATCCACGTAACGATTCACGCCGACAACTC
GATTTCCGTGACCGACAACGGTCGCGGGATTCCGACCGACGTGAAGATGAACGACAAGCA
CGAGCCGAAGCGTAGCGCCGCGGAAATCGTGATGACCGAGCTGCATGCCGGCGGCAAGTT
CGACCAGAACAGCTACAAGGTG
>Bacteria;Chlorobi;Chlorobia;Chlorobiales;Chlorobiaceae;Pelodictyon;luteolum;
CGACATTCACAGCCGGGGACTGCACCACCTCATCTATGAGATTGTCGACAACTCGATCGA
CGAAACCCTCGGCGGATACAACGACTATATCTTCGTCTCCCTGAACCCCGACGGCTCCGT
CACGGTCATAGACCACGGCCGCGGCATCCCCGTTGACATACACCCTGACAAGAAAAAATC
GGCGTTGGAGCTCGTCATGACGCTCATCGGCGCAGGCGGAAAGTTCGACAAGGGCGCCTA
CAAGGTT
>Bacteria;Cyanobacteria;Cyanobacteria;Chroococcales;unclassified;Synechococcus;unclassified;
CACCACCGGACCCCGGGGTCTGCATCACCTGGTGTACGAGGTGGTGGACAACGCGGTGGA
TGAGGCCCTGGCTGGGCATTGCGACCGAATCACTGTGATTCTTGGTGCTGATGGCTCGGC
TTCCGTAACCGATAACGGTCGCGGCATCCCCACGGATGTGCATCCCCGCACGGGCAAGAG
TGCCTTGGAGACCGTGCTTACTGTTTTGCACGCCGGTGGAAAGTTTGGAGCTGGTGGATA
CAAGGTG
>Bacteria;Chlorobi;Chlorobia;Chlorobiales;Chlorobiaceae;Chlorobium;chlorochromatii;
CGATATTCATAGCCGTGGTTTGCACCATTTGGTGTATGAAATTGTTGATAACTCCATTGA
CGAAACGCTTGGTGGCTTTAACGACTACATTTTTGTAGCACTCAACGCCGATGGCTCCAT
TACCGTTATTGACCACGGTCGAGGCATTCCGGTGGATATGCACCCTGAAAAGCAGAAGTC
AGCGCTTGAGTTAGTTATGACGGTTATTGGCGCTGGTGGTAAGTTCGATAAAGGTGCTTA
CAAGGTG
>Bacteria;Cyanobacteria;Cyanobacteria;Chroococcales;unclassified;Synechococcus;unclassified;
CTCCACCGGGCCGCGGGGTTTGCACCACCTGGTGTACGAGGTTGTTGATAACTCGGTGGA
TGAAGCCCTGGCGGGCCATTGCGACCGCATCGTTGTGGTCCTCGGTGAAGACGGCTCCGC
CTCAGTGAGCGATAACGGCCGCGGCATTCCCACCGATGTGCACCCCCGCACCGGCAAGAG
CGCCTTGGAGACAGTCCTCACGGTGCTGCACGCCGGCGGAAAATTTGGCGCCGGTGGTTA
CAAGGTT
>Bacteria;Proteobacteria;Deltaproteobacteria;Desulfuromonadales;Geobacteraceae;Geobacter;metallireducens;
CTCAACCGCGAGCCAGGGGCTCCACCATCTGGTCTACGAGATTGTCGATAACTCCATCGA
CGAGGCCCTGGCCGGCTACTGCAACGAGGTGAACGTCACCATCCACCTGGACGGCTCCAT
TACGGTGGTGGACAACGGCCGGGGTATTCCCACCGAGATGCATCCCACTGAAGGGAAACC
GGCGGCGGAGGTGGCCCTTACGGTTCTCCATGCCGGCGGTAAGTTCGATAATACGTCATA
CAAGGTG
>Bacteria;Proteobacteria;Deltaproteobacteria;Desulfovibrionales;Desulfovibrionaceae;Desulfovibrio;alaskensis;
CAGCACTGACAGCCGCGGTCTGCACCATCTGGTTTACGAAGTGGTGGATAACTCCATCGA
CGAAGCCATGGCGGGATACTGCGATAAAGTCACCGTGAAGCTGCATCTTGATAACAGCGT
GACCGTTATTGATAACGGACGCGGCATTCCCGTGGACATCCACCCGAAAGAAGGCCGTCC
CGCGGTTGAAGTGGTCATGACCGTGCTGCATGCCGGCGGCAAGTTCGACAACGATTCGTA
CAAGGTG
>Bacteria;Proteobacteria;Gammaproteobacteria;Thiotrichales;Piscirickettsiaceae;Thiomicrospira;crunogena;
TGATACCGATGATGGCACCGGTCTGCATCATATGGTTTTCGAAGTGGTGGATAACGGGAT
CGATGAAGCCCTCGCCGGGCATTGCGATAAAGTTGTTGTCACCATTCATACCGACGGCTC
TGTCTCAGTCACCGATAACGGTCGAGGCATTCCGGTTGGACTTCATGAAGAAGAAGGCGT
TTCAGCGGCCGAAGTCATTATGACCGTCCTTCATGCCGGTGGGAAATTCGATGATAACTC
CTATAAAGTG
>Bacteria;Firmicutes;Bacilli;Bacillales;Bacillaceae;Bacillus;anthracis;
ATCTACAAGTGGAAAAGGACTTCACCATCTTGTATGGGAAATCGTTGATAATAGTATCGA
TGAAGCACTTGCAGGGTACTGTGACGAAATTAACGTTAGTATCGAAGAAGATAATAGTAT
TCGTGTAACAGATAATGGACGTGGTATTCCAGTTGGTATACAAGAAAAAATGGGACGTCC
TGCTGTAGAAGTTATTATGACCGTTCTTCATGCTGGTGGTAAGTTTGGCGGCGGCGGTTA
TAAAGTT
>Bacteria;Proteobacteria;Epsilonproteobacteria;Campylobacterales;Helicobacteraceae;Sulfurimonas;denitrificans;
TGATACAGGTCATAGAGGTTTACATCATCTAGTTTATGAAGTTATCGACAACTCAATTGA
TGAAGCAATGGCAGGATATTGTAATACCATAAACGTTACTTTGACAAAAGAGGGTACATG
TAGAGTCTCAGATAATGGTCGTGGTATTCCTACAGATATGCATGAGGGCGAAGGTATGAG
CGCTGCTACTGTTGTTTTAACAGTACTACATGCTGGTGGAAAATTTGATAAAGATACCTA
TAAAGTC
>Bacteria;Firmicutes;Bacilli;Lactobacillales;Lactobacillaceae;Lactobacillus;sakei;
GACAACTAGTTCCCAAGGGTTACATCATTTGGTTTGGGAAATTATTGATAACGGAATTGA
TGAAGCGCTCGCTGGGTTTGCGACTGAAATTAACGTTGTCGTTGAACCTGATAATAGTAT
TACGGTGACCGATGACGGCCGGGGGATTCCAGTTGGGATTCAAGCCAAAACGGGTAAATC
AGCGCTAGAAACCGTCTTTACGATTTTGCATGCCGGTGGTAAATTTGGCGGCGGCGGGTA
CAAAGTT
>Bacteria;Cyanobacteria;Cyanobacteria;Prochlorales;Prochlorococcaceae;Prochlorococcus;unclassified;
TTCTACAGGTCCTAGAGGTTTGCATCATTTAGTATATGAAGTCGTTGATAATTCAGTTGA
TGAAGCACTTGCAGGTCATTGTGATCATATAGAAATAGTTCTTCAATCAGATGGATCAGC
TTTAATTTCTGATAATGGACGAGGTATCCCAACAGATATTCATCCAAGGACGGGTAAAAG
TGCCTTAGAAACTGTACTGACTGTTCTTCATGCGGGAGGTAAATTCGGAAGTGGTGGCTA
TAAAGTT
>Bacteria;Cyanobacteria;Cyanobacteria;Chroococcales;unclassified;Synechococcus;elongatus;
GAGCACCGGGCCCAAGGGCTTGCATCACCTAGTGTACGAGGTGGTGGACAACGCCGTCGA
CGAAGCCTTGGCGGGCTACTGCAATACCATTGATGTTCGTCTGCTCGAAGACGGCTCCTG
CCAAGTCACCGATAACGGTCGCGGCATTCCCACAGATATTCACCCCCAAACCGGGAAGTC
TGCTCTCGAAACCGTGCTGACGATTCTGCACGCGGGCGGCAAGTTTGGCGGTGGCGGTTA
TAAGGTG
>Bacteria;Proteobacteria;Gammaproteobacteria;Enterobacteriales;Enterobacteriaceae;Shigella;boydii;
CGACACGGATGACGGCACCGGTCTGCACCACATGGTATTCGAGGTGGTAGATAACGCTAT
CGACGAAGCGCTCGCGGGTCACTGTAAAGAAATTATCGTCACCATTCACGCCGATAACTC
TGTCTCTGTACAGGATGACGGGCGCGGCATTCCGACCGGTATTCACCCGGAAGAGGGCGT
ATCGGCGGCGGAAGTGATCATGACCGTTCTGCACGCAGGCGGTAAATTTGACGATAACTC
CTATAAAGTG
>Bacteria;Proteobacteria;Betaproteobacteria;Nitrosomonadales;Nitrosomonadaceae;Nitrosospira;multiformis;
CGATACCAGCGACGGCACCGGCCTGCACCATATGGTATTCGAGGTATTGGATAATGCGAT
TGACGAGGCGCTGGCCGGTTACTGTGATGAGATTTCGGTCATTATCCACCCCGACAACTC
GGTTACGGTCCAGGACAATGGTCGCGGCATTCCGACAGGCATAAAGCAGGATGACGAGCT
CAAGCGTTCCGCTGCTGAAATCGTCATGACCGAACTCCACGCCGGAGGTAAGTTCGATTC
AGATTCATACAAGGTA
>Bacteria;Proteobacteria;Alphaproteobacteria;Rhizobiales;Brucellaceae;Brucella;melitensis;
CGACACGGACGACGGCTCCGGCCTGCATCACATGGTCTATGAAGTCGTGGACAACGCCAT
CGACGAAGCACTGGCCGGACATGCCACGCTCGTCACCGTAACGCTCAATGCCGACGGCTC
CTGCACCGTGACCGACAACGGGCGCGGCATCCCGACCGACATCCACAAGGAAGAAGGCGT
TTCAGCTGCCGAGGTCATCATGACCCAGCTTCATGCGGGCGGCAAATTCGACCAGAATTC
CTACAAGGTT
>Bacteria;Firmicutes;Bacilli;Bacillales;Staphylococcaceae;Staphylococcus;aureus;
ATCGACTTCAGAGAGAGGTTTGCACCATTTAGTGTGGGAAATTGTCGATAATAGTATCGA
TGAAGCATTAGCTGGTTATGCAAATCAAATTGAAGTTGTTATTGAAAAAGATAACTGGAT
TAAAGTAACGGATAACGGACGTGGTATCCCAGTTGATATTCAAGAAAAAATGGGACGTCC
AGCTGTCGAAGTTATTTTAACTGTTTTACATGCTGGTGGTAAATTTGGCGGTGGCGGATA
CAAAGTA
>Bacteria;Proteobacteria;Alphaproteobacteria;Rhodospirillales;Rhodospirillaceae;Magnetospirillum;magneticum;
CGACACCGACGACGGGTCGGGCCTGCATCGCATGATCTACGAGGCGGTGGACAACGCCGT
CGACGAGATCATGAACGGCTTCGGCGACCGCTGCGACGTGGTGCTGAACGCCGACGGCTC
GGTGCTGGTCACCGATAACGGCCGCGGCATCCCCGTGGACATCCACCCCGAGGAAGGCAT
CTCGGCGGCCGAAGTGGCCCTGACCAAGCTGCATGCCGGCGGCAAGTTCGAGCAGAACTC
CAACCGCATC
>Bacteria;Tenericutes;Mollicutes;Mycoplasmatales;Mycoplasmataceae;Mycoplasma;capricolum;
ATCAACTTCAAAAACAGGGTTACATCATTTAGTATGAGAAATTTTAGATAACTCAATTGA
TGAAGCAATGGCTGGATATGCTGATTTAATTAATGTAACTATAACAAAAGAAAATGAAGT
AATTATCCAAGATAATGGGAGAGGAATTCCAGTTGGTATTAATTCAGATACTAAGAAATC
TGCATTAAGTTTAGTTTTTACTCAATTGCATGCTGGAGGAAAATTTGATTCAGAGACTTA
TAAAATT
>Bacteria;Proteobacteria;Alphaproteobacteria;Rhodospirillales;Rhodospirillaceae;Rhodospirillum;rubrum;
CGATACCGACGACGGGTCAGGCCTGCACCACATGGTCTATGAGGTGGTTGATAACGCCAT
CGACGAGGCGCTCGCCGGTTACTGCGATCACTCCGAGGTCATTCTCAACGGCGATGGCTC
GGTGACGGTCTGTGACAATGGCCGCGGCATCCCCGTCGATATCCACCGCGAGGAGGGGGT
GAGCGCCGCCGAGGTGATCATGACCCAGCTGCATGCCGGCGGAAAGTTCGACCAGAATTC
CTACAAGGTG
>Bacteria;Firmicutes;Clostridia;Thermoanaerobacterales;Thermoanaerobacteraceae;Moorella;thermoacetica;
CAATACCGGCGTGCGGGGCCTGCACCAGCTGGTCTTTGAATTGGTCGACAACAGCATCGA
CGAGGCCCTGGCCGGCTTTTGCGACCGGATTGAGGTTACGATTCACGAGAACGGCAGCCT
GACAGTCGCTGATAACGGCCGGGGTATTCCGGTGGATATCCATGAAAAGACCGGCCTGCC
GGCGGTGGAGGTAGCCCTGACCATCCTCCACGCCGGGGGAAAATTTGGCGGGAACGGTTA
CAAAGTA
>Bacteria;Proteobacteria;Gammaproteobacteria;Oceanospirillales;Hahellaceae;Hahella;chejuensis;
CGACACTGATGATGGTACCGGTCTTCACCACATGGTGTTCGAGGTAGTTGATAACTCTAT
CGACGAAGCCCTGGCTGGATACTGTAAAGAAGTGAAGATCACTATTCACGCCGATGAATC
AATCACGGTTAGCGATGATGGCCGCGGCATTCCTGTCGATATCCATGAAGAAATGGGCGT
TTCCGCAGCAGAAGTTATCATGACGATGTTGCACGCCGGTGGTAAGTTTGACGATAACAG
CTATAAAGTA
>Bacteria;Proteobacteria;Betaproteobacteria;Burkholderiales;Burkholderiaceae;Burkholderia;thailandensis;
CGACACGTCGGACGGCACCGGTCTGCACCACCTCGTGTTCGAGGTGCTCGACAACTCGAT
CGACGAAGCGCTTGCCGGCTACTGCAACGACATCCACGTGACCATTCACGCGGACAATTC
GATCTCCGTGACCGACAACGGCCGCGGCATCCCGACCGACGTCAAGCTCAACGACAAGCA
CGAACCGAAGCGCTCGGCCGCCGAGATCGTGATGACCGAGCTGCACGCGGGCGGCAAGTT
CGACCAGAACAGCTACAAGGTG
>Bacteria;Bacteroidetes;Rhodothermia;Rhodothermales;Rhodothermaceae;Salinibacter;ruber;
CGACGTAGGCCTGCGGGGGCTGCACCACCTCGTCTACGAGGTGCTCGACAACTCGATCGA
CGAGGCGATGGCCGGCCACTGCGACGAGATTGGGGTCGAGATCTACGAGGACGGCTCGGT
GTCGATCGAGGACAACGGGCGCGGCATTCCCGTCGACCAGCACCCGGCGGAGGACCGCTC
GGCCCTGGAGGTGGTGATGACCGTGCTCCACGCCGGGGGCAAGTTCGACAAGGACAGCTA
CCAGGTG
>Bacteria;Proteobacteria;Gammaproteobacteria;Xanthomonadales;Xanthomonadaceae;Xanthomonas;oryzae;
CGATGTCCATGACGGCACCGGCCTGCATCACATGGTGTTCGAGGTGGTCGACAACTCGGT
CGACGAAGCCCTGGCCGGGCATGCCGACGACATCGTGGCGAAAATCCTGGTCGATGGCTC
GGTGGCGGTGTCAGACAACGGACGCGGCGTGCCGGTCGACATTCACAAGGAAGAAGGCGT
GTCCGCGGCCGAGGTGATCCTCACCGTGCTGCATGCCGGCGGCAAGTTCGACGACAACAG
CTACAAGGTC
>Bacteria;Proteobacteria;Gammaproteobacteria;Enterobacteriales;Enterobacteriaceae;Sodalis;glossinidius;
CGATACCGATGATGGTACCGGTCTGCATCATATGGTATTCGAGGTTGTGGACAACGCTAT
CGACGAAGCCCTTGCCGGTCACTGTAAAGAAATCGTGGTCAAGATCCACGAAGACAATTC
GGTTTCCGTCCAGGACGATGGTCGCGGCATTCCGACCGGCATCCACGAAGAAGAGGGCGT
CTCCGCCGCCGAAGTCATCATGACCGTACTGCACGCGGGCGGGAAGTTCGACGACAACTC
TTATAAGGTG
>Bacteria;Tenericutes;Mollicutes;Acholeplasmatales;Acholeplasmataceae;Phytoplasma;yellows;
TTCGACTGCTCAAAAAGGACTTCATCATTTAGTCTGGGAAATTGTTGACAATTCCATTGA
CGAAGCTTTAGCAGGACACGCTAACAACATTACTTTAGAAATCCTACCTGGAGAAATTAT
TAGTGTTTCTGACAATGGTAGAGGAATCCCAGTTGATATTCACCCCAAAACAGGAAAACC
AGCAGTAGAAACAATCTTAACTACTCTTCATGCTGGAGGAAAATTTGACAGTTCTTCTTA
CAAGGTT
>Bacteria;Proteobacteria;Alphaproteobacteria;Sphingomonadales;Erythrobacteraceae;Erythrobacter;litoralis;
CGATACCGACGATGGATCGGGCCTGCACCACATGGTGTTCGAAGTCTCCGACAATGCCAT
CGATGAGGCGCTGGCGGGGCATTGCGATCTCGTTTTGATCGAATTGAACCCCGATGGTTC
GGTTTCGGTCGAGGACAATGGCCGCGGCATTCCGGTCGACATGCACAAGGAAGAGGGCGT
GTCGGCGGCGGAAGTCATCATGACCCAGCTGCATGCGGGCGGGAAGTTCGAAAACACGTC
CGATGACAACGCCTACAAGGTT
>Bacteria;Proteobacteria;Deltaproteobacteria;Syntrophobacterales;Syntrophaceae;Syntrophus;aciditrophicus;
CAGTATCGGCAAGGAAGGATTGCACCACCTGGTGTATGAAGTGGTGGATAACAGTATCGA
TGAAGCTTCGGCAGGATACTGTGATAAAATTACAGTAAAAATAAGAGTCGATAACAGCAT
CATGGTGGAAGACAACGGCCGGGGCATTCCCGTTGATATGCATGAAACGGGAGTTTCAGC
CGCCGAGGTCGTGATGACCAAACTGCATGCCGGGGGAAAATTTTCCAATGATTCCTACAA
GATT
>Bacteria;Proteobacteria;Deltaproteobacteria;Myxococcales;Myxococcaceae;Anaeromyxobacter;dehalogenans;
CGACGTGGGCGCCCGCGGCCTGCACCACCTCGTCTACGAGGTCGTGGACAACTCGGTGGA
CGAGGCCATGGCCGGCCGCGCCAACGAGATCAACGTCGCCATCCACGCCGACAACTCCGT
CACCGTGCTCGACAACGGCTCGGGCATCCCGGTCGGCCCGCACCCGACGGTGAAGGGGAT
GGACACGCTCGACGTGGTCCTCACGAAGCTCCACGCCGGGGGCAAGTTCGAGTCGAACGC
GTACAAGGTC
>Bacteria;Cyanobacteria;Cyanobacteria;Chroococcales;unclassified;Synechococcus;unclassified;
CTCCACTGGGCCGAAGGGATTGCACCACCTGGTGTACGAGGTGGTGGACAACTCCGTCGA
TGAAGCTCTGGCTGGCTACTGCAACGAAATTGAGGTTACTCTCCACCCCGATGGCTCGGT
ATCGGTGCTGGACAATGGCCGCGGCATCCCGGTAGACATCCACCCCAAGACCGGGCAGTC
GGCGCTGGTGACGGTCATGACTGTGTTGCACGCTGGCGGCAAATTCGGCGGCGGCGGCTA
CAAGGTC
>Bacteria;Cyanobacteria;Cyanobacteria;Chroococcales;unclassified;Synechococcus;unclassified;
CTCCACCGGGCCGAAGGGGTTGCACCATTTGGTGTACGAGGTGGTGGACAACTCTGTGGA
TGAGGCCCTGGCCGGCTATTGCAATGATATTCAGATCAGCCTGCATCCCGACGGCTCGGT
ATCCGTTTTGGACAATGGCCGTGGCATTCCGGTGGACATCCACCCCAAAACCGGTCAGTC
GGCCCTGGTTACGGTGCTGACGGTGCTGCACGCGGGGGGCAAGTTTGGCGGTGGCGGCTA
CAAAGTC
>Bacteria;Actinobacteria;Actinobacteria;Actinomycetales;Frankiaceae;Frankia;unclassified;
CTCCACTGGAGAGCGTGGACTGCATCATCTCGTCTACGAGGTCGTGGACAACGCGGTGGA
CGAGGCGCTCGCCGGTTACTGCGACACCATCACCGTGACGCTGCTTGCCGACGGCGGGGT
GCGGGTCACCGACAACGGCCGTGGCATTCCCGTCGGCATGCATCCCACCGAGAAGCGGCC
CGCCGTCGAGGTCGTGCTGACCACCCTGCACGCCGGCGGGAAGTTCGACGGCAAATCGTA
CGCGGTG
>Bacteria;Proteobacteria;Alphaproteobacteria;Rhizobiales;Bradyrhizobiaceae;Rhodopseudomonas;palustris;
CGACACCGACGACGGCTCCGGCCTGCACCACATGGTGTACGAAGTCGTCGACAACGCCAT
CGACGAAGCGCTCGCCGGCCACGCCACCGCGGTCGAAGTCGTGCTCAACGCCGACGGCTC
GGTGACGGTGCGCGACGACGGCCGCGGCATTCCGGTCGACATCCACAAGGGCGAAGGCAT
TTCGGCGGCCGAAGTCATCATGACCCAGCTCCATGCCGGCGGAAAATTCGACCAGAACTC
CTACAAGGTG
>Bacteria;Firmicutes;Bacilli;Bacillales;Staphylococcaceae;Staphylococcus;aureus;
ATCGACTTCAGAGAGAGGTTTGCACCATTTAGTGTGGGAAATTGTCGATAATAGTATCGA
TGAAGCATTAGCTGGTTATGCAAATCAAATTGAAGTTGTTATTGAAAAAGATAACTGGAT
TAAAGTAACGGATAACGGACGTGGTATCCCAGTTGATATTCAAGAAAAAATGGGACGTCC
AGCTGTCGAAGTTATTTTAACTGTTTTACATGCTGGTGGTAAATTTGGCGGTGGCGGATA
CAAAGTA
>Bacteria;Firmicutes;Bacilli;Bacillales;Staphylococcaceae;Staphylococcus;aureus;
ATCGACTTCAGAGAGAGGTTTGCACCATTTAGTGTGGGAAATTGTCGATAATAGTATCGA
TGAAGCATTAGCTGGTTATGCAAATCAAATTGAAGTTGTTATTGAAAAAGATAACTGGAT
TAAAGTAACGGATAACGGACGTGGTATCCCAGTTGATATTCAAGAAAAAATGGGACGTCC
AGCTGTCGAAGTTATTTTAACTGTTTTACATGCTGGTGGTAAATTTGGCGGTGGCGGATA
CAAAGTA
>Bacteria;Proteobacteria;Alphaproteobacteria;Rickettsiales;Anaplasmataceae;Anaplasma;phagocytophilum;
TGATACCGATGACGGTTCGGGATTACATCATATGGCATATGAGGTAATAGATAATGCAAT
TGATGAGGCGTTGGCGGGTTTTTGTAACAAAATCGACATCGTAATAGCCGCAGATGGATC
AATTTCTGTAACTGATAATGGTAGAGGTATTCCTATAGATATTCATGAAGAGGAAGGAAT
ATCTGCAGCGGAAGTTATTATGACTCAGCTCCATGCTGGAGGTAAGTTTGATCACAACAG
CTATAAGGTT
>Bacteria;Proteobacteria;Alphaproteobacteria;Rickettsiales;Anaplasmataceae;Neorickettsia;sennetsu;
AGACACAGATGATGGGTCAGGGTTGCATCAAATGGTGTATGAAGTTGTTGATAATTCCGT
AGATGAATCCCTTGCGGGCTATTGTACTGCTATAGAGGTTGTCATTGATGTTGATGGGTC
GATCTCTGTTGAGGACAACGGGCGTGGTATGCCCACAGATATGCATGGAGAAGGTGTGTC
TGCAGCCGAGGTGATTATGACGCAACTGCATGCTGGCGGGAAATTCGATCAGAGCAGCTA
TAAAGTA
>Bacteria;Proteobacteria;Alphaproteobacteria;Rickettsiales;Anaplasmataceae;Ehrlichia;chaffeensis;
TGATACTGATGATGGATCTGGATTACACCACATGGTATATGAGGTTATTGATAATTCTAT
AGATGAAGCGCTTGCTGGATTTTGCAATAAAATAGATATTGTAATTCAAAGTGATGGGTC
TGTTTCTGTTGTGGATAATGGTAGAGGTATACCTGTAGATATGCATGAGGACGAAGGCAT
GTCAGCTGCTGAAGTAATTATGACACAGCTACATGCTGGTGGTAAATTTGACCACAATAG
TTATAAGGTT
>Bacteria;Proteobacteria;Alphaproteobacteria;Rhodobacterales;Rhodobacteraceae;Jannaschia;unclassified;
CGATACCGATGACGGCTCTGGTCTGCACCACATGGTCTATGAGGTCGTCGACAACGGCAT
CGACGAGGCTCTGGCCGGTCACGCGGACGCCGTGACAGTGACGCTGCACGCCGACAGCAG
CGTTTCGGTGAGCGATAATGGACGCGGCATTCCCGTTGGCATCCACGAAGAAGAAGGTGT
CTCCGCCGCTGAAGTCATCATGACCCAGCTTCATGCGGGCGGTAAGTTCGACAGCAACTC
CTACAAGGTC
>Bacteria;Proteobacteria;Gammaproteobacteria;Thiotrichales;Francisellaceae;Francisella;tularensis;
TGATACCGATGATGGTAGCGGCTTACATCATATGGTATTTGAGGTTGTTGATAATGCTAT
CGATGAAGCCTTAGCTGGTTATTGTGATGATATTAAAGTTATTATAAATAAGGATGGCTC
TGTATCTGTATCAGATAATGGTAGAGGTATTCCTACAGATATTCATAAAGAAGAAGGGCG
CTCTGCAGCAGAGGTTATTTTGACAGTATTGCATGCAGGTGGTAAGTTTGATGATAACTC
TTATAAAGTA
>Bacteria;Chlamydiae;Chlamydiia;Chlamydiales;Chlamydiaceae;Chlamydophila;felis;
AGATACTGGAATTACAGGACTTCACCATTTGGTATATGAAGTTGTAGATAACAGTATTGA
CGAAGCCATGGCAGGCTATTGCTCTGAAATCCACGTAAGGATTTTAGAGGACGGGGGTAT
TACCATATCCGACAATGGTCGAGGTATTCCGATACAGGTCCATGAAAAAGAATCCAAAAA
ACAAGGTAGAGATGTTTCTGCCCTGGAAGTTGTTCTTACGGTACTGCATGCTGGAGGAAA
ATTTGATAAAGACAGCTACAAAGTG
>Bacteria;Proteobacteria;Betaproteobacteria;Burkholderiales;Comamonadaceae;Rhodoferax;ferrireducens;
CGACACCTCGGATGGCACCGGCTTGCACCACTTGGTGTTCGAGGTGGTGGACAACTCGAT
TGACGAGTCATTGGCCGGGCACTGTGACGACATTCTGGTCACCATCCACTCCGACAACTC
AGTCAGCGTGGTCGACAACGGGCGCGGTATTCCAACCGGCGTCAAAATGGACGACAAGCA
CGAGCCCAAGCGCAGTGCGGCTGAGATTGCCCTGACCGAATTGCATGCAGGCGGCAAGTT
CAATCAAAACAGCTACAAAGTC
>Bacteria;Proteobacteria;Gammaproteobacteria;Alteromonadales;Alteromonadaceae;Saccharophagus;degradans;
CGATACCGACGACGGTACTGGCTTGCACCACATGGTGTTTGAGATTGTAGATAACTCCAT
CGACGAAGCTTTGGCTGGCCACTGTAACGAGATTAAAGTTGTAATTCACCCTAATGAATC
GGTAACCGTGTCGGACAACGGCCGTGGTATTCCTACCGAAATGCACGAAGAGGGTGTGTC
TGCAGCAGAAGTAATTATGACTGTACTGCACGCAGGCGGTAAGTTTGATGACAATACCTA
CAAGGTT
>Bacteria;Proteobacteria;Alphaproteobacteria;Rhizobiales;Bradyrhizobiaceae;Rhodopseudomonas;palustris;
CGACACCGATGACGGCTCCGGCCTGCACCACATGGTCTATGAGGTGGTCGACAACGCCAT
CGACGAGGCGCTGGCCGGCCACGCCACCGCGGTCGAGGTGGTGCTGAACGCCGACGGCTC
GGTGACGGTGCGCGACGACGGCCGCGGCATCCCGGTCGGCATCCACAAGGGCGAAGGCAT
TTCGGCGGCCGAGGTCATCATGACCCAGCTGCACGCCGGCGGAAAATTCGATCAGAATTC
CTACAAGGTC
>Bacteria;Firmicutes;Bacilli;Lactobacillales;Lactobacillaceae;Lactobacillus;salivarius;
TTCAACAAGTTCTCAAGGGCTACATCATTTAGTATGGGAAATTATTGATAATGGTATCGA
TGAAGCTTTAGCAGGATTTGCTGATGAAATTAATGTAACAGTTGAAGAAGACAATAGCAT
TACTGTAAAAGATAATGGTCGTGGTATTCCTGTTGATATTCAAAAGAAAACAGGTCGTCC
TGCATTAGAAACAGTTTTTACGGTCTTACATGCCGGTGGTAAATTTGGCGGTGGAGGCTA
TAAAGTT
>Bacteria;Proteobacteria;Alphaproteobacteria;Rickettsiales;Rickettsiaceae;Rickettsia;bellii;
TGATGTTGGTGACGGATCTGGTTTACATCACATGATTTATGAGGTGGTCGATAATGCTAT
CGATGAGGCATTAGCCGGTTATTGTGATTTAGTAAGAGTCGTTTTAAATAAAAACGGCTC
GGTAACCGTATCTGATAACGGGCGAGGTATACCTGTTGAGATTCATGAGGAAGAGGGTAT
ATCGGCAGCTGAAGTAATTATGACGCAGCTACATGCCGGTGGTAAGTTCGATCAGAATTC
TTATAAGGTT
>Bacteria;Proteobacteria;Gammaproteobacteria;Enterobacteriales;Enterobacteriaceae;Escherichia;coli;
CGACACGGATGACGGCACCGGTCTGCACCACATGGTATTCGAGGTGGTAGATAACGCTAT
CGACGAAGCGCTCGCGGGTCACTGTAAAGAAATTATCGTCACCATTCACGCCGATAACTC
TGTCTCCGTACAGGATGATGGGCGCGGCATTCCGACCGGTATTCACCCGGAAGAGGGCGT
ATCGGCGGCGGAAGTGATCATGACCGTTCTGCACGCAGGCGGTAAATTTGACGATAACTC
CTATAAAGTG
>Bacteria;Proteobacteria;Betaproteobacteria;Methylophilales;Methylophilaceae;Methylobacillus;flagellatus;
CGATACATCCGATGGCAGCGGTTTACACCATATGGTGTTCGAGGTGCTGGATAACGCAAT
TGATGAAGCCCTGGCAGGTCACTGTGATGACATCAAGGTCACTATCCATCCTGATAATTC
CATCAGTGTTTCCGATAATGGGCGCGGCATTCCAACCGACATCAAGGAAGACGACAAGCA
CGAACCCAAGCGTTCTGCCGCTGAAATCGTGATGACTGAACTGCATGCCGGGGGCAAGTT
TGACCAGAATTCCTACAAGGTT
>Bacteria;Proteobacteria;Betaproteobacteria;Burkholderiales;Comamonadaceae;Polaromonas;unclassified;
CGACACTTCAGACGGCACCGGCTTGCACCACCTGGTGTTCGAGGTGGTCGACAACTCGAT
TGACGAAGCACTGGCCGGCCACTGCGACGACATCGTCGTCACCATCCACACCGACAACTC
CATCAGCGTGACCGACAACGGCCGCGGCATTCCGACCGGCATCAAGATGGACGATAAGCA
TGAGCCCAAACGCTCGGCCGCCGAGATTGCCCTGACCGAGCTGCATGCCGGCGGCAAGTT
CAACCAGAACAGCTACAAGGTC
>Bacteria;Proteobacteria;Betaproteobacteria;Burkholderiales;Burkholderiaceae;Burkholderia;xenovorans;
GGATACATCGGACGGGACCGGTCTGCATCACCTCGTATTTGAAGTGCTGGACAACTCCAT
CGACGAAGCGTTGGCGGGGCATTGCAACGACATCCAGGTGATCATTCACGCGGACAACTC
CATTTCCATCACCGACAACGGCCGCGGCGTGCCGACCGGCCTGAAGATGGACGACAAGCA
CGATCCGAAGCGCAGCGCCGCTGAAATCGTGATGACCGAGTTGCACGCCGGCGGCAAGTT
CGACCAGAACAGCTACAAGGTG
>Bacteria;Proteobacteria;Alphaproteobacteria;Rhizobiales;Bradyrhizobiaceae;Rhodopseudomonas;palustris;
CGACACCGACGACGGGTCCGGCCTGCACCACATGGTGTACGAAGTCGTCGACAACGCCAT
TGACGAGGCGCTGGCCGGCCACGCCACCGCGGTTGAAGTGGTGCTGAACGCCGACGGCTC
AGTGACGGTGCGCGACGACGGTCGCGGCATTCCGGTCGACATCCACAAGGGCGAAGGCAT
TTCCGCGGCCGAGGTCATCATGACCCAGCTGCACGCCGGCGGAAAATTCGACCAGAACTC
CTACAAGGTG
>Bacteria;Proteobacteria;Gammaproteobacteria;Oceanospirillales;Halomonadaceae;Chromohalobacter;salexigens;
CGATACCGATGACGGCACGGGCCTGCATCACATGGTCTTCGAACTGGTGGACAACTCCAT
CGACGAAGCGCTCGCGGGGCATTGCAGCGAAATTCGCGTGGTGATCCATCCCGATGAGTC
CATCACCGTCAGTGACAACGGGCGCGGTATCCCCACCGATATTCACTCGGAAGAGGGCGT
TTCGGCAGCAGAGGTCATCATGACGGTGCTGCACGCCGGCGGCAAGTTCGACGACAACTC
CTACAAGGTC
>Bacteria;Proteobacteria;Alphaproteobacteria;Rhizobiales;Bradyrhizobiaceae;Nitrobacter;hamburgensis;
GGACACCGATGACGGATCCGGCCTGCATCACATGGTGTATGAAGTCGTCGACAACGCCAT
CGACGAAGCCCTGGCGGGACACGCCACCCGCGTCGAGGTGATCCTCAACGCCGACAATTC
GGTCACGGTGCGCGACGACGGCCGCGGCATTCCCGTCGACATTCACAAGGGCGAAGGCAT
CTCCGCGGCCGAGGTCATCATGACCCAGCTCCATGCCGGCGGTAAGTTCGACCAGAACTC
CTACAAGGTC
>Bacteria;Proteobacteria;Gammaproteobacteria;Pseudomonadales;Moraxellaceae;Psychrobacter;cryohalolentis;
TGATACCGATGATGGTACTGGCTTGCATCATATGGTCTTTGAGGTGGTGGATAACTCTAT
CGATGAAGCGCTTGCTGGTCATTGTGATCAAATTGATATCATTATCCACGAAGATGAATC
TGTCAGCGTGATGGATAATGGTCGCGGTGTCCCTGTTGACATTCATCCAGAAGAAGGTGT
GTCTGCCGCACAGGTTATTATGACGGTACTGCATGCTGGTGGTAAGTTTGATGATAATAG
CTATAAAGTC
>Bacteria;Proteobacteria;Betaproteobacteria;Burkholderiales;Burkholderiaceae;Cupriavidus;metallidurans;
CGATACGTCCGACGGCACCGGCTTGCACCACCTCGTGTTCGAGGTACTCGACAACTCGAT
CGACGAAGCCCTGGCCGGTTATTGCACCGAGATCCAGGTCACGATCCACAGCGACAACTC
GATCTCGATCGTCGACAACGGCCGCGGCATTCCGCCGGCCGTGAAGTTCGACGACAAGCA
CGAGCCGAAGCGCAGCGCGGCGGAAATCGCCATGACCGAACTGCACGCCGGCGGCAAGTT
CAACCAGAACAGCTACAAGGTT
>Bacteria;Proteobacteria;Gammaproteobacteria;unclassified;unclassified;Baumannia;cicadellinicola;
TGATACAGATGATGGTACTGGTCTACATCATATGGTATTTGAAGTAGTTGATAATGCTAT
TGACGAAGCTCTTGCTGGATATTGCCAAGAAATATTAGTTACTATTCATGAAGACAATTC
TATTTCTGTTCAAGATAATGGACGGGGTATTCCTACAGATATTCACATAGAGGAGAGAAG
ATCTGCAGCGGAAGTAATTATGACGGTATTACATGCTGGTGGTAAATTTGATGATAACTC
TTATAAAGTA
>Bacteria;Acidobacteria;Acidobacteriia;Acidobacteriales;Acidobacteriaceae;Koribacter;Koribacter;
ATCGACCGGCGAGATGGGCTTGCATCATCTCGTTTACGAAGTGGTTGACAATTCGGTAGA
TGAAGCGCTGGCGGGTCACGCCGACCGAATCGACGTCACCATCCATATCGACAACTCGAT
CACCGTTATCGACAACGGCCGCGGCATTCCCACCGGCGACATGGACATTGACGGCGAGAT
GATTCCGGCGGCACAGGTTGTGATGACCGTGCTCCACGCCGGCGGAAAGTTCGATAGCTC
GAACTACAAAGTG
>Bacteria;Proteobacteria;Deltaproteobacteria;Desulfovibrionales;Desulfovibrionaceae;Lawsonia;intracellularis;
AAGTACTGATACACGTGGACTTCATCACCTTGTTTATGAAGTTATAGATAACTCAATAGA
TGAGGCTATGGCTGGTTTTTGTACTCGGATTGATGTTGTTCTTCATCTTGATAATAGTAT
AACTGTTAGAGACAATGGTCGTGGTATCCCTGTAGATATACATCCTAAAGAAGGTGTTCC
TGCTGTCCAAGTTGTTATGACAAAACTCCATGCTGGAGGAAAATTTGATAATGACACTTA
TAAAGTT
>Bacteria;Firmicutes;Bacilli;Lactobacillales;Streptococcaceae;Streptococcus;pyogenes;
CTCGACAGCTAAAGAGGGTTTGCATCATTTAGTCTGGGAAATTGTTGACAACTCAATTGA
CGAAGCATTAGCAGGTTTTGCCTCTCATATTAAAGTCTTTATTGAAGCAGATAATTCCAT
TACAGTAGTAGATGATGGCCGTGGAATTCCAGTTGACATCCAAGCCAAGACAGGACGTCC
CGCCGTCGAAACAGTTTTTACAGTCTTACACGCAGGTGGTAAATTTGGCGGAGGCGGCTA
TAAGGTT
>Bacteria;Firmicutes;Bacilli;Lactobacillales;Streptococcaceae;Streptococcus;pyogenes;
GACAGCTAAAGCAGGGTTTGCATCCATTTCAGTCTGGGAAATTGTTGACAACTCAATTGA
CGAAGCATTAGCAGGTTTTGCCTCTCATATTAAAGTCTTTATTGAAGCAGATAATTCCAT
TACAGTAGTAGATGATGGCCGTGGAATTCCAGTTGACATCCAAGCCAAGACAGGACGTCC
CGCCGTCGAAACAGTTTTTACAGTCTTACACGCAGGTGGTAAATTTGGCGGAGGCGGCTA
TAAGGTT
>Bacteria;Firmicutes;Bacilli;Lactobacillales;Streptococcaceae;Streptococcus;pyogenes;
CTCGACAGCTAAAGAGGGTTTGCATCATTTAGTCTGGGAAATTGTTGACAACTCAATTGA
CGAAGCATTAGCAGGTTTTGCCTCTCATATTAAAGTCTTTATTGAAGCAGATAATTCCAT
TACAGTAGTAGATGATGGCCGTGGAATTCCAGTTGACATCCAAGCCAAGACAGGACGTCC
CGCCGTTGAAACAGTTTTTACAGTCTTACACGCAGGTGGTAAATTTGGCGGAGGCGGCTA
TAAGGTT
>Bacteria;Proteobacteria;Gammaproteobacteria;Pseudomonadales;Pseudomonadaceae;Pseudomonas;entomophila;
CGACACCGATGACGGCAGCGGCCTGCACCACATGGTGTTCGAGGTGGTCGACAACTCGAT
CGACGAAGCCCTGGCCGGGCACTGCGATGACATCACCGTCATCATTCACACCGACGAATC
CATCAGCGTCCGTGACAACGGTCGTGGCATTCCGGTCGACGTGCATAAAGAAGAAGGCGT
ATCCGCAGCCGAGGTCATCATGACCGTGCTGCACGCCGGCGGTAAGTTCGACGACAACTC
CTACAAGGTT
>Bacteria;Proteobacteria;Alphaproteobacteria;Rhodobacterales;Rhodobacteraceae;Ruegeria;unclassified;
CGACACCGATGACGGCTCCGGTCTGCACCACATGGTTTACGAAGTCGTCGACAACGGCAT
CGACGAGGCGCTGGCCGGCCATGCGGACCGGGTGACGGTCACGATCCACGCCGACTCCAG
CGTCTCCGTGAGTGATAATGGTCGTGGTATCCCGGTTGATATCCACGCCGAGGAAGGCGT
CTCCGCAGCAGAAGTCATCATGACCCAGCTGCACGCGGGCGGTAAGTTCGACAGCAATTC
CTACAAGGTC
>Bacteria;Proteobacteria;Alphaproteobacteria;Sphingomonadales;Sphingomonadaceae;Sphingopyxis;alaskensis;
CGACACCGACGACGGGTCGGGGCTGCATCATATGGTGTTCGAGGTCAGCGACAATGCGAT
CGACGAGGCGCTTGCCGGTCATTGCGACCTCATACTCATCACATTGAACAGCGACGGGTC
GGTCAGCGTCGAGGATAATGGCCGCGGCATCCCCACCGACATCCACGCCGAAGAGGGCGT
GTCGGCCGCCGAAGTCATCATGACCCAGCTCCACGCGGGCGGGAAGTTCGAGAATACCAG
CGACGACAATGCCTACAAGGTG
>Bacteria;Firmicutes;Bacilli;Lactobacillales;Lactobacillaceae;Lactobacillus;delbrueckii;
CTCAACCAGCTCCCAGGGCTTGCACCACCTGGTCTGGGAAATCATCGACAACGGGATCGA
CGAAGCCCTGGCAGGTTTCGCGACCAAGATCGAAGTCACCGTCAACGAAGACAACAGCGT
GACTGTCCAAGACGACGGGCGGGGGATCCCGGTCGACATCGAAAAGAAGACCGGCCGGCC
AGCCGTTGAAACTGTTTATACGGTTCTGCACGCCGGTGGTAAGTTTGGCGGTGGCGGATA
CAAGGTT
>Bacteria;Proteobacteria;Betaproteobacteria;Burkholderiales;Burkholderiaceae;Burkholderia;cenocepacia;
CGACACGTCGGACGGCACCGGTCTGCACCACCTCGTGTTCGAGGTGCTCGACAACTCGAT
CGACGAAGCGTTGGCCGGGTACTGCAACGACATCCACGTGACGATTCACGCCGACAACTC
GATTTCTGTGACCGACAACGGCCGCGGGATTCCGACCGACGTGAAGATGAACGACAAGCA
CGAGCCGAAGCGCAGCGCCGCCGAGATCGTGATGACCGAGCTGCACGCCGGCGGCAAGTT
CGACCAGAACAGCTACAAGGTG
>Bacteria;Proteobacteria;Epsilonproteobacteria;Campylobacterales;Helicobacteraceae;Helicobacter;pylori;
CGATACCAATATAGGCGGGTTGCACCACATGGTGTATGAAGTCGTGGATAACGCTGTAGA
TGAGAGCATGGCGGGTTTTTGTGATACAATTAATATCACTTTGACTAGTGAGGGGTCATG
CATTGTAGAAGATAACGGGCGAGGCATTCCTGTAGATATCCACCCCACGGAAAAAATCCC
CGCTTGCACCGTGGTTTTAACGATTTTGCATGCGGGGGGCAAGTTTGATAATGATACTTA
TAAAGTT
>Bacteria;Proteobacteria;Deltaproteobacteria;Myxococcales;Myxococcaceae;Myxococcus;xanthus;
CGACACGATGGCCTACGGGCTCCACAAGCTCGTGTACGAGGTCGTCGACAACGCGGTGGA
CGAGTCGCTGGCCGGGCACTGCACCGACATCGAGGTCGTCATCCACGTGGATGGCTCCCT
GAGCGTGCAGGACAACGGGCGCGGCATCCCCGTGGGCCCGCACCCCAAGTTCCCCGGCAA
GGACACCCTGGAGGTCGTCCTCACGGAGCTGCACGCCGGCAGCAAGTTCGGCAACGGCGC
GTACAAGGTC
>Bacteria;Actinobacteria;Actinobacteria;Actinomycetales;Mycobacteriaceae;Mycobacterium;unclassified;
CTCAACGGGCGAACGCGGTCTCCACCACCTGGTCTGGGAAGTCGTCGACAACGCCGTCGA
CGAGGCGATGGCCGGTTTCGCCACCAAGGTCGAGGTGCGGATCCTCGAGAACGGCGGCGT
CCAGGTCACCGACGACGGTCGTGGCATCCCGGTCGCCATGCACTCCACCGGCATCCCCAC
CGTCGACGTCGTGATGACCGTCCTGCACGCCGGCGGCAAGTTCGAAGAGGGCGCCTACCA
GGTG
>Bacteria;Actinobacteria;Actinobacteria;Rubrobacterales;Rubrobacteraceae;Rubrobacter;xylanophilus;
CTCCACCGGGCCGCGGGGGCTGCACCACCTCGTATGGGAGATCGTGGACAACTCCATAGA
CGAGGCCCTCGCCGGGTACTGCACGGAGATAAGCGTCACCGTGCACCCGGACAACTCCGT
GACCGTCTCCGACGACGGGCGCGGCATGCCGGTGGGGGTCATGGAGAAGTACGGCAAGTC
CGCCGCCGAGGTCATCATGACCACGCTGCACGCCGGCGGCAAGTTCGACGGCCAGACCTA
CAAGGTC
>Bacteria;Proteobacteria;Gammaproteobacteria;Enterobacteriales;Enterobacteriaceae;Yersinia;pestis;
AGATACTGATGATGGTACCGGTCTGCACCACATGGTATTCGAGGTTGTGGACAACGCTAT
TGACGAAGCCCTCGCGGGTCATTGTAAAGAAATTCTGGTAACCATCCACGCGGATAACTC
CGTTTCTGTACAGGATGATGGCCGTGGTATCCCAACCGGTATGCACGATGAGGAAGGGGT
ATCTGCAGCAGAGGTCATCATGACCGTGTTGCATGCTGGCGGTAAATTTGACGATAACTC
CTATAAAGTT
>Bacteria;Proteobacteria;Gammaproteobacteria;Enterobacteriales;Enterobacteriaceae;Yersinia;pestis;
AGATACTGATGATGGTACCGGTCTGCACCACATGGTATTCGAGGTTGTGGACAACGCTAT
TGACGAAGCCCTCGCGGGTCATTGTAAAGAAATTCTGGTAACCATCCACGCGGATAACTC
CGTTTCTGTACAGGATGATGGCCGTGGTATCCCAACCGGTATGCACGATGAGGAAGGGGT
ATCTGCAGCAGAGGTCATCATGACCGTGTTGCATGCTGGCGGTAAATTTGACGATAACTC
CTATAAAGTT
>Bacteria;Proteobacteria;Gammaproteobacteria;Alteromonadales;Pseudoalteromonadaceae;Pseudoalteromonas;atlantica;
TGATACTGACGATGGTACAGGCTTACATCACATGGTATTTGAGGTTGTAGATAACTCTAT
TGATGAAGCACTTGCCGGTCACTGTACTAACATCAATGTGAAAATTCATACTGATGGTTC
CGTGTCAGTTAAAGATGATGGACGCGGCATACCAACTGAAATTCATGAAGAAGAGGGCGT
TTCCGCAGCCGAAGTTATTATGACCGTTCTTCATGCCGGTGGTAAATTTGATGATAACTC
CTATAAGGTT
>Bacteria;Proteobacteria;Epsilonproteobacteria;Campylobacterales;Helicobacteraceae;Helicobacter;acinonychis;
CGATACCAATGTGGGTGGGTTGCACCACATGGTTTATGAAGTCGTGGATAACGCTGTAGA
TGAAAGCATGGCGGGTTTTTGCGATGCTATCAATATCACTTTGACCGATGAAGGCTCATG
CATTGTAGAAGATAATGGGCGAGGCATTCCTGTGGGTATTCACCCCACGGAAAAAATCCC
CGCTTGCACCGTAGTTTTAACGATGTTGCATGCCGGTGGGAAGTTTGATAATGATACTTA
TAAGGTT
>Bacteria;Proteobacteria;Gammaproteobacteria;Thiotrichales;Francisellaceae;Francisella;tularensis;
TGATACCGATGATGGTAGCGGCTTACATCATATGGTATTTGAGGTTGTTGATAATGCTAT
CGATGAAGCCTTAGCTGGTTATTGTGATGATATTAAAGTTATTATAAATAAGGATGGCTC
TGTATCTGTATCAGATAATGGTAGAGGTATTCCTACAGATATTCATAAAGAAGAAGGGCG
CTCTGCAGCAGAGGTTATTTTGACAGTATTGCATGCAGGTGGTAAGTTTGATGATAACTC
TTATAAAGTA
>Bacteria;Proteobacteria;Gammaproteobacteria;Enterobacteriales;Enterobacteriaceae;Escherichia;coli;
CGACACGGATGACGGCACCGGTCTGCACCACATGGTATTCGAGGTGGTAGATAACGCTAT
CGACGAAGCGCTCGCGGGTCACTGTAAAGAAATTATCGTCACCATTCACGCCGATAACTC
TGTCTCCGTACAGGATGATGGGCGCGGCATTCCGACCGGTATTCACCCGGAAGAGGGCGT
ATCGGCGGCGGAAGTGATCATGACCGTTCTGCACGCAGGCGGTAAATTTGACGATAACTC
CTATAAAGTG
>Bacteria;Proteobacteria;Alphaproteobacteria;Rhizobiales;Phyllobacteriaceae;Chelativorans;unclassified;
CGACACTGATGACGGCTCTGGCCTGCATCATATGGTCTATGAGGTGGTGGATAACGCCAT
TGACGAGGCGCTGGCGGGTTATGCTTCCCTCGTCACCGTGTCGCTTAATCCCGACGGTTC
CTGCACCGTGACCGACAATGGCCGCGGTATTCCGACGGATATTCACGCAGGCGAGGGCGT
TTCCGCGGCCGAGGTCATCATGACCCAGCTGCATGCCGGCGGCAAGTTTGACCAGAATTC
CTATAAGGTT
>Bacteria;Bacteroidetes;Cytophagia;Cytophagales;Cytophagaceae;Cytophaga;hutchinsonii;
CGATATCGGCATCAAAGGTTTACACCATTTGGTTTGGGAAGTTGTCGATAACTCTATTGA
TGAAGCGCTCGCGGGTCATTGCACCGATATTACGGTAGAAATAAATGAAAATAATTCCAT
CACGGTAACAGACAACGGTCGTGGTATTCCTACAGGTGTGATTGCTAAATATGGCAAATC
GGCACTTGAAGTTGTATTAACCGTATTACACGCCGGGGGTAAATTTGATAAAGATTCCTA
TAAAGTT
>Bacteria;Proteobacteria;Gammaproteobacteria;Enterobacteriales;Enterobacteriaceae;Shigella;flexneri;
CGACACGGATGACGGCACCGGTCTGCACCACATGGTATTCGAGGTGGTAGATAACGCTAT
CGACGAAGCGCTCGCGGGTCACTGTAAAGAAATTATCGTCACCATTCACGCCGATAACTC
TGTCTCTGTACAGGATGACGGGCGCGGCATTCCGACCGGTATTCACCCGGAAGAGGGCGT
ATCGGCGGCGGAAGTGATCATGACCGTTCTGCACGCAGGCGGTAAATTTGACGATAACTC
CTATAAAGTG
>Bacteria;Proteobacteria;Gammaproteobacteria;Oceanospirillales;Alcanivoracaceae;Alcanivorax;borkumensis;
TGATACGGATGATGGCACAGGCCTGCACCACATGGTGTTTGAGGTCGTAGATAACTCCAT
CGATGAAGCTCTCGCCGGGTTTTGCTCTGAAATCAAAGTGGTTATCCATCCCGATGAGTC
CATGTCTATCCAAGATAATGGTCGTGGCATTCCTACCGAAATGCACGAGGAAGAAGGTGT
TAGTGCAGCAGAAGTGATCATGACGGTGCTGCACGCTGGTGGTAAATTCGACGATAACAC
CTACAAGGTG
>Bacteria;Firmicutes;Clostridia;Clostridiales;Clostridiaceae;Clostridium;perfringens;
TAGTACTAGTTCAAGAGGTCTTCATCATTTAGTTTACGAAATTGTTGATAACAGTATTGA
TGAAGCATTAGCTGGATACTGTAAAAATATAAAAGTATACATACACAAGGATAATTCAGT
TACTGTAGTTGATGACGGAAGAGGTATGCCAGTAGGAATTCATCCAAAGATGGGAAAACC
AACTGTAGAAGTTATAATGACAGTTCTACATGCTGGAGGTAAATTCGGAGGCGGCGGATA
CAAAGTA
>Bacteria;Actinobacteria;Actinobacteria;Actinomycetales;Nocardiaceae;Rhodococcus;jostii;
TTCCACCGGTGAACGCGGTCTTCACCACTTGATCTGGGAAGTCGTCGACAACTCCGTCGA
CGAGGCCATGGCCGGCCACGCCACCAAGGTCGAGATCACCCTGCTCGAAGACGGTGGCGT
CCGGGTCGTCGACGACGGTCGAGGCATCCCCGTCGGGATGCACGCCTCCGGTGTCCCCAC
CGTCGAGGTCGTCCTCACCCAGCTCCACGCCGGCGGCAAGTTCGACTCCGACTCCTACGC
CGTG
>Bacteria;Actinobacteria;Actinobacteria;Actinomycetales;Frankiaceae;Frankia;alni;
CTCCACCGGGGAGCGCGGTCTGCACCATCTCGTCTACGAGGTGGTCGACAACGCGGTGGA
CGAGGCGCTGGCCGGCTACTGCGACACGATCACGGTGAGCCTGCTCGCCGACGGTGCGGT
CCGCGTCGTCGACAACGGTCGTGGCATCCCCGTGGGCATGCATCCCACCGAGAAGCGGCC
CGCGGTCGAGGTCGTGCTGACGACGCTGCACGCGGGCGGGAAGTTCGACGGCAAATCCTA
CGCGGTC
>Bacteria;Proteobacteria;Gammaproteobacteria;Pasteurellales;Pasteurellaceae;Histophilus;somni;
TGATACTGATGACGGTACAGGCTTACACCATATGGTTTTTGAAGTTGTAGATAATGCAAT
TGATGAAGCTTTAGCAGGTTATTGTAAAGATATTATTGTTACTATTCATGCAGATAACTC
TGTCTCTGTGCAAGATGATGGACGTGGTATTCCTGTTGATATTCATCCTGAAGAAGGTGT
TTCAGCAGCACAGGTTATTATGACAGTATTGCATGCTGGTGGAAAATTTGATGATAACTC
CTACAAAGTT
>Bacteria;Cyanobacteria;Cyanobacteria;Chroococcales;unclassified;Synechococcus;unclassified;
CACCACTGGTCCCCGTGGGCTCCACCACCTGGTGTACGAGGTGGTGGACAATGCCGTGGA
TGAGGCCCTAGCAGGGCATTGCAACGAAATCACGGTTGTTCTCGGGGAAGACGGCTCAGC
GTTTGTGAGTGACAACGGCCGCGGAATCCCAACGGACGTTCACCCCCGCACGGGCAAAAG
CGCTCTGGAAACCGTGCTCACGGTGTTGCATGCCGGCGGCAAGTTTGGAGCCGGTGGCTA
CAAGGTT
>Bacteria;Proteobacteria;Gammaproteobacteria;Alteromonadales;Shewanellaceae;Shewanella;unclassified;
TGACACCGACGACGGTACGGGTCTACATCATATGGTGTTCGAAGTAGTCGATAACTCTAT
CGATGAAGCCTTAGCCGGCCATTGTACTGATATCACTATTACTATCCATGTGGATGGTTC
GGTCTCCGTTCGCGACGACGGCCGTGGTATTCCTGTGGCGATTCACCCGGAAGAAGGCGT
GTCTGCCGCCGAGGTGATCATGACGGTACTGCACGCGGGCGGTAAGTTCGACGATAACTC
TTATAAAGTG
>Bacteria;Proteobacteria;Gammaproteobacteria;Alteromonadales;Shewanellaceae;Shewanella;unclassified;
TGACACCGACGACGGTACGGGTCTACATCATATGGTGTTCGAAGTAGTCGATAACTCTAT
CGATGAAGCCTTAGCCGGCCATTGTACTGATATCACTATTACTATCCATGTGGATGGTTC
GGTCTCCGTTCGCGACGACGGCCGTGGTATTCCTGTGGCGATTCACCCGGAAGAAGGCGT
GTCTGCCGCCGAGGTGATCATGACGGTACTGCACGCGGGCGGTAAGTTCGACGATAACTC
TTATAAAGTG
>Bacteria;Proteobacteria;Gammaproteobacteria;Chromatiales;Ectothiorhodospiraceae;Alkalilimnicola;ehrlichii;
TGACACCGATGACGGCACCGGACTGCACCATATGGTGTTCGAGGTGGTGGACAACTCTGT
GGACGAGGCCCTGGCGGGCTACTGCAGCGAGATCCAGGTGACCATCCATGGCGATAACTC
CGTCACCGTTGCCGACAACGGTCGGGGTATCCCGGTGGACATCCACACCGAGGAAGGTTG
TTCCGCCGCCGAGGTCATCATGACCGTCCTGCATGCCGGCGGTAAGTTTGACGACAACAG
CTACAAGGTC
>Bacteria;Proteobacteria;Alphaproteobacteria;Rhodospirillales;Acetobacteraceae;Granulibacter;bethesdensis;
CGACACTGATGATGGCTCCGGCCTGCATCACATGGCGTTTGAAATTATCGATAATGCGGT
GGATGAGGCTCAGGCCGGGTTCGCGAGCGAAGTCACCCTGACCCTGAATGGGGATGGCAG
TGTGACCGTGACCGATGACGGACGCGGCATCCCTACGGATATTCACGCCGAGGAAGGCAT
TTCCGCGGCGGAGGTCGTGCTGACCCGCTTGCATGCGGGCGGCAAGTTCAACCAGAATTC
CTACAAGGTC
>Bacteria;Proteobacteria;Betaproteobacteria;Nitrosomonadales;Nitrosomonadaceae;Nitrosomonas;eutropha;
TGATACCAGTGATGGCACCGGGCTGCATCATATGGTGTTCGAGGTTGTCGATAATGCCAT
CGACGAGGCCTTGGCAGGCTACTGTGATGAAATTTCCGTAATTATCCATGCTGATAACTC
CATCAGTGTTCAGGACAATGGTCGCGGGATTCCTACTGATATCAAGCAGGATGATGAGCA
GAAACGTTCTGCTGCTGAAATTGTCATGACGGAGCTGCATGCGGGCGGCAAGTTTGATGA
CAATTCCTACAAGGTA
>Bacteria;Firmicutes;Clostridia;Clostridiales;Syntrophomonadaceae;Syntrophomonas;wolfei;
TTCAACCGGGCCTAAAGGTTTACATCACCTGGTTTTTGAAATAGTGGACAATAGTATAGA
CGAAGCCGTAGCCGGATTCTGTAAAAAGATAGAAGTAACTATTAATCAGGACAATAGTAT
TACGGTTTGTGATGATGGTCGCGGTATTCCGGTGGACATTCACCCTGCTATGGGAATTCC
CGCGCTGCAAGTTATTTTAACTACCCTTCATTCCGGGGGAAAGTTCGGCGGTAGCGGTTA
TAATATT
>Bacteria;Proteobacteria;Alphaproteobacteria;Rhodobacterales;Hyphomonadaceae;Maricaulis;maris;
TGATACCGATGACGGTTCGGGTCTCCATCACATGGTCTATGAGGTCGTCGACAACGCGAT
CGACGAAGCCCTTGCCGGCCATTGTTCGGAAGTCCTGGTGACGCTCCATGCCGACGGTTC
TGCCTCGGTGCGTGATGATGGCCGGGGCATCCCGACTGACATCCACCAGGAAGAAGGCGT
CTCGGCGGCCCAGGTCATCATGACCCAGCTCCATGCCGGCGGTAAGTTCGACCAGAATTC
CTACAAGGTC
>Bacteria;Proteobacteria;Alphaproteobacteria;Rhodobacterales;Hyphomonadaceae;Hyphomonas;neptunium;
CGACACCGATGACGGCTCCGGCCTCCACCACATGATCTACGAGGTCGTCGACAACTCCAT
CGACGAAGCCCTCGCCGGCCATGCCGACCATGTGACGGTCACCCTCTTCCCCGATGGCTC
GGCCGAAGTCACCGACAATGGCCGCGGCATCCCTGTCGGCCTCCACCCCTCCGAAGGCGT
CTCGGCGGCCGAGGTCATCATGACCCAGCTGCACGCCGGCGGTAAGTTCGACCAGAACTC
CTACAAGGTC
>Bacteria;Proteobacteria;Gammaproteobacteria;Thiotrichales;Francisellaceae;Francisella;tularensis;
TGATACCGATGATGGTAGCGGCTTACATCATATGGTATTTGAGGTTGTTGATAATGCTAT
CGATGAAGCCTTAGCTGGTTATTGTGATGATATTAAAGTTATTATAAATAAGGATGGCTC
TGTATCTGTATCAGATAATGGTAGAGGTATTCCTACAGATATTCATAAAGAAGAAGGGCG
CTCTGCAGCAGAGGTTATTTTGACAGTATTGCATGCAGGTGGTAAGTTTGATGATAACTC
TTATAAAGTA
>Bacteria;Proteobacteria;Betaproteobacteria;Burkholderiales;Burkholderiaceae;Burkholderia;cepacia;
CGACACGTCGGATGGCACCGGTCTGCACCACCTCGTGTTCGAGGTGCTCGACAACTCGAT
CGACGAAGCGCTGGCCGGGTACTGCAACGACATCCACGTGACGATTCACGCCGACAACTC
GATTTCGGTGACCGACAACGGCCGCGGGATTCCGACCGACGTGAAGATGAACGACAAGCA
CGAGCCGAAGCGCAGCGCCGCCGAGATCGTGATGACCGAGCTGCACGCCGGCGGCAAGTT
CGACCAGAACAGCTACAAGGTG
>Bacteria;Firmicutes;Bacilli;Lactobacillales;Enterococcaceae;Enterococcus;faecium;
TTCGACTAGTTCTGAGGGTCTGCATCACCTTGTTTGGGAAATTGTCGATAATTCGATCGA
TGAAGTATTAGCAGGTTTTGCAACGAAAATCCATGTGATTATTGAAAAAGACAACAGTAT
CACCGTTATTGACGACGGTCGGGGGATACCTGTAGATATCCAGGCAAAAACTGGACGTCC
TGCAGTTGAAACGGTCTTTACTGTTTTACATGCTGGAGGAAAATTCGGCGGTGGTGGGTA
CAAAGTT
>Bacteria;Proteobacteria;Gammaproteobacteria;Xanthomonadales;Xanthomonadaceae;Xylella;fastidiosa;
AGATGTCCATGACGGTACAGGTTTGCACCACATGGTGTTTGAAGTTGTCGATAACTCGGT
GGATGAGGCATTAGCTGGTCATGCCGACAGCATTCTTGTCAAGATCCATGTTGATGGGTC
TGTCTCTGTTTCGGATAACGGTCGAGGTATCCCAGTAGATATTCATAAAGAAGAGGGTGT
TTCTGCCGCTGAAGTGATCCTGACAGTTTTACATGCTGGTGGTAAGTTCGACGATAACAG
CTATAAGGTT
>Bacteria;Proteobacteria;Alphaproteobacteria;unclassified;unclassified;unclassified;unclassified;
CGACACCGACGACGGGTCGGGCCTGCACCGCATGATCTACGAAGCGGTGGACAATGCCGT
CGACGAGATCATGAACGGTTTTGGCGACCGCTGCGACGTGGTGCTGAACGCCGACGGCTC
GGTGCTGGTCACCGATAACGGCCGCGGCATCCCGGTGGACATCCACCCGGAAGAGGGCAT
CTCGGCGGCCGAGGTGGCGCTGACCAAGCTGCATGCGGGCGGCAAGTTCGAGCAGAACTC
CAACCGCATC
>Bacteria;Fusobacteria;Fusobacteriia;Fusobacteriales;Fusobacteriaceae;Fusobacterium;nucleatum;
AACAACATCAGAAAGAGGATTACACCATTTGGTATGGGAAATAGTAGATAACTCTGTTGA
TGAGGCTTTGGCTGGATATTGTGATAAGATAGAAGTAAAAATTCTTCCAGAGAATATTAT
TGAAGTTGTTGATAATGGAAGAGGAATTCCTACTGATATACATCCTAAATATGGAAAATC
TGCATTAGAAATAGTTTTAACAGTTTTACATGCTGGTGGAAAATTTGAAAATGATAACTA
TAAAGTT
>Bacteria;Proteobacteria;Alphaproteobacteria;Rickettsiales;Rickettsiaceae;Rickettsia;sibirica;
GGATGTTGGAGACGGGTCGGGTCTACATCATATGATTTATGAAGTAGTCGACAACGCTAT
CGATGAGTCGCTTGCTGGTTATTGCGATCTAGTACGAGTAACATTAAATAAAAACGGTTC
AGTAACCGTATCCGATAACGGGCGAGGTATACCCGTTGAAATTCATGGAGAAGAAGGAAT
ATCGGCAGCTGAAGTTATTATGACGCAACTTCACGCCGGCGGTAAGTTTGACCAGAACGC
TTATAAGGTT
>Bacteria;Firmicutes;Bacilli;Bacillales;Listeriaceae;Listeria;monocytogenes;
TTCAACTAGCCAACGCGGTCTCCATCACCTTGTATGGGAAATTGTTGATAATGCAATTGA
TGAAGCACTTGCTGGTTTTTGTACAGAAATTGAAATTACAATTGAAGCTGATAACAGCAT
TACTGTTCGCGATAACGGACGTGGAATTCCTACAGGGATTAATGAAAAAATCGGTCGTCC
AACAGTAGAAGTAATCTTTACCGTTCTGCATGCTGGTGGTAAATTTGGCGGCGGCGGATA
TAAAGTA
>Bacteria;Firmicutes;Bacilli;Bacillales;Listeriaceae;Listeria;monocytogenes;
TTCAACTAGTCAACGCGGACTCCATCACCTGGTATGGGAAATTGTTGATAACGCAATTGA
TGAAGCACTTGCTGGTTTTTGTACAGAAATTGAAATTACAATCGAAGCTGATAACAGCAT
TACTGTTCGTGATAACGGACGTGGAATTCCTACTGGGATTAACGAAAAAATTGGTCGTCC
AACAGTAGAAGTTATCTTTACCGTTCTACATGCTGGTGGTAAATTTGGCGGCGGCGGATA
TAAAGTA
>Bacteria;Cyanobacteria;Cyanobacteria;Chroococcales;unclassified;Crocosphaera;watsonii;
AACCACAGGGCCTAGAGGACTTCATCACCTTGTCTATGAAGTCGTGGATAACTCAATTGA
TGAGGCTTTGGCTGGTTATTGCACCCATATCGAAATTGATATCAACGCCGATGGTTCAAT
AACTGTTACCGACAATGGCCGTGGTATCCCTACAGATGTTCATCCTACCACGGGAAAGTC
AGCTTTAGAAACCGTCATGACGGTACTTCATGCCGGGGGAAAATTTGGAGGCGGTGGTTA
TAAAGTT
>Bacteria;Proteobacteria;Deltaproteobacteria;Desulfuromonadales;Desulfuromonadaceae;Desulfuromonas;acetoxidans;
TTCTACAAGTAGCCAAGGATTACACCATCTCGTCTATGAGGTTGTGGATAATTCAATTGA
TGAGGCACTTGCAGGATTTTGTGATTCGGTTTACGTCACTTTGAATGTCGATGGATCAGT
TACAGTAGAGGATAATGGACGTGGAATTCCTGTAGATTGGCATGCCACGGAAAATAAATC
TGCAGCTGAAGTTGTTATGACTGTCCTTCATGCTGGAGGTAAATTTGATAGTGACACTTA
TAAAGTC
>Bacteria;Proteobacteria;Epsilonproteobacteria;Campylobacterales;Campylobacteraceae;Campylobacter;upsaliensis;
CGATACTAATATCAATGGACTTCATCATATGATTTATGAAGTTGTGGATAATTCTATCGA
TGAAGCCATGGCTGGGCATTGTGATACTATAGATATAGAGCTTACGACTGAGGGTAGCTG
TATAGTCAGTGATAATGGTCGTGGAATTCCTGTGGGTATGCACCCAACGGAAAATATGCC
TACACTTACTGTTGTTTTAACAGTGCTTCACGCAGGAGGGAAATTCGACCAAGATACTTA
TAAGGTC
>Bacteria;Proteobacteria;Epsilonproteobacteria;Campylobacterales;Campylobacteraceae;Campylobacter;coli;
AGATACCAATATAGGCGGACTTCATCATATGATTTATGAAGTAGTGGATAATTCTATCGA
TGAAGCAATGGCAGGACATTGTGATACTATAGATATAGAAATCACTACCGAAGGAAGCTG
TATCGTTAGCGATAATGGTCGTGGAATTCCTGTAGATATGCACCCTACTGAAAATATGCC
AACTCTAACCGTCGTTTTAACCGTTCTTCATGCAGGGGGAAAATTCGATAAAGACACTTA
TAAGGTT
>Bacteria;Proteobacteria;Alphaproteobacteria;Rickettsiales;Anaplasmataceae;Wolbachia;endosymbiont;
TGACACTGACGATGGATCTGGCTTGCACCACATGGTATATGAGGTTATTGACAACGCAAT
AGATGAGTCTTTAGCTGGATATTGTGATAAAATTGAAGTTAGCATAAATAAAGATGGTTC
AGTATCTGTAACTGATAATGGTCGTGGCATTCCAACTGACATTCATGAAGAAGAAGGAAT
ATCAGCAGCAGAGGTAATAATGACTCAACTCCATGCTGGTGGTAAATTTGACAGTAATAC
CTATAAAGTT
>Bacteria;Actinobacteria;Actinobacteria;Actinomycetales;Brevibacteriaceae;Brevibacterium;linens;
TTCGACCTCGGAACGCGGTCTCCACCACCTGGTGCAGGAAATCGTCGACAACTCCGTCGA
TGAGGCGATGGCCGGATACTGTTCCCACATCGAGGTGACGATCCTCGCCGATGGTGGCGT
GAGAGTCGTCGATGACGGGCGCGGAATGCCAGTGGCGATGCACCCCACCGAGGGCAAACC
CACCGTCGAAGTGATCCTGACGATTCTGCACGCCGGCGGTAAGTTCGGCGGAGGCGGCTA
CGCCGTG
>Bacteria;Firmicutes;Bacilli;Lactobacillales;Streptococcaceae;Streptococcus;pneumoniae;
ATCAACCTCAAAAGAAGGTCTTCACCATCTAGTCTGGGAAATTGTTGATAACTCAATTGA
CGAGGCCTTGGCAGGATTTGCCAGCCATATTCAAGTTTTTATTGAGCCAGATGATTCGAT
TACTGTTGTGGATGATGGGCGTGGTATCCCAGTCGATATTCAGGAAAAAACAGGCCGTCC
TGCTGTTGAGACCGTCTTTACAGTCCTTCACGCTGGAGGAAAGTTCGGCGGTGGTGGATA
CAAGGTT
>Bacteria;Proteobacteria;Betaproteobacteria;Burkholderiales;Burkholderiaceae;Burkholderia;mallei;
CGACACGTCGGACGGCACCGGTCTGCATCACCTCGTGTTCGAGGTGCTCGACAACTCGAT
CGACGAGGCGCTCGCCGGCTACTGCAACGACATCCATGTGACCATACACGCGGACAATTC
GATCTCCGTGACCGACAACGGCCGCGGCATCCCGACCGACGTCAAGCTCAACGACAAGCA
CGAGCCGAAGCGCTCGGCCGCCGAAATCGTGATGACCGAGCTGCATGCGGGCGGCAAGTT
CGACCAGAACAGCTACAAGGTG
>Bacteria;Proteobacteria;Betaproteobacteria;Burkholderiales;Burkholderiaceae;Burkholderia;mallei;
CGACACGTCGGACGGCACCGGTCTGCATCACCTCGTGTTCGAGGTGCTCGACAACTCGAT
CGACGAGGCGCTCGCCGGCTACTGCAACGACATCCATGTGACCATACACGCGGACAATTC
GATCTCCGTGACCGACAACGGCCGCGGCATCCCGACCGACGTCAAGCTCAACGACAAGCA
CGAGCCGAAGCGCTCGGCCGCCGAAATCGTGATGACCGAGCTGCATGCGGGCGGCAAGTT
CGACCAGAACAGCTACAAGGTG
>Bacteria;Proteobacteria;Betaproteobacteria;Burkholderiales;Burkholderiaceae;Burkholderia;pseudomallei;
CGACACGTCGGACGGCACCGGTCTGCACCACCTCGTGTTCGAGGTGCTCGACAACTCGAT
[truncated: 181,150 more rows]
