# Supplementary material for: Investigating genetic diversity within the most abundant and prevalent non-pathogenic leaf-associated bacteria interacting with Arabidopsis thaliana in natural habitats
Source: Front Microbiol. 2022 Sep 23;13:984832. doi: 10.3389/fmicb.2022.984832 (PMC9537739; doi:10.3389/fmicb.2022.984832)
Supplement: Supplementary file 1 [file Data_Sheet_1.zip › Supplementary Information/Supplementary Data Set 6.xlsx]

## Sheet: taxonomic_affiliation
OTU strains	Close species	ANI estimate	aligned	Total sequence fragments	Assembly Accession	Organism Scientific Name
OTU2BAGNBA1.genome.fasta	GCA_000685055.1_ASM68505v1_genomic.fna	98.6322	2512	3040	GCA_000685055.1	Paraburkholderia fungorum NBRC 102489
OTU2BAGNBA1.genome.fasta	GCA_902833645.1_ASM90283364v1_genomic.fna	98.6282	2637	3040	GCA_902833645.1	Paraburkholderia fungorum
OTU2BAGNBA1.genome.fasta	GCA_003002115.1_ASM300211v1_genomic.fna	98.5497	2640	3040	GCA_003002115.1	Paraburkholderia insulsa
OTU2BAGNBA1.genome.fasta	GCA_000961515.1_ASM96151v1_genomic.fna	98.4752	2597	3040	GCA_000961515.1	Paraburkholderia fungorum
OTU2BAGNBA1.genome.fasta	GCA_009455635.1_ASM945563v1_genomic.fna	95.6608	2175	3040	GCA_009455635.1	Paraburkholderia agricolaris
OTU2BAGNBA2.genome.fasta	GCA_000685055.1_ASM68505v1_genomic.fna	98.6253	2514	3039	GCA_000685055.1	Paraburkholderia fungorum NBRC 102489
OTU2BAGNBA2.genome.fasta	GCA_902833645.1_ASM90283364v1_genomic.fna	98.6252	2635	3039	GCA_902833645.1	Paraburkholderia fungorum
OTU2BAGNBA2.genome.fasta	GCA_003002115.1_ASM300211v1_genomic.fna	98.5836	2633	3039	GCA_003002115.1	Paraburkholderia insulsa
OTU2BAGNBA2.genome.fasta	GCA_000961515.1_ASM96151v1_genomic.fna	98.4986	2589	3039	GCA_000961515.1	Paraburkholderia fungorum
OTU2BAGNBA2.genome.fasta	GCA_009455635.1_ASM945563v1_genomic.fna	95.6621	2169	3039	GCA_009455635.1	Paraburkholderia agricolaris
OTU2SAUBB1.genome.fasta	GCA_902833645.1_ASM90283364v1_genomic.fna	98.668	2682	3115	GCA_902833645.1	Paraburkholderia fungorum
OTU2SAUBB1.genome.fasta	GCA_000685055.1_ASM68505v1_genomic.fna	98.6536	2565	3115	GCA_000685055.1	Paraburkholderia fungorum NBRC 102489
OTU2SAUBB1.genome.fasta	GCA_000961515.1_ASM96151v1_genomic.fna	98.3808	2618	3115	GCA_000961515.1	Paraburkholderia fungorum
OTU2SAUBB1.genome.fasta	GCA_003002115.1_ASM300211v1_genomic.fna	98.3302	2559	3115	GCA_003002115.1	Paraburkholderia insulsa
OTU2SAUBB1.genome.fasta	GCA_009455635.1_ASM945563v1_genomic.fna	95.6167	2188	3115	GCA_009455635.1	Paraburkholderia agricolaris
OTU3CAMAD1.genome.fasta	GCA_900110275.1_IMG-taxon_2684623001_annotated_assembly_genomic.fna	92.6713	2001	2493	GCA_900110275.1	Duganella sp. CF517
OTU3CAMAD1.genome.fasta	GCA_017833525.1_ASM1783352v1_genomic.fna	90.5586	2036	2493	GCA_017833525.1	Duganella sp. 1411
OTU3REALA1.genome.fasta	GCA_900110275.1_IMG-taxon_2684623001_annotated_assembly_genomic.fna	92.5795	2018	2564	GCA_900110275.1	Duganella sp. CF517
OTU3REALA1.genome.fasta	GCA_017833525.1_ASM1783352v1_genomic.fna	90.5283	2051	2564	GCA_017833525.1	Duganella sp. 1411
OTU3CINTB1.genome.fasta	GCA_900110275.1_IMG-taxon_2684623001_annotated_assembly_genomic.fna	92.772	1936	2289	GCA_900110275.1	Duganella sp. CF517
OTU3CINTB1.genome.fasta	GCA_017833525.1_ASM1783352v1_genomic.fna	90.5124	1884	2289	GCA_017833525.1	Duganella sp. 1411
OTU4NAUVB1.genome.fasta	GCA_014170375.1_ASM1417037v1_genomic.fna	84.335	1003	1550	GCA_014170375.1	Variovorax sp. UMC13
OTU4NAUVB1.genome.fasta	GCA_016806145.1_ASM1680614v1_genomic.fna	83.1674	1036	1550	GCA_016806145.1	Variovorax paradoxus
OTU5BARRA1.genome.fasta	GCA_900105805.1_IMG-taxon_2639762633_annotated_assembly_genomic.fna	98.7461	1921	1993	GCA_900105805.1	Pseudomonas moraviensis
OTU5MASSA1.genome.fasta	GCA_900105805.1_IMG-taxon_2639762633_annotated_assembly_genomic.fna	98.6975	1936	2001	GCA_900105805.1	Pseudomonas moraviensis
OTU5VILLAA1.genome.fasta	GCA_900105805.1_IMG-taxon_2639762633_annotated_assembly_genomic.fna	98.3763	1913	1989	GCA_900105805.1	Pseudomonas moraviensis
OTU6BAGNBB1.genome.fasta	GCA_001425545.1_Leaf434_genomic.fna	97.6839	1834	2001	GCA_001425545.1	Pseudomonas sp. Leaf434
OTU6BAGNBB1.genome.fasta	GCA_001605965.1_ASM160596v1_genomic.fna	97.5076	1806	2001	GCA_001605965.1	Pseudomonas koreensis
OTU6BAGNBB1.genome.fasta	GCA_019145195.1_ASM1914519v1_genomic.fna	96.4504	1721	2001	GCA_019145195.1	Pseudomonas siliginis
OTU6BAGNBB1.genome.fasta	GCA_004801935.1_ASM480193v1_genomic.fna	95.5813	1800	2001	GCA_004801935.1	Pseudomonas atacamensis
OTU6BAGNBB1.genome.fasta	GCA_000512275.1_ASM51227v1_genomic.fna	95.5743	1814	2001	GCA_000512275.1	Pseudomonas moraviensis R28-S
OTU6BAGNBB1.genome.fasta	GCA_019145375.1_ASM1914537v1_genomic.fna	95.4451	1753	2001	GCA_019145375.1	Pseudomonas triticicola
OTU6BAGNBB1.genome.fasta	GCA_014268585.2_ASM1426858v2_genomic.fna	95.2688	1775	2001	GCA_014268585.2	Pseudomonas iranensis
OTU6BANIB1.genome.fasta	GCA_001425545.1_Leaf434_genomic.fna	97.9446	1880	2031	GCA_001425545.1	Pseudomonas sp. Leaf434
OTU6BANIB1.genome.fasta	GCA_001605965.1_ASM160596v1_genomic.fna	97.44	1845	2031	GCA_001605965.1	Pseudomonas koreensis
OTU6BANIB1.genome.fasta	GCA_019145195.1_ASM1914519v1_genomic.fna	96.656	1751	2031	GCA_019145195.1	Pseudomonas siliginis
OTU6BANIB1.genome.fasta	GCA_004801935.1_ASM480193v1_genomic.fna	95.6825	1838	2031	GCA_004801935.1	Pseudomonas atacamensis
OTU6BANIB1.genome.fasta	GCA_000512275.1_ASM51227v1_genomic.fna	95.6765	1829	2031	GCA_000512275.1	Pseudomonas moraviensis R28-S
OTU6BANIB1.genome.fasta	GCA_019145375.1_ASM1914537v1_genomic.fna	95.6006	1770	2031	GCA_019145375.1	Pseudomonas triticicola
OTU6BANIB1.genome.fasta	GCA_014268585.2_ASM1426858v2_genomic.fna	95.4655	1792	2031	GCA_014268585.2	Pseudomonas iranensis
OTU6ESPEB1.genome.fasta	GCA_001425545.1_Leaf434_genomic.fna	97.7309	1851	1996	GCA_001425545.1	Pseudomonas sp. Leaf434
OTU6ESPEB1.genome.fasta	GCA_001605965.1_ASM160596v1_genomic.fna	97.5132	1835	1996	GCA_001605965.1	Pseudomonas koreensis
OTU6ESPEB1.genome.fasta	GCA_019145195.1_ASM1914519v1_genomic.fna	96.5169	1722	1996	GCA_019145195.1	Pseudomonas siliginis
OTU6ESPEB1.genome.fasta	GCA_000512275.1_ASM51227v1_genomic.fna	95.5885	1819	1996	GCA_000512275.1	Pseudomonas moraviensis R28-S
OTU6ESPEB1.genome.fasta	GCA_004801935.1_ASM480193v1_genomic.fna	95.5728	1832	1996	GCA_004801935.1	Pseudomonas atacamensis
OTU6ESPEB1.genome.fasta	GCA_019145375.1_ASM1914537v1_genomic.fna	95.4875	1776	1996	GCA_019145375.1	Pseudomonas triticicola
OTU6ESPEB1.genome.fasta	GCA_014268585.2_ASM1426858v2_genomic.fna	95.2933	1775	1996	GCA_014268585.2	Pseudomonas iranensis
OTU6MEDAA1.genome.fasta	GCA_001425545.1_Leaf434_genomic.fna	97.693	1825	1995	GCA_001425545.1	Pseudomonas sp. Leaf434
OTU6MEDAA1.genome.fasta	GCA_001605965.1_ASM160596v1_genomic.fna	97.4625	1838	1995	GCA_001605965.1	Pseudomonas koreensis
OTU6MEDAA1.genome.fasta	GCA_019145195.1_ASM1914519v1_genomic.fna	96.535	1734	1995	GCA_019145195.1	Pseudomonas siliginis
OTU6MEDAA1.genome.fasta	GCA_000512275.1_ASM51227v1_genomic.fna	95.6408	1808	1995	GCA_000512275.1	Pseudomonas moraviensis R28-S
OTU6MEDAA1.genome.fasta	GCA_004801935.1_ASM480193v1_genomic.fna	95.5513	1797	1995	GCA_004801935.1	Pseudomonas atacamensis
OTU6MEDAA1.genome.fasta	GCA_019145375.1_ASM1914537v1_genomic.fna	95.4887	1757	1995	GCA_019145375.1	Pseudomonas triticicola
OTU6MEDAA1.genome.fasta	GCA_014268585.2_ASM1426858v2_genomic.fna	95.3417	1768	1995	GCA_014268585.2	Pseudomonas iranensis
OTU6MONEA1.genome.fasta	GCA_001425545.1_Leaf434_genomic.fna	97.8875	1866	1972	GCA_001425545.1	Pseudomonas sp. Leaf434
OTU6MONEA1.genome.fasta	GCA_001605965.1_ASM160596v1_genomic.fna	97.3025	1862	1972	GCA_001605965.1	Pseudomonas koreensis
OTU6MONEA1.genome.fasta	GCA_019145195.1_ASM1914519v1_genomic.fna	96.5654	1741	1972	GCA_019145195.1	Pseudomonas siliginis
OTU6MONEA1.genome.fasta	GCA_000512275.1_ASM51227v1_genomic.fna	95.6746	1814	1972	GCA_000512275.1	Pseudomonas moraviensis R28-S
OTU6MONEA1.genome.fasta	GCA_004801935.1_ASM480193v1_genomic.fna	95.6447	1819	1972	GCA_004801935.1	Pseudomonas atacamensis
OTU6MONEA1.genome.fasta	GCA_019145375.1_ASM1914537v1_genomic.fna	95.5487	1767	1972	GCA_019145375.1	Pseudomonas triticicola
OTU6MONEA1.genome.fasta	GCA_014268585.2_ASM1426858v2_genomic.fna	95.3565	1789	1972	GCA_014268585.2	Pseudomonas iranensis
OTU6MONTID1.genome.fasta	GCA_001425545.1_Leaf434_genomic.fna	97.8797	1879	1971	GCA_001425545.1	Pseudomonas sp. Leaf434
OTU6MONTID1.genome.fasta	GCA_001605965.1_ASM160596v1_genomic.fna	97.3793	1862	1971	GCA_001605965.1	Pseudomonas koreensis
OTU6MONTID1.genome.fasta	GCA_019145195.1_ASM1914519v1_genomic.fna	96.6758	1755	1971	GCA_019145195.1	Pseudomonas siliginis
OTU6MONTID1.genome.fasta	GCA_004801935.1_ASM480193v1_genomic.fna	95.7338	1809	1971	GCA_004801935.1	Pseudomonas atacamensis
OTU6MONTID1.genome.fasta	GCA_000512275.1_ASM51227v1_genomic.fna	95.6805	1830	1971	GCA_000512275.1	Pseudomonas moraviensis R28-S
OTU6MONTID1.genome.fasta	GCA_019145375.1_ASM1914537v1_genomic.fna	95.6167	1767	1971	GCA_019145375.1	Pseudomonas triticicola
OTU6MONTID1.genome.fasta	GCA_014268585.2_ASM1426858v2_genomic.fna	95.4006	1787	1971	GCA_014268585.2	Pseudomonas iranensis
OTU13CASTA1.genome.fasta	GCA_001422425.1_Leaf102_genomic.fna	98.6682	1440	1689	GCA_001422425.1	Methylobacterium sp. Leaf102
OTU13CASTA1.genome.fasta	GCA_001424745.1_Leaf469_genomic.fna	98.6208	1438	1689	GCA_001424745.1	Methylobacterium sp. Leaf469
OTU13CASTA1.genome.fasta	GCA_001422775.1_Leaf87_genomic.fna	98.5898	1470	1689	GCA_001422775.1	Methylobacterium sp. Leaf87
OTU13CASTA1.genome.fasta	GCA_001423295.1_Leaf112_genomic.fna	98.5614	1444	1689	GCA_001423295.1	Methylobacterium sp. Leaf112
OTU13CASTA1.genome.fasta	GCA_001422845.1_Leaf100_genomic.fna	98.5555	1435	1689	GCA_001422845.1	Methylobacterium sp. Leaf100
OTU29LAMAA1.genome.fasta	GCA_002292295.1_ASM229229v1_genomic.fna	86.3611	882	1375	GCA_002292295.1	Sphingomonas sp. UBA978
OTU29LAMAA1.genome.fasta	GCA_010450875.1_ASM1045087v1_genomic.fna	85.2654	890	1375	GCA_010450875.1	Sphingomonas insulae
OTU29MARTA1.genome.fasta	GCA_002292295.1_ASM229229v1_genomic.fna	86.5105	887	1268	GCA_002292295.1	Sphingomonas sp. UBA978
OTU29MARTA1.genome.fasta	GCA_010450875.1_ASM1045087v1_genomic.fna	85.3186	883	1268	GCA_010450875.1	Sphingomonas insulae
OTU29THOMA1.genome.fasta	GCA_002292295.1_ASM229229v1_genomic.fna	86.4532	882	1274	GCA_002292295.1	Sphingomonas sp. UBA978
OTU29THOMA1.genome.fasta	GCA_011762035.1_ASM1176203v1_genomic.fna	85.2555	871	1274	GCA_011762035.1	Sphingomonas insulae
